# Supplementary material for: Integrative Proteome and Acetylome Analyses of Murine Responses to Cryptococcus neoformans Infection
Source: Front Microbiol. 2020 Apr 17;11:575. doi: 10.3389/fmicb.2020.00575 (PMC7181412; doi:10.3389/fmicb.2020.00575)
Supplement: Supplementary file 7 [file Table_1.xlsx]

## Sheet: mouse brain tissues
Table S1. Proteomes of brain tissues in response to C.neoformans infections.a
Protein accession	Protein description	Gene name	MW [kDa]	Score	Coverage [%]	Peptides	PSMs	Unique peptides	Infected mouse-1	Infected mouse-2	Infected mouse-3	Uninfected mouse-1	Uninfected mouse-2	Uninfected mouse-3	Infected mice-1 / Uninfected mouse-1 Ratio	Infected mice-1 / Uninfected mouse-1 P value	Infected mice-2 / Uninfected mouse-2 Ratio	Infected mice-2 / Uninfected mouse-2 P value	Infected mice-3 / Uninfected mouse-3 Ratio	Infected mice-3 / Uninfected mouse-3 P value	Infected mice/uninfected mice Ratio	Infected mice/uninfected mice P value
Q02788	Collagen alpha-2(VI) chain OS=Mus musculus OX=10090 GN=Col6a2	Col6a2	110.33	10.051	1.5	1	2	1	0.77	0.791	0.838	1.32	1.171	1.15	0.583		0.675		0.729		0.659	0.00113794
Q8CGV2	Tryptophan 5-hydroxylase 2 OS=Mus musculus OX=10090 GN=Tph2	Tph2	55.858	6.3774	4.1	2	2	2	0.879	0.769	0.792	0.94	1.205	1.407	0.935		0.638		0.563		0.687	0.042981		aComparative proteome analysis of brain tissues between infected and uninfected mice. Three biological replicates were performed.
O35544	Excitatory amino acid transporter 4 OS=Mus musculus OX=10090 GN=Slc1a6	Slc1a6	60.784	50.847	13.5	6	22	4	0.723	0.899	0.949	1.064	1.102	1.25	0.68	0.038862	0.816	0.0053035	0.759	0.0057815	0.753	0.040298
Q9D1H9	Microfibril-associated glycoprotein 4 OS=Mus musculus OX=10090 GN=Mfap4	Mfap4	28.937	42.189	17.1	2	3	2	0.951	0.861	0.788	1.216	1.07	1.163	0.782	0.0029227	0.805	0.037164	0.678	0.0037161	0.754	0.0125836
P62242	40S ribosomal protein S8 OS=Mus musculus OX=10090 GN=Rps8	Rps8	24.205	69.181	44.2	9	12	9	1.203	1.071	1.184	0.96	0.799	0.844	1.253	1.103e-07	1.34	4.1398e-08	1.403	9.9032e-05	1.328	0.0120163
P62806	Histone H4 OS=Mus musculus OX=10090 GN=Hist1h4a	Hist1h4a	11.367	55.879	57.3	7	39	7	1.007	1.247	1.232	0.863	0.816	0.919	1.167	1.2412e-07	1.528	1e-32	1.341	3.67373e-13	1.342	0.0198598
P62267	40S ribosomal protein S23 OS=Mus musculus OX=10090 GN=Rps23	Rps23	15.807	17.317	21.7	4	9	4	1.239	1.14	1.052	0.914	0.811	0.829	1.356	1.7432e-07	1.406	4.0068e-06	1.269	0.00110371	1.343	0.0079397
Q6ZWV3	60S ribosomal protein L10 OS=Mus musculus OX=10090 GN=Rpl10	Rpl10	24.604	32.306	35	7	10	7	1.082	1.11	1.246	0.88	0.804	0.871	1.23	1.0712e-06	1.381	5.9339e-05	1.431	4.2666e-06	1.346	0.0047035
Q9CR57	60S ribosomal protein L14 OS=Mus musculus OX=10090 GN=Rpl14	Rpl14	23.564	17.84	14.3	3	5	3	1.116	1.138	1.22	0.857	0.748	0.943	1.302	0.00194463	1.521	4.1756e-05	1.294	0.0144618	1.363	0.0123421
P62717	60S ribosomal protein L18a OS=Mus musculus OX=10090 GN=Rpl18a	Rpl18a	20.732	47.138	24.4	4	6	4	1.078	1.083	1.304	0.758	0.808	0.913	1.422	0.00035878	1.34	0.0026028	1.428	0.000138571	1.398	0.0159043
O09167	60S ribosomal protein L21 OS=Mus musculus OX=10090 GN=Rpl21	Rpl21	18.562	4.4442	10.6	4	5	4	1.199	1.118	1.232	0.96	0.761	0.808	1.249	0.000159498	1.469	0.0004842	1.525	9.899e-05	1.403	0.0104351
P62911	60S ribosomal protein L32 OS=Mus musculus OX=10090 GN=Rpl32	Rpl32	15.86	7.2565	28.1	4	4	4	1.274	1.149	1.121	0.831	0.823	0.862	1.533		1.396		1.3		1.409	0.00120438
Q69Z99	Zinc finger protein 512 OS=Mus musculus OX=10090 GN=Znf512	Znf512	63.908	10.351	5.5	3	3	3	1.163	1.119	1.249	0.873	0.703	0.925	1.332	0.039498	1.592	0.0194563	1.35	0.21318	1.412	0.0172831
P63089	Pleiotrophin OS=Mus musculus OX=10090 GN=Ptn	Ptn	18.869	14.641	26.2	4	6	4	1.165	1.222	1.158	0.906	0.874	0.666	1.286	0.05878	1.398	0.0153644	1.739	0.00037807	1.449	0.0182645
P62918	60S ribosomal protein L8 OS=Mus musculus OX=10090 GN=Rpl8	Rpl8	28.024	20.686	20.2	4	7	4	1.16	1.108	1.33	0.885	0.757	0.82	1.311	0.0011249	1.464	0.00127524	1.622	3.9778e-07	1.461	0.0059759
P47915	60S ribosomal protein L29 OS=Mus musculus OX=10090 GN=Rpl29	Rpl29	17.587	6.03	11.2	2	3	2	1.205	1.014	1.374	0.859	0.676	0.902	1.403	0.068159	1.5	0.074535	1.523	0.036621	1.474	0.036203
P12970	60S ribosomal protein L7a OS=Mus musculus OX=10090 GN=Rpl7a	Rpl7a	29.976	103.36	39.8	10	17	10	1.165	1.182	1.252	0.859	0.702	0.852	1.356	2.9401e-07	1.684	1.3518e-10	1.469	4.8523e-06	1.492	0.0043816
P84244	Histone H3.3 OS=Mus musculus OX=10090 GN=H3f3a	H3f3a	15.328	41.379	40.4	4	11	2	1.175	1.246	1.301	0.797	0.856	0.783	1.474	0.0086155	1.456	0.0040611	1.662	0.000179863	1.528	0.00045832
Q9CPR4	60S ribosomal protein L17 OS=Mus musculus OX=10090 GN=Rpl17	Rpl17	21.423	39.838	35.9	6	11	6	1.289	1.125	1.369	0.932	0.739	0.741	1.383	0.000144916	1.522	1.6134e-07	1.848	1.0025e-10	1.568	0.0093171
P84099	60S ribosomal protein L19 OS=Mus musculus OX=10090 GN=Rpl19	Rpl19	23.466	31.965	21.9	4	6	4	1.256	1.085	1.364	0.76	0.708	0.886	1.653	3.2383e-06	1.532	0.0048783	1.54	0.00048196	1.574	0.0085239
Q9D1R9	60S ribosomal protein L34 OS=Mus musculus OX=10090 GN=Rpl34	Rpl34	13.293	9.2835	29.9	4	8	4	1.2	1.182	1.302	0.794	0.682	0.853	1.511	3.9438e-07	1.733	8.9144e-07	1.526	7.8254e-05	1.582	0.0031039
P41105	60S ribosomal protein L28 OS=Mus musculus OX=10090 GN=Rpl28	Rpl28	15.733	14.51	20.4	4	8	4	1.154	1.176	1.367	0.786	0.699	0.849	1.468	0.0010014	1.682	0.009078	1.61	0.0181986	1.584	0.0041038
P62754	40S ribosomal protein S6 OS=Mus musculus OX=10090 GN=Rps6	Rps6	28.68	28.596	24.5	5	9	5	1.204	1.156	1.364	0.891	0.596	0.821	1.351	0.00145872	1.94	1.58174e-05	1.661	8.0214e-05	1.614	0.020764
P20060	Beta-hexosaminidase subunit beta OS=Mus musculus OX=10090 GN=Hexb	Hexb	61.115	62.38	28.9	15	18	15	1.481	1.093	1.187	0.599	0.988	0.716	2.472	1e-32	1.106	0.000196002	1.658	1e-32	1.633	0.043002
P47911	60S ribosomal protein L6 OS=Mus musculus OX=10090 GN=Rpl6	Rpl6	33.509	21.37	17.9	6	9	6	1.173	1.093	1.449	0.72	0.621	0.909	1.629	2.0765e-09	1.76	0.00122266	1.594	2.7537e-08	1.651	0.022159
P83882	60S ribosomal protein L36a OS=Mus musculus OX=10090 GN=Rpl36a	Rpl36a	12.441	8.2543	25.5	4	5	4	1.214	1.143	1.436	0.744	0.69	0.809	1.632	8.8511e-07	1.657	0.00070052	1.775	4.0461e-07	1.691	0.0031443
Q8BP67	60S ribosomal protein L24 OS=Mus musculus OX=10090 GN=Rpl24	Rpl24	17.779	17.28	29.3	5	8	5	1.13	1.205	1.509	0.731	0.607	0.851	1.546	5.9273e-11	1.985	5.9141e-05	1.773	1.2302e-08	1.756	0.0126358
P47963	60S ribosomal protein L13 OS=Mus musculus OX=10090 GN=Rpl13	Rpl13	24.305	45.935	31.3	7	11	7	1.348	1.135	1.416	0.804	0.561	0.797	1.677	9.15601e-13	2.023	1.6785e-06	1.777	1.062e-10	1.803	0.0117214
P16110	Galectin-3 OS=Mus musculus OX=10090 GN=Lgals3	Lgals3	27.515	4.8766	4.2	1	1	1	1.401	1.246	1.314	0.823	0.702	0.605	1.702		1.775		2.172		1.86	0.0027395
O35744	Chitinase-like protein 3 OS=Mus musculus OX=10090 GN=Chil3	Chil3	44.458	24.702	7.3	2	3	2	1.93	1.861	1.625	0.232	0.194	0.262	8.319		9.593		6.202		7.872	3.7301e-05
A2A432	Cullin-4B OS=Mus musculus OX=10090 GN=Cul4b	Cul4b	110.7	39.631	14.9	13	15	7	0.873	1	0.954	0.907	1.034	1.195	0.963	0.62688	0.967	0.23256	0.798	0.0068781	0.901	0.32868
A2A5R2	Brefeldin A-inhibited guanine nucleotide-exchange protein 2 OS=Mus musculus OX=10090 GN=Arfgef2	Arfgef2	202.24	53.298	12.2	22	28	14	0.949	0.945	0.956	1.004	1.015	1.124	0.945	0.8772	0.931	0.0050552	0.851	0.00102228	0.907	0.116025
A2A690	Protein TANC2 OS=Mus musculus OX=10090 GN=Tanc2	Tanc2	220.26	32.368	8.2	16	18	15	1.084	1.062	1.036	0.909	0.987	0.989	1.193	0.0159561	1.076	0.181999	1.048	0.32322	1.103	0.032604
A2A699	Protein FAM171A2 OS=Mus musculus OX=10090 GN=Fam171a2	Fam171a2	87.486	43.113	11.7	7	8	7	1.146	1.016	0.972	1.097	0.995	0.846	1.045	0.072418	1.021	0.35124	1.149	0.21228	1.067	0.49468
A2A6T1	Cerebellar degeneration-related protein 2-like OS=Mus musculus OX=10090 GN=Cdr2l	Cdr2l	53.212	3.7517	3.7	2	2	2	0.981	0.883	1.019	1.212	1.157	0.834	0.809	0.24224	0.763	0.043364	1.222	0.23562	0.9	0.49538
A2A891	Calmodulin-binding transcription activator 1 OS=Mus musculus OX=10090 GN=Camta1	Camta1	184.32	2.7892	1.2	2	2	2
A2A8L1	Chromodomain-helicase-DNA-binding protein 5 OS=Mus musculus OX=10090 GN=Chd5	Chd5	222.51	5.6606	5	8	10	3	0.951	1.105	1.009	0.952	1.005	1.012	0.999	0.99582	1.1	0.21696	0.997	0.98726	1.032	0.56032
A2A8L5	Receptor-type tyrosine-protein phosphatase F OS=Mus musculus OX=10090 GN=Ptprf	Ptprf	211.49	17.232	9.4	12	14	6	1.154	1.031	0.985	1.007	0.916	0.866	1.146	0.0043403	1.126	0.13736	1.137	0.7019	1.137	0.118423
A2A8U2	Transmembrane protein 201 OS=Mus musculus OX=10090 GN=Tmem201	Tmem201	72.499	12.323	4.5	2	2	2	0.919	0.957	0.973	0.911	1.074	1.177	1.009	0.89406	0.891	0.32444	0.827	0.20004	0.901	0.26718
A2A8Z1	Oxysterol-binding protein-related protein 9 OS=Mus musculus OX=10090 GN=Osbpl9	Osbpl9	83.108	8.3608	1.5	1	1	1
A2A9C3	KICSTOR complex protein SZT2 OS=Mus musculus OX=10090 GN=Szt2	Szt2	377.62	13.405	0.5	1	1	1	0.882	1.092	1.051	0.81	0.99	1.17	1.089		1.103		0.898		1.019	0.84936
A2AAE1	Uncharacterized protein KIAA1109 OS=Mus musculus OX=10090 GN=Kiaa1109	Kiaa1109	555.36	15.418	1.6	7	7	7	1.088	1.051	1.053	1.125	0.957	0.807	0.967		1.098		1.305		1.105	0.37698
A2AAJ9	Obscurin OS=Mus musculus OX=10090 GN=Obscn	Obscn	966.36	1.6041	0.3	3	3	3	1.183	1.021	1.009	1.036	0.997	0.936	1.142	0.193717	1.024	0.89444	1.078	0.32802	1.082	0.26166
A2ADY9	Protein DDI1 homolog 2 OS=Mus musculus OX=10090 GN=Ddi2	Ddi2	44.59	47.42	24.1	7	10	7	0.946	1.049	0.989	1.03	1.045	1.009	0.918	0.45356	1.004	0.80964	0.98	0.33986	0.968	0.34576
A2AFR3	FERM and PDZ domain-containing protein 4 OS=Mus musculus OX=10090 GN=Frmpd4	Frmpd4	144.98	3.2646	1.6	2	2	2
A2AFS3	UPF0577 protein KIAA1324 OS=Mus musculus OX=10090 GN=Kiaa1324	Kiaa1324	110.68	2.6999	1.9	2	2	2
A2AG50	MAP7 domain-containing protein 2 OS=Mus musculus OX=10090 GN=Map7d2	Map7d2	86.049	219.66	35.6	26	46	26	1.064	0.85	1.05	1.256	0.983	0.833	0.847	5.0428e-09	0.865	9.7899e-07	1.261	1e-32	0.965	0.85836
A2AGT5	Cytoskeleton-associated protein 5 OS=Mus musculus OX=10090 GN=Ckap5	Ckap5	225.63	284.51	29	54	69	54	0.89	0.985	0.973	0.901	1.012	1.21	0.988	0.4953	0.973	0.020604	0.804	1e-32	0.912	0.40172
A2AHC3	Calmodulin-regulated spectrin-associated protein 1 OS=Mus musculus OX=10090 GN=Camsap1	Camsap1	175.89	72.196	12.5	16	18	15	1.004	1.043	0.966	1.092	1.06	0.905	0.919	0.72278	0.984	0.89562	1.067	0.34694	0.986	0.86084
A2AHG0	Leucine zipper putative tumor suppressor 3 OS=Mus musculus OX=10090 GN=Lzts3	Lzts3	74.985	73.893	14	7	7	7	1.097	1.207	0.972	1.097	0.958	0.754	1	0.42444	1.26	0.000138604	1.289	3.6333e-05	1.166	0.26958
A2AHL1	Anoctamin-3 OS=Mus musculus OX=10090 GN=Ano3	Ano3	114.57	1.8905	0.8	1	1	1	0.957	1.017	0.878	0.843	1.362	0.998	1.135		0.747		0.88		0.89	0.54184
A2AI08	Taperin OS=Mus musculus OX=10090 GN=Tprn	Tprn	80.088	16.708	2.4	1	1	1	0.953	0.862	1.057	1.139	1.138	0.916	0.837		0.757		1.154		0.899	0.3266
A2AIV2	Protein virilizer homolog OS=Mus musculus OX=10090 GN=Virma	Virma	201.44	1.9099	1	1	1	1	1.095	0.95	0.836	0.822	1.221	1.118	1.332		0.778		0.748		0.911	0.58452
A2AJA9	Apical junction component 1 homolog OS=Mus musculus OX=10090 GN=Ajm1	Ajm1	107.18	48.817	16.5	15	16	15	0.984	1.07	0.971	1.031	0.98	1.041	0.954	0.2079	1.092	0.037263	0.933	0.128541	0.991	0.80392
A2AJI0	MAP7 domain-containing protein 1 OS=Mus musculus OX=10090 GN=Map7d1	Map7d1	93.275	142.97	31.7	25	33	23	1.154	0.948	1.005	1.297	0.968	0.716	0.89	0.0178849	0.979	0.073441	1.404	4.67981e-12	1.042	0.72978
A2AJQ3	Probable C-mannosyltransferase DPY19L4 OS=Mus musculus OX=10090 GN=Dpy19l4	Dpy19l4	83.603	2.8486	1.5	1	1	1	0.829	0.896	0.987	0.924	0.925	1.404	0.897		0.969		0.703		0.834	0.3297
A2AJT4	Arginine/serine-rich protein PNISR OS=Mus musculus OX=10090 GN=Pnisr	Pnisr	92.114	2.6495	2.6	2	2	2	1.174	0.99	1.007	1.112	1.037	0.778	1.056	0.6766	0.955	0.4482	1.294	0.37362	1.083	0.5078
A2AKB4	FERM and PDZ domain-containing protein 1 OS=Mus musculus OX=10090 GN=Frmpd1	Frmpd1	169.21	1.735	0.5	1	1	1
A2ALI5	Adherens junction-associated protein 1 OS=Mus musculus OX=10090 GN=Ajap1	Ajap1	44.771	6.2088	5.6	1	1	1
A2ALK8	Tyrosine-protein phosphatase non-receptor type 3 OS=Mus musculus OX=10090 GN=Ptpn3	Ptpn3	103.89	1.6252	0.8	1	1	1
A2ALS5	Rap1 GTPase-activating protein 1 OS=Mus musculus OX=10090 GN=Rap1gap	Rap1gap	73.432	140.46	22.5	14	21	14	1.024	1.019	1.009	1.072	0.968	0.958	0.955	0.172259	1.053	0.08526	1.053	0.2153	1.018	0.64934
A2ALU4	Protein Shroom2 OS=Mus musculus OX=10090 GN=Shroom2	Shroom2	164.7	134.78	14.4	18	25	17	1.202	1.062	1.035	1.111	0.931	0.792	1.082	0.00029863	1.141	0.00118258	1.307	5.9508e-14	1.164	0.2145
A2AM05	Centlein OS=Mus musculus OX=10090 GN=Cntln	Cntln	160.75	1.545	0.7	1	2	1
A2AMZ4	NADH dehydrogenase [ubiquinone] 1 alpha subcomplex assembly factor 8 OS=Mus musculus OX=10090 GN=Ndufaf8	Ndufaf8	7.7849	28.807	50	3	3	3	1.097	0.844	1.108	0.983	1.338	0.731	1.116	0.42734	0.631	0.09418	1.516	0.022022	0.999	0.91748
A2AN08	E3 ubiquitin-protein ligase UBR4 OS=Mus musculus OX=10090 GN=Ubr4	Ubr4	572.28	113.32	8	34	43	34	0.883	0.978	0.957	0.909	1.06	1.228	0.971	0.78298	0.923	0.043483	0.779	5.4633e-11	0.881	0.2644
A2ANU3	Synapse differentiation-inducing gene protein 1 OS=Mus musculus OX=10090 GN=Syndig1	Syndig1	28.456	2.8862	5.4	1	1	1
A2AP18	1-phosphatidylinositol 4,5-bisphosphate phosphodiesterase eta-2 OS=Mus musculus OX=10090 GN=Plch2	Plch2	164.3	19.382	5	6	6	5	1.069	1.023	0.923	0.987	0.786	1.223	1.083		1.302		0.755		1.006	0.88578
A2APV2	Formin-like protein 2 OS=Mus musculus OX=10090 GN=Fmnl2	Fmnl2	123.1	49.774	11.8	12	14	10	0.821	0.992	1.01	0.967	1.044	1.174	0.849	0.067436	0.95	0.031059	0.86	0.0028039	0.886	0.23438
A2APX8	Sodium channel protein type 1 subunit alpha OS=Mus musculus OX=10090 GN=Scn1a	Scn1a	228.8	115.35	10.9	21	28	13	0.978	0.949	1.014	0.958	1.02	1.12	1.021	0.9129	0.93	0.0140821	0.905	0.0047231	0.949	0.36496
A2APY7	Arginine-hydroxylase NDUFAF5, mitochondrial OS=Mus musculus OX=10090 GN=Ndufaf5	Ndufaf5	38.404	21.67	16	5	5	5	1.031	1.093	0.993	1.071	0.981	0.892	0.963	0.098835	1.114	0.0027838	1.113	0.0151638	1.059	0.37844
A2AQ07	Tubulin beta-1 chain OS=Mus musculus OX=10090 GN=Tubb1	Tubb1	50.44	1.7653	15.5	6	37	1	0.873	1.281	0.963	0.831	0.74	1.282	1.051		1.731		0.751		1.093	0.63544
A2AQ19	RNA polymerase-associated protein RTF1 homolog OS=Mus musculus OX=10090 GN=Rtf1	Rtf1	80.796	16.392	9.8	6	7	6	1.07	1.049	0.94	1.26	0.971	0.803	0.849	0.26568	1.08	0.44892	1.171	0.035605	1.008	0.8703
A2AQ25	Sickle tail protein OS=Mus musculus OX=10090 GN=Skt	Skt	213.03	115.27	15.7	31	39	31	1.211	1.071	1.043	1.099	0.966	0.686	1.102	0.0027376	1.109	0.0029987	1.52	1e-32	1.209	0.23546
A2AR02	Peptidyl-prolyl cis-trans isomerase G OS=Mus musculus OX=10090 GN=Ppig	Ppig	88.324	32.9	12.8	9	11	9	1.12	1.001	1.021	1.08	0.992	0.872	1.037	0.75822	1.009	0.39172	1.171	0.0140437	1.067	0.39528
A2AR50	Ras-specific guanine nucleotide-releasing factor RalGPS1 OS=Mus musculus OX=10090 GN=Ralgps1	Ralgps1	65.474	1.7884	3.2	1	1	1
A2ARP1	Inositol hexakisphosphate and diphosphoinositol-pentakisphosphate kinase 1 OS=Mus musculus OX=10090 GN=Ppip5k1	Ppip5k1	159.92	30.11	6.1	7	8	6	0.924	0.998	1.022	0.856	1.009	1.192	1.079	0.46382	0.989	0.26524	0.857	0.23188	0.963	0.78358
A2ARS0	Ankyrin repeat domain-containing protein 63 OS=Mus musculus OX=10090 GN=Ankrd63	Ankrd63	41.067	34.733	23.8	8	10	8	1.093	1.212	0.949	0.822	0.913	1.022	1.33	0.0028388	1.327	0.00054422	0.929	0.076058	1.18	0.157196
A2ASI5	Sodium channel protein type 3 subunit alpha OS=Mus musculus OX=10090 GN=Scn3a	Scn3a	220.88	50.365	7.4	14	22	2	1.064	0.999	0.933	0.915	1.068	1.062	1.163		0.935		0.879		0.984	0.8226
A2ASQ1	Agrin OS=Mus musculus OX=10090 GN=Agrn	Agrn	207.54	183.34	20.2	28	35	28	0.941	0.962	1.061	0.972	1.051	1.032	0.968	0.31352	0.915	0.00044372	1.028	0.88074	0.97	0.51728
A2ASZ8	Calcium-binding mitochondrial carrier protein SCaMC-2 OS=Mus musculus OX=10090 GN=Slc25a25	Slc25a25	52.62	70.474	23	9	12	8	0.873	0.837	1.052	0.969	1.068	1.261	0.901	0.191537	0.784	0.0092611	0.834	0.0123645	0.837	0.165543
A2AWA9	Rab GTPase-activating protein 1 OS=Mus musculus OX=10090 GN=Rabgap1	Rabgap1	120.8	66.113	17.5	16	20	16	0.915	1.062	0.961	0.943	1.004	1.104	0.97	0.81822	1.058	0.092778	0.87	2.762e-07	0.963	0.58544
A2BDX3	Adenylyltransferase and sulfurtransferase MOCS3 OS=Mus musculus OX=10090 GN=Mocs3	Mocs3	49.374	19.073	8.7	3	3	3	0.88	1.037	1.009	0.882	0.956	1.227	0.998	0.9927	1.085	0.0082151	0.822	0.081802	0.955	0.7453
A2BH40	AT-rich interactive domain-containing protein 1A OS=Mus musculus OX=10090 GN=Arid1a	Arid1a	242.09	43.394	3.4	5	5	5	1.198	1.021	0.977	1.073	1.1	0.737	1.116	0.27	0.928	0.36516	1.326	0.2182	1.098	0.50194
A2CG49	Kalirin OS=Mus musculus OX=10090 GN=Kalrn	Kalrn	337	103.54	10.6	27	31	21	0.998	1.169	0.955	0.928	1.005	1.038	1.075	0.0028399	1.163	0.00027647	0.92	0.0066027	1.051	0.53906
A2RSJ4	UHRF1-binding protein 1-like OS=Mus musculus OX=10090 GN=Uhrf1bp1l	Uhrf1bp1l	161.94	36.172	7.5	8	10	8	0.988	1.052	0.988	1.094	0.934	0.943	0.903	0.019281	1.126	0.0157956	1.048	0.1468	1.019	0.72062
A2RSQ0	DENN domain-containing protein 5B OS=Mus musculus OX=10090 GN=Dennd5b	Dennd5b	144.63	3.2951	3	4	4	3	1.139	0.944	0.938	0.96	1.076	1.001	1.186	0.122682	0.877	0.053703	0.937	0.3986	0.995	0.91358
A2RSX7	tRNA wybutosine-synthesizing protein 5 OS=Mus musculus OX=10090 GN=Tyw5	Tyw5	36.632	1.9731	4.4	1	1	1
A2RT62	F-box/LRR-repeat protein 16 OS=Mus musculus OX=10090 GN=Fbxl16	Fbxl16	51.878	112.49	28.8	9	13	9	0.985	1.081	0.952	0.906	1.015	1.08	1.087	0.00084197	1.065	0.54234	0.881	7.8382e-05	1.006	0.92022
A2RTL5	Arginine/serine-rich coiled-coil protein 2 OS=Mus musculus OX=10090 GN=Rsrc2	Rsrc2	43.876	3.9588	4.5	2	2	2	1.185	1.018	0.975	1.153	1.018	0.755	1.028		1		1.291		1.086	0.53408
A2TJV2	Paralemmin-3 OS=Mus musculus OX=10090 GN=Palm3	Palm3	78.787	6.5283	4.8	3	3	3	0.959	0.845	0.989	1.059	0.958	1.204	0.906		0.882		0.821		0.867	0.161119
A3KFM7	Chromodomain-helicase-DNA-binding protein 6 OS=Mus musculus OX=10090 GN=Chd6	Chd6	305.39	2.3961	0.6	1	1	1
A3KFX0	Cytosolic 5'-nucleotidase 1A OS=Mus musculus OX=10090 GN=Nt5c1a	Nt5c1a	40.678	14.702	12.9	4	4	4	1.033	0.99	1.005	1.07	1.001	0.956	0.965	0.73178	0.989	0.76352	1.051	0.6824	1	0.97326
A6H5Y3	Methionine synthase OS=Mus musculus OX=10090 GN=Mtr	Mtr	139.07	10.597	2.2	3	3	3	0.98	0.99	0.995	0.846	1.141	1.076	1.158		0.868		0.925		0.968	0.81498
A6H5Z3	Exocyst complex component 6B OS=Mus musculus OX=10090 GN=Exoc6b	Exoc6b	94.128	51.947	20.5	13	17	13	1.083	1.014	0.939	0.872	1.043	1.11	1.242	0.00167943	0.972	0.58944	0.846	6.212e-05	1.004	0.93642
A6H611	Mitochondrial intermediate peptidase OS=Mus musculus OX=10090 GN=Mipep	Mipep	80.851	2.8611	2.7	2	2	2
A6H630	Protein-glutamate O-methyltransferase OS=Mus musculus OX=10090 GN=Armt1	Armt1	50.548	20.99	17.3	8	12	8	0.944	1.015	1.011	0.938	0.953	1.111	1.006	0.3282	1.065	0.48804	0.91	0.0192429	0.989	0.89466
A6H6A9	Rab GTPase-activating protein 1-like OS=Mus musculus OX=10090 GN=Rabgap1l	Rabgap1l	92.403	9.4073	3.7	3	3	3	0.875	1.007	1.061	0.85	1.035	1.171	1.029	0.83592	0.973	0.61788	0.906	0.099236	0.963	0.78252
A6H8H5	Potassium voltage-gated channel subfamily B member 2 OS=Mus musculus OX=10090 GN=Kcnb2	Kcnb2	102.33	5.9803	2.2	2	2	2	1.053	1.087	0.962	0.879	1.03	1.029	1.198		1.055		0.935		1.056	0.43408
A6X919	Probable C-mannosyltransferase DPY19L1 OS=Mus musculus OX=10090 GN=Dpy19l1	Dpy19l1	84.186	7.8798	7.9	4	4	4	1.006	0.942	1.085	0.99	0.974	1.036	1.016		0.967		1.047		1.011	0.84064
A6X935	Inter alpha-trypsin inhibitor, heavy chain 4 OS=Mus musculus OX=10090 GN=Itih4	Itih4	104.66	25.082	5.7	4	4	4	1.025	0.87	0.94	0.969	0.879	1.312	1.058	0.0091831	0.99	0.95024	0.716	0.095676	0.897	0.50048
B0F2B4	Neuroligin 4-like OS=Mus musculus OX=10090 GN=Nlgn4l	Nlgn4l	97.347	98.044	14.9	12	14	9	0.928	1.002	0.974	0.951	1.05	1.024	0.976	0.62264	0.954	0.193303	0.951	0.24368	0.96	0.3383
B0V2N1	Receptor-type tyrosine-protein phosphatase S OS=Mus musculus OX=10090 GN=Ptprs	Ptprs	211.9	236.92	21.1	26	36	20	1.202	1.067	0.984	0.99	0.963	0.854	1.214	4.031e-06	1.108	0.0046162	1.152	0.0027773	1.159	0.118575
B1AR13	CDGSH iron-sulfur domain-containing protein 3, mitochondrial OS=Mus musculus OX=10090 GN=Cisd3	Cisd3	15.676	9.9437	29.9	4	5	4	0.8	0.846	1.008	0.905	1.134	1.212	0.884	0.128598	0.746	0.040344	0.832	0.026184	0.816	0.149784
B1AS29	Glutamate receptor ionotropic, kainate 3 OS=Mus musculus OX=10090 GN=Grik3	Grik3	104.05	17.978	6.7	4	4	4	0.982	1.067	0.918	0.886	1.012	1.153	1.108	0.5467	1.054	0.6068	0.796	0.106717	0.972	0.79732
B1AVZ0	Uracil phosphoribosyltransferase homolog OS=Mus musculus OX=10090 GN=Uprt	Uprt	34.278	2.1638	6.5	2	2	2	1.348	0.882	0.925	0.882	1.104	0.94	1.528		0.799		0.984		1.078	0.70394
B1AXH1	NHS-like protein 2 OS=Mus musculus OX=10090 GN=Nhsl2	Nhsl2	91.872	43.894	11	8	9	8	1.112	0.999	0.925	1.122	1.019	0.826	0.991	0.56926	0.98	0.89634	1.12	0.106542	1.023	0.80196
B1AXP6	Mitochondrial import receptor subunit TOM5 homolog OS=Mus musculus OX=10090 GN=Tomm5	Tomm5	6.0372	3.9235	49	4	4	4	0.919	1.036	0.978	0.976	0.969	1.137	0.942	0.135159	1.069	0.0078973	0.86	0.026578	0.952	0.48592
B1AXV0	DOMON domain-containing protein FRRS1L OS=Mus musculus OX=10090 GN=Frrs1l	Frrs1l	32.506	20.657	20.1	4	8	4	1.006	0.957	0.979	1.039	0.999	0.995	0.968	0.76576	0.958	0.86228	0.984	0.96134	0.97	0.20168
B1AY13	Ubiquitin carboxyl-terminal hydrolase 24 OS=Mus musculus OX=10090 GN=Usp24	Usp24	294	18.194	2.1	5	6	5	0.952	0.99	0.943	0.938	0.96	1.222	1.015	0.43544	1.031	0.52514	0.772	0.0156355	0.925	0.45362
B1AZA5	Transmembrane protein 245 OS=Mus musculus OX=10090 GN=Tmem245	Tmem245	97.356	5.2112	2.2	2	2	2	0.86	0.965	1.043	0.899	0.98	1.242	0.957		0.985		0.84		0.919	0.52278
B1AZI6	THO complex subunit 2 OS=Mus musculus OX=10090 GN=Thoc2	Thoc2	182.77	10.917	2.4	4	4	4	1.001	0.934	0.932	1.044	1.091	1.036	0.959	0.5679	0.856	0.0104392	0.9	0.23038	0.904	0.023763
B1AZP2	Disks large-associated protein 4 OS=Mus musculus OX=10090 GN=Dlgap4	Dlgap4	108.04	195.26	24.9	19	30	18	1.12	1.111	0.991	1.075	0.945	0.825	1.042	0.26036	1.176	3.2169e-07	1.201	1.62653e-05	1.133	0.20892
B2RPU2	Pleckstrin homology domain-containing family D member 1 OS=Mus musculus OX=10090 GN=Plekhd1	Plekhd1	59.096	7.0301	8.7	5	5	5	0.707	0.889	1.074	1.162	1.089	1.096	0.608	0.18168	0.816	0.33402	0.98	0.86474	0.798	0.121941
B2RQC6	CAD protein OS=Mus musculus OX=10090 GN=Cad	Cad	243.24	25.168	3.5	7	7	7	0.96	1.059	0.957	1.028	1.015	1.022	0.934	0.68416	1.043	0.68296	0.936	0.71564	0.971	0.45726
B2RR83	3'-5' RNA helicase YTHDC2 OS=Mus musculus OX=10090 GN=Ythdc2	Ythdc2	161.09	8.5931	4.5	5	5	5	0.843	1.024	1.03	0.879	0.949	1.286	0.959	0.163276	1.079	0.90662	0.801	0.014157	0.93	0.66376
B2RRE7	OTU domain-containing protein 4 OS=Mus musculus OX=10090 GN=Otud4	Otud4	123.05	3.9157	1.4	1	1	1
B2RSH2	Guanine nucleotide-binding protein G(i) subunit alpha-1 OS=Mus musculus OX=10090 GN=Gnai1	Gnai1	40.361	104.87	50.3	15	53	6	0.907	1.031	1.014	0.846	1.013	1.163	1.072	0.099601	1.018	0.685	0.872	0.00098423	0.977	0.8767
B2RUJ5	Amyloid-beta A4 precursor protein-binding family A member 1 OS=Mus musculus OX=10090 GN=Apba1	Apba1	92.908	95.644	13.7	9	13	8	1.076	0.937	1.014	1.213	1.019	0.832	0.887	0.161738	0.92	0.077881	1.219	0.0128179	0.988	0.98726
B2RUR8	OTU domain-containing protein 7B OS=Mus musculus OX=10090 GN=Otud7b	Otud7b	91.982	25.455	8.7	5	5	4	0.664	0.835	1.109	1.225	1.053	1.124	0.542	0.099256	0.793	0.081477	0.987	0.85958	0.767	0.138223
B2RWJ3	Transmembrane protein 240 OS=Mus musculus OX=10090 GN=Tmem240	Tmem240	20.005	1.9541	4.6	1	1	1
B2RXC1	Trafficking protein particle complex subunit 11 OS=Mus musculus OX=10090 GN=Trappc11	Trappc11	128.39	11.807	4.3	4	5	4	0.873	0.937	1.028	1.036	1.064	1.086	0.843	0.24508	0.881	0.0103379	0.947	0.41836	0.891	0.075136
B2RXR6	Serine/threonine-protein phosphatase 6 regulatory ankyrin repeat subunit B OS=Mus musculus OX=10090 GN=Ankrd44	Ankrd44	107.38	8.3999	3.4	3	3	2	1.068	1.08	0.936	1.172	1.035	0.802	0.911		1.043		1.167		1.025	0.788
B2RXS4	Plexin-B2 OS=Mus musculus OX=10090 GN=Plxnb2	Plxnb2	206.23	80.651	13.5	20	23	19	0.969	1.035	0.949	0.966	0.999	1.128	1.003	0.6929	1.036	0.8344	0.841	0.0041794	0.955	0.45264
B2RY04	Dedicator of cytokinesis protein 5 OS=Mus musculus OX=10090 GN=Dock5	Dock5	214.43	1.884	0.4	1	1	1	0.917	0.932	0.816	0.99	1.273	1.114	0.926		0.732		0.732		0.789	0.049702
B2RY56	RNA-binding protein 25 OS=Mus musculus OX=10090 GN=Rbm25	Rbm25	99.551	32.322	10.3	7	9	7	1.014	1.017	1.014	1.081	1.021	1.001	0.938	0.10018	0.996	0.52178	1.013	0.182218	0.981	0.5101
B5TVM2	Immunoglobulin-like domain-containing receptor 2 OS=Mus musculus OX=10090 GN=Ildr2	Ildr2	73.235	7.3358	4.1	4	4	3	1.16	1.069	0.953	0.973	0.991	0.921	1.192	0.2311	1.079	0.40376	1.035	0.7184	1.103	0.194139
B9EHT4	CAP-Gly domain-containing linker protein 3 OS=Mus musculus OX=10090 GN=Clip3	Clip3	59.586	7.2728	6.8	3	3	3	1.095	1.029	0.982	0.986	0.95	1.006	1.111		1.083		0.976		1.056	0.20846
B9EJ80	PDZ domain-containing protein 8 OS=Mus musculus OX=10090 GN=Pdzd8	Pdzd8	127.74	24.768	8.2	8	9	8	0.912	0.971	1.03	0.963	0.985	1.169	0.947	0.67114	0.986	0.44918	0.881	0.50178	0.935	0.40842
B9EJ86	Oxysterol-binding protein-related protein 8 OS=Mus musculus OX=10090 GN=Osbpl8	Osbpl8	101.27	143.7	17.3	12	14	12	0.916	1.028	0.982	0.919	1.013	1.168	0.997	0.5001	1.015	0.64382	0.841	0.00020142	0.944	0.5231
B9EJA2	Cortactin-binding protein 2 OS=Mus musculus OX=10090 GN=Cttnbp2	Cttnbp2	178.77	189.84	14.9	25	38	24	1.065	1.12	1	1.128	0.958	0.773	0.944	2.332e-05	1.169	3.8912e-10	1.294	3.63265e-13	1.114	0.35728
B9EJI9	Transmembrane protein 229A OS=Mus musculus OX=10090 GN=Tmem229a	Tmem229a	41.525	7.2748	3.5	1	1	1	0.856	0.847	0.991	0.921	1.078	1.296	0.929		0.786		0.765		0.818	0.154919
B9EKI3	TATA element modulatory factor OS=Mus musculus OX=10090 GN=Tmf1	Tmf1	121.8	16.596	3.8	4	4	4	0.991	1.059	1.025	1.321	0.994	0.711	0.75		1.065		1.442		1.016	0.81762
B9EKR1	Receptor-type tyrosine-protein phosphatase zeta OS=Mus musculus OX=10090 GN=Ptprz1	Ptprz1	254.4	168.84	7.4	17	37	17	1.033	1.047	1.075	1.169	0.952	0.784	0.884	1.8756e-07	1.1	0.00034422	1.371	1.62448e-12	1.086	0.49588
C0HK80	Adipocyte-related X-chromosome expressed sequence 2 OS=Mus musculus OX=10090 GN=Arxes2	Arxes2	20.146	4.1345	6.1	1	1	1	0.8	0.946	1.023	0.819	1.001	1.373	0.977		0.945		0.745		0.867	0.49648
C0HKD9	Microfibrillar-associated protein 1B OS=Mus musculus OX=10090 GN=Mfap1b	Mfap1b	51.954	78.798	24.1	9	11	9	1.193	0.947	1.04	1.369	0.962	0.638	0.871	0.21252	0.984	0.131082	1.63	2.1552e-05	1.071	0.65322
C0HKG6	Ribonuclease T2-B OS=Mus musculus OX=10090 GN=Rnaset2b	Rnaset2b	29.608	1.6726	3.5	1	1	1
C8YR32	Lipoxygenase homology domain-containing protein 1 OS=Mus musculus OX=10090 GN=Loxhd1	Loxhd1	235.75	2.2137	0.3	1	2	1	0.998	1.033	0.994	0.855	0.94	1.186	1.167	0.3205	1.099	0.42912	0.838	0.22996	1.015	0.82844
D3YVE8	Solute carrier family 35 member G2 OS=Mus musculus OX=10090 GN=Slc35g2	Slc35g2	46.395	2.9484	6.3	2	2	2
D3YVF0	A-kinase anchor protein 5 OS=Mus musculus OX=10090 GN=Akap5	Akap5	79.396	323.31	63	30	59	30	1.251	1.128	0.999	1.135	0.867	0.711	1.102	1.9206e-08	1.301	1e-32	1.405	1e-32	1.245	0.195263
D3YXK2	Scaffold attachment factor B1 OS=Mus musculus OX=10090 GN=Safb	Safb	105.1	182.54	28.6	26	42	20	1.065	1.01	1.039	1.247	0.985	0.781	0.854	8.6438e-11	1.025	0.027999	1.33	3.4972e-13	1.034	0.744
D3YZG8	Probable bifunctional methylenetetrahydrofolate dehydrogenase/cyclohydrolase 2 OS=Mus musculus OX=10090 GN=Mthfd2l	Mthfd2l	36.438	3.4746	4.4	2	2	2
D3YZI9	PiggyBac transposable element-derived protein 5 OS=Mus musculus OX=10090 GN=Pgbd5	Pgbd5	58.3	16.308	8.2	4	5	4	1.051	1.135	0.936	0.878	0.948	1.082	1.197	0.21226	1.197	0.090859	0.865	0.123735	1.074	0.43588
D3YZP9	Coiled-coil domain-containing protein 6 OS=Mus musculus OX=10090 GN=Ccdc6	Ccdc6	52.938	135.57	40.7	19	24	19	1.243	0.909	1.082	1.281	0.939	0.68	0.97	0.45974	0.968	0.50794	1.591	1.84841e-12	1.115	0.54728
D3YZU1	SH3 and multiple ankyrin repeat domains protein 1 OS=Mus musculus OX=10090 GN=Shank1	Shank1	226.31	323.31	26.9	43	59	43	1.134	1.063	1.032	1.138	0.966	0.753	0.996	0.33304	1.1	0.00024242	1.371	4.3928e-10	1.13	0.33238
D3Z4S3	Putative peptidyl-tRNA hydrolase PTRHD1 OS=Mus musculus OX=10090 GN=Ptrhd1	Ptrhd1	16.037	19.721	40	4	6	4	1.143	1.049	1.088	0.956	0.93	0.926	1.196	0.089899	1.128	0.022798	1.175	0.27828	1.166	0.0046029
D3Z6Q9	Bridging integrator 2 OS=Mus musculus OX=10090 GN=Bin2	Bin2	52.553	11.963	6.7	4	9	2	1.08	0.97	0.994	1.35	0.948	0.762	0.8	0.0087794	1.023	0.20808	1.304	0.00126127	0.995	0.90374
D3Z7P3	Glutaminase kidney isoform, mitochondrial OS=Mus musculus OX=10090 GN=Gls	Gls	73.963	323.31	47.3	28	67	28	0.931	1.039	1.002	0.929	0.984	1.122	1.002	0.70686	1.056	0.073976	0.893	5.9392e-09	0.979	0.78458
E0CZ16	Kelch-like protein 3 OS=Mus musculus OX=10090 GN=Klhl3	Klhl3	64.921	2.0088	1.5	1	1	1
E9PUL5	Proline-rich transmembrane protein 2 OS=Mus musculus OX=10090 GN=Prrt2	Prrt2	35.923	109.92	40.8	10	26	10	1.116	0.954	1.007	1.051	0.992	0.882	1.062	0.03862	0.962	0.8954	1.142	0.29858	1.052	0.5002
E9PV24	Fibrinogen alpha chain OS=Mus musculus OX=10090 GN=Fga	Fga	87.428	120.74	27.5	18	24	18	0.846	0.837	0.888	0.955	0.828	1.552	0.886	0.0158824	1.011	0.97164	0.572	5.25024e-12	0.771	0.36358
E9PV86	Multiple C2 and transmembrane domain-containing protein 1 OS=Mus musculus OX=10090 GN=Mctp1	Mctp1	106.79	11.087	5.9	4	4	4	0.989	1.048	0.895	0.957	1.038	1.078	1.033	0.73866	1.01	0.5177	0.83	0.0113567	0.954	0.45532
E9PVA8	eIF-2-alpha kinase activator GCN1 OS=Mus musculus OX=10090 GN=Gcn1	Gcn1	293.02	115.91	13.1	27	29	27	0.927	1.001	0.959	0.917	1.011	1.176	1.011	0.68396	0.99	0.101023	0.815	4.4473e-05	0.93	0.42176
E9PVD3	Protocadherin-16 OS=Mus musculus OX=10090 GN=Dchs1	Dchs1	346.38	12.418	1.5	4	4	4
E9PX95	ATP-binding cassette sub-family A member 17 OS=Mus musculus OX=10090 GN=Abca17	Abca17	196.02	3.7128	0.6	1	1	1
E9PYL2	Proline-rich protein 12 OS=Mus musculus OX=10090 GN=Prr12	Prr12	211.87	8.7552	1.2	2	2	2	1.153	1.034	1.02	1.192	0.947	0.753	0.967	0.63462	1.092	0.56152	1.355	0.062924	1.109	0.43628
E9PZ19	Protein turtle homolog B OS=Mus musculus OX=10090 GN=Igsf9b	Igsf9b	144.95	3.857	2.2	3	3	3
E9PZJ8	Activating signal cointegrator 1 complex subunit 3 OS=Mus musculus OX=10090 GN=Ascc3	Ascc3	250.55	1.4724	0.4	1	1	1
E9Q1P8	Interferon regulatory factor 2-binding protein 2 OS=Mus musculus OX=10090 GN=Irf2bp2	Irf2bp2	59.291	3.6034	4.9	3	3	2	1.005	0.87	0.989	0.973	1.559	0.715	1.033		0.558		1.383		0.882	0.76036
E9Q3L2	Phosphatidylinositol 4-kinase alpha OS=Mus musculus OX=10090 GN=Pi4ka	Pi4ka	237.04	231.13	23.2	40	49	40	0.911	0.994	0.997	0.903	1.038	1.182	1.009	0.99916	0.958	0.0108033	0.843	3.6397e-11	0.929	0.45808
E9Q401	Ryanodine receptor 2 OS=Mus musculus OX=10090 GN=Ryr2	Ryr2	564.81	301.19	15.5	59	70	59	0.963	1.07	0.956	0.889	0.979	1.115	1.083	1.63897e-05	1.093	3.72e-05	0.857	9.70335e-14	1.002	0.95012
E9Q4N7	AT-rich interactive domain-containing protein 1B OS=Mus musculus OX=10090 GN=Arid1b	Arid1b	237.79	18.745	2.8	5	5	5
E9Q4S1	High affinity cAMP-specific and IBMX-insensitive 3',5'-cyclic phosphodiesterase 8B OS=Mus musculus OX=10090 GN=Pde8b	Pde8b	96.738	22.693	8.4	5	5	5	0.971	1.035	0.969	0.928	0.946	1.164	1.046	0.5546	1.094	0.122899	0.832	0.13872	0.979	0.84246
E9Q5C9	Nucleolar and coiled-body phosphoprotein 1 OS=Mus musculus OX=10090 GN=Nolc1	Nolc1	73.697	55.839	18.4	15	16	15	1.255	0.94	1.033	1.292	0.925	0.667	0.971	0.072177	1.016	0.92454	1.549	1.8769e-06	1.119	0.5355
E9Q5K9	YTH domain-containing protein 1 OS=Mus musculus OX=10090 GN=Ythdc1	Ythdc1	85.648	-2	1	1	1	1	0.735	0.913	1.097	0.894	1.078	1.26	0.822		0.847		0.871		0.849	0.33524
E9Q6B2	Coiled-coil domain-containing protein 85C OS=Mus musculus OX=10090 GN=Ccdc85c	Ccdc85c	45.333	19.692	10	4	4	4	1.102	0.955	1.087	1.176	0.973	0.794	0.937	0.034878	0.982	0.74932	1.369	0.0152633	1.068	0.56386
E9Q6J5	Biorientation of chromosomes in cell division protein 1-like 1 OS=Mus musculus OX=10090 GN=Bod1l	Bod1l	327.45	47.42	3.9	11	12	10	1.021	1.004	1.024	1.285	0.968	0.787	0.795	0.085743	1.037	0.52966	1.301	0.0151635	1.003	0.88512
E9Q6P5	Tetratricopeptide repeat protein 7B OS=Mus musculus OX=10090 GN=Ttc7b	Ttc7b	94.202	91.164	20.6	15	20	15	0.976	1.021	0.956	0.898	1	1.168	1.087	0.044563	1.021	0.48638	0.818	9.7319e-07	0.963	0.70462
E9Q735	Ubiquitin conjugation factor E4 A OS=Mus musculus OX=10090 GN=Ube4a	Ube4a	118.2	35.366	7.4	6	7	6	0.839	0.926	0.944	0.922	1.112	1.232	0.91	0.28726	0.833	0.0067829	0.766	0.023099	0.829	0.121342
E9Q743	Cilia- and flagella-associated protein 251 OS=Mus musculus OX=10090 GN=Wdr66	Wdr66	148.61	-2	0.7	1	1	1
E9Q784	Zinc finger CCCH domain-containing protein 13 OS=Mus musculus OX=10090 GN=Zc3h13	Zc3h13	203.75	3.9439	1.7	3	3	3	1.087	0.952	0.937	1.165	1.135	0.82	0.933	0.086744	0.839	0.027299	1.143	0.2858	0.954	0.77602
E9Q7G0	Nuclear mitotic apparatus protein 1 OS=Mus musculus OX=10090 GN=Numa1	Numa1	235.63	171.7	20	36	41	36	0.981	0.98	0.984	1.199	1.042	0.931	0.818	1.547e-07	0.94	0.0155612	1.057	0.024476	0.928	0.44596
E9Q7T7	Chondroadherin-like protein OS=Mus musculus OX=10090 GN=Chadl	Chadl	81.36	2.4403	1.6	1	1	1
E9Q7X7	Neurexin-2 OS=Mus musculus OX=10090 GN=Nrxn2	Nrxn2	184.88	27.04	7.4	12	14	8	0.917	0.971	0.986	0.95	0.971	1.216	0.965	0.25878	1	0.70596	0.811	0.092218	0.916	0.37522
E9Q8I9	Protein furry homolog OS=Mus musculus OX=10090 GN=Fry	Fry	339.09	59.937	8.1	19	21	19	0.928	1.022	0.924	0.911	1.006	1.203	1.019	0.52432	1.016	0.48084	0.768	0.00038133	0.921	0.43236
F6SEU4	Ras/Rap GTPase-activating protein SynGAP OS=Mus musculus OX=10090 GN=Syngap1	Syngap1	148.24	323.31	37.1	41	73	40	1.114	1.076	0.988	0.989	0.964	0.943	1.126	3.386e-06	1.116	1.9815e-11	1.048	0.0070831	1.097	0.074123
F6W8I0	YjeF N-terminal domain-containing protein 3 OS=Mus musculus OX=10090 GN=Yjefn3	Yjefn3	27.016	9.3478	20.3	4	4	4	1.126	1.251	0.976	0.925	1.056	0.754	1.217		1.185		1.294		1.226	0.16212
F6ZDS4	Nucleoprotein TPR OS=Mus musculus OX=10090 GN=Tpr	Tpr	273.99	323.31	29.3	67	94	67	1.079	0.994	1.044	1.29	0.945	0.74	0.836	1e-32	1.052	0.00041761	1.411	1.62437e-12	1.048	0.70102
F8VPU2	FERM, ARHGEF and pleckstrin domain-containing protein 1 OS=Mus musculus OX=10090 GN=Farp1	Farp1	118.87	154.52	24.4	19	27	19	0.917	1.038	0.926	0.931	0.98	1.19	0.985	0.76566	1.059	0.057741	0.778	9.0926e-11	0.929	0.4579
G3X9J0	Signal-induced proliferation-associated 1-like protein 3 OS=Mus musculus OX=10090 GN=Sipa1l3	Sipa1l3	195.06	11.687	4.2	6	7	5	1.119	0.976	0.88	1.094	0.988	0.882	1.023	0.71866	0.988	0.7924	0.998	0.42098	1.004	0.9783
G3X9K3	Brefeldin A-inhibited guanine nucleotide-exchange protein 1 OS=Mus musculus OX=10090 GN=Arfgef1	Arfgef1	208.5	36.87	10.7	17	21	9	0.862	0.984	0.965	0.887	1.054	1.253	0.972	0.60646	0.934	0.00086335	0.77	0.000198856	0.88	0.3303
G3XA57	Rab11 family-interacting protein 2 OS=Mus musculus OX=10090 GN=Rab11fip2	Rab11fip2	58.206	42.037	18.6	7	8	5	1.233	1.013	0.911	1.049	1.063	0.828	1.175	0.31354	0.953	0.83404	1.1	0.47118	1.074	0.59332
G5E829	Plasma membrane calcium-transporting ATPase 1 OS=Mus musculus OX=10090 GN=Atp2b1	Atp2b1	134.75	323.31	38.8	47	110	32	0.873	1.142	0.955	0.862	1.006	1.148	1.013	0.48366	1.135	7.454e-11	0.832	5.04885e-12	0.985	0.9029
G5E870	E3 ubiquitin-protein ligase TRIP12 OS=Mus musculus OX=10090 GN=Trip12	Trip12	224.13	7.2233	1.8	3	5	3
G5E8K5	Ankyrin-3 OS=Mus musculus OX=10090 GN=Ank3	Ank3	214.06	323.31	33.5	53	89	46	1.034	1.03	1.021	1.092	0.989	0.902	0.947	0.168743	1.041	0.00173663	1.132	1.0432e-06	1.034	0.57572
G5E8Q8	Adhesion G protein-coupled receptor F5 OS=Mus musculus OX=10090 GN=Adgrf5	Adgrf5	149.39	2.7701	0.9	1	1	1	1.153	1.033	0.939	1.178	0.882	0.895	0.979		1.171		1.049		1.058	0.6097
J3QNX5	Protein shisa-8 OS=Mus musculus OX=10090 GN=Shisa8	Shisa8	42.462	1.4916	2	1	1	1
O08529	Calpain-2 catalytic subunit OS=Mus musculus OX=10090 GN=Capn2	Capn2	79.871	184.8	40	19	31	19	0.853	0.925	1.04	0.931	1.035	1.229	0.916	0.089136	0.894	0.00023688	0.846	1.57884e-05	0.882	0.28554
O08532	Voltage-dependent calcium channel subunit alpha-2/delta-1 OS=Mus musculus OX=10090 GN=Cacna2d1	Cacna2d1	124.63	323.31	41.7	40	64	38	0.974	1.075	0.973	0.897	0.959	1.104	1.086	9.5629e-05	1.121	1.4691e-09	0.881	1.3565e-06	1.021	0.75336
O08539	Myc box-dependent-interacting protein 1 OS=Mus musculus OX=10090 GN=Bin1	Bin1	64.469	323.31	56.3	31	80	29	1.15	0.983	1.051	1.245	0.988	0.7	0.924	1.4782e-06	0.995	0.47784	1.501	1.62437e-12	1.086	0.56938
O08547	Vesicle-trafficking protein SEC22b OS=Mus musculus OX=10090 GN=Sec22b	Sec22b	24.74	97.021	37.7	8	17	8	0.854	0.995	0.974	0.916	0.988	1.235	0.932	0.24326	1.007	0.90098	0.789	0.00040043	0.899	0.3802
O08553	Dihydropyrimidinase-related protein 2 OS=Mus musculus OX=10090 GN=Dpysl2	Dpysl2	62.277	323.31	74.5	30	220	26	1.024	1.041	0.987	1.042	1.014	0.933	0.983	0.55604	1.027	0.0170199	1.058	4.9122e-07	1.021	0.58678
O08576	RUN domain-containing protein 3A OS=Mus musculus OX=10090 GN=Rundc3a	Rundc3a	50.018	7.6664	10.3	3	4	3
O08579	Emerin OS=Mus musculus OX=10090 GN=Emd	Emd	29.435	14.096	19.3	4	6	4	0.985	0.97	1.038	1.055	0.895	1.088	0.934	0.58812	1.084	0.34148	0.954	0.22362	0.985	0.86332
O08581	Potassium channel subfamily K member 1 OS=Mus musculus OX=10090 GN=Kcnk1	Kcnk1	38.201	7.6908	5.7	1	1	1
O08582	GTP-binding protein 1 OS=Mus musculus OX=10090 GN=Gtpbp1	Gtpbp1	72.3	20.375	10.5	6	8	6
O08583	THO complex subunit 4 OS=Mus musculus OX=10090 GN=Alyref	Alyref	26.94	151.76	42.4	9	16	9	1.117	0.959	1.057	1.216	0.942	0.774	0.919	0.034683	1.018	0.72602	1.366	1.1612e-08	1.069	0.58686
O08585	Clathrin light chain A OS=Mus musculus OX=10090 GN=Clta	Clta	25.604	40.161	27.2	9	19	9	1.343	0.963	1.011	1.217	0.998	0.622	1.104	0.049536	0.965	0.151421	1.625	4.6298e-11	1.169	0.46104
O08586	Phosphatidylinositol 3,4,5-trisphosphate 3-phosphatase and dual-specificity protein phosphatase PTEN OS=Mus musculus OX=10090 GN=Pten	Pten	47.152	15.284	17.1	6	6	6	0.954	0.948	0.998	0.824	1.093	1.155	1.158	0.008379	0.867	0.09612	0.864	0.000181471	0.944	0.69858
O08599	Syntaxin-binding protein 1 OS=Mus musculus OX=10090 GN=Stxbp1	Stxbp1	67.568	323.31	80.6	46	180	46	0.895	1.01	0.976	0.929	1.011	1.177	0.963	0.27768	0.999	0.72878	0.829	1e-32	0.924	0.38978
O08600	Endonuclease G, mitochondrial OS=Mus musculus OX=10090 GN=Endog	Endog	32.19	18.373	21.8	5	6	5	0.986	0.967	1.073	1.057	1.066	0.921	0.933	0.08582	0.907	0.050661	1.165	0.58918	0.994	0.93774
O08638	Myosin-11 OS=Mus musculus OX=10090 GN=Myh11	Myh11	227.03	289.38	29.7	52	88	37	1.152	0.942	0.958	1.16	0.964	0.857	0.993	0.84074	0.977	0.125037	1.118	0.177484	1.024	0.81596
O08644	Ephrin type-B receptor 6 OS=Mus musculus OX=10090 GN=Ephb6	Ephb6	110.11	1.9229	2.4	2	2	2
O08648	Mitogen-activated protein kinase kinase kinase 4 OS=Mus musculus OX=10090 GN=Map3k4	Map3k4	179.83	7.1953	2.6	4	4	4	0.982	0.913	0.849	1.104	0.912	1.255	0.889		1.001		0.676		0.839	0.172417
O08663	Methionine aminopeptidase 2 OS=Mus musculus OX=10090 GN=Metap2	Metap2	52.921	39.537	12.6	6	8	6	0.948	0.99	1.009	1.005	1.031	1.044	0.943	0.056775	0.96	0.6347	0.966	0.0123175	0.957	0.109103
O08672	Kinesin-like protein KIFC2 OS=Mus musculus OX=10090 GN=Kifc2	Kifc2	85.685	6.8529	2.8	2	2	2	1.075	1.09	0.921	0.934	0.977	1.043	1.151	0.33494	1.116	0.179419	0.883	0.105637	1.045	0.54126
O08677	Kininogen-1 OS=Mus musculus OX=10090 GN=Kng1	Kng1	73.101	87.341	17.2	10	15	10	1.047	0.904	0.96	1.011	0.824	1.225	1.036	0.199023	1.097	0.0075625	0.784	6.8586e-10	0.951	0.76722
O08688	Calpain-5 OS=Mus musculus OX=10090 GN=Capn5	Capn5	72.954	46.725	16.6	9	11	9	0.951	0.983	0.966	0.941	1	1.133	1.011	0.93428	0.983	0.54084	0.853	0.0023626	0.943	0.37498
O08692	Neutrophilic granule protein OS=Mus musculus OX=10090 GN=Ngp	Ngp	19.331	14.686	11.4	2	4	2	0.656	0.418	0.561	3.553	0.52	0.648	0.185	0.000156192	0.804	0.102538	0.866	0.36178	0.346	0.33284
O08709	Peroxiredoxin-6 OS=Mus musculus OX=10090 GN=Prdx6	Prdx6	24.87	230.69	68.8	13	49	13	1.066	1.005	1.049	1.097	1.052	0.798	0.972	0.2941	0.955	1.76523e-05	1.315	1.62448e-12	1.059	0.54836
O08715	A-kinase anchor protein 1, mitochondrial OS=Mus musculus OX=10090 GN=Akap1	Akap1	92.194	4.1398	2	2	3	2	0.895	1.05	1.001	0.988	1.034	1.07	0.906	0.74344	1.015	0.62128	0.936	0.39528	0.953	0.3957
O08739	AMP deaminase 3 OS=Mus musculus OX=10090 GN=Ampd3	Ampd3	88.651	22.609	9.4	7	7	7	0.891	0.946	0.973	0.878	1.022	1.288	1.015	0.4744	0.926	0.05732	0.755	0.000123404	0.881	0.37408
O08740	DNA-directed RNA polymerase II subunit RPB11 OS=Mus musculus OX=10090 GN=Polr2j	Polr2j	13.251	3.2394	15.4	2	2	2	1.102	0.968	1.05	1.225	0.971	0.777	0.9		0.997		1.351		1.049	0.66386
O08749	Dihydrolipoyl dehydrogenase, mitochondrial OS=Mus musculus OX=10090 GN=Dld	Dld	54.272	288.83	47.9	18	57	18	1.028	1.066	0.999	0.964	1.03	0.975	1.066	4.6441e-08	1.035	0.101943	1.025	0.21978	1.042	0.21396
O08756	3-hydroxyacyl-CoA dehydrogenase type-2 OS=Mus musculus OX=10090 GN=Hsd17b10	Hsd17b10	27.418	103.96	42.9	8	17	8	1.147	1.015	0.991	0.978	1.039	0.905	1.173	4.052e-05	0.977	0.62632	1.095	0.0031416	1.079	0.2788
O08759	Ubiquitin-protein ligase E3A OS=Mus musculus OX=10090 GN=Ube3a	Ube3a	99.818	104.39	25.7	19	23	19	0.902	1.024	0.963	0.894	0.988	1.237	1.009	0.36518	1.036	0.182023	0.778	1.4901e-09	0.926	0.54118
O08784	Treacle protein OS=Mus musculus OX=10090 GN=Tcof1	Tcof1	135	61.29	7.7	10	10	10	1.18	0.959	1.093	1.223	0.955	0.72	0.965	0.2256	1.004	0.977	1.518	0.00043645	1.115	0.47826
O08788	Dynactin subunit 1 OS=Mus musculus OX=10090 GN=Dctn1	Dctn1	141.67	323.31	50.7	55	95	55	1.027	1.022	0.993	1.058	0.993	0.949	0.971	0.23972	1.029	0.398	1.046	0.5234	1.014	0.67932
O08795	Glucosidase 2 subunit beta OS=Mus musculus OX=10090 GN=Prkcsh	Prkcsh	58.792	72.774	21.5	12	19	12	1.037	0.989	1.094	1.101	0.992	0.836	0.942	0.120941	0.997	0.55122	1.309	0.00063509	1.065	0.46628
O08807	Peroxiredoxin-4 OS=Mus musculus OX=10090 GN=Prdx4	Prdx4	31.052	48.286	37.6	7	14	6	1.01	1.015	0.997	0.977	1.046	1.034	1.034	0.67514	0.97	0.6676	0.964	0.69142	0.989	0.63668
O08808	Protein diaphanous homolog 1 OS=Mus musculus OX=10090 GN=Diaph1	Diaph1	139.34	64.764	16.8	19	23	19	1.058	1.073	0.952	0.975	1	0.995	1.085	0.0132441	1.073	0.41482	0.957	0.10202	1.038	0.40324
O08810	116 kDa U5 small nuclear ribonucleoprotein component OS=Mus musculus OX=10090 GN=Eftud2	Eftud2	109.36	88.061	25.5	19	24	18	0.899	1.034	0.937	0.922	1.002	1.189	0.975	0.36862	1.032	0.031341	0.788	4.6282e-10	0.922	0.41734
O08842	GDNF family receptor alpha-2 OS=Mus musculus OX=10090 GN=Gfra2	Gfra2	51.726	17.249	14.4	6	6	6	0.98	1.02	1.001	0.95	1.015	1.051	1.032	0.82934	1.005	0.59034	0.952	0.194622	0.995	0.90024
O08848	60 kDa SS-A/Ro ribonucleoprotein OS=Mus musculus OX=10090 GN=Trove2	Trove2	60.123	21.849	24.7	10	11	10	0.855	1.001	0.917	0.937	1.061	1.211	0.912	0.40594	0.943	0.34926	0.757	0.000159902	0.864	0.176381
O08908	Phosphatidylinositol 3-kinase regulatory subunit beta OS=Mus musculus OX=10090 GN=Pik3r2	Pik3r2	81.265	20.068	9.1	6	6	4	1.09	0.978	0.943	1.064	1.066	0.929	1.024	0.62232	0.917	0.28852	1.015	0.94352	0.984	0.81558
O08914	Fatty-acid amide hydrolase 1 OS=Mus musculus OX=10090 GN=Faah	Faah	63.221	68.413	29.2	10	10	10	1.025	1.053	1.002	0.883	1.034	1.118	1.161	0.2422	1.018	0.75534	0.896	0.137605	1.015	0.79924
O08915	AH receptor-interacting protein OS=Mus musculus OX=10090 GN=Aip	Aip	37.605	125.64	39.4	10	18	10	1	1.039	0.99	1.031	1.024	0.987	0.97	0.92208	1.015	0.8843	1.003	0.67034	0.996	0.83966
O08917	Flotillin-1 OS=Mus musculus OX=10090 GN=Flot1	Flot1	47.513	218.31	56.1	21	35	21	0.986	1.001	0.958	1.028	0.998	1.073	0.959	0.080037	1.003	0.17192	0.893	9.1609e-07	0.95	0.10902
O08919	Numb-like protein OS=Mus musculus OX=10090 GN=Numbl	Numbl	64.13	134.81	38.4	22	29	19	1.173	1.061	1.011	1.042	0.937	0.838	1.126	0.000180663	1.132	0.000163151	1.206	1.83208e-05	1.152	0.134519
O08967	Cytohesin-3 OS=Mus musculus OX=10090 GN=Cyth3	Cyth3	46.279	3.5952	11	3	4	1
O08989	Ras-related protein M-Ras OS=Mus musculus OX=10090 GN=Mras	Mras	23.901	19.865	42.8	7	10	7	1.037	1.048	1.031	0.976	1.053	0.977	1.062	0.077816	0.995	0.34246	1.055	0.024757	1.037	0.22642
O08992	Syntenin-1 OS=Mus musculus OX=10090 GN=Sdcbp	Sdcbp	32.379	19.875	30.4	6	7	6	1.08	0.997	0.905	1.05	1.033	0.984	1.029	0.80534	0.965	0.9461	0.92	0.71764	0.972	0.6088
O08997	Copper transport protein ATOX1 OS=Mus musculus OX=10090 GN=Atox1	Atox1	7.3384	40.189	60.3	4	8	4	1.168	0.911	1.047	1.258	1.024	0.709	0.928	0.2046	0.89	0.0099207	1.477	2.1581e-06	1.045	0.73504
O09012	Peroxisomal targeting signal 1 receptor OS=Mus musculus OX=10090 GN=Pex5	Pex5	70.755	14.429	9.5	5	5	5	0.914	1.073	0.974	1.019	1.074	0.989	0.897		0.999		0.985		0.961	0.47186
O09044	Synaptosomal-associated protein 23 OS=Mus musculus OX=10090 GN=Snap23	Snap23	23.261	35.76	32.4	5	11	4	0.918	0.961	1.073	1.021	0.962	1.086	0.899	0.058636	0.999	0.9752	0.988	0.8944	0.962	0.5305
O09061	Proteasome subunit beta type-1 OS=Mus musculus OX=10090 GN=Psmb1	Psmb1	26.372	76.923	38.3	10	17	10	0.982	1.042	0.962	0.92	1.01	1.089	1.067	0.036023	1.032	0.8748	0.883	0.000181604	0.989	0.8738
O09106	Histone deacetylase 1 OS=Mus musculus OX=10090 GN=Hdac1	Hdac1	55.074	7.373	16.4	6	6	3	0.936	1.035	0.883	1.126	0.921	1.129	0.831		1.124		0.782		0.899	0.2703
O09111	NADH dehydrogenase [ubiquinone] 1 beta subcomplex subunit 11, mitochondrial OS=Mus musculus OX=10090 GN=Ndufb11	Ndufb11	17.444	18.994	43.7	4	8	4	0.971	0.943	1.012	0.935	1.004	1.286	1.039	0.7995	0.939	0.046336	0.787	0.016284	0.907	0.42236
O09114	Prostaglandin-H2 D-isomerase OS=Mus musculus OX=10090 GN=Ptgds	Ptgds	21.066	27.8	24.9	5	11	5	1.185	1.008	0.942	1.047	0.964	0.934	1.132	2.6055e-06	1.046	0.0035385	1.009	0.49172	1.065	0.4816
O09117	Synaptophysin-like protein 1 OS=Mus musculus OX=10090 GN=Sypl1	Sypl1	28.899	5.7383	4.2	2	3	2	0.69	0.773	1.088	0.903	1.089	1.324	0.764	0.023436	0.71	0.00109659	0.822	0.0115831	0.769	0.20042
O09126	Semaphorin-4D OS=Mus musculus OX=10090 GN=Sema4d	Sema4d	95.639	30.912	12.9	9	10	9	0.954	0.992	0.923	0.902	1.042	1.18	1.058	0.20704	0.952	0.142579	0.782	0.0027768	0.918	0.37812
O09131	Glutathione S-transferase omega-1 OS=Mus musculus OX=10090 GN=Gsto1	Gsto1	27.497	50.302	49.6	13	23	13	1.097	1.001	1.003	1.015	0.949	0.977	1.081	4.417e-05	1.055	0.0053423	1.027	0.83136	1.054	0.21824
O09159	Lysosomal alpha-mannosidase OS=Mus musculus OX=10090 GN=Man2b1	Man2b1	114.65	7.578	2.3	2	2	2	1.084	1.088	0.876	0.991	1.086	0.943	1.094		1.002		0.929		1.009	0.94614
O09164	Extracellular superoxide dismutase [Cu-Zn] OS=Mus musculus OX=10090 GN=Sod3	Sod3	27.392	18.442	19.1	4	4	4	1.147	1.015	1.091	1.055	0.931	0.835	1.087	0.078723	1.09	0.195023	1.307	0.033917	1.153	0.128676
O09172	Glutamate--cysteine ligase regulatory subunit OS=Mus musculus OX=10090 GN=Gclm	Gclm	30.534	49.187	29.9	7	10	7	0.855	0.899	0.946	0.931	1.12	1.243	0.918	0.27352	0.803	0.025843	0.761	0.00078356	0.82	0.097455
O09174	Alpha-methylacyl-CoA racemase OS=Mus musculus OX=10090 GN=Amacr	Amacr	41.704	2.2288	5	2	2	2
O35066	Kinesin-like protein KIF3C OS=Mus musculus OX=10090 GN=Kif3c	Kif3c	89.972	15.301	15.2	12	18	6	1.044	1.021	1.04	1.176	0.992	0.777	0.888	0.092562	1.029	0.23126	1.338	0.00055616	1.054	0.63356
O35075	Down syndrome critical region protein 3 homolog OS=Mus musculus OX=10090 GN=Dscr3	Dscr3	32.97	12.15	13.8	3	4	3	1.014	0.883	0.976	0.861	1.059	1.217	1.178		0.834		0.802		0.916	0.50434
O35083	1-acyl-sn-glycerol-3-phosphate acyltransferase alpha OS=Mus musculus OX=10090 GN=Agpat1	Agpat1	31.709	65.36	18.6	4	5	4	0.905	1.076	0.915	0.958	1.011	1.237	0.945	0.24602	1.064	0.51808	0.74	0.00070485	0.903	0.36118
O35098	Dihydropyrimidinase-related protein 4 OS=Mus musculus OX=10090 GN=Dpysl4	Dpysl4	61.961	323.31	63.5	25	71	23	0.967	1.101	0.972	1.019	0.98	0.989	0.949	0.0102979	1.123	1.7671e-11	0.983	0.44714	1.017	0.7415
O35099	Mitogen-activated protein kinase kinase kinase 5 OS=Mus musculus OX=10090 GN=Map3k5	Map3k5	154.51	5.2438	0.9	1	1	1
O35114	Lysosome membrane protein 2 OS=Mus musculus OX=10090 GN=Scarb2	Scarb2	54.043	10.173	6.9	3	5	3	0.822	0.97	0.936	0.898	1.017	1.331	0.915	0.165075	0.954	0.037145	0.703	0.00034316	0.84	0.2682
O35127	Protein C10 OS=Mus musculus OX=10090 GN=Grcc10	Grcc10	13.194	50.63	70.6	6	9	6	1.204	0.966	1.081	1.114	0.976	0.738	1.081	0.2122	0.99	0.74922	1.465	0.00180026	1.15	0.336
O35129	Prohibitin-2 OS=Mus musculus OX=10090 GN=Phb2	Phb2	33.296	163.43	53.8	15	24	15	1.143	0.958	0.993	0.943	1.044	0.976	1.212	4.6779e-07	0.918	1.7562e-06	1.017	0.8158	1.044	0.54014
O35136	Neural cell adhesion molecule 2 OS=Mus musculus OX=10090 GN=Ncam2	Ncam2	93.203	245.68	31.5	22	40	22	0.954	1.043	0.93	0.91	0.981	1.165	1.048	0.0033972	1.063	0.0114021	0.798	1e-32	0.958	0.65574
O35143	ATPase inhibitor, mitochondrial OS=Mus musculus OX=10090 GN=ATP5IF1	ATP5IF1	12.159	30.046	37.7	7	17	7	1.268	0.902	0.994	1.272	0.915	0.762	0.997	0.5131	0.986	0.152101	1.304	0.034484	1.073	0.67106
O35144	Telomeric repeat-binding factor 2 OS=Mus musculus OX=10090 GN=Terf2	Terf2	60.263	7.137	5.5	3	4	3	0.913	1.011	0.926	1.001	1.037	1.163	0.912	0.20586	0.975	0.4618	0.796	0.10618	0.89	0.106224
O35153	BET1-like protein OS=Mus musculus OX=10090 GN=Bet1l	Bet1l	12.428	3.4056	13.5	1	1	1
O35188	Fractalkine OS=Mus musculus OX=10090 GN=Cx3cl1	Cx3cl1	42.098	42.486	9.9	3	3	3	1.155	1.051	0.93	1.063	0.999	0.966	1.087	0.165016	1.052	0.36968	0.963	0.95734	1.036	0.66632
O35207	Cyclin-dependent kinase 2-associated protein 1 OS=Mus musculus OX=10090 GN=Cdk2ap1	Cdk2ap1	12.354	4.1348	15.8	2	2	2	1.155	0.959	1.089	1.234	1.014	0.663	0.936	0.056261	0.946	0.5873	1.643	0.0189363	1.1	0.54998
O35215	D-dopachrome decarboxylase OS=Mus musculus OX=10090 GN=Ddt	Ddt	13.077	175.82	82.2	8	20	8	1.068	0.939	1.04	1.212	1.009	0.841	0.881	0.001099	0.931	0.127421	1.237	4.7192e-07	0.995	0.96892
O35218	Cleavage and polyadenylation specificity factor subunit 2 OS=Mus musculus OX=10090 GN=Cpsf2	Cpsf2	88.382	2.0421	1.7	1	1	1
O35226	26S proteasome non-ATPase regulatory subunit 4 OS=Mus musculus OX=10090 GN=Psmd4	Psmd4	40.703	149.33	36.7	10	15	10	1.148	1.014	1.009	1.185	0.955	0.738	0.969	0.2682	1.062	0.0146357	1.367	3.6655e-06	1.102	0.4719
O35239	Tyrosine-protein phosphatase non-receptor type 9 OS=Mus musculus OX=10090 GN=Ptpn9	Ptpn9	67.969	24.454	9.8	6	6	6	1.072	1.062	0.998	0.92	0.862	1.108	1.165	0.48544	1.232	0.26736	0.901	0.074936	1.084	0.33644
O35250	Exocyst complex component 7 OS=Mus musculus OX=10090 GN=Exoc7	Exoc7	79.959	68.604	25.7	17	20	17	1.005	1.092	0.996	0.966	0.992	0.935	1.04	0.4119	1.101	0.009761	1.065	0.48928	1.069	0.122436
O35286	Pre-mRNA-splicing factor ATP-dependent RNA helicase DHX15 OS=Mus musculus OX=10090 GN=Dhx15	Dhx15	91.006	60.344	21	15	19	15	0.888	1.031	0.944	0.91	1.047	1.225	0.976	0.3097	0.985	0.82048	0.771	1.0481e-06	0.9	0.35652
O35295	Transcriptional activator protein Pur-beta OS=Mus musculus OX=10090 GN=Purb	Purb	33.901	193.89	46.9	10	25	9	1.111	1.024	1.004	1.159	1.028	0.733	0.959	0.58914	0.996	0.45234	1.37	6.13609e-12	1.075	0.55924
O35316	Sodium- and chloride-dependent taurine transporter OS=Mus musculus OX=10090 GN=Slc6a6	Slc6a6	69.855	1.881	1.4	1	1	1
O35326	Serine/arginine-rich splicing factor 5 OS=Mus musculus OX=10090 GN=Srsf5	Srsf5	30.891	64.991	27.9	8	15	7	1.177	0.958	1.071	1.223	0.917	0.746	0.962	0.68928	1.045	0.062742	1.436	4.3749e-07	1.111	0.47464
O35343	Importin subunit alpha-3 OS=Mus musculus OX=10090 GN=Kpna4	Kpna4	57.922	65.454	28.2	9	12	5	0.98	1.072	1.034	0.847	0.96	1.055	1.157	0.032064	1.117	0.32848	0.98	0.99028	1.078	0.31608
O35344	Importin subunit alpha-4 OS=Mus musculus OX=10090 GN=Kpna3	Kpna3	57.772	77.689	29.2	10	13	6	1.129	1.043	0.989	0.932	1.007	1.074	1.211	0.098501	1.036	0.80668	0.921	0.6761	1.049	0.44004
O35345	Importin subunit alpha-7 OS=Mus musculus OX=10090 GN=Kpna6	Kpna6	59.964	16.789	12.5	6	7	5	0.945	1.004	0.954	0.945	0.972	1.158	1	0.73972	1.033	0.78078	0.824	0.06732	0.944	0.46268
O35350	Calpain-1 catalytic subunit OS=Mus musculus OX=10090 GN=Capn1	Capn1	82.105	19.523	8	4	5	4	0.901	0.866	0.976	0.935	1.038	1.279	0.964		0.834		0.763		0.843	0.173863
O35381	Acidic leucine-rich nuclear phosphoprotein 32 family member A OS=Mus musculus OX=10090 GN=Anp32a	Anp32a	28.537	105.92	31.2	10	20	7	1.077	1.041	1.081	1.222	0.986	0.714	0.881	0.000101736	1.056	0.73348	1.514	5.94413e-13	1.095	0.54162
O35382	Exocyst complex component 4 OS=Mus musculus OX=10090 GN=Exoc4	Exoc4	110.54	140.11	21.1	17	27	17	0.917	0.997	0.938	0.892	1.017	1.189	1.028	0.131582	0.98	0.8845	0.789	7.9269e-09	0.921	0.42794
O35386	Phytanoyl-CoA dioxygenase, peroxisomal OS=Mus musculus OX=10090 GN=Phyh	Phyh	38.607	6.8957	8.6	3	3	3	1.016	0.955	1.013	0.913	0.947	1.169	1.113		1.008		0.867		0.985	0.91256
O35387	HCLS1-associated protein X-1 OS=Mus musculus OX=10090 GN=Hax1	Hax1	31.654	11.093	13.9	4	4	4	1.154	0.888	0.956	1.287	1.066	0.754	0.897	0.24222	0.833	0.048883	1.268	0.31162	0.965	0.92242
O35393	Ephrin-B3 OS=Mus musculus OX=10090 GN=Efnb3	Efnb3	35.884	11.411	20.3	5	5	5	1.016	0.884	1.015	0.996	1.057	1.069	1.02	0.8907	0.836	0.035959	0.949	0.67056	0.934	0.24184
O35405	Phospholipase D3 OS=Mus musculus OX=10090 GN=Pld3	Pld3	54.388	37.025	8.6	5	7	5	0.958	1.157	0.909	0.854	1.014	1.075	1.122	0.0163809	1.141	0.28522	0.846	0.0067624	1.028	0.8063
O35409	Glutamate carboxypeptidase 2 OS=Mus musculus OX=10090 GN=Folh1	Folh1	84.573	11.754	10.2	5	6	5	0.903	0.974	0.926	0.979	0.937	1.277	0.922		1.039		0.725		0.878	0.2892
O35417	Proenkephalin-B OS=Mus musculus OX=10090 GN=Pdyn	Pdyn	28.054	3.1999	3.6	1	2	1	1.553	0.889	1.08	1.048	0.754	0.782	1.482	0.0193982	1.179	0.068	1.381	0.0122779	1.363	0.20444
O35427	DNA-directed RNA polymerase III subunit RPC9 OS=Mus musculus OX=10090 GN=Crcp	Crcp	16.683	5.6977	10.1	1	1	1
O35435	Dihydroorotate dehydrogenase (quinone), mitochondrial OS=Mus musculus OX=10090 GN=Dhodh	Dhodh	42.699	75.631	27.6	8	11	8	1.121	0.967	1.022	1.006	0.974	0.958	1.114	0.008617	0.993	0.9396	1.067	0.37048	1.059	0.29096
O35449	Proline-rich transmembrane protein 1 OS=Mus musculus OX=10090 GN=Prrt1	Prrt1	31.389	6.1927	7.2	2	2	2	1.099	1.092	0.904	0.954	0.982	1.018	1.152		1.112		0.888		1.048	0.55492
O35454	Chloride transport protein 6 OS=Mus musculus OX=10090 GN=Clcn6	Clcn6	96.979	9.1663	4.1	3	3	3
O35459	Delta(3,5)-Delta(2,4)-dienoyl-CoA isomerase, mitochondrial OS=Mus musculus OX=10090 GN=Ech1	Ech1	36.118	49.317	31.5	9	13	9	0.986	0.941	1.006	1.027	1.032	1.063	0.96	0.2448	0.912	0.021136	0.946	0.84306	0.939	0.049597
O35465	Peptidyl-prolyl cis-trans isomerase FKBP8 OS=Mus musculus OX=10090 GN=Fkbp8	Fkbp8	43.528	73.082	29.6	10	18	10	0.899	0.936	1.01	0.88	0.99	1.269	1.022	0.86888	0.945	0.061004	0.796	0.00050121	0.906	0.48174
O35492	Dual specificity protein kinase CLK3 OS=Mus musculus OX=10090 GN=Clk3	Clk3	73.797	12.626	3.1	1	1	1	1.045	1.083	0.943	0.907	0.982	1.073	1.152		1.103		0.879		1.037	0.59536
O35495	Cyclin-dependent kinase 14 OS=Mus musculus OX=10090 GN=Cdk14	Cdk14	52.995	27.877	12.4	6	9	5	0.993	1.041	0.958	0.979	0.953	1.115	1.014	0.74412	1.092	0.23644	0.859	0.129137	0.982	0.77678
O35526	Syntaxin-1A OS=Mus musculus OX=10090 GN=Stx1a	Stx1a	33.054	287.64	62.5	17	44	14	1.039	1.136	0.989	0.923	0.959	0.982	1.126	4.0076e-05	1.185	1.0176e-11	1.007	0.096099	1.105	0.091196
O35551	Rab GTPase-binding effector protein 1 OS=Mus musculus OX=10090 GN=Rabep1	Rabep1	99.523	248.27	40.4	30	44	30	1.089	1.058	1.017	1.193	0.959	0.753	0.913	0.054084	1.103	0.00048378	1.351	2.02061e-14	1.089	0.52516
O35593	26S proteasome non-ATPase regulatory subunit 14 OS=Mus musculus OX=10090 GN=Psmd14	Psmd14	34.577	34.431	36.1	9	17	9	1.019	1.089	1.017	0.941	1.033	0.928	1.083	0.0023763	1.054	0.43588	1.096	0.074523	1.077	0.138783
O35598	Disintegrin and metalloproteinase domain-containing protein 10 OS=Mus musculus OX=10090 GN=Adam10	Adam10	83.967	18.696	6.3	3	4	3
O35604	NPC intracellular cholesterol transporter 1 OS=Mus musculus OX=10090 GN=Npc1	Npc1	142.88	7.5586	1.6	2	2	2	0.892	0.965	0.994	0.896	1.041	1.213	0.996	0.93662	0.927	0.1104	0.819	0.150776	0.905	0.37432
O35607	Bone morphogenetic protein receptor type-2 OS=Mus musculus OX=10090 GN=Bmpr2	Bmpr2	115.02	28.979	9.3	8	9	8	1.119	1.04	0.93	0.992	0.987	0.933	1.128	0.75712	1.054	0.45498	0.997	0.52258	1.061	0.37958
O35609	Secretory carrier-associated membrane protein 3 OS=Mus musculus OX=10090 GN=Scamp3	Scamp3	38.458	72.277	43.6	11	16	11	0.973	1.002	0.945	0.88	0.993	1.244	1.106	0.073942	1.009	0.38396	0.76	3.7532e-08	0.937	0.62026
O35621	Phosphomannomutase 1 OS=Mus musculus OX=10090 GN=Pmm1	Pmm1	29.774	63.671	43.5	10	13	9	0.991	0.997	0.965	0.925	1.004	1.177	1.071	0.065363	0.993	0.72478	0.82	0.0150018	0.951	0.5889
O35623	BET1 homolog OS=Mus musculus OX=10090 GN=Bet1	Bet1	13.274	6.6019	24.6	2	2	2	0.955	0.873	0.981	1.016	0.949	1.231	0.94		0.92		0.797		0.879	0.22016
O35633	Vesicular inhibitory amino acid transporter OS=Mus musculus OX=10090 GN=Slc32a1	Slc32a1	57.38	128.79	25.7	9	17	9	0.867	0.916	0.94	0.916	1.026	1.306	0.947	0.57466	0.893	0.00050061	0.72	9.4812e-07	0.838	0.19722
O35638	Cohesin subunit SA-2 OS=Mus musculus OX=10090 GN=Stag2	Stag2	141.28	7.7178	3.7	5	5	4	0.766	0.937	0.96	0.888	1.042	1.375	0.863		0.899		0.698		0.806	0.23512
O35639	Annexin A3 OS=Mus musculus OX=10090 GN=Anxa3	Anxa3	36.384	136.48	53.3	16	17	16	1.104	1.01	1	1.136	1.016	0.825	0.972	0.0176216	0.994	0.124316	1.212	0.000181079	1.046	0.62274
O35643	AP-1 complex subunit beta-1 OS=Mus musculus OX=10090 GN=Ap1b1	Ap1b1	103.93	266.19	42.1	37	77	15	0.892	1.009	0.936	0.918	1.031	1.241	0.972	0.42646	0.979	0.20054	0.754	1.643e-10	0.889	0.3076
O35648	Centrin-3 OS=Mus musculus OX=10090 GN=Cetn3	Cetn3	19.519	13.918	17.4	2	2	2	1.191	0.993	1.107	1.258	0.975	0.601	0.947	0.03734	1.018	0.79202	1.842	0.022861	1.161	0.43894
O35658	Complement component 1 Q subcomponent-binding protein, mitochondrial OS=Mus musculus OX=10090 GN=C1qbp	C1qbp	31.013	142.47	34.2	6	18	6	1.166	0.919	1.089	1.292	0.926	0.736	0.902	0.52412	0.992	0.2976	1.48	1.3858e-06	1.074	0.62592
O35668	Huntingtin-associated protein 1 OS=Mus musculus OX=10090 GN=Hap1	Hap1	70.115	77.095	33.3	19	28	19	1.254	0.695	0.973	1.17	0.923	1.026	1.072	0.051901	0.753	1.069e-07	0.948	0.026455	0.937	0.6537
O35678	Monoglyceride lipase OS=Mus musculus OX=10090 GN=Mgll	Mgll	33.387	62.737	38.6	8	13	8	0.987	1.07	1.031	0.881	1.012	1.099	1.12	0.043116	1.057	0.7469	0.938	0.58076	1.032	0.6353
O35681	Synaptotagmin-3 OS=Mus musculus OX=10090 GN=Syt3	Syt3	63.253	85.547	25.2	12	13	11	0.981	1.01	1.017	0.931	0.957	1.101	1.054	0.120518	1.055	0.193055	0.924	0.004498	1.006	0.87428
O35682	Myeloid-associated differentiation marker OS=Mus musculus OX=10090 GN=Myadm	Myadm	35.284	134.49	12.5	3	12	3	0.989	0.95	1.032	0.959	1.021	1.044	1.031	0.43764	0.93	0.074558	0.989	0.125704	0.982	0.6403
O35683	NADH dehydrogenase [ubiquinone] 1 alpha subcomplex subunit 1 OS=Mus musculus OX=10090 GN=Ndufa1	Ndufa1	8.1384	5.2317	14.3	1	3	1	0.892	0.954	0.987	0.857	1.03	1.27	1.041	0.70918	0.926	0.4113	0.777	0.145521	0.897	0.45856
O35684	Neuroserpin OS=Mus musculus OX=10090 GN=Serpini1	Serpini1	46.347	40.004	27.1	9	11	9	1.165	1.085	0.985	0.97	0.986	0.895	1.201	0.034062	1.1	0.43188	1.101	0.041197	1.135	0.094001
O35685	Nuclear migration protein nudC OS=Mus musculus OX=10090 GN=Nudc	Nudc	38.358	188.87	56	21	47	21	1.3	0.907	1.053	1.391	0.953	0.558	0.935	0.000197029	0.952	0.037824	1.887	1.62437e-12	1.123	0.57714
O35691	Pinin OS=Mus musculus OX=10090 GN=Pnn	Pnn	82.435	62.981	23	17	22	17	1.076	0.984	1.011	1.298	0.965	0.743	0.829	1.0671e-06	1.02	0.68966	1.361	1.4026e-10	1.022	0.78936
O35704	Serine palmitoyltransferase 1 OS=Mus musculus OX=10090 GN=Sptlc1	Sptlc1	52.534	3.6624	4	2	2	2
O35737	Heterogeneous nuclear ribonucleoprotein H OS=Mus musculus OX=10090 GN=Hnrnph1	Hnrnph1	49.199	323.31	41.2	16	52	5	1.095	1.006	0.993	1.224	1.011	0.777	0.895	0.021997	0.995	0.2952	1.278	0.0126021	1.027	0.76652
O35739	Krueppel-like factor 9 OS=Mus musculus OX=10090 GN=Klf9	Klf9	27.169	5.4428	5.7	1	1	1
O35841	Apoptosis inhibitor 5 OS=Mus musculus OX=10090 GN=Api5	Api5	56.784	132.84	25.2	10	13	10	0.903	1.023	0.941	0.942	1.02	1.158	0.959	0.129782	1.003	0.51434	0.813	0.00099687	0.919	0.30758
O35855	Branched-chain-amino-acid aminotransferase, mitochondrial OS=Mus musculus OX=10090 GN=Bcat2	Bcat2	44.127	9.969	7.4	3	3	3	1.021	1.046	0.918	0.841	0.979	1.233	1.214	0.167481	1.068	0.10144	0.745	0.0141827	0.978	0.92642
O35857	Mitochondrial import inner membrane translocase subunit TIM44 OS=Mus musculus OX=10090 GN=Timm44	Timm44	51.091	95.084	40.3	19	26	19	0.94	0.967	1	1.005	1.013	1.076	0.935	0.057984	0.955	0.0027184	0.929	0.0057625	0.94	0.090542
O35864	COP9 signalosome complex subunit 5 OS=Mus musculus OX=10090 GN=Cops5	Cops5	37.548	79.737	55.1	13	20	13	0.962	1.02	0.907	0.914	1.057	1.204	1.053	0.455	0.965	0.36396	0.753	2.2689e-09	0.91	0.36058
O35874	Neutral amino acid transporter A OS=Mus musculus OX=10090 GN=Slc1a4	Slc1a4	56.061	51.417	14.8	6	10	6	0.924	0.918	0.971	0.961	0.99	1.221	0.961	0.46958	0.927	0.132802	0.795	6.8645e-09	0.887	0.21278
O35887	Calumenin OS=Mus musculus OX=10090 GN=Calu	Calu	37.063	140.06	55.9	16	30	16	1.22	0.915	1.076	1.375	0.952	0.579	0.887	1.7584e-06	0.961	0.046665	1.858	1e-32	1.105	0.59228
O35900	U6 snRNA-associated Sm-like protein LSm2 OS=Mus musculus OX=10090 GN=Lsm2	Lsm2	10.834	22.227	38.9	3	4	3	1.007	1.075	0.961	0.924	1.08	0.903	1.09	0.43622	0.995	0.32718	1.064	0.089882	1.047	0.50192
O35926	Cyclin-dependent kinase 5 activator 2 OS=Mus musculus OX=10090 GN=Cdk5r2	Cdk5r2	38.923	32.796	7.3	1	1	1
O35927	Catenin delta-2 OS=Mus musculus OX=10090 GN=Ctnnd2	Ctnnd2	135	323.31	25.7	25	38	22	1.052	1.031	0.973	0.997	1.018	0.989	1.055	0.75144	1.013	0.72418	0.984	0.93228	1.017	0.53982
O35943	Frataxin, mitochondrial OS=Mus musculus OX=10090 GN=Fxn	Fxn	22.924	8.8752	11.1	2	4	2	1.259	0.836	1.138	1.306	0.955	0.611	0.964	0.175522	0.875	0.008661	1.863	4.5158e-06	1.126	0.58266
O35954	Membrane-associated phosphatidylinositol transfer protein 1 OS=Mus musculus OX=10090 GN=Pitpnm1	Pitpnm1	134.94	166.12	23.1	20	25	20	0.92	0.985	0.952	0.932	0.999	1.169	0.987	0.6677	0.986	0.24812	0.814	1.88388e-05	0.922	0.32962
O35955	Proteasome subunit beta type-10 OS=Mus musculus OX=10090 GN=Psmb10	Psmb10	29.063	6.742	7.3	1	2	1
O35963	Ras-related protein Rab-33B OS=Mus musculus OX=10090 GN=Rab33b	Rab33b	25.766	23.331	24.5	4	7	3	0.904	0.998	0.973	0.905	1.009	1.212	0.999	0.95536	0.989	0.8828	0.803	0.059885	0.92	0.44032
O35969	Guanidinoacetate N-methyltransferase OS=Mus musculus OX=10090 GN=Gamt	Gamt	26.336	28.007	42.4	5	7	5	0.92	0.991	1.092	1.002	0.947	1.068	0.918	0.64164	1.046	0.65398	1.022	0.9282	0.995	0.92692
O35972	39S ribosomal protein L23, mitochondrial OS=Mus musculus OX=10090 GN=Mrpl23	Mrpl23	17.121	10.142	19.2	2	3	2	1.017	0.953	1.026	0.967	1.052	1.025	1.052	0.72136	0.906	0.2828	1.001	0.9637	0.984	0.66682
O35988	Syndecan-4 OS=Mus musculus OX=10090 GN=Sdc4	Sdc4	21.482	12.186	18.7	3	5	3	1.08	1.056	0.977	0.969	1.002	1.02	1.115	0.062536	1.054	0.6705	0.958	0.46644	1.041	0.31074
O54692	Centromere/kinetochore protein zw10 homolog OS=Mus musculus OX=10090 GN=Zw10	Zw10	88.062	8.1859	7.4	4	4	4	1.059	1.016	1.081	0.868	1.041	0.976	1.22		0.976		1.108		1.094	0.17626
O54724	Caveolae-associated protein 1 OS=Mus musculus OX=10090 GN=Cavin1	Cavin1	43.953	88.02	34.9	10	14	10	1.165	0.875	1.031	1.194	0.992	0.76	0.976	0.54396	0.882	0.00125927	1.357	0.00049654	1.042	0.756
O54734	Dolichyl-diphosphooligosaccharide--protein glycosyltransferase 48 kDa subunit OS=Mus musculus OX=10090 GN=Ddost	Ddost	49.027	72.816	26.3	11	14	11	0.852	0.998	0.978	0.96	1.007	1.193	0.888	0.082416	0.991	0.46704	0.82	3.2333e-08	0.895	0.25716
O54774	AP-3 complex subunit delta-1 OS=Mus musculus OX=10090 GN=Ap3d1	Ap3d1	135.08	199.96	23.3	25	43	25	0.932	1.01	0.961	0.914	1.036	1.16	1.02	0.9101	0.975	0.26222	0.828	6.119e-10	0.933	0.4238
O54781	SRSF protein kinase 2 OS=Mus musculus OX=10090 GN=Srpk2	Srpk2	76.756	68.606	20.9	12	16	10	0.925	1.044	0.942	0.916	1.011	1.176	1.01	0.62138	1.033	0.99218	0.801	1.89342e-05	0.938	0.5042
O54784	Death-associated protein kinase 3 OS=Mus musculus OX=10090 GN=Dapk3	Dapk3	51.421	3.1835	2	1	1	1	0.769	0.88	0.931	1.628	0.901	0.959	0.472		0.977		0.971		0.74	0.2438
O54786	DNA fragmentation factor subunit alpha OS=Mus musculus OX=10090 GN=Dffa	Dffa	36.572	23.15	16	4	6	4	0.937	0.972	1.008	1.205	1.007	0.833	0.778	0.04808	0.965	0.24644	1.21	0.168778	0.958	0.7825
O54818	Tumor protein D53 OS=Mus musculus OX=10090 GN=Tpd52l1	Tpd52l1	22.515	17.445	23	4	6	4	1.35	1.025	1.019	1.23	0.866	0.689	1.098	0.115436	1.184	0.00105692	1.479	0.0093608	1.219	0.32114
O54828	Regulator of G-protein signaling 9 OS=Mus musculus OX=10090 GN=Rgs9	Rgs9	76.977	1.9235	3.1	3	3	3	1.038	1.212	0.943	0.922	0.864	1.052	1.126	0.066338	1.403	0.00150219	0.896	0.27072	1.125	0.28202
O54829	Regulator of G-protein signaling 7 OS=Mus musculus OX=10090 GN=Rgs7	Rgs7	54.791	100.38	36.7	17	27	12	0.99	1.087	0.96	0.942	0.997	1.044	1.051	0.0851	1.09	0.0121551	0.92	0.032457	1.018	0.73376
O54833	Casein kinase II subunit alpha' OS=Mus musculus OX=10090 GN=Csnk2a2	Csnk2a2	41.215	53.226	45.1	13	20	13	0.944	1.008	1.025	0.877	1.003	1.111	1.076	0.28218	1.005	0.58056	0.923	0.133423	0.995	0.99322
O54834	Rho GTPase-activating protein 6 OS=Mus musculus OX=10090 GN=Arhgap6	Arhgap6	108.84	3.8318	1.6	1	1	1
O54865	Guanylate cyclase soluble subunit beta-1 OS=Mus musculus OX=10090 GN=Gucy1b1	Gucy1b1	70.597	128.33	35.6	15	20	15	0.961	1.016	0.934	0.841	0.977	1.251	1.143	0.0057388	1.04	0.73004	0.747	1.0687e-07	0.949	0.75304
O54879	High mobility group protein B3 OS=Mus musculus OX=10090 GN=Hmgb3	Hmgb3	23.01	22.968	28	6	8	6	1.143	1.098	0.975	1.039	0.929	0.881	1.1	0.08238	1.182	0.007596	1.107	0.037395	1.129	0.149598
O54901	OX-2 membrane glycoprotein OS=Mus musculus OX=10090 GN=Cd200	Cd200	31.256	41.099	24.8	7	13	7	0.995	0.974	0.97	0.939	0.977	1.162	1.06	0.0175366	0.997	0.124605	0.835	1.6623e-05	0.955	0.5898
O54916	RalBP1-associated Eps domain-containing protein 1 OS=Mus musculus OX=10090 GN=Reps1	Reps1	86.518	56.21	14.1	10	13	9	1.176	0.974	1.017	1.254	0.952	0.786	0.938	0.3247	1.023	0.87138	1.294	0.017782	1.058	0.64966
O54931	A-kinase anchor protein 2 OS=Mus musculus OX=10090 GN=Akap2	Akap2	98.577	169.25	22.7	18	20	18	1.048	0.945	1.026	1.261	0.981	0.827	0.831	1.4754e-06	0.963	0.0097373	1.241	0.00041635	0.984	0.98658
O54941	SWI/SNF-related matrix-associated actin-dependent regulator of chromatin subfamily E member 1 OS=Mus musculus OX=10090 GN=Smarce1	Smarce1	46.638	51.186	32.8	11	18	10	1.171	1.02	1.036	1.285	0.981	0.674	0.911	0.0159354	1.04	0.38708	1.537	1.0103e-08	1.098	0.5498
O54946	DnaJ homolog subfamily B member 6 OS=Mus musculus OX=10090 GN=Dnajb6	Dnajb6	39.807	38.964	20.3	6	10	5	1.161	0.899	1.195	1.117	1.058	0.723	1.039	0.98986	0.85	0.0056816	1.653	3.1336e-06	1.123	0.48496
O54949	Serine/threonine-protein kinase NLK OS=Mus musculus OX=10090 GN=Nlk	Nlk	58.312	1.8389	2.3	1	1	1
O54950	5'-AMP-activated protein kinase subunit gamma-1 OS=Mus musculus OX=10090 GN=Prkag1	Prkag1	37.52	10.302	8.8	3	4	2
O54962	Barrier-to-autointegration factor OS=Mus musculus OX=10090 GN=Banf1	Banf1	10.102	6.7942	59.6	5	5	5	0.902	1.039	1.014	1.252	0.846	0.974	0.72	0.00132394	1.228	0.0093596	1.041	0.83032	0.962	0.8343
O54965	E3 ubiquitin-protein ligase RNF13 OS=Mus musculus OX=10090 GN=Rnf13	Rnf13	42.732	5.5318	6.3	1	1	1
O54983	Ketimine reductase mu-crystallin OS=Mus musculus OX=10090 GN=Crym	Crym	33.523	184.72	56.5	15	35	15	1.287	1.157	0.933	0.975	0.887	0.803	1.32	1e-32	1.304	7.77156e-16	1.162	1.55729e-05	1.267	0.103402
O54984	ATPase Asna1 OS=Mus musculus OX=10090 GN=Asna1	Asna1	38.822	90.751	29	7	11	7	0.885	1.003	0.928	0.945	1.091	1.188	0.937	0.43788	0.919	0.0024208	0.781	5.5229e-05	0.873	0.157244
O54988	STE20-like serine/threonine-protein kinase OS=Mus musculus OX=10090 GN=Slk	Slk	141.46	177.58	29	30	38	30	1.119	1.029	0.988	1.165	0.935	0.848	0.961	0.26236	1.101	0.0079989	1.165	0.0040795	1.064	0.52886
O54990	Prominin-1 OS=Mus musculus OX=10090 GN=Prom1	Prom1	97.112	3.2743	1.3	1	1	1	0.834	0.989	0.911	0.935	1.029	1.291	0.892		0.961		0.706		0.84	0.1944
O54991	Contactin-associated protein 1 OS=Mus musculus OX=10090 GN=Cntnap1	Cntnap1	156.31	223.27	26.6	28	43	28	0.842	0.914	0.983	0.927	1.023	1.26	0.908	0.0028999	0.893	2.1535e-05	0.78	2.45837e-12	0.853	0.20562
O55003	BCL2/adenovirus E1B 19 kDa protein-interacting protein 3 OS=Mus musculus OX=10090 GN=Bnip3	Bnip3	20.978	2.04	4.8	1	1	1	0.993	0.9	0.757	1.012	1.414	1	0.981		0.636		0.757		0.773	0.14574
O55013	Trafficking protein particle complex subunit 3 OS=Mus musculus OX=10090 GN=Trappc3	Trappc3	20.302	22.193	41.1	7	9	7	0.93	0.98	0.978	0.924	0.983	1.193	1.006	0.89062	0.997	0.5483	0.82	4.0873e-05	0.932	0.45536
O55017	Voltage-dependent N-type calcium channel subunit alpha-1B OS=Mus musculus OX=10090 GN=Cacna1b	Cacna1b	261.48	85.866	5.8	14	16	12	1.04	1.097	0.959	0.898	1.014	1.035	1.158	0.0063187	1.082	0.0072965	0.927	0.25318	1.051	0.44726
O55022	Membrane-associated progesterone receptor component 1 OS=Mus musculus OX=10090 GN=Pgrmc1	Pgrmc1	21.694	42.716	36.9	7	15	6	1.043	0.987	1.015	0.922	0.987	1.062	1.131	0.0125961	1	0.56404	0.956	0.112002	1.025	0.58464
O55023	Inositol monophosphatase 1 OS=Mus musculus OX=10090 GN=Impa1	Impa1	30.436	136.59	40.4	11	23	11	0.985	1.039	0.959	0.927	1.047	1.083	1.063	0.1043	0.992	0.58618	0.886	0.007904	0.976	0.68724
O55026	Ectonucleoside triphosphate diphosphohydrolase 2 OS=Mus musculus OX=10090 GN=Entpd2	Entpd2	54.319	19.454	5.1	2	5	2	0.897	0.906	0.941	0.768	1.019	1.433	1.168	0.137465	0.889	0.136481	0.657	0.0005198	0.852	0.55364
O55028	[3-methyl-2-oxobutanoate dehydrogenase [lipoamide]] kinase, mitochondrial OS=Mus musculus OX=10090 GN=Bckdk	Bckdk	46.587	4.8104	5.8	3	3	3	0.868	1.023	0.891	0.93	1.071	1.223	0.933	0.30482	0.955	0.53884	0.729	0.0162582	0.863	0.20098
O55029	Coatomer subunit beta' OS=Mus musculus OX=10090 GN=Copb2	Copb2	102.45	63.273	19.7	17	20	17	0.904	1.024	0.971	0.937	0.994	1.21	0.965	0.175299	1.03	0.03072	0.802	0.024837	0.923	0.42678
O55033	Cytoplasmic protein NCK2 OS=Mus musculus OX=10090 GN=Nck2	Nck2	42.879	46.643	33.9	12	15	11	1.112	1.052	1.025	1.089	1.011	0.756	1.021	0.54944	1.041	0.4564	1.356	6.0221e-05	1.117	0.34562
O55042	Alpha-synuclein OS=Mus musculus OX=10090 GN=Snca	Snca	14.485	144.83	60	10	65	7	1.434	1.03	0.996	1.285	0.852	0.582	1.116	4.2446e-07	1.209	4.0199e-11	1.711	4.90563e-12	1.273	0.33814
O55057	Retinal rod rhodopsin-sensitive cGMP 3',5'-cyclic phosphodiesterase subunit delta OS=Mus musculus OX=10090 GN=Pde6d	Pde6d	17.348	13.603	20.7	2	3	2	0.917	1.075	0.968	0.99	0.957	1.093	0.926	0.0144807	1.123	0.070615	0.886	0.098523	0.974	0.6799
O55060	Thiopurine S-methyltransferase OS=Mus musculus OX=10090 GN=Tpmt	Tpmt	27.585	12.182	16.2	4	5	4	0.846	0.916	0.948	0.878	1.043	1.352	0.964	0.98368	0.878	0.0126172	0.701	0.059235	0.828	0.25154
O55074	A-kinase anchor protein 7 isoform alpha OS=Mus musculus OX=10090 GN=Akap7	Akap7	9.169	73.271	35.8	3	4	3	0.887	0.969	1.042	0.888	1.045	1.226	0.999	0.81162	0.927	0.028362	0.85	0.022578	0.917	0.48636
O55091	Protein IMPACT OS=Mus musculus OX=10090 GN=Impact	Impact	36.276	200.74	50	12	16	12	0.929	0.897	0.937	0.905	1.021	1.27	1.027	0.1105	0.879	0.00025528	0.738	2.5659e-11	0.865	0.30756
O55100	Synaptogyrin-1 OS=Mus musculus OX=10090 GN=Syngr1	Syngr1	25.652	34.298	10.3	2	4	2	0.964	0.965	1.01	0.889	1.034	1.155	1.084	0.52952	0.933	0.066557	0.874	0.33398	0.955	0.6265
O55102	Biogenesis of lysosome-related organelles complex 1 subunit 1 OS=Mus musculus OX=10090 GN=Bloc1s1	Bloc1s1	14.281	16.805	59.2	5	7	5	1.244	0.971	1	1.205	0.941	0.763	1.032	0.24018	1.032	0.57384	1.311	0.00028216	1.105	0.50862
O55103	Periaxin OS=Mus musculus OX=10090 GN=Prx	Prx	147.69	1.9524	1.6	1	1	1
O55106	Striatin OS=Mus musculus OX=10090 GN=Strn	Strn	85.965	178.47	41	23	35	23	1.027	1.053	1.009	1.071	1.003	0.921	0.959	0.43708	1.05	0.013263	1.096	8.206e-05	1.031	0.51182
O55125	Protein NipSnap homolog 1 OS=Mus musculus OX=10090 GN=Nipsnap1	Nipsnap1	33.363	78.568	47.9	10	16	10	0.97	0.976	1.012	0.945	1.005	1.105	1.026	0.25018	0.971	0.35532	0.916	0.080823	0.968	0.55648
O55126	Protein NipSnap homolog 2 OS=Mus musculus OX=10090 GN=Nipsnap2	Nipsnap2	32.932	120.28	51.6	15	27	15	0.861	0.957	0.975	0.923	1	1.262	0.933	0.00167572	0.957	0.066917	0.773	1.6565e-11	0.877	0.28942
O55128	Histone deacetylase complex subunit SAP18 OS=Mus musculus OX=10090 GN=Sap18	Sap18	17.595	32.595	56.9	8	12	8	0.996	1.031	0.972	0.997	1.036	1.032	0.999	0.6254	0.995	0.97606	0.942	0.65862	0.978	0.35564
O55131	Septin-7 OS=Mus musculus OX=10090 GN=Sept7	Sept7	50.549	323.31	61.2	24	72	22	0.998	1.039	0.972	0.946	0.991	1.07	1.055	0.0091808	1.048	0.22394	0.908	7.7395e-05	1.001	0.9709
O55135	Eukaryotic translation initiation factor 6 OS=Mus musculus OX=10090 GN=Eif6	Eif6	26.511	59.87	28.6	4	7	4	0.982	1.023	0.91	1.058	1.067	1.043	0.928	0.99262	0.959	0.9313	0.872	0.040516	0.92	0.073176
O55137	Acyl-coenzyme A thioesterase 1 OS=Mus musculus OX=10090 GN=Acot1	Acot1	46.135	24.729	33.4	10	15	2	1.071	1.042	0.814	0.893	1.141	1.086	1.199	0.56514	0.913	0.426	0.75	0.29872	0.938	0.59782
O55142	60S ribosomal protein L35a OS=Mus musculus OX=10090 GN=Rpl35a	Rpl35a	12.554	15.592	33.6	4	13	4	1.082	1.154	1.123	0.831	0.866	0.955	1.302	1.61465e-05	1.333	6.834e-07	1.176	4.1394e-06	1.267	0.0062976
O55143	Sarcoplasmic/endoplasmic reticulum calcium ATPase 2 OS=Mus musculus OX=10090 GN=Atp2a2	Atp2a2	114.86	323.31	45.2	42	106	35	0.843	1.022	0.985	0.948	1.038	1.18	0.889	6.08957e-12	0.985	0.38956	0.835	1e-32	0.9	0.29438
O55176	E3 ubiquitin-protein ligase Praja-1 OS=Mus musculus OX=10090 GN=Pja1	Pja1	63.905	10.672	10.9	5	5	3	1.069	1.034	0.952	1.197	0.944	0.881	0.893		1.095		1.081		1.011	0.86094
O55201	Transcription elongation factor SPT5 OS=Mus musculus OX=10090 GN=Supt5h	Supt5h	120.66	71.752	18.6	15	17	15	1.074	1.015	1.051	1.09	1.034	0.793	0.985	0.35022	0.982	0.85984	1.325	0.0155835	1.076	0.45346
O55203	LIM domain-binding protein 2 OS=Mus musculus OX=10090 GN=Ldb2	Ldb2	42.691	8.4477	3.8	1	2	1
O55222	Integrin-linked protein kinase OS=Mus musculus OX=10090 GN=Ilk	Ilk	51.373	21.675	27.7	12	13	12	0.882	0.954	0.926	0.875	1.059	1.253	1.008	0.6764	0.901	0.09014	0.739	4.913e-07	0.867	0.27886
O55229	Choline/ethanolamine kinase OS=Mus musculus OX=10090 GN=Chkb	Chkb	45.126	16.875	16.8	6	7	6	0.943	1.161	0.823	1.013	1.097	1.014	0.931		1.058		0.812		0.937	0.51116
O55234	Proteasome subunit beta type-5 OS=Mus musculus OX=10090 GN=Psmb5	Psmb5	28.532	75.559	48.5	10	18	10	0.943	1.006	0.942	0.919	1.002	1.144	1.026	0.32846	1.004	0.88526	0.823	0.00075887	0.943	0.46084
O55236	mRNA-capping enzyme OS=Mus musculus OX=10090 GN=Rngtt	Rngtt	68.683	3.0348	1.7	1	1	1
O70131	Ninjurin-1 OS=Mus musculus OX=10090 GN=Ninj1	Ninj1	16.555	3.8673	13.2	1	1	1
O70133	ATP-dependent RNA helicase A OS=Mus musculus OX=10090 GN=Dhx9	Dhx9	149.47	227.88	28.7	34	52	34	0.895	1.023	0.949	0.917	1.021	1.181	0.976	0.9148	1.002	0.34168	0.804	5.28533e-12	0.919	0.3873
O70139	cAMP-dependent protein kinase inhibitor gamma OS=Mus musculus OX=10090 GN=Pkig	Pkig	7.9434	20.907	21.1	1	2	1	1.431	0.959	1.005	1.197	0.987	0.571	1.195		0.972		1.76		1.232	0.40306
O70152	Dolichol-phosphate mannosyltransferase subunit 1 OS=Mus musculus OX=10090 GN=Dpm1	Dpm1	29.174	4.4021	6.9	2	3	2	0.877	0.94	0.949	0.878	1.068	1.279	0.999	0.98344	0.88	0.07852	0.742	0.084361	0.858	0.2704
O70161	Phosphatidylinositol 4-phosphate 5-kinase type-1 gamma OS=Mus musculus OX=10090 GN=Pip5k1c	Pip5k1c	72.407	136.39	23.8	14	26	13	1.034	1.098	0.931	0.953	0.986	0.937	1.085	0.37394	1.114	1.99773e-05	0.994	0.44914	1.065	0.2941
O70166	Stathmin-3 OS=Mus musculus OX=10090 GN=Stmn3	Stmn3	20.954	28.248	36.1	9	13	9	1.118	0.948	0.991	1.16	0.995	0.901	0.964	0.39654	0.953	0.066241	1.1	0.0039239	1	0.97192
O70172	Phosphatidylinositol 5-phosphate 4-kinase type-2 alpha OS=Mus musculus OX=10090 GN=Pip4k2a	Pip4k2a	46.151	88.391	32.8	13	22	9	0.831	1.032	0.993	0.901	1.004	1.216	0.922	0.066262	1.028	0.52716	0.817	0.00048369	0.915	0.48186
O70176	Pituitary adenylate cyclase-activating polypeptide OS=Mus musculus OX=10090 GN=Adcyap1	Adcyap1	19.381	2.0068	4.6	1	1	1	1.522	0.611	1.026	1.34	0.882	0.755	1.136		0.693		1.359		1.061	0.9469
O70194	Eukaryotic translation initiation factor 3 subunit D OS=Mus musculus OX=10090 GN=Eif3d	Eif3d	63.988	70.241	31.4	10	13	10	0.847	0.997	0.953	0.96	1.106	1.089	0.882	0.6279	0.901	0.018736	0.875	0.0196849	0.887	0.141759
O70228	Probable phospholipid-transporting ATPase IIA OS=Mus musculus OX=10090 GN=Atp9a	Atp9a	118.61	48.024	15.1	15	18	15	0.941	0.934	0.962	0.923	1.04	1.172	1.02	0.43548	0.898	0.0178225	0.821	0.00032082	0.905	0.3043
O70250	Phosphoglycerate mutase 2 OS=Mus musculus OX=10090 GN=Pgam2	Pgam2	28.827	15.171	36.8	9	24	5	1.098	1.097	0.985	0.972	0.868	0.976	1.13	0.0127423	1.264	3.638e-05	1.009	0.32942	1.129	0.081983
O70251	Elongation factor 1-beta OS=Mus musculus OX=10090 GN=Eef1b	Eef1b	24.693	135.16	45.8	8	18	6	1.132	1.005	1.018	1.166	1.01	0.792	0.971	0.5127	0.995	0.5816	1.285	0.000124787	1.063	0.57702
O70252	Heme oxygenase 2 OS=Mus musculus OX=10090 GN=Hmox2	Hmox2	35.738	127.08	45.1	12	20	12	0.882	0.945	1.03	0.966	1.018	1.181	0.913	0.0152209	0.928	0.041584	0.872	0.00088164	0.903	0.25076
O70274	Protein tyrosine phosphatase type IVA 2 OS=Mus musculus OX=10090 GN=Ptp4a2	Ptp4a2	19.127	4.533	16.2	3	3	2	0.907	1.024	1.02	0.851	0.945	1.24	1.066	0.22062	1.084	0.041423	0.823	0.053279	0.972	0.89274
O70279	Splicing factor ESS-2 homolog OS=Mus musculus OX=10090 GN=Ess2	Ess2	52.603	22.532	5.4	2	2	2	1.242	0.94	1.022	1.331	0.978	0.622	0.933		0.961		1.643		1.093	0.61282
O70281	Protein-tyrosine sulfotransferase 1 OS=Mus musculus OX=10090 GN=Tpst1	Tpst1	42.132	5.0654	4.9	1	1	1	1.141	0.966	0.806	0.923	1.025	1.174	1.236		0.942		0.687		0.933	0.57514
O70293	G protein-coupled receptor kinase 6 OS=Mus musculus OX=10090 GN=Grk6	Grk6	65.978	3.8732	4.9	2	2	2	0.89	1.149	0.904	1.045	0.916	1.117	0.852	0.26146	1.254	0.0122802	0.809	0.26356	0.956	0.65664
O70305	Ataxin-2 OS=Mus musculus OX=10090 GN=Atxn2	Atxn2	136.48	99.801	10.4	13	17	13	1.163	0.975	1.034	1.266	0.98	0.686	0.919	0.000122558	0.995	0.77706	1.507	1.65201e-12	1.082	0.5949
O70310	Glycylpeptide N-tetradecanoyltransferase 1 OS=Mus musculus OX=10090 GN=Nmt1	Nmt1	56.888	70.502	25.8	12	19	11	0.986	1.084	1.011	0.871	0.969	1.065	1.132	0.043962	1.119	0.00032278	0.949	0.63872	1.061	0.39608
O70311	Glycylpeptide N-tetradecanoyltransferase 2 OS=Mus musculus OX=10090 GN=Nmt2	Nmt2	60.484	40.334	19.1	9	14	8	1.048	1.025	0.946	0.988	1.01	1.074	1.061	0.59686	1.015	0.151215	0.881	0.29866	0.983	0.67958
O70318	Band 4.1-like protein 2 OS=Mus musculus OX=10090 GN=Epb41l2	Epb41l2	109.94	323.31	48.9	46	82	41	0.941	0.946	1.001	1.082	1	1.032	0.87	1.4306e-08	0.946	4.3145e-05	0.97	0.026777	0.927	0.067821
O70325	Phospholipid hydroperoxide glutathione peroxidase OS=Mus musculus OX=10090 GN=Gpx4	Gpx4	22.228	48.281	42.6	8	12	8	0.854	0.931	1.046	0.901	1.052	1.209	0.948	0.104543	0.885	0.0007843	0.865	0.0174234	0.895	0.35922
O70362	Phosphatidylinositol-glycan-specific phospholipase D OS=Mus musculus OX=10090 GN=Gpld1	Gpld1	93.254	8.3649	3	2	2	2	1.155	0.88	1.034	0.993	0.963	1.024	1.163	0.3287	0.914	0.44288	1.01	0.63476	1.03	0.78532
O70378	ER membrane protein complex subunit 8 OS=Mus musculus OX=10090 GN=Emc8	Emc8	23.348	64.714	40.1	7	8	7	0.945	0.998	0.945	0.912	0.98	1.191	1.036	0.94268	1.018	0.7458	0.793	0.00106079	0.937	0.50918
O70400	PDZ and LIM domain protein 1 OS=Mus musculus OX=10090 GN=Pdlim1	Pdlim1	35.774	19.622	23.5	6	7	6	1.106	1.051	0.993	1.071	1.056	0.844	1.033	0.91158	0.995	0.56808	1.177	0.068881	1.06	0.48894
O70433	Four and a half LIM domains protein 2 OS=Mus musculus OX=10090 GN=Fhl2	Fhl2	32.072	4.9095	13.3	3	3	3	1.064	1.033	1.02	1.175	0.986	0.807	0.906		1.048		1.264		1.05	0.63528
O70435	Proteasome subunit alpha type-3 OS=Mus musculus OX=10090 GN=Psma3	Psma3	28.405	80.624	51.4	14	30	14	1.074	1.068	1.002	0.918	1.029	0.962	1.17	2.6974e-07	1.038	0.20072	1.042	0.56206	1.081	0.1213
O70439	Syntaxin-7 OS=Mus musculus OX=10090 GN=Stx7	Stx7	29.82	112.08	41.4	8	13	8	0.986	0.969	0.981	1.007	1.019	1.092	0.979	0.77332	0.951	0.140299	0.898	0.00166047	0.942	0.082218
O70443	Guanine nucleotide-binding protein G(z) subunit alpha OS=Mus musculus OX=10090 GN=Gnaz	Gnaz	40.849	117.26	39.4	12	21	11	0.96	1.038	0.966	0.923	1.012	1.103	1.04	0.137698	1.026	0.084262	0.876	0.0033376	0.976	0.71242
O70451	Monocarboxylate transporter 2 OS=Mus musculus OX=10090 GN=Slc16a7	Slc16a7	52.603	1.5194	1.9	1	1	1	0.954	1.109	0.928	0.915	1.003	1.113	1.043		1.106		0.834		0.987	0.87572
O70456	14-3-3 protein sigma OS=Mus musculus OX=10090 GN=Sfn	Sfn	27.706	3.1921	16.1	5	27	1	0.992	1.066	1.008	0.919	1.04	1.012	1.079	0.38512	1.025	0.67584	0.996	0.8247	1.032	0.49692
O70475	UDP-glucose 6-dehydrogenase OS=Mus musculus OX=10090 GN=Ugdh	Ugdh	54.831	2.537	9.3	3	3	3
O70477	Homeobox protein PKNOX1 OS=Mus musculus OX=10090 GN=Pknox1	Pknox1	47.538	1.7178	1.8	1	1	1	1.129	1.208	1.018	1.024	1.006	0.711	1.103		1.201		1.432		1.224	0.173141
O70480	Vesicle-associated membrane protein 4 OS=Mus musculus OX=10090 GN=Vamp4	Vamp4	16.353	13.659	18.4	2	2	2	0.931	1.026	0.972	0.925	0.985	1.171	1.006		1.042		0.83		0.951	0.57452
O70481	E3 ubiquitin-protein ligase UBR1 OS=Mus musculus OX=10090 GN=Ubr1	Ubr1	200.24	47.532	4.7	7	8	7	0.992	0.917	0.938	0.946	1.007	1.14	1.049	0.69778	0.911	0.081263	0.823	0.066456	0.92	0.24862
O70492	Sorting nexin-3 OS=Mus musculus OX=10090 GN=Snx3	Snx3	18.757	46.866	25.9	5	11	4	1.278	0.93	1.025	1.238	0.97	0.708	1.032	0.88326	0.959	0.049445	1.448	5.5893e-09	1.109	0.5565
O70493	Sorting nexin-12 OS=Mus musculus OX=10090 GN=Snx12	Snx12	19.116	48.458	58.8	8	12	7	1.166	0.959	1.038	1.112	1.015	0.786	1.049	0.160796	0.945	0.64274	1.321	2.8112e-08	1.086	0.49118
O70494	Transcription factor Sp3 OS=Mus musculus OX=10090 GN=Sp3	Sp3	82.361	11.6	2	1	1	1	1.103	0.99	1.067	1.303	0.923	0.717	0.847		1.073		1.488		1.074	0.59926
O70496	H(+)/Cl(-) exchange transporter 7 OS=Mus musculus OX=10090 GN=Clcn7	Clcn7	88.712	6.5974	4	3	3	3	0.838	1.008	0.981	0.943	0.976	1.245	0.889		1.033		0.788		0.893	0.36042
O70503	Very-long-chain 3-oxoacyl-CoA reductase OS=Mus musculus OX=10090 GN=Hsd17b12	Hsd17b12	34.741	44.119	26.9	8	13	8	0.792	0.943	0.959	0.944	1.048	1.299	0.839	0.00100136	0.9	1.5925e-06	0.738	5.8471e-09	0.819	0.1572
O70551	SRSF protein kinase 1 OS=Mus musculus OX=10090 GN=Srpk1	Srpk1	73.088	1.4881	6.5	4	4	2
O70566	Protein diaphanous homolog 2 OS=Mus musculus OX=10090 GN=Diaph2	Diaph2	124.87	7.0402	2.6	3	4	3	0.936	0.958	1.092	0.974	1.132	0.953	0.961		0.846		1.146		0.976	0.76138
O70572	Sphingomyelin phosphodiesterase 2 OS=Mus musculus OX=10090 GN=Smpd2	Smpd2	47.466	9.5544	7.9	2	2	2
O70589	Peripheral plasma membrane protein CASK OS=Mus musculus OX=10090 GN=Cask	Cask	105.11	141.86	32.2	25	44	25	0.912	1.042	0.975	0.936	0.977	1.136	0.974	0.38546	1.067	0.021198	0.858	1.8278e-06	0.961	0.61586
O70591	Prefoldin subunit 2 OS=Mus musculus OX=10090 GN=Pfdn2	Pfdn2	16.534	77.08	59.1	8	14	8	1.301	0.919	1.059	1.253	0.976	0.619	1.038	0.195021	0.942	0.1002	1.711	1.9598e-05	1.151	0.497
O88196	E3 ubiquitin-protein ligase TTC3 OS=Mus musculus OX=10090 GN=Ttc3	Ttc3	223.93	18.367	4.8	7	7	7	1.061	0.998	0.967	1.072	1.016	0.948	0.99	0.91076	0.982	0.73664	1.02	0.71334	0.997	0.95348
O88271	Craniofacial development protein 1 OS=Mus musculus OX=10090 GN=Cfdp1	Cfdp1	32.921	32.936	32.5	8	9	8	1.272	0.97	0.986	1.322	0.965	0.588	0.962	0.15682	1.005	0.39714	1.677	0.00043798	1.123	0.55664
O88291	DBIRD complex subunit ZNF326 OS=Mus musculus OX=10090 GN=Znf326	Znf326	65.225	22.23	8.3	5	6	5	1.094	1.065	0.965	1.12	0.987	0.778	0.977	0.73764	1.079	0.18482	1.24	0.194459	1.083	0.47498
O88307	Sortilin-related receptor OS=Mus musculus OX=10090 GN=Sorl1	Sorl1	247.08	37.469	5.4	10	10	10	0.831	1.04	0.961	1.024	1.001	1.117	0.812	0.022083	1.039	0.637	0.86	0.027581	0.901	0.22018
O88322	Nidogen-2 OS=Mus musculus OX=10090 GN=Nid2	Nid2	153.91	85.039	17.3	15	17	15	1.025	0.946	1.045	1.031	1.06	0.879	0.994	0.69314	0.892	0.025395	1.189	0.00035507	1.015	0.80032
O88342	WD repeat-containing protein 1 OS=Mus musculus OX=10090 GN=Wdr1	Wdr1	66.406	323.31	51	26	59	26	0.961	1.031	0.96	0.915	0.993	1.104	1.05	0.00108173	1.038	0.00140431	0.87	1.05105e-12	0.98	0.77982
O88343	Electrogenic sodium bicarbonate cotransporter 1 OS=Mus musculus OX=10090 GN=Slc4a4	Slc4a4	121.48	198.41	21.5	21	39	20	0.792	0.836	1.025	1.024	1.033	1.325	0.773	1.1311e-11	0.809	2.33036e-13	0.774	5.52891e-14	0.784	0.104119
O88384	Vesicle transport through interaction with t-SNAREs homolog 1B OS=Mus musculus OX=10090 GN=Vti1b	Vti1b	26.713	42.941	31.5	6	7	6	0.983	1.015	0.992	0.945	1.042	1.056	1.04	0.67904	0.974	0.69676	0.939	0.059002	0.983	0.67378
O88428	Bifunctional 3'-phosphoadenosine 5'-phosphosulfate synthase 2 OS=Mus musculus OX=10090 GN=Papss2	Papss2	70.35	2.4899	1.8	1	1	1	0.997	1.075	1.018	0.958	0.936	1.045	1.041		1.149		0.974		1.051	0.27708
O88441	Metaxin-2 OS=Mus musculus OX=10090 GN=Mtx2	Mtx2	29.758	64.83	23.6	6	18	6	0.867	0.94	1.022	0.913	1.027	1.058	0.95	0.72528	0.915	0.0186161	0.966	0.152561	0.944	0.42338
O88444	Adenylate cyclase type 1 OS=Mus musculus OX=10090 GN=Adcy1	Adcy1	123.37	28.95	7.7	7	8	7	0.842	1.031	0.972	0.861	1.075	1.195	0.978	0.88886	0.959	0.37702	0.813	0.0107042	0.909	0.4722
O88447	Kinesin light chain 1 OS=Mus musculus OX=10090 GN=Klc1	Klc1	61.449	209.97	50.8	29	50	22	0.953	1.051	1.027	1.115	1.024	0.852	0.855	1.3787e-09	1.026	0.047015	1.205	3.8985e-11	1.013	0.83682
O88448	Kinesin light chain 2 OS=Mus musculus OX=10090 GN=Klc2	Klc2	66.662	162.66	43.4	25	40	18	0.968	1.035	1.03	1.104	1.008	0.929	0.877	4.3438e-06	1.027	0.162742	1.109	0.000116429	0.997	0.9916
O88456	Calpain small subunit 1 OS=Mus musculus OX=10090 GN=Capns1	Capns1	28.463	95.532	27.1	5	13	5	0.903	0.864	1.036	0.947	1.113	1.154	0.954	0.58474	0.776	0.00015934	0.898	0.071623	0.872	0.17092
O88485	Cytoplasmic dynein 1 intermediate chain 1 OS=Mus musculus OX=10090 GN=Dync1i1	Dync1i1	70.724	250.82	38.7	16	31	15	0.972	0.999	1.003	1.047	1.005	1.051	0.928	0.0138805	0.994	0.061995	0.954	0.121703	0.958	0.071598
O88487	Cytoplasmic dynein 1 intermediate chain 2 OS=Mus musculus OX=10090 GN=Dync1i2	Dync1i2	68.393	236.92	40	17	26	17	1.025	1.042	0.985	1.052	1.015	0.968	0.974	0.39546	1.027	0.25692	1.018	0.197396	1.006	0.85066
O88491	Histone-lysine N-methyltransferase, H3 lysine-36 and H4 lysine-20 specific OS=Mus musculus OX=10090 GN=Nsd1	Nsd1	284.08	1.5778	0.3	1	1	1
O88492	Perilipin-4 OS=Mus musculus OX=10090 GN=Plin4	Plin4	139.41	83.143	36.3	12	14	12	1.027	0.78	0.946	0.959	0.816	1.461	1.071	0.147461	0.956	0.091384	0.648	6.298e-07	0.851	0.5143
O88502	High affinity cAMP-specific and IBMX-insensitive 3',5'-cyclic phosphodiesterase 8A OS=Mus musculus OX=10090 GN=Pde8a	Pde8a	93.17	4.4959	4.1	2	2	2	1.269	0.82	1.058	1.235	0.912	0.807	1.028		0.899		1.311		1.065	0.7392
O88507	Ciliary neurotrophic factor receptor subunit alpha OS=Mus musculus OX=10090 GN=Cntfr	Cntfr	40.801	24.638	21.2	6	9	6	0.902	0.93	1.043	0.881	0.946	1.265	1.024	0.54158	0.983	0.61472	0.825	0.026241	0.93	0.62946
O88520	Leucine-rich repeat protein SHOC-2 OS=Mus musculus OX=10090 GN=Shoc2	Shoc2	64.892	1.7552	3.1	1	1	1
O88522	NF-kappa-B essential modulator OS=Mus musculus OX=10090 GN=Ikbkg	Ikbkg	47.972	17.196	18.2	7	7	7	1.144	1.074	1.019	1.084	0.95	0.755	1.055	0.31496	1.131	0.128299	1.35	0.00059686	1.161	0.22522
O88531	Palmitoyl-protein thioesterase 1 OS=Mus musculus OX=10090 GN=Ppt1	Ppt1	34.49	47.649	24.8	7	13	7	0.934	1.013	0.976	0.91	0.988	1.105	1.026	0.35972	1.025	0.16522	0.883	0.0101019	0.973	0.70974
O88532	Zinc finger RNA-binding protein OS=Mus musculus OX=10090 GN=Zfr	Zfr	116.86	99.201	22.9	17	24	17	1.059	0.99	1.035	1.132	0.999	0.825	0.936	0.173063	0.991	0.133016	1.255	0.021456	1.043	0.62092
O88533	Aromatic-L-amino-acid decarboxylase OS=Mus musculus OX=10090 GN=Ddc	Ddc	53.873	33.987	16.5	6	7	6	1.045	0.968	0.948	0.916	1.059	1.083	1.141	0.148324	0.914	0.198799	0.875	0.051503	0.968	0.64038
O88543	COP9 signalosome complex subunit 3 OS=Mus musculus OX=10090 GN=Cops3	Cops3	47.832	135.01	37.1	12	19	12	0.885	0.989	0.968	0.909	0.984	1.264	0.974	0.22524	1.005	0.31868	0.766	1.9602e-11	0.9	0.41164
O88544	COP9 signalosome complex subunit 4 OS=Mus musculus OX=10090 GN=Cops4	Cops4	46.284	209.4	68.5	22	38	22	0.992	1.031	1.007	0.948	1.037	0.973	1.046	0.0029611	0.994	0.8873	1.035	0.096899	1.024	0.44226
O88545	COP9 signalosome complex subunit 6 OS=Mus musculus OX=10090 GN=Cops6	Cops6	35.88	67.088	41	9	17	9	0.952	1.029	0.996	0.85	1.063	1.124	1.12	0.0040794	0.968	0.022138	0.886	0.033295	0.98	0.88706
O88559	Menin OS=Mus musculus OX=10090 GN=Men1	Men1	67.5	3.8607	3.9	2	2	2	0.886	0.984	0.993	1.014	1.029	1.114	0.874		0.956		0.891		0.907	0.103899
O88569	Heterogeneous nuclear ribonucleoproteins A2/B1 OS=Mus musculus OX=10090 GN=Hnrnpa2b1	Hnrnpa2b1	37.402	323.31	75.4	27	92	26	1.154	0.964	1.027	1.265	0.994	0.679	0.912	4.426e-06	0.97	0.184317	1.513	1e-32	1.07	0.63386
O88587	Catechol O-methyltransferase OS=Mus musculus OX=10090 GN=Comt	Comt	29.486	45.339	34.7	8	9	8	0.93	1.086	1.032	0.946	0.977	1.069	0.983	0.66966	1.112	0.098238	0.965	0.184198	1.019	0.77566
O88597	Beclin-1 OS=Mus musculus OX=10090 GN=Becn1	Becn1	51.588	9.4658	13.4	6	6	6	0.951	1.029	0.941	0.964	1.047	0.999	0.987	0.41656	0.983	0.60372	0.942	0.50258	0.97	0.45936
O88602	Voltage-dependent calcium channel gamma-2 subunit OS=Mus musculus OX=10090 GN=Cacng2	Cacng2	35.894	16.211	17.3	5	6	4	0.793	0.863	1.038	0.901	1.202	1.059	0.88	0.63548	0.718	0.096741	0.98	0.98176	0.852	0.23804
O88622	Poly(ADP-ribose) glycohydrolase OS=Mus musculus OX=10090 GN=Parg	Parg	109.32	2.8858	0.7	1	1	1	0.997	0.971	0.882	0.89	1.027	1.242	1.12		0.945		0.71		0.902	0.4107
O88630	Golgi SNAP receptor complex member 1 OS=Mus musculus OX=10090 GN=Gosr1	Gosr1	28.489	2.6459	11.2	2	2	2	1.194	1.204	0.892	1.142	0.899	0.77	1.046		1.339		1.158		1.17	0.3464
O88643	Serine/threonine-protein kinase PAK 1 OS=Mus musculus OX=10090 GN=Pak1	Pak1	60.736	323.31	52.5	22	57	13	1.079	1.114	1.004	1.053	1	0.844	1.025	0.125137	1.114	1.5618e-06	1.19	4.7106e-09	1.104	0.2379
O88653	Ragulator complex protein LAMTOR3 OS=Mus musculus OX=10090 GN=Lamtor3	Lamtor3	13.553	20.771	37.1	3	6	3	1.259	1.029	1.046	1.058	1.046	0.652	1.19	0.050203	0.984	0.83294	1.604	0.4388	1.21	0.28928
O88662	Epithelial membrane protein 2 OS=Mus musculus OX=10090 GN=Emp2	Emp2	19.747	2.5748	4.7	1	2	1	0.786	0.878	1.048	1.022	1.063	1.203	0.769		0.826		0.871		0.825	0.112104
O88668	Protein CREG1 OS=Mus musculus OX=10090 GN=Creg1	Creg1	24.452	3.2658	5	1	2	1	1.114	0.924	1.077	1.018	0.939	0.978	1.094	0.36426	0.984	0.71938	1.101	0.39082	1.061	0.4119
O88685	26S proteasome regulatory subunit 6A OS=Mus musculus OX=10090 GN=Psmc3	Psmc3	49.548	283.98	61.5	23	44	23	1.03	1.082	1.044	1.145	0.966	0.78	0.9	7.7923e-05	1.12	1.0352e-08	1.338	1.09435e-12	1.092	0.4674
O88696	ATP-dependent Clp protease proteolytic subunit, mitochondrial OS=Mus musculus OX=10090 GN=Clpp	Clpp	29.8	72.464	33.1	7	14	7	1.097	0.959	1.023	0.944	0.965	1.039	1.162	4.0344e-06	0.994	0.68494	0.985	0.48858	1.044	0.4268
O88703	Potassium/sodium hyperpolarization-activated cyclic nucleotide-gated channel 2 OS=Mus musculus OX=10090 GN=Hcn2	Hcn2	94.721	62	14.6	14	17	11	0.874	0.834	0.964	1.127	1.019	1.153	0.776	7.6454e-05	0.818	0.000156172	0.836	0.027376	0.81	0.020877
O88704	Potassium/sodium hyperpolarization-activated cyclic nucleotide-gated channel 1 OS=Mus musculus OX=10090 GN=Hcn1	Hcn1	102.43	119.9	16.9	13	17	10	1.018	0.943	1.012	1.108	1.05	0.848	0.919	0.20478	0.898	0.046201	1.193	0.163098	0.989	0.95492
O88705	Potassium/sodium hyperpolarization-activated cyclic nucleotide-gated channel 3 OS=Mus musculus OX=10090 GN=Hcn3	Hcn3	86.64	3.5041	1.4	1	1	1	1.006	0.977	0.919	0.935	0.974	1.203	1.076		1.003		0.764		0.933	0.4791
O88712	C-terminal-binding protein 1 OS=Mus musculus OX=10090 GN=Ctbp1	Ctbp1	47.744	107.72	32.2	11	18	6	1.007	1.133	1.053	0.909	1.01	0.93	1.108	0.05134	1.122	0.0008399	1.132	0.00024194	1.121	0.07242
O88735	Ensconsin OS=Mus musculus OX=10090 GN=Map7	Map7	82.021	33.829	14.9	12	14	10	1.269	0.997	1.005	1.254	0.932	0.627	1.012	0.23132	1.07	0.029996	1.603	2.3203e-07	1.163	0.4426
O88736	3-keto-steroid reductase OS=Mus musculus OX=10090 GN=Hsd17b7	Hsd17b7	37.316	3.0097	3.6	1	1	1
O88737	Protein bassoon OS=Mus musculus OX=10090 GN=Bsn	Bsn	418.84	323.31	44.9	133	254	129	1.197	1.029	1.031	1.22	0.947	0.662	0.981	0.163496	1.087	1.11022e-16	1.557	1e-32	1.151	0.41096
O88738	Baculoviral IAP repeat-containing protein 6 OS=Mus musculus OX=10090 GN=Birc6	Birc6	532.16	43.164	3.4	14	16	14	0.96	1.019	0.953	0.955	1.041	1.053	1.005	0.52368	0.979	0.174961	0.905	0.047405	0.962	0.36012
O88741	Ganglioside-induced differentiation-associated protein 1 OS=Mus musculus OX=10090 GN=Gdap1	Gdap1	41.31	177.48	38	12	22	12	0.865	0.939	0.962	0.921	0.991	1.325	0.939	0.33196	0.948	0.030964	0.726	6.9295e-09	0.854	0.27642
O88745	Scrapie-responsive protein 1 OS=Mus musculus OX=10090 GN=Scrg1	Scrg1	11.173	12.997	40.8	4	6	4	1.025	1.001	1.039	0.989	0.978	0.977	1.036	0.7295	1.024	0.199181	1.063	0.21824	1.041	0.025518
O88746	Target of Myb protein 1 OS=Mus musculus OX=10090 GN=Tom1	Tom1	54.325	194.56	44.3	15	19	15	1.109	1.032	1.008	1.132	1.02	0.799	0.98	0.51076	1.012	0.21754	1.262	0.0156583	1.067	0.52514
O88796	Ribonuclease P protein subunit p30 OS=Mus musculus OX=10090 GN=Rpp30	Rpp30	29.473	2.0645	3.4	1	1	1	1.132	0.955	0.968	0.928	1.081	0.992	1.22		0.883		0.976		1.018	0.82302
O88809	Neuronal migration protein doublecortin OS=Mus musculus OX=10090 GN=Dcx	Dcx	40.612	3.2554	10.7	3	6	1
O88811	Signal transducing adapter molecule 2 OS=Mus musculus OX=10090 GN=Stam2	Stam2	57.454	34.142	11.9	5	8	3	1.077	1.035	1.085	1.118	1.007	0.798	0.963	0.45844	1.028	0.74418	1.36	0.03662	1.094	0.4289
O88834	SH2 domain-containing adapter protein D OS=Mus musculus OX=10090 GN=Shd	Shd	38.481	12.056	19.5	6	6	6	1.235	0.825	1.023	1.249	0.99	0.786	0.989	0.83122	0.833	0.183362	1.302	0.060057	1.019	0.90176
O88844	Isocitrate dehydrogenase [NADP] cytoplasmic OS=Mus musculus OX=10090 GN=Idh1	Idh1	46.674	312.32	61.6	26	60	24	1.031	0.975	1.026	1.029	1.027	0.952	1.002	0.6151	0.949	0.00071852	1.078	4.8959e-06	1.008	0.80396
O88845	A-kinase anchor protein 10, mitochondrial OS=Mus musculus OX=10090 GN=Akap10	Akap10	73.631	20.015	8.9	5	5	5	0.98	1.009	0.959	0.986	1.031	1.13	0.994	0.60662	0.979	0.75702	0.849	0.0051957	0.937	0.20912
O88848	ADP-ribosylation factor-like protein 6 OS=Mus musculus OX=10090 GN=Arl6	Arl6	20.959	23.073	35.5	5	8	5	0.974	0.976	0.98	0.993	0.966	1.115	0.981	0.70918	1.01	0.9965	0.879	0.0033395	0.953	0.4052
O88851	Putative hydrolase RBBP9 OS=Mus musculus OX=10090 GN=Rbbp9	Rbbp9	20.911	69.246	66.1	10	22	10	1.046	1.055	0.969	1.04	1.032	0.949	1.006	0.52942	1.022	0.7436	1.021	0.047824	1.016	0.70508
O88874	Cyclin-K OS=Mus musculus OX=10090 GN=Ccnk	Ccnk	61.363	16.384	3.1	1	1	1	0.957	1.098	1.014	1.049	0.939	0.985	0.912		1.169		1.029		1.032	0.5746
O88878	AN1-type zinc finger protein 5 OS=Mus musculus OX=10090 GN=Zfand5	Zfand5	23.058	2.5082	8.5	1	1	1
O88910	MAGUK p55 subfamily member 3 OS=Mus musculus OX=10090 GN=Mpp3	Mpp3	64.4	167.31	46.1	21	36	21	0.98	1.045	1.002	1.183	0.986	0.816	0.828	0.00078345	1.06	0.022579	1.228	3.9804e-06	1.014	0.82918
O88935	Synapsin-1 OS=Mus musculus OX=10090 GN=Syn1	Syn1	74.096	323.31	71.8	35	171	33	1.289	1.016	1.017	1.112	0.95	0.717	1.159	4.61331e-12	1.069	0.27068	1.418	1.62459e-12	1.195	0.28026
O88939	Zinc finger and BTB domain-containing protein 7A OS=Mus musculus OX=10090 GN=Zbtb7a	Zbtb7a	60.28	2.6729	2.6	1	1	1	1.122	0.874	1.045	1.238	1.043	0.778	0.906		0.838		1.343		0.994	0.96786
O88951	Protein lin-7 homolog B OS=Mus musculus OX=10090 GN=Lin7b	Lin7b	22.914	13.916	32.4	6	8	3	1.304	1.048	0.991	1.155	0.966	0.638	1.129	0.025462	1.085	0.0112987	1.553	6.2462e-05	1.212	0.33268
O88952	Protein lin-7 homolog C OS=Mus musculus OX=10090 GN=Lin7c	Lin7c	21.834	44.121	57.9	9	15	6	1.18	0.953	0.957	1.185	0.988	0.785	0.996	0.61468	0.965	0.28134	1.219	0.00026006	1.045	0.7233
O88958	Glucosamine-6-phosphate isomerase 1 OS=Mus musculus OX=10090 GN=Gnpda1	Gnpda1	32.549	82.536	43.9	9	12	7	1.001	1.038	0.96	0.931	1.008	1.108	1.075	0.0034819	1.03	0.8077	0.866	0.0115228	0.984	0.81402
O88967	ATP-dependent zinc metalloprotease YME1L1 OS=Mus musculus OX=10090 GN=Yme1l1	Yme1l1	80.027	23.022	9.7	6	7	6	0.958	0.993	1.048	0.97	0.991	1.071	0.988	0.8422	1.002	0.98894	0.979	0.55034	0.989	0.80124
O88983	Syntaxin-8 OS=Mus musculus OX=10090 GN=Stx8	Stx8	26.925	4.7893	14.8	3	3	3	0.913	1.014	1.023	0.985	0.946	1.131	0.927		1.072		0.905		0.963	0.61424
O88986	2-amino-3-ketobutyrate coenzyme A ligase, mitochondrial OS=Mus musculus OX=10090 GN=Gcat	Gcat	44.93	56.114	14.4	4	8	4	0.894	1.054	1.012	0.878	0.999	1.138	1.018	0.8707	1.055	0.057115	0.889	0.0049043	0.982	0.8735
O88998	Noelin OS=Mus musculus OX=10090 GN=Olfm1	Olfm1	55.397	41.105	17.7	8	11	8	1.033	1.155	0.919	0.945	0.948	1.004	1.093	0.135139	1.218	0.00068148	0.915	0.025821	1.072	0.39194
O89001	Carboxypeptidase D OS=Mus musculus OX=10090 GN=Cpd	Cpd	152.4	18.894	4.3	5	5	5	0.983	1.082	0.921	1.01	1.078	0.979	0.973		1.004		0.941		0.974	0.63404
O89017	Legumain OS=Mus musculus OX=10090 GN=Lgmn	Lgmn	49.372	28.296	8.7	3	4	3	0.993	0.93	1.033	1.046	1.046	1.052	0.949	0.52628	0.889	0.23782	0.982	0.6111	0.94	0.178245
O89026	Roundabout homolog 1 OS=Mus musculus OX=10090 GN=Robo1	Robo1	176.4	14.637	2	4	4	4	1.223	0.924	0.979	1.121	0.97	0.843	1.091	0.170581	0.953	0.57034	1.161	0.07546	1.065	0.62516
O89029	Matrilin-4 OS=Mus musculus OX=10090 GN=Matn4	Matn4	68.918	2.8944	2.1	1	1	1	1.216	1.079	0.944	0.839	0.95	1.021	1.449		1.136		0.925		1.153	0.20638
O89032	SH3 and PX domain-containing protein 2A OS=Mus musculus OX=10090 GN=Sh3pxd2a	Sh3pxd2a	124.2	3.8439	1.4	2	2	2	1.18	1.061	0.98	1.027	1.022	0.817	1.149	0.22174	1.038	0.76244	1.2	0.135384	1.124	0.26702
O89051	Integral membrane protein 2B OS=Mus musculus OX=10090 GN=Itm2b	Itm2b	30.26	25.627	17.7	4	5	4	0.872	0.924	0.98	0.943	1.001	1.263	0.925	0.0160584	0.923	0.0003798	0.776	0.00046364	0.866	0.22294
O89053	Coronin-1A OS=Mus musculus OX=10090 GN=Coro1a	Coro1a	50.989	249.51	52.5	23	48	22	0.991	1.19	0.956	0.952	0.981	0.963	1.041	0.032742	1.213	5.44009e-15	0.993	0.58692	1.083	0.38532
O89079	Coatomer subunit epsilon OS=Mus musculus OX=10090 GN=Cope	Cope	34.567	20.636	20.8	4	4	4	0.877	1.023	1.049	0.867	1.026	1.135	1.012	0.55248	0.997	0.76702	0.924	0.20084	0.974	0.82014
O89084	cAMP-specific 3',5'-cyclic phosphodiesterase 4A OS=Mus musculus OX=10090 GN=Pde4a	Pde4a	93.557	23.777	13.5	9	10	6	0.938	0.995	1.046	0.919	0.997	1.099	1.021	0.4352	0.998	0.71532	0.952	0.88634	0.988	0.87288
O89086	RNA-binding protein 3 OS=Mus musculus OX=10090 GN=Rbm3	Rbm3	16.604	36.023	36.6	6	8	6	1.165	0.831	1.211	1.174	0.868	0.831	0.992	0.36154	0.957	0.9583	1.457	0.84944	1.116	0.5389
O89103	Complement component C1q receptor OS=Mus musculus OX=10090 GN=Cd93	Cd93	69.354	2.979	1.4	1	1	1
O89106	Bis(5'-adenosyl)-triphosphatase OS=Mus musculus OX=10090 GN=Fhit	Fhit	17.234	12.839	30.7	4	4	4	1.179	0.928	1.005	1.113	0.999	0.861	1.059	0.59992	0.929	0.31202	1.167	0.22042	1.047	0.67546
O89112	LanC-like protein 1 OS=Mus musculus OX=10090 GN=Lancl1	Lancl1	45.341	77.943	26.1	9	14	9	0.895	1.001	0.974	0.9	1.024	1.203	0.994	0.51052	0.978	0.2351	0.81	0.0091439	0.918	0.42736
O89114	DnaJ homolog subfamily B member 5 OS=Mus musculus OX=10090 GN=Dnajb5	Dnajb5	39.119	2.1153	4	1	1	1
O89116	Vesicle transport through interaction with t-SNAREs homolog 1A OS=Mus musculus OX=10090 GN=Vti1a	Vti1a	24.986	16.785	32.7	6	6	6	1.062	0.997	1.005	1.049	0.964	0.919	1.012	0.83496	1.034	0.83296	1.094	0.50822	1.045	0.35776
P00375	Dihydrofolate reductase OS=Mus musculus OX=10090 GN=Dhfr	Dhfr	21.606	7.6498	17.6	3	3	3	1.202	0.986	1.063	1.063	0.949	0.82	1.131	0.31668	1.039	0.7234	1.296	0.115644	1.148	0.21296
P00397	Cytochrome c oxidase subunit 1 OS=Mus musculus OX=10090 GN=Mtco1	Mtco1	56.909	8.0541	6.2	1	1	1
P00405	Cytochrome c oxidase subunit 2 OS=Mus musculus OX=10090 GN=Mtco2	Mtco2	25.976	86.707	30.8	6	25	6	0.809	0.965	1.013	0.947	1.049	1.278	0.854	0.000120029	0.92	0.0010419	0.793	8.9387e-09	0.851	0.22956
P00416	Cytochrome c oxidase subunit 3 OS=Mus musculus OX=10090 GN=mt-Co3	mt-Co3	29.922	2.5158	5.4	1	2	1
P00493	Hypoxanthine-guanine phosphoribosyltransferase OS=Mus musculus OX=10090 GN=Hprt1	Hprt1	24.57	156.46	65.1	10	19	10	0.911	0.913	0.98	0.883	1.011	1.338	1.032	0.54536	0.903	0.0027248	0.732	3.2213e-10	0.868	0.36482
P00520	Tyrosine-protein kinase ABL1 OS=Mus musculus OX=10090 GN=Abl1	Abl1	122.67	3.2708	1.2	1	1	1
P00920	Carbonic anhydrase 2 OS=Mus musculus OX=10090 GN=Ca2	Ca2	29.032	245.49	59.6	12	46	12	0.817	0.875	0.977	0.945	1.04	1.304	0.865	0.0011375	0.841	4.5713e-11	0.749	2.9438e-10	0.811	0.13632
P01027	Complement C3 OS=Mus musculus OX=10090 GN=C3	C3	186.48	145.16	22.3	32	39	32	0.865	0.907	1.031	0.948	0.812	1.389	0.912	0.174797	1.117	0.034044	0.742	1.7535e-09	0.89	0.60916
P01193	Pro-opiomelanocortin OS=Mus musculus OX=10090 GN=Pomc	Pomc	26.707	102.8	28.5	3	4	3	0.666	0.678	2.275	1.009	0.71	0.634	0.66	0.195741	0.955	0.92726	3.588	0.025717	1.538	0.56126
P01631	Ig kappa chain V-II region 26-10 OS=Mus musculus OX=10090	---	12.273	2.9725	11.5	1	1	1
P01633	Ig kappa chain V19-17 OS=Mus musculus OX=10090 GN=Igk-V19-17	Igk-V19-17	16.433	5.3317	6	1	1	1	0.893	0.948	1.218	1.143	1.021	0.835	0.781		0.929		1.459		1.02	0.89354
P01647	Ig kappa chain V-V region HP 124E1 OS=Mus musculus OX=10090	---	11.965	18.638	16.7	1	3	1	1.044	1.242	1.158	1.131	0.977	0.557	0.923		1.271		2.079		1.292	0.25102
P01831	Thy-1 membrane glycoprotein OS=Mus musculus OX=10090 GN=Thy1	Thy1	18.08	69.353	22.8	3	9	3	0.925	0.939	1.016	0.899	1.028	1.185	1.029	0.27214	0.913	0.0084596	0.857	3.9326e-05	0.925	0.4443
P01837	Immunoglobulin kappa constant OS=Mus musculus OX=10090 GN=Igkc	Igkc	11.934	99.873	71	6	14	6	1.134	0.988	1.103	1.239	0.982	0.68	0.915	0.0173633	1.006	0.53912	1.622	7.6724e-07	1.112	0.49796
P01864	Ig gamma-2A chain C region secreted form OS=Mus musculus OX=10090	---	36.595	32.805	9.9	2	5	2	0.867	1.018	1.386	1.07	0.935	0.828	0.81	0.041522	1.089	0.196175	1.674	0.0152182	1.155	0.45254
P01867	Ig gamma-2B chain C region OS=Mus musculus OX=10090 GN=Igh-3	Igh-3	44.259	17.312	18.6	4	5	4	0.932	0.956	1.255	1.066	0.98	0.856	0.874	0.3678	0.976	0.41188	1.466	0.036996	1.083	0.55138
P01868	Ig gamma-1 chain C region secreted form OS=Mus musculus OX=10090 GN=Ighg1	Ighg1	35.704	9.8888	15.1	4	5	4	0.891	0.874	1.215	1.098	1.054	0.915	0.811	0.2977	0.829	0.017159	1.328	0.30704	0.972	0.77044
P01872	Immunoglobulin heavy constant mu OS=Mus musculus OX=10090 GN=Ighm	Ighm	49.971	10.549	9.7	5	6	5	1.072	1.11	1.131	0.91	0.903	0.918	1.178	0.089695	1.229	0.12816	1.232	0.025518	1.213	0.00029936
P01887	Beta-2-microglobulin OS=Mus musculus OX=10090 GN=B2m	B2m	13.779	6.0919	8.4	1	1	1	0.973	1.032	0.968	1.02	1.079	0.978	0.954		0.956		0.99		0.966	0.38766
P01899	H-2 class I histocompatibility antigen, D-B alpha chain OS=Mus musculus OX=10090 GN=H2-D1	H2-D1	40.836	17.621	16.9	5	5	4	0.979	0.999	0.967	0.995	1.055	1.044	0.984		0.947		0.926		0.952	0.073455
P01901	H-2 class I histocompatibility antigen, K-B alpha chain OS=Mus musculus OX=10090 GN=H2-K1	H2-K1	41.301	8.605	11.1	3	3	2	1.008	0.997	1.02	0.992	1.087	0.95	1.016	0.86462	0.917	0.188278	1.074	0.32054	0.999	0.99584
P01942	Hemoglobin subunit alpha OS=Mus musculus OX=10090 GN=Hba	Hba	15.085	97.458	47.9	7	49	5	1.271	1.013	1	0.964	0.909	0.971	1.318	8.8547e-07	1.114	0.62344	1.03	0.161925	1.155	0.161959
P02088	Hemoglobin subunit beta-1 OS=Mus musculus OX=10090 GN=Hbb-b1	Hbb-b1	15.84	252.82	59.9	9	96	8	1.196	0.974	1.008	0.823	0.883	1.074	1.453	4.44089e-16	1.103	0.25536	0.939	0.121062	1.143	0.25228
P02463	Collagen alpha-1(IV) chain OS=Mus musculus OX=10090 GN=Col4a1	Col4a1	160.68	98.05	2.3	3	7	3	0.901	0.943	0.994	1.163	0.983	1.036	0.775	0.42662	0.959	0.90972	0.959	0.23262	0.892	0.120084
P02468	Laminin subunit gamma-1 OS=Mus musculus OX=10090 GN=Lamc1	Lamc1	177.3	301.19	22	28	42	28	0.925	0.938	0.981	1.165	1.001	1.047	0.794	2.1286e-11	0.937	0.057145	0.937	0.0042415	0.885	0.06772
P02469	Laminin subunit beta-1 OS=Mus musculus OX=10090 GN=Lamb1	Lamb1	197.09	68.545	4.7	7	9	7	0.967	0.906	1.087	1.048	1.024	1.003	0.923	0.080715	0.885	0.77734	1.084	0.40668	0.963	0.49754
P02798	Metallothionein-2 OS=Mus musculus OX=10090 GN=Mt2	Mt2	6.1153	1.7717	34.4	3	1	1	0.776	0.858	0.928	1.043	0.749	1.581	0.744		1.146		0.587		0.76	0.35754
P02802	Metallothionein-1 OS=Mus musculus OX=10090 GN=Mt1	Mt1	6.0181	7.422	34.4	3	3	2	0.773	0.81	0.94	0.96	0.825	1.627	0.805	0.0067427	0.982	0.9435	0.578	0.0023788	0.739	0.28946
P03888	NADH-ubiquinone oxidoreductase chain 1 OS=Mus musculus OX=10090 GN=Mtnd1	Mtnd1	36.059	14.333	6.3	2	4	2	0.947	0.943	1.107	0.784	1.008	1.203	1.208	0.4202	0.936	0.48822	0.92	0.32682	1.001	0.92778
P03893	NADH-ubiquinone oxidoreductase chain 2 OS=Mus musculus OX=10090 GN=Mtnd2	Mtnd2	38.752	2.7894	2	1	5	1	0.749	0.828	0.973	0.902	1.035	1.43	0.83	0.048143	0.8	0.058717	0.68	0.00032427	0.757	0.16584
P03899	NADH-ubiquinone oxidoreductase chain 3 OS=Mus musculus OX=10090 GN=Mtnd3	Mtnd3	13.219	9.352	13	1	1	1	0.882	0.899	1.099	1.054	0.984	1.101	0.837		0.914		0.998		0.917	0.31006
P03911	NADH-ubiquinone oxidoreductase chain 4 OS=Mus musculus OX=10090 GN=Mtnd4	Mtnd4	51.881	1.7048	1.5	1	3	1	0.939	0.942	1.007	0.921	1	1.196	1.02	0.91612	0.942	0.43094	0.842	0.33714	0.927	0.42838
P03921	NADH-ubiquinone oxidoreductase chain 5 OS=Mus musculus OX=10090 GN=Mtnd5	Mtnd5	68.474	13.606	6.6	3	4	3	0.749	0.997	0.924	0.94	0.975	1.383	0.797		1.023		0.668		0.81	0.2476
P03930	ATP synthase protein 8 OS=Mus musculus OX=10090 GN=Mtatp8	Mtatp8	7.7662	4.2198	26.9	2	3	2	0.79	0.982	0.997	1.001	0.924	1.204	0.789	0.43578	1.063	0.55384	0.828	0.095261	0.885	0.32588
P03953	Complement factor D OS=Mus musculus OX=10090 GN=Cfd	Cfd	28.057	8.5019	8.1	2	2	2	1.135	0.982	0.999	1.294	0.971	0.73	0.877		1.011		1.368		1.04	0.72538
P03975	IgE-binding protein OS=Mus musculus OX=10090 GN=Iap	Iap	62.747	5.3999	4.8	3	3	3	0.839	0.908	0.938	1.154	0.903	1.259	0.727		1.006		0.745		0.81	0.125623
P03987	Ig gamma-3 chain C region OS=Mus musculus OX=10090	---	43.929	6.1498	8.3	3	3	3
P03995	Glial fibrillary acidic protein OS=Mus musculus OX=10090 GN=Gfap	Gfap	49.899	323.31	72.3	37	86	33	1.009	0.732	1.157	1.288	1.114	0.725	0.783	1e-32	0.657	1.62448e-12	1.596	1e-32	0.927	0.78008
P04186	Complement factor B OS=Mus musculus OX=10090 GN=Cfb	Cfb	85.004	2.488	1.3	1	1	1
P04247	Myoglobin OS=Mus musculus OX=10090 GN=Mb	Mb	17.069	6.1074	9.7	1	1	1	0.803	0.736	0.795	0.73	0.817	1.989	1.1		0.901		0.4		0.66	0.4343
P04370	Myelin basic protein OS=Mus musculus OX=10090 GN=Mbp	Mbp	27.167	151.68	56	12	128	12	0.955	0.779	1.087	1.085	0.973	1.071	0.88	0.0177951	0.801	1.97842e-13	1.015	0.0187591	0.902	0.33854
P04627	Serine/threonine-protein kinase A-Raf OS=Mus musculus OX=10090 GN=Araf	Araf	67.581	19.755	14.9	8	10	5	1.079	1.044	0.938	0.996	1.03	0.971	1.083	0.45698	1.014	0.7079	0.966	0.85044	1.021	0.6886
P04919	Band 3 anion transport protein OS=Mus musculus OX=10090 GN=Slc4a1	Slc4a1	103.13	49.059	8.1	5	7	5	0.93	1.02	0.94	0.859	0.994	1.304	1.083	0.143736	1.026	0.54902	0.721	0.00088383	0.915	0.58766
P04925	Major prion protein OS=Mus musculus OX=10090 GN=Prnp	Prnp	27.977	39.464	29.1	8	16	8	0.935	0.981	1.055	0.869	1.001	1.189	1.076	0.06738	0.98	0.113459	0.887	0.030322	0.971	0.83068
P05063	Fructose-bisphosphate aldolase C OS=Mus musculus OX=10090 GN=Aldoc	Aldoc	39.394	323.31	68.9	26	110	21	0.964	0.963	1.02	1.021	1.036	0.993	0.944	0.91966	0.93	0.00032231	1.027	0.22628	0.966	0.2026
P05064	Fructose-bisphosphate aldolase A OS=Mus musculus OX=10090 GN=Aldoa	Aldoa	39.355	323.31	80.8	30	165	25	1.084	1.064	0.971	0.997	1.017	0.913	1.087	2.7529e-10	1.046	0.41616	1.064	0.0046154	1.066	0.25238
P05132	cAMP-dependent protein kinase catalytic subunit alpha OS=Mus musculus OX=10090 GN=Prkaca	Prkaca	40.57	88.656	27.6	10	16	5	0.916	0.941	0.929	0.913	1.056	1.269	1.003	0.193004	0.891	0.088915	0.732	2.2152e-06	0.86	0.27738
P05201	Aspartate aminotransferase, cytoplasmic OS=Mus musculus OX=10090 GN=Got1	Got1	46.247	239.41	61.5	21	51	21	0.937	1.033	0.988	0.877	1.058	1.107	1.068	9.6674e-05	0.976	0.0059987	0.893	8.6109e-07	0.972	0.77154
P05202	Aspartate aminotransferase, mitochondrial OS=Mus musculus OX=10090 GN=Got2	Got2	47.411	247.83	51.9	23	79	23	0.908	1.002	1.032	0.896	1.014	1.149	1.013	0.06984	0.988	0.023783	0.898	6.99441e-15	0.962	0.68722
P05213	Tubulin alpha-1B chain OS=Mus musculus OX=10090 GN=Tuba1b	Tuba1b	50.151	323.31	69.8	27	289	0
P05214	Tubulin alpha-3 chain OS=Mus musculus OX=10090 GN=Tuba3a	Tuba3a	49.959	-2	50.7	20	249	0
P05480	Neuronal proto-oncogene tyrosine-protein kinase Src OS=Mus musculus OX=10090 GN=Src	Src	60.644	91.298	29.2	13	18	9	0.956	1.058	0.932	0.887	0.984	1.178	1.078	0.25772	1.075	0.111422	0.791	1.91687e-05	0.966	0.76758
P05532	Mast/stem cell growth factor receptor Kit OS=Mus musculus OX=10090 GN=Kit	Kit	109.34	8.666	5.4	4	5	4	0.96	0.993	0.999	0.877	0.95	1.22	1.095		1.045		0.819		0.969	0.84848
P05555	Integrin alpha-M OS=Mus musculus OX=10090 GN=Itgam	Itgam	127.48	5.272	2.3	2	3	2	0.957	0.936	0.962	1.02	1.051	1.105	0.938	0.47366	0.891	0.065225	0.871	0.33238	0.899	0.012901
P05977	Myosin light chain 1/3, skeletal muscle isoform OS=Mus musculus OX=10090 GN=Myl1	Myl1	20.594	12.776	13.3	3	5	2	1.065	1.021	0.998	1.075	0.982	0.923	0.991	0.88066	1.04	0.5425	1.081	0.5577	1.035	0.49752
P06151	L-lactate dehydrogenase A chain OS=Mus musculus OX=10090 GN=Ldha	Ldha	36.498	149.33	41.3	16	36	15	0.931	1.099	0.939	0.933	0.986	1.135	0.998	0.80464	1.115	0.039495	0.827	1.723e-06	0.972	0.74458
P06537	Glucocorticoid receptor OS=Mus musculus OX=10090 GN=Nr3c1	Nr3c1	86.052	23.756	8.4	5	6	5	1.077	1.016	1.039	1.255	1.049	0.73	0.858	0.046956	0.969	0.17984	1.423	0.00105877	1.032	0.76008
P06728	Apolipoprotein A-IV OS=Mus musculus OX=10090 GN=Apoa4	Apoa4	45.029	39.206	26.6	9	12	9	1.2	0.827	0.998	1.287	0.909	0.819	0.932	0.176283	0.91	0.049895	1.219	0.0060249	1.003	0.95238
P06745	Glucose-6-phosphate isomerase OS=Mus musculus OX=10090 GN=Gpi	Gpi	62.766	323.31	47	26	85	26	0.881	1.01	0.933	0.91	0.975	1.274	0.968	0.95508	1.036	0.24192	0.732	1.62448e-12	0.894	0.40258
P06797	Cathepsin L1 OS=Mus musculus OX=10090 GN=Ctsl	Ctsl	37.547	39.292	25.1	6	10	6	1.106	0.903	1.043	1.193	0.958	0.79	0.927	0.179617	0.943	0.05982	1.32	2.0245e-05	1.038	0.73904
P06801	NADP-dependent malic enzyme OS=Mus musculus OX=10090 GN=Me1	Me1	63.953	223.23	39.2	19	34	19	0.887	0.981	0.99	0.884	1.052	1.169	1.003	0.26504	0.933	0.00042497	0.847	6.9004e-09	0.92	0.43148
P06837	Neuromodulin OS=Mus musculus OX=10090 GN=Gap43	Gap43	23.632	265.52	74	22	75	22	1.206	0.905	0.928	1.062	0.861	1.064	1.136	1.66533e-14	1.051	0.06064	0.872	1.75504e-12	1.017	0.91324
P06880	Somatotropin OS=Mus musculus OX=10090 GN=Gh1	Gh1	24.716	17.694	19.4	4	7	4	0.352	0.353	3.233	0.991	0.687	0.359	0.355	0.084576	0.514	0.069899	9.006	0.0004206	1.933	0.84536
P06909	Complement factor H OS=Mus musculus OX=10090 GN=Cfh	Cfh	139.14	12.63	5.8	5	5	5	1.088	0.977	1.131	0.815	0.881	1.119	1.335	0.087563	1.109	0.36284	1.011	0.78838	1.135	0.26972
P07214	SPARC OS=Mus musculus OX=10090 GN=Sparc	Sparc	34.45	30.817	26.2	6	6	6	1.008	0.774	1.084	1.017	0.945	1.138	0.991	0.42994	0.819	0.020697	0.953	0.53786	0.925	0.50008
P07309	Transthyretin OS=Mus musculus OX=10090 GN=Ttr	Ttr	15.776	34.045	31.3	5	11	5	1.142	0.899	1.093	1.395	1.004	0.615	0.819	4.8103e-06	0.895	0.0056429	1.777	1.3047e-11	1.04	0.74122
P07310	Creatine kinase M-type OS=Mus musculus OX=10090 GN=Ckm	Ckm	43.044	38.467	34.6	10	28	9	0.964	1.042	0.96	1.05	1.115	1.066	0.918	0.051204	0.935	0.34692	0.901	0.78132	0.918	0.055742
P07356	Annexin A2 OS=Mus musculus OX=10090 GN=Anxa2	Anxa2	38.676	163.62	51.3	17	20	17	0.87	0.9	1.048	0.935	1.069	1.189	0.93	0.0171844	0.842	0.000197915	0.881	0.003236	0.883	0.2423
P07361	Alpha-1-acid glycoprotein 2 OS=Mus musculus OX=10090 GN=Orm2	Orm2	23.843	2.4306	8.7	2	3	1	0.915	0.496	0.748	1.07	0.544	2.102	0.855		0.912		0.356		0.581	0.37632
P07724	Serum albumin OS=Mus musculus OX=10090 GN=Alb	Alb	68.692	323.31	71.7	44	137	40	0.861	1.037	1.084	0.88	1.024	1.1	0.978	0.54794	1.013	0.173684	0.985	0.90274	0.993	0.93824
P07759	Serine protease inhibitor A3K OS=Mus musculus OX=10090 GN=Serpina3k	Serpina3k	46.879	122.26	27	8	14	7	0.877	1.207	0.911	1.044	0.966	1.013	0.84	0.0084613	1.249	3.5354e-05	0.899	0.023859	0.991	0.86124
P07901	Heat shock protein HSP 90-alpha OS=Mus musculus OX=10090 GN=Hsp90aa1	Hsp90aa1	84.787	323.31	57.3	44	140	29	0.874	1.001	1.001	0.93	1.057	1.138	0.94	0.070501	0.947	0.0024429	0.88	7.0186e-07	0.92	0.3338
P07903	DNA excision repair protein ERCC-1 OS=Mus musculus OX=10090 GN=Ercc1	Ercc1	32.909	2.4899	3.7	1	1	1	0.773	1.043	0.957	0.925	1.219	1.102	0.836		0.856		0.868		0.854	0.25662
P07934	Phosphorylase b kinase gamma catalytic chain, skeletal muscle/heart isoform OS=Mus musculus OX=10090 GN=Phkg1	Phkg1	44.959	8.9059	9.8	3	3	3	0.862	0.924	0.97	0.923	0.986	1.318	0.934	0.32018	0.937	0.23338	0.736	0.01142	0.854	0.27008
P08003	Protein disulfide-isomerase A4 OS=Mus musculus OX=10090 GN=Pdia4	Pdia4	71.982	158.37	38.1	23	36	23	0.903	1	1.017	1.057	1.049	0.99	0.854	1.11022e-16	0.953	0.0035555	1.027	0.115098	0.943	0.2344
P08030	Adenine phosphoribosyltransferase OS=Mus musculus OX=10090 GN=Aprt	Aprt	19.724	73.885	34.4	4	4	4	1.1	1.122	0.984	1.024	0.982	0.839	1.074	0.33808	1.143	0.0191244	1.173	0.175779	1.127	0.17216
P08032	Spectrin alpha chain, erythrocytic 1 OS=Mus musculus OX=10090 GN=Spta1	Spta1	279.86	20.114	4	8	12	7	1.085	1.022	0.993	0.926	1.055	0.972	1.172	0.134664	0.969	0.53946	1.022	0.8731	1.05	0.3451
P08074	Carbonyl reductase [NADPH] 2 OS=Mus musculus OX=10090 GN=Cbr2	Cbr2	25.958	8.4456	16.8	3	4	2	0.948	1.012	0.854	1	1.035	1.174	0.948	0.73062	0.978	0.90862	0.727	0.038116	0.877	0.131455
P08113	Endoplasmin OS=Mus musculus OX=10090 GN=Hsp90b1	Hsp90b1	92.475	323.31	47.9	39	80	37	0.964	1.088	1.02	1.088	1.022	0.842	0.886	4.52904e-12	1.065	1.70003e-05	1.211	1e-32	1.041	0.62748
P08121	Collagen alpha-1(III) chain OS=Mus musculus OX=10090 GN=Col3a1	Col3a1	138.94	4.2028	0.8	1	1	1	1.009	0.894	0.985	1.419	1.017	0.779	0.711		0.879		1.264		0.898	0.68124
P08122	Collagen alpha-2(IV) chain OS=Mus musculus OX=10090 GN=Col4a2	Col4a2	167.32	70.776	6.7	9	14	9	0.877	0.972	0.968	1.294	1.021	0.914	0.678	0.00013806	0.952	0.072602	1.059	0.086085	0.872	0.30476
P08207	Protein S100-A10 OS=Mus musculus OX=10090 GN=S100a10	S100a10	11.186	5.0834	27.8	2	2	2
P08226	Apolipoprotein E OS=Mus musculus OX=10090 GN=Apoe	Apoe	35.866	122.55	54	19	38	19	1.241	0.975	0.989	1.144	1.036	0.734	1.085	2.8064e-06	0.941	0.00022472	1.347	2.1725e-10	1.1	0.53188
P08228	Superoxide dismutase [Cu-Zn] OS=Mus musculus OX=10090 GN=Sod1	Sod1	15.942	103.02	63.6	11	54	11	1.34	0.873	1.021	1.343	0.98	0.587	0.998	0.3416	0.891	0.043476	1.739	6.8707e-08	1.111	0.62136
P08249	Malate dehydrogenase, mitochondrial OS=Mus musculus OX=10090 GN=Mdh2	Mdh2	35.611	285.91	58.9	18	99	18	1.004	1.028	0.983	1.025	1.051	0.931	0.98	0.22264	0.978	0.045261	1.056	4.1991e-05	1.003	0.92656
P08414	Calcium/calmodulin-dependent protein kinase type IV OS=Mus musculus OX=10090 GN=Camk4	Camk4	52.627	61.048	33.9	16	23	16	0.838	1.077	0.989	0.941	0.991	1.184	0.891	0.0022599	1.087	0.00010369	0.835	0.00035685	0.932	0.5227
P08551	Neurofilament light polypeptide OS=Mus musculus OX=10090 GN=Nefl	Nefl	61.508	323.31	63.7	40	181	36	1.008	0.672	1.2	1.485	1.025	0.678	0.679	1.64757e-12	0.656	1e-32	1.77	1e-32	0.903	0.79338
P08553	Neurofilament medium polypeptide OS=Mus musculus OX=10090 GN=Nefm	Nefm	95.915	323.31	56.6	51	181	46	0.967	0.703	1.177	1.489	1.01	0.733	0.649	1e-32	0.696	1e-32	1.606	1e-32	0.881	0.69576
P08556	GTPase NRas OS=Mus musculus OX=10090 GN=Nras	Nras	21.199	13.323	59.3	8	14	2	0.914	1.033	0.985	0.955	1.022	1.11	0.957	0.68204	1.011	0.51418	0.887	0.20336	0.95	0.41658
P08752	Guanine nucleotide-binding protein G(i) subunit alpha-2 OS=Mus musculus OX=10090 GN=Gnai2	Gnai2	40.489	300.73	63.1	19	65	10	0.91	0.917	1.032	0.88	1.006	1.208	1.034	0.060656	0.912	0.00144432	0.854	1.0106e-06	0.924	0.51206
P08775	DNA-directed RNA polymerase II subunit RPB1 OS=Mus musculus OX=10090 GN=Polr2a	Polr2a	217.17	11.628	4.1	7	7	7	0.986	1.014	0.947	1.053	0.983	1.084	0.936	0.41576	1.032	0.199203	0.874	0.064882	0.945	0.182504
P08905	Lysozyme C-2 OS=Mus musculus OX=10090 GN=Lyz2	Lyz2	16.689	10.165	16.9	1	1	1	1.026	0.897	1.039	1.3	0.987	0.835	0.789		0.909		1.244		0.949	0.79624
P09055	Integrin beta-1 OS=Mus musculus OX=10090 GN=Itgb1	Itgb1	88.231	94.015	20.4	14	17	14	0.854	0.952	0.953	0.909	1.028	1.225	0.939	0.37696	0.926	0.037761	0.778	1.60095e-05	0.873	0.23816
P09103	Protein disulfide-isomerase OS=Mus musculus OX=10090 GN=P4hb	P4hb	57.058	191.73	49.1	25	48	25	0.906	1.061	1.02	1.053	1.008	0.984	0.86	3.55271e-15	1.053	0.000181524	1.037	0.043741	0.981	0.70318
P09240	Cholecystokinin OS=Mus musculus OX=10090 GN=Cck	Cck	12.77	3.6633	8.7	1	2	1
P09242	Alkaline phosphatase, tissue-nonspecific isozyme OS=Mus musculus OX=10090 GN=Alpl	Alpl	57.514	21.134	10.5	5	6	5	0.888	0.96	1.026	0.988	1.047	1.119	0.899	0.0079804	0.917	0.053415	0.917	0.076922	0.911	0.165283
P09405	Nucleolin OS=Mus musculus OX=10090 GN=Ncl	Ncl	76.722	261.84	41.6	36	68	36	1.173	0.951	1.05	1.366	0.95	0.635	0.859	1e-32	1.001	0.3652	1.654	1.62459e-12	1.076	0.63626
P09411	Phosphoglycerate kinase 1 OS=Mus musculus OX=10090 GN=Pgk1	Pgk1	44.55	323.31	81.8	33	136	33	1.034	1.046	1.023	1.059	1.028	0.884	0.976	0.38424	1.018	0.73116	1.157	1.63425e-12	1.044	0.49558
P09470	Angiotensin-converting enzyme OS=Mus musculus OX=10090 GN=Ace	Ace	150.92	11.116	6.6	7	7	7	1.037	1.042	1.073	0.931	0.826	1.105	1.114		1.262		0.971		1.101	0.34774
P09528	Ferritin heavy chain OS=Mus musculus OX=10090 GN=Fth1	Fth1	21.066	199.91	66.5	12	24	12	0.972	1.172	1.132	1.007	0.907	0.815	0.965	0.55888	1.292	7.75624e-12	1.389	9.51461e-14	1.2	0.094282
P09541	Myosin light chain 4 OS=Mus musculus OX=10090 GN=Myl4	Myl4	21.159	12.957	19.2	3	4	2	1.226	1.036	1.113	1.16	0.946	0.634	1.057	0.67294	1.095	0.158117	1.756	0.089698	1.232	0.2684
P09602	Non-histone chromosomal protein HMG-17 OS=Mus musculus OX=10090 GN=Hmgn2	Hmgn2	9.4226	30.192	48.9	7	15	7	0.879	1.023	0.855	1.261	0.895	1.026	0.697	1.56459e-05	1.143	0.0180996	0.833	0.133362	0.866	0.29792
P09671	Superoxide dismutase [Mn], mitochondrial OS=Mus musculus OX=10090 GN=Sod2	Sod2	24.603	151.31	33.3	9	30	9	1.076	0.958	1.038	1.138	0.997	0.853	0.946	0.00109928	0.961	0.0020215	1.217	8.2634e-11	1.028	0.72926
P09813	Apolipoprotein A-II OS=Mus musculus OX=10090 GN=Apoa2	Apoa2	11.309	17.577	18.6	2	4	2	1.323	0.951	1.053	1.472	0.886	0.475	0.899	0.23242	1.073	0.065021	2.217	0.026364	1.174	0.4991
P0C028	Diphosphoinositol polyphosphate phosphohydrolase 3-beta OS=Mus musculus OX=10090 GN=Nudt11	Nudt11	18.593	32.673	29.3	4	7	3	1.014	0.914	1.016	1.067	0.98	1.089	0.95	0.49006	0.933	0.26026	0.933	0.40732	0.939	0.25384
P0C090	Roquin-2 OS=Mus musculus OX=10090 GN=Rc3h2	Rc3h2	131.29	4.8958	0.8	1	1	1	1.016	0.945	0.957	1.017	1.123	0.997	0.999		0.841		0.96		0.93	0.172141
P0C0A3	Charged multivesicular body protein 6 OS=Mus musculus OX=10090 GN=Chmp6	Chmp6	23.415	34.828	27.5	4	5	4	0.996	1.061	0.989	0.921	0.988	1.008	1.081	0.053662	1.074	0.183036	0.981	0.38148	1.044	0.28552
P0C192	Leucine-rich repeat-containing protein 4B OS=Mus musculus OX=10090 GN=Lrrc4b	Lrrc4b	76.155	17.839	7.2	4	6	3	0.926	1.056	1.092	0.876	0.897	1.151	1.057		1.177		0.949		1.051	0.61204
P0C605	cGMP-dependent protein kinase 1 OS=Mus musculus OX=10090 GN=Prkg1	Prkg1	76.35	7.8584	6.7	4	5	4	0.741	0.942	0.979	1.047	1.083	1.209	0.708		0.87		0.81		0.797	0.075698
P0C7L0	WAS/WASL-interacting protein family member 3 OS=Mus musculus OX=10090 GN=Wipf3	Wipf3	49.452	67.231	30.5	11	19	11	1.417	1.085	1	1.179	0.869	0.612	1.202	1.6265e-07	1.249	7.3067e-08	1.634	2.512e-08	1.317	0.23982
P0C7M9	C-type lectin domain family 2 member L OS=Mus musculus OX=10090 GN=Clec2l	Clec2l	23.653	15.345	22.3	5	6	5	0.804	0.881	1.026	0.95	1.016	1.276	0.846	0.174658	0.867	0.0092181	0.804	0.061041	0.836	0.198282
P0C8B4	EKC/KEOPS complex subunit GON7 OS=Mus musculus OX=10090 GN=Gon7	Gon7	10.346	7.3679	30.6	2	2	2
P0CG14	Chromosome transmission fidelity protein 8 homolog isoform 2 OS=Mus musculus OX=10090 GN=Chtf8	Chtf8	52.244	2.7573	2.3	1	1	1
P0CW03	Lymphocyte antigen 6C2 OS=Mus musculus OX=10090 GN=Ly6c2	Ly6c2	14.09	12.365	14.5	1	1	1	0.845	0.932	1.075	0.759	0.976	1.371	1.113		0.955		0.784		0.918	0.75944
P0DMN7	S-adenosylmethionine decarboxylase proenzyme 1 OS=Mus musculus OX=10090 GN=Amd1	Amd1	38.272	5.8864	3.9	1	1	1	1.199	1.028	0.959	1.201	1.123	0.623	0.998		0.915		1.539		1.081	0.6304
P0DN34	NADH dehydrogenase [ubiquinone] 1 beta subcomplex subunit 1 OS=Mus musculus OX=10090 GN=Ndufb1	Ndufb1	6.954	12.042	54.4	2	4	2	0.807	0.985	0.941	1.029	0.984	1.261	0.784	0.063258	1.001	0.95826	0.746	0.00079664	0.835	0.140801
P0DP28	Calmodulin-3 OS=Mus musculus OX=10090 GN=Calm3	Calm3	16.837	305.65	93.3	15	142	15	1.321	0.98	1.058	1.316	0.905	0.543	1.004	0.25742	1.083	0.21034	1.948	1.62437e-12	1.215	0.40938
P0DP60	Ly-6/neurotoxin-like protein 1 OS=Mus musculus OX=10090 GN=Lynx1	Lynx1	12.835	9.4017	13.8	1	2	1	0.746	0.83	1.232	0.754	1.085	1.311	0.989		0.765		0.94		0.891	0.63702
P10107	Annexin A1 OS=Mus musculus OX=10090 GN=Anxa1	Anxa1	38.734	40.515	24	7	8	7	1.118	0.938	0.897	1.063	0.908	0.996	1.052	0.37234	1.033	0.8691	0.901	0.00173762	0.995	0.93326
P10126	Elongation factor 1-alpha 1 OS=Mus musculus OX=10090 GN=Eef1a1	Eef1a1	50.113	195.28	54.8	21	77	11	0.939	1.025	1.032	0.93	1.046	1.07	1.01	0.289	0.98	0.098899	0.964	0.0162556	0.984	0.78326
P10493	Nidogen-1 OS=Mus musculus OX=10090 GN=Nid1	Nid1	136.54	111.09	18.4	19	27	19	0.94	0.96	1.07	1.085	0.997	0.921	0.866	0.0027376	0.963	0.102883	1.162	0.00020406	0.989	0.87454
P10518	Delta-aminolevulinic acid dehydratase OS=Mus musculus OX=10090 GN=Alad	Alad	36.023	96.202	31.8	7	10	7	0.897	0.968	0.996	0.896	1.061	1.176	1.001	0.91672	0.912	0.127061	0.847	0.004563	0.913	0.37202
P10605	Cathepsin B OS=Mus musculus OX=10090 GN=Ctsb	Ctsb	37.279	168.23	40.7	11	37	11	1.075	0.993	1.114	0.902	0.974	0.945	1.192	2.2831e-08	1.02	0.36748	1.179	1.6449e-11	1.128	0.042165
P10630	Eukaryotic initiation factor 4A-II OS=Mus musculus OX=10090 GN=Eif4a2	Eif4a2	46.402	196.54	47.9	17	37	9	0.915	1.043	0.958	0.972	0.992	1.144	0.941	0.35496	1.051	0.37204	0.837	2.3163e-06	0.938	0.38364
P10637	Microtubule-associated protein tau OS=Mus musculus OX=10090 GN=Mapt	Mapt	76.243	323.31	52.9	31	93	31	1.26	0.936	1.036	1.304	0.896	0.7	0.966	0.0076391	1.045	0.29326	1.48	1e-32	1.114	0.54166
P10639	Thioredoxin OS=Mus musculus OX=10090 GN=Txn	Txn	11.675	34.898	57.1	6	13	6	1.105	1.004	0.988	1.055	1.011	0.898	1.047	0.195905	0.993	0.31326	1.1	0.00026104	1.045	0.49218
P10649	Glutathione S-transferase Mu 1 OS=Mus musculus OX=10090 GN=Gstm1	Gstm1	25.97	158.74	65.1	14	54	8	0.908	0.939	1.013	0.883	1.046	1.166	1.028	0.70286	0.898	5.7302e-05	0.869	0.00082233	0.924	0.44608
P10711	Transcription elongation factor A protein 1 OS=Mus musculus OX=10090 GN=Tcea1	Tcea1	33.88	103.3	47.8	13	20	13	1.083	1.02	1.022	1.157	1.025	0.809	0.936	0.026703	0.995	0.31932	1.263	1.311e-06	1.045	0.63852
P10833	Ras-related protein R-Ras OS=Mus musculus OX=10090 GN=Rras	Rras	23.764	16.556	16.1	5	5	5	0.848	0.982	0.949	0.979	1.003	1.233	0.866	0.08074	0.979	0.54546	0.77	0.041922	0.864	0.171856
P10852	4F2 cell-surface antigen heavy chain OS=Mus musculus OX=10090 GN=Slc3a2	Slc3a2	58.336	323.31	38	20	37	20	0.869	0.938	0.961	0.961	1.022	1.222	0.904	0.0093426	0.918	0.00049688	0.786	2.0908e-10	0.864	0.143003
P10922	Histone H1.0 OS=Mus musculus OX=10090 GN=H1f0	H1f0	20.861	25.328	23.2	4	7	4	0.781	1.059	1.465	0.677	0.53	1.307	1.154	0.054282	1.998	0.00044117	1.121	0.0030838	1.315	0.38538
P11031	Activated RNA polymerase II transcriptional coactivator p15 OS=Mus musculus OX=10090 GN=Sub1	Sub1	14.427	78.471	51.2	7	16	7	1.245	1.036	1.007	1.235	0.94	0.635	1.008	0.142637	1.102	4.8467e-07	1.586	3.15303e-14	1.17	0.40746
P11087	Collagen alpha-1(I) chain OS=Mus musculus OX=10090 GN=Col1a1	Col1a1	138.03	111.3	7.8	11	19	11	1.121	0.949	0.98	1.335	1.032	0.751	0.84	0.00041858	0.92	0.0151629	1.305	0.00044481	0.978	0.9891
P11103	Poly [ADP-ribose] polymerase 1 OS=Mus musculus OX=10090 GN=Parp1	Parp1	113.1	22.012	9.3	7	8	7	0.915	1.011	0.99	0.959	1.09	1.063	0.954	0.27144	0.928	0.2351	0.931	0.27604	0.937	0.26338
P11276	Fibronectin OS=Mus musculus OX=10090 GN=Fn1	Fn1	272.53	75.185	7.3	12	15	12	1.149	0.974	1.061	1.043	0.952	0.897	1.102	0.069005	1.023	0.47104	1.183	0.00198377	1.101	0.2132
P11352	Glutathione peroxidase 1 OS=Mus musculus OX=10090 GN=Gpx1	Gpx1	22.329	43.683	49.8	7	13	7	1.091	1.009	1.004	1.038	1.007	0.922	1.051	0.27666	1.002	0.67848	1.089	0.0033829	1.046	0.36362
P11404	Fatty acid-binding protein, heart OS=Mus musculus OX=10090 GN=Fabp3	Fabp3	14.819	16.067	36.1	7	12	7	1.388	0.956	1.047	1.35	0.882	0.506	1.028	0.149058	1.084	0.183176	2.069	1.79081e-05	1.238	0.41352
P11438	Lysosome-associated membrane glycoprotein 1 OS=Mus musculus OX=10090 GN=Lamp1	Lamp1	43.865	17.756	11.8	4	8	4	0.813	0.921	1.078	0.96	1.062	1.135	0.847	0.050082	0.867	0.136621	0.95	0.190156	0.891	0.27512
P11499	Heat shock protein HSP 90-beta OS=Mus musculus OX=10090 GN=Hsp90ab1	Hsp90ab1	83.28	323.31	57.9	44	142	27	0.873	1.026	1.017	0.983	1.084	1.037	0.888	6.29019e-12	0.946	2.0329e-05	0.981	0.50096	0.939	0.34056
P11531	Dystrophin OS=Mus musculus OX=10090 GN=Dmd	Dmd	425.83	34.689	2.7	10	12	10	0.984	0.925	0.993	1.082	1.045	0.973	0.909	0.178599	0.885	0.143236	1.021	0.6437	0.936	0.162999
P11627	Neural cell adhesion molecule L1 OS=Mus musculus OX=10090 GN=L1cam	L1cam	140.97	198.94	20.1	20	48	20	1.016	1.046	0.961	1.039	0.966	0.985	0.978	0.20764	1.083	0.0020611	0.976	0.66878	1.011	0.75944
P11798	Calcium/calmodulin-dependent protein kinase type II subunit alpha OS=Mus musculus OX=10090 GN=Camk2a	Camk2a	54.114	180.19	43.3	17	60	11	0.868	1.143	0.954	0.853	1.09	1.088	1.018	0.68206	1.049	0.4916	0.877	9.9697e-07	0.978	0.85608
P11835	Integrin beta-2 OS=Mus musculus OX=10090 GN=Itgb2	Itgb2	85.025	18.218	10.4	7	7	7	1.138	0.99	1.073	0.924	0.861	1.047	1.232	0.0198242	1.15	0.4922	1.025	0.62118	1.13	0.150823
P11859	Angiotensinogen OS=Mus musculus OX=10090 GN=Agt	Agt	51.99	3.3729	2.7	1	1	1
P11881	Inositol 1,4,5-trisphosphate receptor type 1 OS=Mus musculus OX=10090 GN=Itpr1	Itpr1	313.16	323.31	35.8	92	148	80	0.661	0.92	0.993	1.027	1.103	1.251	0.644	1e-32	0.834	1.62448e-12	0.794	1.62448e-12	0.761	0.107602
P11983	T-complex protein 1 subunit alpha OS=Mus musculus OX=10090 GN=Tcp1	Tcp1	60.448	272.29	52.5	24	53	24	0.928	1.027	1.001	0.962	1.062	1.049	0.965	0.7937	0.967	0.070478	0.954	0.0154557	0.962	0.42328
P12023	Amyloid-beta A4 protein OS=Mus musculus OX=10090 GN=App	App	86.721	84.769	19.6	13	24	12	1.13	0.981	1.081	1.172	0.948	0.711	0.964	0.161084	1.035	0.96002	1.52	3.1473e-09	1.128	0.40892
P12265	Beta-glucuronidase OS=Mus musculus OX=10090 GN=Gusb	Gusb	74.194	5.3486	2.5	2	2	2	0.926	0.802	1.204	1.362	0.796	0.956	0.68	0.09898	1.008	0.94038	1.259	0.056799	0.942	0.81542
P12367	cAMP-dependent protein kinase type II-alpha regulatory subunit OS=Mus musculus OX=10090 GN=Prkar2a	Prkar2a	45.389	254.14	51.9	17	39	15	1.01	1.048	1.022	1.032	0.972	0.949	0.979	0.807	1.078	0.00069879	1.077	0.0054834	1.043	0.192363
P12382	ATP-dependent 6-phosphofructokinase, liver type OS=Mus musculus OX=10090 GN=Pfkl	Pfkl	85.359	185.29	29	21	42	17	0.928	1.07	0.947	0.889	0.988	1.141	1.044	0.2109	1.083	0.0159382	0.83	5.1057e-08	0.976	0.81486
P12658	Calbindin OS=Mus musculus OX=10090 GN=Calb1	Calb1	29.994	226.66	58.2	16	43	15	0.793	0.954	1.055	1.171	1.065	1.013	0.677	1e-32	0.896	2.4067e-11	1.041	0.00143583	0.862	0.177956
P12660	Purkinje cell protein 2 OS=Mus musculus OX=10090 GN=Pcp2	Pcp2	13.053	26.741	54.2	3	5	3	1.059	0.92	1.047	1.176	0.936	0.83	0.901	0.067081	0.983	0.80708	1.261	0.026983	1.029	0.75872
P12787	Cytochrome c oxidase subunit 5A, mitochondrial OS=Mus musculus OX=10090 GN=Cox5a	Cox5a	16.101	98.786	54.8	9	32	9	1.18	0.903	1.093	1.272	0.997	0.645	0.928	0.0011773	0.906	0.0164785	1.695	3.43825e-12	1.09	0.61132
P12815	Programmed cell death protein 6 OS=Mus musculus OX=10090 GN=Pdcd6	Pdcd6	21.867	35.311	38.2	5	7	5	0.887	1.034	0.957	0.899	0.987	1.22	0.987	0.33814	1.048	0.72452	0.784	0.0046354	0.927	0.52534
P12849	cAMP-dependent protein kinase type I-beta regulatory subunit OS=Mus musculus OX=10090 GN=Prkar1b	Prkar1b	43.224	63.285	41.5	16	23	12	1.067	1.07	1.015	1.073	1.009	0.835	0.994	0.62114	1.06	0.150598	1.216	0.0015393	1.081	0.34506
P12960	Contactin-1 OS=Mus musculus OX=10090 GN=Cntn1	Cntn1	113.39	323.31	47.6	41	109	41	0.895	1.003	0.969	0.942	0.976	1.206	0.95	0.0002211	1.028	0.2245	0.803	1.62426e-12	0.918	0.39096
P12961	Neuroendocrine protein 7B2 OS=Mus musculus OX=10090 GN=Scg5	Scg5	23.866	84.751	34.9	5	8	5	1.391	0.798	1.105	1.135	0.895	0.723	1.226	0.0090967	0.892	0.121599	1.528	0.000139358	1.197	0.45576
P13439	Uridine 5'-monophosphate synthase OS=Mus musculus OX=10090 GN=Umps	Umps	52.292	43.958	10.4	3	4	3	1.029	1.026	1.043	0.844	1.105	1.025	1.219	0.131199	0.929	0.28362	1.018	0.78342	1.042	0.61716
P13595	Neural cell adhesion molecule 1 OS=Mus musculus OX=10090 GN=Ncam1	Ncam1	119.43	323.31	45.1	45	129	45	0.95	0.961	0.942	0.99	0.986	1.178	0.96	3.9224e-05	0.975	0.0147239	0.8	1e-32	0.905	0.24206
P13597	Intercellular adhesion molecule 1 OS=Mus musculus OX=10090 GN=Icam1	Icam1	58.844	6.2835	2.4	1	2	1	1.104	0.981	0.95	1.085	1.049	0.906	1.018		0.935		1.049		0.998	0.9922
P13634	Carbonic anhydrase 1 OS=Mus musculus OX=10090 GN=Ca1	Ca1	28.33	16.123	23	5	6	5	1.063	1.182	0.972	0.846	0.93	1.094	1.257	0.0060846	1.271	0.0086569	0.888	0.043956	1.121	0.2824
P13707	Glycerol-3-phosphate dehydrogenase [NAD(+)], cytoplasmic OS=Mus musculus OX=10090 GN=Gpd1	Gpd1	37.572	186.65	59.9	21	49	19	0.764	0.969	1.027	0.941	1.064	1.194	0.812	1e-32	0.911	4.0935e-11	0.86	3.4712e-11	0.863	0.25506
P13808	Anion exchange protein 2 OS=Mus musculus OX=10090 GN=Slc4a2	Slc4a2	136.81	1.679	1.3	2	2	2	0.894	0.807	1.072	1.135	1.053	1.071	0.788	0.2397	0.766	0.036937	1.001	0.95724	0.851	0.122802
P13864	DNA (cytosine-5)-methyltransferase 1 OS=Mus musculus OX=10090 GN=Dnmt1	Dnmt1	183.19	1.7872	1.7	2	2	2
P14069	Protein S100-A6 OS=Mus musculus OX=10090 GN=S100a6	S100a6	10.051	2.9359	16.9	2	2	2	0.908	0.895	1.043	0.95	1.116	1.109	0.956	0.4531	0.802	0.033084	0.94	0.35238	0.896	0.20324
P14094	Sodium/potassium-transporting ATPase subunit beta-1 OS=Mus musculus OX=10090 GN=Atp1b1	Atp1b1	35.194	154.97	55.3	20	94	20	0.799	0.935	1	0.896	1.012	1.32	0.892	0.0002598	0.924	0.003778	0.758	1e-32	0.847	0.30074
P14106	Complement C1q subcomponent subunit B OS=Mus musculus OX=10090 GN=C1qb	C1qb	26.717	29.644	10.3	2	5	2	1.08	0.984	1.002	1.207	0.974	0.813	0.895	0.051204	1.01	0.94988	1.232	0.055235	1.024	0.77488
P14115	60S ribosomal protein L27a OS=Mus musculus OX=10090 GN=Rpl27a	Rpl27a	16.605	34.747	34.5	5	13	5	1.068	1.066	1.186	0.942	0.946	0.851	1.134	0.00041995	1.127	0.0092408	1.394	5.1432e-09	1.212	0.0176381
P14131	40S ribosomal protein S16 OS=Mus musculus OX=10090 GN=Rps16	Rps16	16.445	29.917	52.1	9	14	9	1.074	1.051	1.091	0.929	0.928	1.001	1.156	0.00044144	1.133	0.0006424	1.09	0.00123725	1.125	0.0122395
P14148	60S ribosomal protein L7 OS=Mus musculus OX=10090 GN=Rpl7	Rpl7	31.419	58.968	35.9	9	13	9	1.005	0.988	1.319	0.855	1.052	0.891	1.175	0.0055839	0.939	0.129684	1.48	6.2078e-07	1.184	0.22108
P14152	Malate dehydrogenase, cytoplasmic OS=Mus musculus OX=10090 GN=Mdh1	Mdh1	36.511	209.74	48.8	18	73	18	0.971	1.008	0.98	0.964	0.999	1.097	1.007	0.46164	1.009	0.31106	0.893	0.0134164	0.967	0.46754
P14206	40S ribosomal protein SA OS=Mus musculus OX=10090 GN=Rpsa	Rpsa	32.838	71.616	33.6	9	15	9	1.074	1	1.049	0.972	1.076	0.89	1.105	0.0136984	0.929	0.02682	1.179	0.00077511	1.063	0.33942
P14211	Calreticulin OS=Mus musculus OX=10090 GN=Calr	Calr	47.994	222.38	52.2	20	69	20	1.081	0.995	1.071	1.269	1.03	0.661	0.852	2.10398e-12	0.966	0.0052566	1.62	1e-32	1.063	0.67018
P14231	Sodium/potassium-transporting ATPase subunit beta-2 OS=Mus musculus OX=10090 GN=Atp1b2	Atp1b2	33.344	164.22	34.1	11	32	11	0.726	0.804	0.969	0.909	1.053	1.438	0.799	3.6736e-10	0.764	4.36318e-13	0.674	3.52385e-13	0.735	0.136557
P14576	Signal recognition particle 54 kDa protein OS=Mus musculus OX=10090 GN=Srp54	Srp54	55.72	109.87	35.9	14	15	14	0.952	1.012	0.966	0.907	1.077	1.064	1.05	0.129401	0.94	0.39064	0.908	0.60382	0.961	0.56222
P14602	Heat shock protein beta-1 OS=Mus musculus OX=10090 GN=Hspb1	Hspb1	23.014	60.589	57.9	9	12	9	1.131	0.861	1.169	1.227	1.041	0.713	0.922	0.8622	0.827	0.01218	1.64	1.97803e-05	1.06	0.71212
P14685	26S proteasome non-ATPase regulatory subunit 3 OS=Mus musculus OX=10090 GN=Psmd3	Psmd3	60.718	128.84	33.8	17	27	17	0.909	1.017	0.978	0.904	0.982	1.182	1.006	0.57462	1.036	0.385	0.827	4.2346e-09	0.947	0.59402
P14733	Lamin-B1 OS=Mus musculus OX=10090 GN=Lmnb1	Lmnb1	66.785	323.31	62.4	37	75	32	0.906	0.983	1.029	1.258	1.001	0.873	0.72	1e-32	0.982	0.033901	1.179	1e-32	0.932	0.61952
P14824	Annexin A6 OS=Mus musculus OX=10090 GN=Anxa6	Anxa6	75.884	273.11	59	37	60	35	0.827	1	1.019	0.941	1.038	1.151	0.879	9.29146e-13	0.963	0.00149821	0.885	9.11382e-13	0.909	0.33856
P14869	60S acidic ribosomal protein P0 OS=Mus musculus OX=10090 GN=Rplp0	Rplp0	34.216	85.513	42.3	10	21	10	0.901	1.037	0.965	0.902	1.05	1.128	0.999	0.77282	0.988	0.12958	0.855	2.2948e-06	0.943	0.50558
P14873	Microtubule-associated protein 1B OS=Mus musculus OX=10090 GN=Map1b	Map1b	270.25	323.31	51.3	102	230	101	1.045	0.994	1.026	1.133	0.989	0.833	0.922	1.3059e-07	1.005	0.3543	1.232	1e-32	1.037	0.64978
P15066	Transcription factor jun-D OS=Mus musculus OX=10090 GN=Jund	Jund	34.904	2.9875	4.4	1	1	1
P15105	Glutamine synthetase OS=Mus musculus OX=10090 GN=Glul	Glul	42.119	323.31	62.2	23	84	23	0.768	0.941	0.983	0.889	1.077	1.257	0.864	3.559e-06	0.874	2.7981e-09	0.782	3.77032e-12	0.835	0.2349
P15116	Cadherin-2 OS=Mus musculus OX=10090 GN=Cdh2	Cdh2	99.795	193.65	26.4	15	26	15	0.974	1.022	0.956	1.05	0.977	1.046	0.928	0.092584	1.046	0.77668	0.914	0.038164	0.961	0.2625
P15208	Insulin receptor OS=Mus musculus OX=10090 GN=Insr	Insr	155.61	10.825	3.2	4	4	4	1.02	0.856	1.053	0.933	1.108	1.065	1.093	0.25576	0.773	0.0199961	0.989	0.4593	0.943	0.50808
P15209	BDNF/NT-3 growth factors receptor OS=Mus musculus OX=10090 GN=Ntrk2	Ntrk2	92.132	69.143	15.5	10	16	7	0.967	1.009	1.001	0.865	1.018	1.101	1.118	0.00092427	0.991	0.77962	0.909	0.0112618	0.998	0.9745
P15327	Bisphosphoglycerate mutase OS=Mus musculus OX=10090 GN=Bpgm	Bpgm	29.978	52.438	29.7	7	10	7	0.894	0.955	0.951	0.999	0.992	1.197	0.895	0.92706	0.963	0.120043	0.794	4.3816e-05	0.878	0.1241
P15331	Peripherin OS=Mus musculus OX=10090 GN=Prph	Prph	54.267	87.861	44.8	22	36	18	0.767	0.389	1.385	1.392	1.183	0.956	0.551	1e-32	0.329	2.62557e-12	1.449	1e-32	0.72	0.30872
P15388	Potassium voltage-gated channel subfamily C member 1 OS=Mus musculus OX=10090 GN=Kcnc1	Kcnc1	57.928	6.5118	5.3	3	5	2	0.837	0.876	1.129	0.992	1.057	1.119	0.844	0.21706	0.829	0.084337	1.009	0.85066	0.897	0.30698
P15508	Spectrin beta chain, erythrocytic OS=Mus musculus OX=10090 GN=Sptb	Sptb	245.25	323.31	51.5	94	148	88	0.943	0.978	1.004	1.043	0.968	1.055	0.904	1.387e-09	1.01	0.4897	0.952	0.00191685	0.954	0.2246
P15532	Nucleoside diphosphate kinase A OS=Mus musculus OX=10090 GN=Nme1	Nme1	17.208	138.17	83.6	14	44	8	1.246	1	1.034	1.082	1.004	0.726	1.152	1.9532e-08	0.996	0.3575	1.424	1e-32	1.166	0.30832
P15864	Histone H1.2 OS=Mus musculus OX=10090 GN=Hist1h1c	Hist1h1c	21.266	7.1717	37.3	11	23	3	0.784	1.099	1.566	0.606	0.565	1.246	1.294	0.041179	1.945	2.9242e-06	1.257	0.0027984	1.427	0.29936
P16014	Secretogranin-1 OS=Mus musculus OX=10090 GN=Chgb	Chgb	77.968	131.77	34.9	26	39	26	1.347	0.886	1.076	1.282	0.879	0.651	1.051	0.0066183	1.008	0.174623	1.653	1e-32	1.177	0.46336
P16015	Carbonic anhydrase 3 OS=Mus musculus OX=10090 GN=Ca3	Ca3	29.366	3.4104	5	1	1	1
P16045	Galectin-1 OS=Mus musculus OX=10090 GN=Lgals1	Lgals1	14.866	88.942	51.1	6	12	6	1.005	0.996	1.04	1.098	1.064	0.845	0.915	0.0098178	0.936	0.0102387	1.231	2.9603e-06	1.011	0.85196
P16054	Protein kinase C epsilon type OS=Mus musculus OX=10090 GN=Prkce	Prkce	83.56	258	47.6	33	58	33	0.937	1.104	0.955	0.88	0.989	1.185	1.065	1.67193e-05	1.116	9.0488e-08	0.806	1.6247e-12	0.981	0.89382
P16125	L-lactate dehydrogenase B chain OS=Mus musculus OX=10090 GN=Ldhb	Ldhb	36.572	282.39	51.2	17	69	16	0.835	0.967	0.944	0.909	1.027	1.264	0.919	0.00077858	0.942	0.023255	0.747	1e-32	0.858	0.2429
P16254	Signal recognition particle 14 kDa protein OS=Mus musculus OX=10090 GN=Srp14	Srp14	12.51	14.239	21.8	2	3	2	1.069	0.977	1.017	1.044	1.037	0.921	1.024	0.70236	0.942	0.4968	1.104	0.46418	1.02	0.68528
P16283	Anion exchange protein 3 OS=Mus musculus OX=10090 GN=Slc4a3	Slc4a3	135.37	42.668	11.9	9	10	9	1.139	0.953	0.947	1.018	0.992	1.015	1.119	0.06684	0.961	0.46952	0.933	0.66922	1.005	0.98896
P16305	Gamma-aminobutyric acid receptor subunit alpha-6 OS=Mus musculus OX=10090 GN=Gabra6	Gabra6	51.106	7.018	5.5	2	2	2	0.754	0.948	0.933	0.992	1.275	1.121	0.76	0.23808	0.744	0.34924	0.832	0.189339	0.778	0.07192
P16330	2',3'-cyclic-nucleotide 3'-phosphodiesterase OS=Mus musculus OX=10090 GN=Cnp	Cnp	47.123	323.31	52.4	26	102	25	0.748	0.809	1.084	0.961	1.032	1.289	0.778	1.471e-11	0.784	1e-32	0.841	2.3102e-08	0.805	0.19586
P16332	Methylmalonyl-CoA mutase, mitochondrial OS=Mus musculus OX=10090 GN=Mut	Mut	82.843	87.671	29.4	18	27	18	0.885	0.976	0.925	0.96	0.995	1.201	0.922	0.0078237	0.981	0.92182	0.77	4.3432e-11	0.883	0.183202
P16388	Potassium voltage-gated channel subfamily A member 1 OS=Mus musculus OX=10090 GN=Kcna1	Kcna1	56.409	45.145	17.6	7	10	5	0.769	0.869	1.043	0.974	1.024	1.307	0.79	0.0054602	0.849	0.00036357	0.798	0.00095817	0.811	0.175297
P16390	Potassium voltage-gated channel subfamily A member 3 OS=Mus musculus OX=10090 GN=Kcna3	Kcna3	58.563	5.6513	9.7	5	5	3	1.045	1.058	0.936	1.009	0.973	1.025	1.036	0.56366	1.087	0.151583	0.913	0.40818	1.011	0.83472
P16406	Glutamyl aminopeptidase OS=Mus musculus OX=10090 GN=Enpep	Enpep	107.96	3.9635	2.1	2	2	2	1.072	1	0.992	0.913	0.892	1.148	1.174		1.121		0.864		1.038	0.63696
P16460	Argininosuccinate synthase OS=Mus musculus OX=10090 GN=Ass1	Ass1	46.584	66.6	35.7	13	20	13	0.938	0.94	0.955	0.878	0.967	1.314	1.068	0.0046802	0.972	0.22944	0.727	1.4661e-10	0.897	0.52146
P16546	Spectrin alpha chain, non-erythrocytic 1 OS=Mus musculus OX=10090 GN=Sptan1	Sptan1	284.59	323.31	76.4	194	688	193	1.108	1.023	1.029	1.229	0.955	0.739	0.902	1e-32	1.071	1e-32	1.392	1e-32	1.081	0.544
P16675	Lysosomal protective protein OS=Mus musculus OX=10090 GN=Ctsa	Ctsa	53.844	19.639	8.6	3	6	3	0.985	1.032	0.999	1.011	0.981	0.998	0.974	0.94078	1.052	0.056462	1.001	0.69796	1.009	0.62844
P16858	Glyceraldehyde-3-phosphate dehydrogenase OS=Mus musculus OX=10090 GN=Gapdh	Gapdh	35.81	323.31	57.4	17	174	17	1.006	1.027	0.985	0.998	1.049	0.958	1.008	0.129341	0.979	1.55995e-05	1.028	0.114375	1.004	0.87448
P16951	Cyclic AMP-dependent transcription factor ATF-2 OS=Mus musculus OX=10090 GN=Atf2	Atf2	52.297	10.238	6	4	4	3	1.173	1.022	1.042	1.125	1.004	0.736	1.043		1.018		1.416		1.13	0.3681
P17047	Lysosome-associated membrane glycoprotein 2 OS=Mus musculus OX=10090 GN=Lamp2	Lamp2	45.681	4.3519	6.3	3	4	3	0.906	0.923	1.075	0.904	1.096	1.112	1.002	0.92488	0.842	0.27268	0.967	0.6382	0.933	0.47438
P17095	High mobility group protein HMG-I/HMG-Y OS=Mus musculus OX=10090 GN=Hmga1	Hmga1	11.614	24.813	55.1	6	6	6	1.137	0.907	1.043	1.277	0.939	0.782	0.89	0.0110021	0.966	0.171515	1.334	0.049562	1.03	0.78596
P17156	Heat shock-related 70 kDa protein 2 OS=Mus musculus OX=10090 GN=Hspa2	Hspa2	69.641	196.17	58.3	38	109	23	1.004	1.122	0.987	1.079	0.972	0.879	0.93	0.00044382	1.154	1.8389e-11	1.123	1.4802e-07	1.062	0.43196
P17182	Alpha-enolase OS=Mus musculus OX=10090 GN=Eno1	Eno1	47.14	323.31	62.9	25	171	22	1.04	1.075	1	1.079	1.002	0.847	0.964	0.0604	1.073	1.1416e-07	1.181	1.7091e-09	1.064	0.423
P17183	Gamma-enolase OS=Mus musculus OX=10090 GN=Eno2	Eno2	47.296	323.31	64.3	19	157	16	1.089	1.032	1.009	1.088	1.004	0.837	1.001	0.88882	1.028	0.19534	1.205	1.11022e-16	1.069	0.42466
P17225	Polypyrimidine tract-binding protein 1 OS=Mus musculus OX=10090 GN=Ptbp1	Ptbp1	56.477	2.9854	7.6	4	6	2	1.062	0.932	1.014	0.964	1.039	1.032	1.102	0.065022	0.897	0.064419	0.983	0.78502	0.991	0.83828
P17426	AP-2 complex subunit alpha-1 OS=Mus musculus OX=10090 GN=Ap2a1	Ap2a1	107.66	323.31	41	37	95	27	0.955	1.031	0.983	0.898	0.992	1.164	1.063	0.0114789	1.039	0.051844	0.845	1.0589e-11	0.972	0.78516
P17427	AP-2 complex subunit alpha-2 OS=Mus musculus OX=10090 GN=Ap2a2	Ap2a2	104.02	269.28	35.3	31	76	21	0.969	1.064	0.936	0.921	1.005	1.149	1.052	0.043941	1.059	8.088e-05	0.815	2.35634e-12	0.966	0.6875
P17439	Glucosylceramidase OS=Mus musculus OX=10090 GN=Gba	Gba	57.621	5.0397	4.1	2	3	2	0.974	0.993	0.899	0.949	0.989	1.209	1.026		1.004		0.744		0.911	0.33346
P17563	Methanethiol oxidase OS=Mus musculus OX=10090 GN=Selenbp1	Selenbp1	52.513	140.49	53.8	17	25	17	1.072	0.954	1.1	0.988	0.973	0.947	1.085	0.096444	0.98	0.032485	1.162	0.0105785	1.075	0.19616
P17665	Cytochrome c oxidase subunit 7C, mitochondrial OS=Mus musculus OX=10090 GN=Cox7c	Cox7c	7.3325	8.0924	28.6	2	10	2	0.953	0.907	0.988	0.974	1.035	1.217	0.978	0.70512	0.876	0.0143566	0.812	0.0054157	0.883	0.16396
P17710	Hexokinase-1 OS=Mus musculus OX=10090 GN=Hk1	Hk1	108.3	323.31	45.8	43	108	43	0.885	1.014	0.936	0.881	1	1.271	1.005	0.28446	1.014	0.41894	0.736	1.62448e-12	0.899	0.44964
P17742	Peptidyl-prolyl cis-trans isomerase A OS=Mus musculus OX=10090 GN=Ppia	Ppia	17.971	188.27	75	13	94	13	1.1	1.025	0.98	1.123	0.993	0.853	0.98	0.59046	1.032	0.93816	1.149	1.86851e-12	1.046	0.59402
P17751	Triosephosphate isomerase OS=Mus musculus OX=10090 GN=Tpi1	Tpi1	32.191	323.31	69.6	15	96	15	1.102	1.011	0.978	1.117	1.029	0.812	0.987	0.56518	0.983	0.0108427	1.204	6.2399e-07	1.045	0.63948
P17809	Solute carrier family 2, facilitated glucose transporter member 1 OS=Mus musculus OX=10090 GN=Slc2a1	Slc2a1	53.984	55.145	10.4	6	9	6	0.784	0.889	0.93	0.834	0.967	1.47	0.94	0.66312	0.919	0.0158575	0.633	5.7558e-05	0.796	0.31962
P17918	Proliferating cell nuclear antigen OS=Mus musculus OX=10090 GN=Pcna	Pcna	28.785	1.9004	3.1	1	1	1	0.907	1.133	0.992	1.03	0.963	1.01	0.881		1.177		0.982		1.01	0.93574
P18052	Receptor-type tyrosine-protein phosphatase alpha OS=Mus musculus OX=10090 GN=Ptpra	Ptpra	93.696	37.859	19.8	13	14	12	0.913	0.985	0.952	0.947	1.027	1.173	0.964	0.8864	0.959	0.99822	0.812	0.031703	0.906	0.22146
P18242	Cathepsin D OS=Mus musculus OX=10090 GN=Ctsd	Ctsd	44.953	131.42	33.7	11	22	11	1.082	0.977	1.029	1.037	1.003	0.872	1.043	0.28308	0.974	0.132816	1.18	0.000104483	1.06	0.37482
P18572	Basigin OS=Mus musculus OX=10090 GN=Bsg	Bsg	42.444	47.813	15.7	5	13	5	0.866	1.022	1.055	0.896	1.016	1.205	0.967	0.92342	1.006	0.52268	0.876	0.00111716	0.944	0.63734
P18653	Ribosomal protein S6 kinase alpha-1 OS=Mus musculus OX=10090 GN=Rps6ka1	Rps6ka1	81.594	71.799	22.4	14	16	9	0.834	0.944	0.98	1.055	1.034	1.213	0.791	0.032965	0.913	0.0119788	0.808	0.020375	0.835	0.062016
P18654	Ribosomal protein S6 kinase alpha-3 OS=Mus musculus OX=10090 GN=Rps6ka3	Rps6ka3	83.693	11.322	9.5	7	8	2
P18760	Cofilin-1 OS=Mus musculus OX=10090 GN=Cfl1	Cfl1	18.559	177.33	83.1	21	78	19	1.171	0.987	1.023	1.164	0.985	0.735	1.006	0.31018	1.002	0.32768	1.392	4.40759e-14	1.103	0.47718
P18826	Phosphorylase b kinase regulatory subunit alpha, skeletal muscle isoform OS=Mus musculus OX=10090 GN=Phka1	Phka1	138.82	22.861	5.3	6	9	6	1.009	0.97	0.974	1.027	1.002	1.087	0.982	0.75512	0.968	0.9694	0.896	0.092916	0.948	0.121204
P18872	Guanine nucleotide-binding protein G(o) subunit alpha OS=Mus musculus OX=10090 GN=Gnao1	Gnao1	40.084	262.45	54.2	18	88	16	0.867	1.05	1.012	0.879	0.997	1.203	0.986	0.6302	1.053	0.0151638	0.841	9.89919e-12	0.951	0.6997
P18894	D-amino-acid oxidase OS=Mus musculus OX=10090 GN=Dao	Dao	38.661	5.0114	6.1	2	2	2	0.605	0.876	0.935	1.089	1.04	1.418	0.556	0.0147171	0.842	0.154935	0.659	0.0146409	0.681	0.078102
P19096	Fatty acid synthase OS=Mus musculus OX=10090 GN=Fasn	Fasn	272.43	323.31	43.5	80	139	80	0.896	0.965	0.974	0.924	1.033	1.188	0.97	0.80248	0.934	1.8608e-08	0.82	1e-32	0.901	0.26912
P19137	Laminin subunit alpha-1 OS=Mus musculus OX=10090 GN=Lama1	Lama1	338.14	31.567	3.6	10	10	10	0.944	0.917	0.97	1.019	1.004	1.156	0.926	0.3864	0.913	0.101615	0.839	0.118641	0.891	0.074378
P19157	Glutathione S-transferase P 1 OS=Mus musculus OX=10090 GN=Gstp1	Gstp1	23.609	183.81	38.1	7	20	7	1.034	0.995	1.055	0.937	1.031	0.984	1.104	0.0073974	0.965	0.89262	1.072	0.54024	1.045	0.24544
P19221	Prothrombin OS=Mus musculus OX=10090 GN=F2	F2	70.268	2.0297	1.5	1	1	1
P19246	Neurofilament heavy polypeptide OS=Mus musculus OX=10090 GN=Nefh	Nefh	116.99	323.31	44.9	56	141	51	0.838	0.627	1.193	1.456	1.02	0.908	0.576	1e-32	0.615	1e-32	1.314	1.62437e-12	0.785	0.33654
P19253	60S ribosomal protein L13a OS=Mus musculus OX=10090 GN=Rpl13a	Rpl13a	23.464	22.607	32	7	11	7	1.012	1.138	1.215	0.802	0.898	0.937	1.262	8.2754e-05	1.267	4.0137e-05	1.297	2.2192e-05	1.276	0.026477
P19258	Protein Mpv17 OS=Mus musculus OX=10090 GN=Mpv17	Mpv17	19.686	32.939	18.2	2	3	2	0.777	1.033	0.911	0.956	1.035	1.277	0.813	0.23232	0.998	0.9428	0.713	0.042358	0.833	0.20136
P19324	Serpin H1 OS=Mus musculus OX=10090 GN=Serpinh1	Serpinh1	46.533	96.136	33.6	12	12	12	1.12	0.99	1.01	1.105	1.096	0.725	1.014	0.83396	0.903	0.020658	1.393	0.000156718	1.066	0.60408
P19426	Negative elongation factor E OS=Mus musculus OX=10090 GN=Nelfe	Nelfe	42.554	16.354	4.8	1	1	1	1.226	1.045	0.95	1.215	0.929	0.746	1.009		1.125		1.273		1.115	0.4842
P19536	Cytochrome c oxidase subunit 5B, mitochondrial OS=Mus musculus OX=10090 GN=Cox5b	Cox5b	13.813	40.342	58.6	8	37	8	1.042	1.001	0.996	1.072	0.993	0.914	0.972	0.0059839	1.008	0.83948	1.09	0.0089958	1.02	0.67384
P19783	Cytochrome c oxidase subunit 4 isoform 1, mitochondrial OS=Mus musculus OX=10090 GN=Cox4i1	Cox4i1	19.53	94.426	50.3	9	26	9	0.894	0.913	1.012	0.917	1.034	1.24	0.975	0.21006	0.883	4.3295e-07	0.816	1.78634e-05	0.883	0.28626
P19973	Lymphocyte-specific protein 1 OS=Mus musculus OX=10090 GN=Lsp1	Lsp1	36.713	8.5415	6.4	2	2	2	1.087	1.026	0.973	1.298	0.993	0.731	0.837		1.033		1.331		1.021	0.79426
P20029	Endoplasmic reticulum chaperone BiP OS=Mus musculus OX=10090 GN=Hspa5	Hspa5	72.421	323.31	60.5	39	114	36	1.049	1	1.055	1.302	1.004	0.674	0.806	1e-32	0.996	0.36528	1.565	1e-32	1.042	0.73074
P20065	Thymosin beta-4 OS=Mus musculus OX=10090 GN=Tmsb4x	Tmsb4x	5.6794	33.564	40	5	7	3	1.259	1.011	0.898	1.333	0.883	0.764	0.944	0.59876	1.145	0.00034237	1.175	0.0187355	1.063	0.70124
P20108	Thioredoxin-dependent peroxide reductase, mitochondrial OS=Mus musculus OX=10090 GN=Prdx3	Prdx3	28.127	106.23	38.5	8	20	8	1.011	1.03	1.06	0.935	1.019	1.012	1.081	0.0065154	1.011	0.74686	1.047	0.040863	1.046	0.21768
P20152	Vimentin OS=Mus musculus OX=10090 GN=Vim	Vim	53.687	323.31	67.8	38	82	29	0.975	0.891	1.021	1.432	1.063	0.709	0.681	1e-32	0.838	1e-32	1.44	1e-32	0.901	0.76848
P20352	Tissue factor OS=Mus musculus OX=10090 GN=F3	F3	32.935	32.05	22.4	6	7	6	0.926	0.897	1.068	0.955	0.964	1.165	0.97	0.32352	0.93	0.20254	0.917	0.195039	0.937	0.49366
P20357	Microtubule-associated protein 2 OS=Mus musculus OX=10090 GN=Map2	Map2	199.13	323.31	65.8	118	316	118	1.233	1.022	1.02	1.252	0.932	0.663	0.985	1e-32	1.097	1e-32	1.538	1e-32	1.15	0.4326
P20444	Protein kinase C alpha type OS=Mus musculus OX=10090 GN=Prkca	Prkca	76.851	49.411	39	24	48	15	0.946	1.1	0.92	0.856	1.016	1.162	1.105	0.01168	1.083	2.4204e-05	0.792	1.9234e-07	0.978	0.87124
P20917	Myelin-associated glycoprotein OS=Mus musculus OX=10090 GN=Mag	Mag	69.259	299.76	31.2	15	32	15	0.808	0.801	1.111	0.978	1.059	1.213	0.826	5.8346e-05	0.756	1.50613e-12	0.916	0.0031389	0.837	0.20992
P20918	Plasminogen OS=Mus musculus OX=10090 GN=Plg	Plg	90.807	30.168	4.9	3	3	3	1.003	0.831	1.114	1.008	1.002	1.071	0.995	0.99532	0.829	0.047365	1.04	0.63152	0.957	0.59526
P21107	Tropomyosin alpha-3 chain OS=Mus musculus OX=10090 GN=Tpm3	Tpm3	32.994	209.44	61.4	23	49	13	1.335	0.984	0.988	1.301	0.918	0.6	1.026	0.062385	1.072	1.1756e-06	1.647	1.62448e-12	1.173	0.46522
P21126	Ubiquitin-like protein 4A OS=Mus musculus OX=10090 GN=Ubl4a	Ubl4a	17.8	53.861	53.5	8	11	8	1.072	0.991	1.011	1.02	1.026	0.93	1.051	0.093559	0.966	0.071983	1.087	0.046218	1.033	0.4535
P21278	Guanine nucleotide-binding protein subunit alpha-11 OS=Mus musculus OX=10090 GN=Gna11	Gna11	42.024	34.323	36.8	12	25	6	0.874	1.042	1.002	0.867	0.993	1.199	1.008	0.99354	1.049	0.154417	0.836	0.00125759	0.954	0.72306
P21279	Guanine nucleotide-binding protein G(q) subunit alpha OS=Mus musculus OX=10090 GN=Gnaq	Gnaq	42.158	142.77	50.1	16	27	10	0.86	0.979	1.001	0.887	1.043	1.226	0.97	0.89714	0.939	0.0123241	0.816	3.6995e-05	0.9	0.3981
P21300	Aldose reductase-related protein 1 OS=Mus musculus OX=10090 GN=Akr1b7	Akr1b7	35.988	9.0953	8.5	4	5	3	0.861	0.897	0.973	0.923	1.066	1.273	0.933	0.166078	0.841	0.0303	0.764	0.044816	0.837	0.162738
P21447	Multidrug resistance protein 1A OS=Mus musculus OX=10090 GN=Abcb1a	Abcb1a	140.64	88.357	14	15	18	14	0.911	0.967	0.992	0.93	1.052	1.184	0.98	0.8311	0.919	0.096818	0.838	2.0962e-06	0.907	0.27388
P21460	Cystatin-C OS=Mus musculus OX=10090 GN=Cst3	Cst3	15.531	103.95	56.4	7	17	7	1.208	0.957	1.05	1.086	0.971	0.799	1.112	0.0101382	0.986	0.51052	1.314	0.000155913	1.126	0.33962
P21614	Vitamin D-binding protein OS=Mus musculus OX=10090 GN=Gc	Gc	53.6	68.681	29	11	12	11	1.067	1.005	1.017	1.03	0.89	1.007	1.036	0.41798	1.129	0.176939	1.01	0.86118	1.055	0.31976
P21619	Lamin-B2 OS=Mus musculus OX=10090 GN=Lmnb2	Lmnb2	67.317	323.31	67.3	37	66	32	1.128	0.917	1.05	1.303	0.988	0.714	0.866	1.30118e-13	0.928	5.5716e-07	1.471	1e-32	1.03	0.77766
P21661	Neuroendocrine convertase 2 OS=Mus musculus OX=10090 GN=Pcsk2	Pcsk2	70.785	33.323	12.2	6	10	6	1.036	0.99	1.034	1.039	0.95	0.925	0.997	0.49374	1.042	0.57516	1.118	0.095242	1.05	0.26084
P21836	Acetylcholinesterase OS=Mus musculus OX=10090 GN=Ache	Ache	68.168	42.936	20	9	10	9	1.009	0.994	0.935	0.957	0.88	1.12	1.054	0.190721	1.13	0.076462	0.835	0.0117386	0.994	0.98048
P21956	Lactadherin OS=Mus musculus OX=10090 GN=Mfge8	Mfge8	51.24	2.3649	5.6	2	2	2
P21981	Protein-glutamine gamma-glutamyltransferase 2 OS=Mus musculus OX=10090 GN=Tgm2	Tgm2	77.06	54.258	21.1	12	13	12	0.906	0.977	0.95	0.916	1.021	1.206	0.989	0.76398	0.957	0.188016	0.788	0.0023198	0.901	0.30346
P21995	Embigin OS=Mus musculus OX=10090 GN=Emb	Emb	37.064	8.84	9.1	3	3	3	0.894	0.967	1.046	0.883	1.038	1.166	1.012	0.36558	0.932	0.82378	0.897	0.034441	0.942	0.57952
P22005	Proenkephalin-A OS=Mus musculus OX=10090 GN=Penk	Penk	31.004	128.01	37.3	7	20	7	1.377	0.82	1.176	1.156	0.9	0.672	1.191	7.7241e-07	0.911	0.0479	1.75	1e-32	1.236	0.38482
P22315	Ferrochelatase, mitochondrial OS=Mus musculus OX=10090 GN=Fech	Fech	47.13	95.869	37.4	13	21	13	0.922	1.082	1.014	0.908	0.977	1.058	1.015	0.28462	1.107	0.000157613	0.958	0.172437	1.025	0.71674
P22599	Alpha-1-antitrypsin 1-2 OS=Mus musculus OX=10090 GN=Serpina1b	Serpina1b	45.974	21.777	24.5	10	16	2	1.082	1.023	1.153	1.107	0.983	0.697	0.977	0.7614	1.041	0.30394	1.654	2.4291e-05	1.169	0.29172
P22682	E3 ubiquitin-protein ligase CBL OS=Mus musculus OX=10090 GN=Cbl	Cbl	100.56	35.127	7.7	5	6	5	1.067	0.985	0.987	1.137	0.977	0.889	0.938	0.70634	1.008	0.88588	1.11	0.51778	1.012	0.84048
P22723	Gamma-aminobutyric acid receptor subunit gamma-2 OS=Mus musculus OX=10090 GN=Gabrg2	Gabrg2	55.098	41.767	10.3	4	5	4	0.912	1.017	1.029	0.862	1.011	1.212	1.058	0.8183	1.006	0.33208	0.849	0.0035559	0.959	0.76514
P22892	AP-1 complex subunit gamma-1 OS=Mus musculus OX=10090 GN=Ap1g1	Ap1g1	91.349	112.24	24.9	17	24	17	0.895	0.964	0.963	0.903	1.022	1.263	0.991	0.87198	0.943	0.081256	0.762	1.3834e-07	0.885	0.32646
P22907	Porphobilinogen deaminase OS=Mus musculus OX=10090 GN=Hmbs	Hmbs	39.344	10.349	16.3	6	8	6	0.958	1.094	1.032	0.891	1.108	0.979	1.075	0.2617	0.987	0.73616	1.054	0.56956	1.036	0.63846
P22933	Gamma-aminobutyric acid receptor subunit delta OS=Mus musculus OX=10090 GN=Gabrd	Gabrd	50.522	12.124	7.3	3	3	3	0.846	1.054	0.958	0.952	1.019	1.177	0.889	0.34292	1.034	0.59762	0.814	0.053423	0.908	0.33938
P23116	Eukaryotic translation initiation factor 3 subunit A OS=Mus musculus OX=10090 GN=Eif3a	Eif3a	161.93	203.08	37.7	54	75	54	1.181	0.953	0.977	1.233	0.995	0.751	0.958	0.39838	0.958	0.0090368	1.301	1.6903e-07	1.044	0.72918
P23198	Chromobox protein homolog 3 OS=Mus musculus OX=10090 GN=Cbx3	Cbx3	20.855	73.44	40.4	8	21	6	1.107	0.97	1.019	1.208	1.084	0.75	0.916	0.0048583	0.895	0.00112047	1.359	1.1006e-06	1.018	0.82122
P23242	Gap junction alpha-1 protein OS=Mus musculus OX=10090 GN=Gja1	Gja1	43.004	149.6	31.9	9	20	9	0.817	0.808	1.012	0.919	1.01	1.309	0.889	0.010922	0.8	3.9311e-07	0.773	1.1323e-08	0.814	0.196123
P23475	X-ray repair cross-complementing protein 6 OS=Mus musculus OX=10090 GN=Xrcc6	Xrcc6	69.483	2.8466	2	1	1	1
P23492	Purine nucleoside phosphorylase OS=Mus musculus OX=10090 GN=Pnp	Pnp	32.277	81.776	43.3	10	17	10	1.022	1.035	0.967	0.914	1.005	1.094	1.118	0.003541	1.03	0.147119	0.884	0.0063594	1.004	0.9211
P23506	Protein-L-isoaspartate(D-aspartate) O-methyltransferase OS=Mus musculus OX=10090 GN=Pcmt1	Pcmt1	24.634	244.35	65.2	14	40	14	1.22	0.947	1.027	1.192	0.981	0.738	1.023	0.098262	0.965	0.129476	1.392	1.44329e-15	1.097	0.5385
P23591	GDP-L-fucose synthase OS=Mus musculus OX=10090 GN=Tsta3	Tsta3	35.877	23.603	19.3	5	5	5	0.919	0.93	0.952	0.882	1.002	1.233	1.042	0.043663	0.928	0.195662	0.772	8.461e-07	0.899	0.4258
P23607	Zinc finger autosomal protein OS=Mus musculus OX=10090 GN=Zfa	Zfa	84.657	-2	1.2	1	1	1	0.932	0.998	0.843	1.209	1.061	1.016	0.771		0.941		0.83		0.844	0.07736
P23780	Beta-galactosidase OS=Mus musculus OX=10090 GN=Glb1	Glb1	73.12	9.8228	7.9	4	4	4	0.922	0.97	1.003	0.912	1.053	1.152	1.011	0.68356	0.921	0.6179	0.871	0.48826	0.929	0.38842
P23818	Glutamate receptor 1 OS=Mus musculus OX=10090 GN=Gria1	Gria1	101.57	115.38	27.3	22	32	18	0.911	1.049	0.975	0.903	0.959	1.194	1.009	0.6012	1.094	0.0060195	0.817	4.295e-05	0.96	0.73112
P23819	Glutamate receptor 2 OS=Mus musculus OX=10090 GN=Gria2	Gria2	98.661	323.31	46	36	62	30	0.961	1.114	0.989	0.87	0.98	1.116	1.105	0.00043867	1.137	9.864e-09	0.886	3.5342e-05	1.033	0.6966
P23927	Alpha-crystallin B chain OS=Mus musculus OX=10090 GN=Cryab	Cryab	20.069	89.634	54.9	10	28	10	1.103	0.813	1.119	1.546	1.039	0.556	0.713	1.8671e-08	0.782	1.24611e-12	2.013	1.1566e-10	0.966	0.90794
P23953	Carboxylesterase 1C OS=Mus musculus OX=10090 GN=Ces1c	Ces1c	61.055	91.189	19.3	8	15	8	1.052	1.028	1.125	0.964	0.967	0.897	1.091	0.026642	1.063	0.102997	1.254	2.4413e-05	1.133	0.026717
P24270	Catalase OS=Mus musculus OX=10090 GN=Cat	Cat	59.795	158.25	42.1	19	23	19	0.891	0.931	0.994	1.009	1.03	1.153	0.883	3.9922e-05	0.904	0.0003973	0.862	5.6254e-05	0.882	0.075578
P24288	Branched-chain-amino-acid aminotransferase, cytosolic OS=Mus musculus OX=10090 GN=Bcat1	Bcat1	42.791	132.52	36.3	12	26	12	0.833	0.888	1.002	0.901	1.087	1.229	0.925	0.027063	0.817	2.1189e-07	0.815	1.59758e-05	0.846	0.199497
P24369	Peptidyl-prolyl cis-trans isomerase B OS=Mus musculus OX=10090 GN=Ppib	Ppib	23.713	44.483	44.4	9	12	9	0.989	0.962	0.989	0.967	0.996	1.122	1.023	0.96012	0.966	0.186095	0.881	8.2698e-05	0.953	0.37604
P24452	Macrophage-capping protein OS=Mus musculus OX=10090 GN=Capg	Capg	39.24	26.527	5.4	2	2	2
P24457	Cytochrome P450 2D11 OS=Mus musculus OX=10090 GN=Cyp2d11	Cyp2d11	56.987	39.809	2.6	1	2	1
P24472	Glutathione S-transferase A4 OS=Mus musculus OX=10090 GN=Gsta4	Gsta4	25.564	46.289	28.4	6	15	6	0.974	0.896	1.056	0.946	1.063	1.076	1.03	0.44576	0.843	1.69694e-05	0.981	0.4051	0.948	0.44176
P24527	Leukotriene A-4 hydrolase OS=Mus musculus OX=10090 GN=Lta4h	Lta4h	69.05	223.54	41.6	21	41	21	0.837	0.957	0.955	0.91	1.013	1.281	0.92	0.00031792	0.945	0.000160631	0.746	1.62892e-12	0.858	0.25962
P24529	Tyrosine 3-monooxygenase OS=Mus musculus OX=10090 GN=Th	Th	55.992	88.965	31.9	12	16	12	1.044	1.039	0.946	0.898	0.951	1.113	1.163	0.00043613	1.093	0.2799	0.85	0.00160422	1.023	0.73996
P24547	Inosine-5'-monophosphate dehydrogenase 2 OS=Mus musculus OX=10090 GN=Impdh2	Impdh2	55.814	64.026	30	13	15	12	0.972	1.058	0.966	0.967	1.053	0.999	1.005	0.52346	1.005	0.22238	0.967	0.2144	0.992	0.84722
P24549	Retinal dehydrogenase 1 OS=Mus musculus OX=10090 GN=Aldh1a1	Aldh1a1	54.467	187.68	46.1	21	36	20	0.778	0.907	0.994	0.983	1.05	1.227	0.791	2.133e-08	0.864	1.7629e-10	0.81	3.91909e-14	0.822	0.112435
P24668	Cation-dependent mannose-6-phosphate receptor OS=Mus musculus OX=10090 GN=M6pr	M6pr	31.172	52.472	32	7	10	7	0.898	0.992	0.947	0.895	1.067	1.202	1.003	0.40044	0.93	0.02296	0.788	0.00123907	0.897	0.31934
P24788	Cyclin-dependent kinase 11B OS=Mus musculus OX=10090 GN=Cdk11b	Cdk11b	91.512	5.111	2.4	2	2	2
P25444	40S ribosomal protein S2 OS=Mus musculus OX=10090 GN=Rps2	Rps2	31.231	59.573	44	12	23	12	0.99	1.035	1.078	0.916	1.048	0.939	1.081	0.0044964	0.988	0.2252	1.148	2.1408e-05	1.069	0.23192
P25785	Metalloproteinase inhibitor 2 OS=Mus musculus OX=10090 GN=Timp2	Timp2	24.328	9.7402	10	2	2	2	1.26	0.879	0.991	0.889	0.968	1.061	1.417		0.908		0.934		1.073	0.62922
P25911	Tyrosine-protein kinase Lyn OS=Mus musculus OX=10090 GN=Lyn	Lyn	58.812	4.5844	10	5	6	3	0.967	0.767	0.902	0.858	1.122	1.375	1.127		0.684		0.656		0.786	0.21094
P25976	Nucleolar transcription factor 1 OS=Mus musculus OX=10090 GN=Ubtf	Ubtf	89.508	32.657	9.9	7	9	7	1.034	0.957	1.025	1.047	0.965	0.921	0.988	0.118177	0.992	0.44436	1.113	0.092121	1.028	0.55592
P26039	Talin-1 OS=Mus musculus OX=10090 GN=Tln1	Tln1	269.82	323.31	40.9	80	114	67	0.958	1.015	0.983	1.069	1.034	0.992	0.896	0.00116249	0.982	0.179385	0.991	0.068059	0.955	0.169363
P26040	Ezrin OS=Mus musculus OX=10090 GN=Ezr	Ezr	69.406	142.76	51.7	33	62	23	1.102	1.106	1.03	1.008	0.989	0.827	1.093	1.99951e-05	1.118	2.1715e-07	1.245	6.23168e-13	1.147	0.105182
P26041	Moesin OS=Mus musculus OX=10090 GN=Msn	Msn	67.766	201.93	58.8	35	63	25	0.913	0.95	1.046	1.081	1.023	0.994	0.845	1.7603e-06	0.929	0.00039772	1.052	0.60026	0.939	0.24744
P26043	Radixin OS=Mus musculus OX=10090 GN=Rdx	Rdx	68.542	121.06	50.8	34	58	22	1.009	0.953	1.035	1.015	1.02	1.011	0.994	0.97834	0.934	4.341e-05	1.024	0.034221	0.984	0.5642
P26049	Gamma-aminobutyric acid receptor subunit alpha-3 OS=Mus musculus OX=10090 GN=Gabra3	Gabra3	55.397	17.643	16.3	7	8	5	0.964	1.037	0.985	0.856	0.897	1.202	1.126	0.055997	1.156	0.032	0.819	0.0060829	1.01	0.8519
P26231	Catenin alpha-1 OS=Mus musculus OX=10090 GN=Ctnna1	Ctnna1	100.11	72.606	27.6	21	29	14	0.882	0.996	0.93	0.928	1.033	1.205	0.95	0.05098	0.964	0.062904	0.772	4.0455e-10	0.887	0.23928
P26339	Chromogranin-A OS=Mus musculus OX=10090 GN=Chga	Chga	51.789	86.223	15.1	5	9	5	1.306	0.891	1.198	1.176	0.876	0.69	1.111	0.0682	1.017	0.7956	1.736	0.00030299	1.238	0.309
P26350	Prothymosin alpha OS=Mus musculus OX=10090 GN=Ptma	Ptma	12.254	33.597	36	4	7	4	1.207	0.899	1.077	1.278	0.982	0.728	0.944	0.31344	0.915	0.040404	1.479	0.132878	1.065	0.67838
P26369	Splicing factor U2AF 65 kDa subunit OS=Mus musculus OX=10090 GN=U2af2	U2af2	53.516	76.296	36.2	12	20	12	1.102	0.98	1.067	1.222	0.988	0.746	0.902	0.000155963	0.992	0.6122	1.43	3.06422e-14	1.065	0.6065
P26443	Glutamate dehydrogenase 1, mitochondrial OS=Mus musculus OX=10090 GN=Glud1	Glud1	61.336	323.31	57.2	28	84	28	0.918	0.979	1.002	0.977	1.038	1.106	0.94	0.20066	0.943	0.0010589	0.906	3.6098e-07	0.929	0.174317
P26450	Phosphatidylinositol 3-kinase regulatory subunit alpha OS=Mus musculus OX=10090 GN=Pik3r1	Pik3r1	83.516	32.528	9.8	7	7	5	1.08	1.021	0.973	1.083	1.017	0.895	0.997	0.9985	1.004	0.6984	1.087	0.61126	1.026	0.6804
P26516	26S proteasome non-ATPase regulatory subunit 7 OS=Mus musculus OX=10090 GN=Psmd7	Psmd7	36.539	98.513	28.7	6	10	6	1.057	1.015	0.98	0.919	1.002	1.029	1.15	0.000181845	1.013	0.39012	0.952	0.21026	1.035	0.44052
P26638	Serine--tRNA ligase, cytoplasmic OS=Mus musculus OX=10090 GN=Sars	Sars	58.388	124.87	52	21	34	21	0.907	1.039	0.999	0.914	1.076	1.1	0.992	0.31516	0.966	0.32808	0.908	0.00032403	0.953	0.5497
P26645	Myristoylated alanine-rich C-kinase substrate OS=Mus musculus OX=10090 GN=Marcks	Marcks	29.661	212.13	45.3	9	23	9	1.189	0.936	0.975	1.297	0.93	0.765	0.917	0.076421	1.006	0.78304	1.275	1.99882e-05	1.036	0.76776
P26883	Peptidyl-prolyl cis-trans isomerase FKBP1A OS=Mus musculus OX=10090 GN=Fkbp1a	Fkbp1a	11.922	88.177	41.7	5	14	5	1.347	0.985	0.989	1.086	0.993	0.748	1.24	4.021e-06	0.992	0.5664	1.322	7.7202e-05	1.175	0.34856
P27005	Protein S100-A8 OS=Mus musculus OX=10090 GN=S100a8	S100a8	10.294	16.532	34.8	2	3	2	0.805	0.43	0.663	2.834	0.546	0.877	0.284	0.0041368	0.788	0.124776	0.756	0.070996	0.446	0.32096
P27038	Activin receptor type-2A OS=Mus musculus OX=10090 GN=Acvr2a	Acvr2a	57.889	2.7448	2.3	1	1	1	1.096	1.131	0.835	0.964	0.976	1.046	1.137		1.159		0.798		1.025	0.8742
P27546	Microtubule-associated protein 4 OS=Mus musculus OX=10090 GN=Map4	Map4	117.43	323.31	50.1	43	91	43	0.96	0.931	1.06	1.332	1.004	0.81	0.721	1e-32	0.927	8.0407e-05	1.309	1e-32	0.938	0.77966
P27573	Myelin protein P0 OS=Mus musculus OX=10090 GN=Mpz	Mpz	27.621	7.4258	18.5	5	5	5	0.248	0.222	1.196	3.144	0.477	0.821	0.079	0.00179941	0.465	0.041264	1.457	0.029064	0.375	0.27944
P27600	Guanine nucleotide-binding protein subunit alpha-12 OS=Mus musculus OX=10090 GN=Gna12	Gna12	44.095	1.4482	4.5	2	4	1
P27601	Guanine nucleotide-binding protein subunit alpha-13 OS=Mus musculus OX=10090 GN=Gna13	Gna13	44.054	76.818	36.3	14	23	13	0.872	0.932	0.962	0.93	0.997	1.265	0.938	0.198525	0.935	0.0097152	0.76	5.1631e-10	0.867	0.23794
P27612	Phospholipase A-2-activating protein OS=Mus musculus OX=10090 GN=Plaa	Plaa	87.22	87.955	22.9	15	17	15	0.873	1.019	0.97	0.914	1.028	1.118	0.955	0.097902	0.991	0.42996	0.868	2.5122e-07	0.935	0.42638
P27659	60S ribosomal protein L3 OS=Mus musculus OX=10090 GN=Rpl3	Rpl3	46.109	51.654	33.3	12	14	12	1.037	1.06	1.152	0.965	0.946	0.879	1.075	0.040697	1.121	0.00030074	1.311	9.5583e-10	1.165	0.023737
P27661	Histone H2AX OS=Mus musculus OX=10090 GN=H2afx	H2afx	15.142	7.4786	17.5	5	10	4	1.073	0.982	1.13	1.079	0.897	0.877	0.994	0.52536	1.095	0.24848	1.288	0.00039925	1.116	0.21874
P27671	Ras-specific guanine nucleotide-releasing factor 1 OS=Mus musculus OX=10090 GN=Rasgrf1	Rasgrf1	144.1	115.93	19.4	17	19	16	0.905	0.974	0.949	0.882	1.023	1.215	1.026	0.180743	0.952	0.142465	0.781	0.00178462	0.906	0.39648
P27773	Protein disulfide-isomerase A3 OS=Mus musculus OX=10090 GN=Pdia3	Pdia3	56.678	323.31	56	29	74	29	0.97	1.013	1.038	1.179	1.036	0.805	0.823	1e-32	0.978	0.075665	1.289	1e-32	1	0.9197
P28028	Serine/threonine-protein kinase B-raf OS=Mus musculus OX=10090 GN=Braf	Braf	88.779	24.37	13.1	9	11	6	1.005	1.026	0.974	1.003	0.976	1.035	1.002	0.79956	1.051	0.44528	0.941	0.20912	0.997	0.90358
P28063	Proteasome subunit beta type-8 OS=Mus musculus OX=10090 GN=Psmb8	Psmb8	30.26	3.6148	4.3	1	1	1	1.189	1.062	0.941	0.876	1.077	0.923	1.357		0.986		1.02		1.11	0.3217
P28076	Proteasome subunit beta type-9 OS=Mus musculus OX=10090 GN=Psmb9	Psmb9	23.396	3.4772	4.6	1	1	1	0.991	1.09	0.883	1.015	1.088	0.988	0.976		1.002		0.894		0.959	0.54202
P28184	Metallothionein-3 OS=Mus musculus OX=10090 GN=Mt3	Mt3	7.0092	14.069	42.6	5	10	5	0.923	0.983	1.083	0.976	0.934	1.089	0.946	0.108944	1.052	0.0144555	0.994	0.096417	0.997	0.96078
P28230	Gap junction beta-1 protein OS=Mus musculus OX=10090 GN=Gjb1	Gjb1	32.003	9.4798	5.3	1	1	1
P28271	Cytoplasmic aconitate hydratase OS=Mus musculus OX=10090 GN=Aco1	Aco1	98.124	131.21	32.5	25	35	24	0.897	1.035	0.957	0.913	1.047	1.135	0.982	0.87652	0.989	0.54698	0.843	7.2073e-08	0.933	0.42928
P28352	DNA-(apurinic or apyrimidinic site) lyase OS=Mus musculus OX=10090 GN=Apex1	Apex1	35.49	99.903	42.6	9	15	9	0.838	1.011	0.911	0.868	1.011	1.278	0.965	0.62506	1	0.99866	0.713	1.68769e-05	0.874	0.37514
P28474	Alcohol dehydrogenase class-3 OS=Mus musculus OX=10090 GN=Adh5	Adh5	39.547	69.915	32.4	12	23	12	0.831	0.985	0.952	0.91	1.028	1.275	0.913	0.025477	0.958	0.151402	0.747	1.3954e-09	0.862	0.27186
P28481	Collagen alpha-1(II) chain OS=Mus musculus OX=10090 GN=Col2a1	Col2a1	141.97	1.7251	0.7	1	1	1
P28571	Sodium- and chloride-dependent glycine transporter 1 OS=Mus musculus OX=10090 GN=Slc6a9	Slc6a9	76.543	32.736	8.7	5	5	5	0.707	0.727	1.076	0.932	1.012	1.49	0.759	0.102938	0.718	0.034377	0.722	0.035761	0.731	0.191955
P28650	Adenylosuccinate synthetase isozyme 1 OS=Mus musculus OX=10090 GN=Adssl1	Adssl1	50.254	117.88	45.7	16	27	14	0.709	0.884	1.031	0.946	1.055	1.36	0.749	2.0054e-05	0.838	5.064e-08	0.758	5.9749e-09	0.781	0.180917
P28651	Carbonic anhydrase-related protein OS=Mus musculus OX=10090 GN=Ca8	Ca8	33.081	213.66	39.2	8	22	8	0.623	0.887	1.01	1.021	1.115	1.273	0.61	1.1434e-06	0.796	4.4273e-08	0.793	4.259e-08	0.739	0.114325
P28652	Calcium/calmodulin-dependent protein kinase type II subunit beta OS=Mus musculus OX=10090 GN=Camk2b	Camk2b	60.46	323.31	51.1	21	66	14	0.858	1.067	0.986	0.906	0.99	1.138	0.947	0.50522	1.078	0.032877	0.866	2.5397e-06	0.959	0.67912
P28653	Biglycan OS=Mus musculus OX=10090 GN=Bgn	Bgn	41.639	7.9791	11.9	3	3	3	1.017	0.955	1.08	1.101	0.965	0.937	0.924	0.44348	0.99	0.75948	1.153	0.06728	1.016	0.78938
P28656	Nucleosome assembly protein 1-like 1 OS=Mus musculus OX=10090 GN=Nap1l1	Nap1l1	45.345	142.57	41.2	11	22	10	1.182	1.11	1	1.177	0.966	0.686	1.004	0.6727	1.149	2.4671e-07	1.458	3.73146e-13	1.164	0.35286
P28658	Ataxin-10 OS=Mus musculus OX=10090 GN=Atxn10	Atxn10	53.706	157.22	40.4	15	23	15	0.875	0.909	0.924	0.925	1.052	1.297	0.946	0.59294	0.864	0.00026369	0.712	7.7244e-08	0.827	0.145236
P28659	CUGBP Elav-like family member 1 OS=Mus musculus OX=10090 GN=Celf1	Celf1	52.107	52.921	19.1	10	13	8	1.004	1.097	1.02	0.957	1.099	0.893	1.049	0.033024	0.998	0.56176	1.142	0.00143627	1.058	0.42224
P28660	Nck-associated protein 1 OS=Mus musculus OX=10090 GN=Nckap1	Nckap1	128.78	223.25	38.6	38	65	38	0.922	1.068	0.943	0.888	0.987	1.189	1.038	0.135082	1.082	4.0914e-06	0.793	1e-32	0.957	0.71148
P28661	Septin-4 OS=Mus musculus OX=10090 GN=Sept4	Sept4	54.935	191.95	56.5	26	63	21	0.878	0.934	1.02	1.135	1.077	0.984	0.774	1e-32	0.867	4.34175e-12	1.037	0.0063608	0.886	0.114836
P28663	Beta-soluble NSF attachment protein OS=Mus musculus OX=10090 GN=Napb	Napb	33.557	323.31	73.8	20	62	17	1.005	1.089	1.004	0.865	1.014	1.039	1.162	2.8101e-08	1.074	0.00064111	0.966	0.0198566	1.062	0.38136
P28665	Murinoglobulin-1 OS=Mus musculus OX=10090 GN=Mug1	Mug1	165.3	55.486	10.9	11	13	10	0.902	1.161	0.947	1.025	0.922	1.048	0.88	0.049317	1.259	0.00018499	0.904	0.115342	1.005	0.9962
P28667	MARCKS-related protein OS=Mus musculus OX=10090 GN=Marcksl1	Marcksl1	20.165	62.773	35.5	4	8	4	1.143	1.033	1.002	1.162	0.969	0.799	0.984	0.161444	1.066	0.028256	1.254	0.000180839	1.085	0.47254
P28738	Kinesin heavy chain isoform 5C OS=Mus musculus OX=10090 GN=Kif5c	Kif5c	109.27	323.31	63.2	52	92	38	1.021	0.994	0.978	1.143	0.969	0.911	0.893	0.000157377	1.026	0.081901	1.074	0.48628	0.99	0.94042
P28740	Kinesin-like protein KIF2A OS=Mus musculus OX=10090 GN=Kif2a	Kif2a	79.755	144.38	39.3	23	36	23	0.926	1.007	0.98	0.958	1.026	1.107	0.967	0.89606	0.981	0.44298	0.885	4.2918e-07	0.942	0.29662
P28741	Kinesin-like protein KIF3A OS=Mus musculus OX=10090 GN=Kif3a	Kif3a	80.169	47.789	19.7	13	16	12	0.988	1.084	0.947	0.925	1.005	1.007	1.068	0.21788	1.079	0.002417	0.94	0.042539	1.028	0.6128
P28798	Granulins OS=Mus musculus OX=10090 GN=Grn	Grn	63.458	102.77	20.5	8	11	8	0.965	0.859	1.222	1.013	1.056	0.873	0.953	0.62312	0.813	9.9644e-05	1.4	0.00047566	1.035	0.83062
P28867	Protein kinase C delta type OS=Mus musculus OX=10090 GN=Prkcd	Prkcd	77.546	63.056	26.1	16	21	15	0.924	1.091	0.972	0.853	0.939	1.218	1.083	0.0165351	1.162	1.77407e-05	0.798	1.098e-07	0.992	0.99066
P29341	Polyadenylate-binding protein 1 OS=Mus musculus OX=10090 GN=Pabpc1	Pabpc1	70.67	194.49	35.4	22	37	22	1.074	1.001	1.061	1.203	0.996	0.758	0.893	1.7066e-06	1.005	0.31682	1.4	1.45106e-13	1.061	0.60584
P29387	Guanine nucleotide-binding protein subunit beta-4 OS=Mus musculus OX=10090 GN=Gnb4	Gnb4	37.379	150.92	56.8	14	33	9	0.912	1.007	0.949	0.923	1.065	1.161	0.988	0.73328	0.946	0.166401	0.817	2.1255e-06	0.911	0.28474
P29391	Ferritin light chain 1 OS=Mus musculus OX=10090 GN=Ftl1	Ftl1	20.802	28.417	28.4	3	3	3	1.045	1.151	1.124	1.049	0.96	0.743	0.996	0.74662	1.199	0.068279	1.513	0.0055035	1.206	0.140277
P29416	Beta-hexosaminidase subunit alpha OS=Mus musculus OX=10090 GN=Hexa	Hexa	60.612	27.086	13.8	6	9	6	1.447	1.061	1.153	0.641	1.046	0.717	2.257	1.55719e-05	1.014	0.86752	1.608	0.00076362	1.523	0.067758
P29533	Vascular cell adhesion protein 1 OS=Mus musculus OX=10090 GN=Vcam1	Vcam1	81.317	25.501	9.3	6	6	6	0.94	1.059	0.929	1.022	1.04	1.048	0.92	0.47396	1.018	0.83256	0.886	0.36414	0.941	0.21814
P29595	NEDD8 OS=Mus musculus OX=10090 GN=Nedd8	Nedd8	8.9723	36.543	28.4	3	13	3	1.218	0.953	1.016	1.197	0.99	0.755	1.018	0.34622	0.963	0.083339	1.346	1.9313e-08	1.083	0.57878
P29699	Alpha-2-HS-glycoprotein OS=Mus musculus OX=10090 GN=Ahsg	Ahsg	37.325	92.74	40.6	8	15	8	0.897	1.094	0.988	1.129	0.937	1.03	0.795	0.181376	1.168	0.093963	0.959	0.79562	0.962	0.64656
P29758	Ornithine aminotransferase, mitochondrial OS=Mus musculus OX=10090 GN=Oat	Oat	48.354	219.99	44.9	13	24	13	0.956	1.024	1.007	1.058	1.029	0.942	0.904	0.0049387	0.995	0.25622	1.069	0.0068021	0.986	0.7622
P29788	Vitronectin OS=Mus musculus OX=10090 GN=Vtn	Vtn	54.848	-2	1.7	1	1	1	1.134	1.046	0.969	1.171	0.877	0.882	0.968		1.193		1.099		1.075	0.49428
P30275	Creatine kinase U-type, mitochondrial OS=Mus musculus OX=10090 GN=Ckmt1	Ckmt1	47.003	323.31	56.7	19	64	19	0.94	0.974	1.02	0.938	1.038	1.091	1.002	0.2523	0.938	4.0205e-05	0.935	0.0039833	0.957	0.44188
P30355	Arachidonate 5-lipoxygenase-activating protein OS=Mus musculus OX=10090 GN=Alox5ap	Alox5ap	18.136	6.3534	14.9	2	2	2	1.022	1.121	0.787	0.843	1.091	1.162	1.212	0.5209	1.027	0.78678	0.677	0.022398	0.946	0.7148
P30412	Peptidyl-prolyl cis-trans isomerase C OS=Mus musculus OX=10090 GN=Ppic	Ppic	22.794	4.6511	15.6	1	1	1
P30416	Peptidyl-prolyl cis-trans isomerase FKBP4 OS=Mus musculus OX=10090 GN=Fkbp4	Fkbp4	51.572	215.51	55.5	24	39	24	0.966	0.996	1.039	1.105	1.106	0.896	0.874	2.4684e-06	0.901	1.5877e-05	1.16	3.7901e-07	0.966	0.6993
P30681	High mobility group protein B2 OS=Mus musculus OX=10090 GN=Hmgb2	Hmgb2	24.162	14.99	19	5	5	5	0.958	1.028	1.018	1.262	0.987	0.827	0.759	0.021039	1.042	0.58804	1.231	0.08864	0.977	0.94562
P30999	Catenin delta-1 OS=Mus musculus OX=10090 GN=Ctnnd1	Ctnnd1	104.92	114.31	25.3	21	24	20	1.006	1.062	1.019	0.972	1.028	0.942	1.035	0.24792	1.033	0.38638	1.082	0.048861	1.049	0.185098
P31001	Desmin OS=Mus musculus OX=10090 GN=Des	Des	53.497	41.037	35.4	18	27	13	1.191	0.908	0.988	1.392	1.059	0.651	0.856	0.030064	0.857	0.0040838	1.518	1.9725e-07	0.995	0.8869
P31230	Aminoacyl tRNA synthase complex-interacting multifunctional protein 1 OS=Mus musculus OX=10090 GN=Aimp1	Aimp1	33.997	113.3	54.5	11	18	11	1.057	1.029	1.037	1.065	0.971	0.885	0.992	0.98284	1.06	0.135942	1.172	0.00041713	1.069	0.32636
P31324	cAMP-dependent protein kinase type II-beta regulatory subunit OS=Mus musculus OX=10090 GN=Prkar2b	Prkar2b	46.167	318.09	59.6	21	48	19	1.062	1.165	0.968	0.975	0.943	0.902	1.089	4.6976e-08	1.235	1.00586e-13	1.073	1.4961e-06	1.133	0.102384
P31428	Dipeptidase 1 OS=Mus musculus OX=10090 GN=Dpep1	Dpep1	45.722	5.3421	5.1	1	1	1
P31648	Sodium- and chloride-dependent GABA transporter 1 OS=Mus musculus OX=10090 GN=Slc6a1	Slc6a1	67.001	74.593	16.7	8	14	8	0.847	0.936	0.955	0.885	1.004	1.363	0.957	0.41662	0.932	0.0041442	0.701	5.7123e-08	0.842	0.30582
P31650	Sodium- and chloride-dependent GABA transporter 3 OS=Mus musculus OX=10090 GN=Slc6a11	Slc6a11	69.96	147.84	19.1	11	24	11	0.776	0.721	0.899	0.854	1.012	1.639	0.909	0.04456	0.712	1.4001e-08	0.549	1.8553e-07	0.684	0.168776
P31651	Sodium- and chloride-dependent betaine transporter OS=Mus musculus OX=10090 GN=Slc6a12	Slc6a12	69.613	4.235	2.9	1	2	1	0.826	1.002	0.78	0.808	1.088	1.462	1.022		0.921		0.534		0.777	0.2874
P31725	Protein S100-A9 OS=Mus musculus OX=10090 GN=S100a9	S100a9	13.049	16.73	38.9	6	11	6	0.86	0.517	0.619	2.63	0.553	0.959	0.327	5.14921e-12	0.935	0.58348	0.645	2.1938e-08	0.482	0.32302
P31750	RAC-alpha serine/threonine-protein kinase OS=Mus musculus OX=10090 GN=Akt1	Akt1	55.707	48.527	30.4	13	17	8	0.955	0.968	0.927	1.003	0.931	1.235	0.952	0.33768	1.04	0.54518	0.751	9.5128e-05	0.899	0.36664
P31786	Acyl-CoA-binding protein OS=Mus musculus OX=10090 GN=Dbi	Dbi	10	98.546	70.1	8	28	8	1.11	0.847	1.065	1.464	0.956	0.664	0.758	3.16414e-14	0.886	0.00046482	1.604	2.4914e-07	0.98	0.92358
P31938	Dual specificity mitogen-activated protein kinase kinase 1 OS=Mus musculus OX=10090 GN=Map2k1	Map2k1	43.474	153.89	46.1	14	31	8	1.003	1.093	0.948	0.867	1.015	1.101	1.157	2.0922e-05	1.077	0.0028243	0.861	0.044295	1.02	0.78832
P32020	Non-specific lipid-transfer protein OS=Mus musculus OX=10090 GN=Scp2	Scp2	59.125	84.923	14.6	9	24	9	1.109	0.916	1.033	1.222	0.954	0.825	0.908	0.00110447	0.96	0.034184	1.252	7.40519e-14	1.019	0.83096
P32037	Solute carrier family 2, facilitated glucose transporter member 3 OS=Mus musculus OX=10090 GN=Slc2a3	Slc2a3	53.478	165.02	18.3	10	18	10	0.934	1.024	0.923	0.874	0.967	1.221	1.069	0.0180435	1.059	0.155821	0.756	2.923e-06	0.941	0.64398
P32067	Lupus La protein homolog OS=Mus musculus OX=10090 GN=Ssb	Ssb	47.756	97.718	37.1	17	27	17	1.052	1.002	1.033	1.121	0.964	0.91	0.938	0.0003796	1.039	0.025581	1.135	6.9311e-10	1.031	0.62248
P32211	Muscarinic acetylcholine receptor M4 OS=Mus musculus OX=10090 GN=Chrm4	Chrm4	52.973	15.356	6.9	2	4	2	0.966	1.158	0.95	0.869	0.944	1.125	1.112	0.98734	1.227	0.169682	0.844	0.0083951	1.046	0.65976
P32233	Developmentally-regulated GTP-binding protein 1 OS=Mus musculus OX=10090 GN=Drg1	Drg1	40.512	23.787	18.3	6	8	6
P32261	Antithrombin-III OS=Mus musculus OX=10090 GN=Serpinc1	Serpinc1	52.003	24.99	12.7	5	5	5	1.219	0.996	0.986	1.201	0.929	0.773	1.015	0.88264	1.072	0.51164	1.276	0.037923	1.103	0.49366
P32648	VIP peptides OS=Mus musculus OX=10090 GN=Vip	Vip	19.048	5.6991	8.8	1	2	1	1.252	1.049	1.053	1.065	0.874	0.795	1.176		1.2		1.325		1.227	0.115625
P32848	Parvalbumin alpha OS=Mus musculus OX=10090 GN=Pvalb	Pvalb	11.93	146.09	83.6	14	46	14	0.942	0.756	1.129	1.655	0.987	0.646	0.569	1e-32	0.766	1.11022e-16	1.748	1e-32	0.86	0.77452
P32883	GTPase KRas OS=Mus musculus OX=10090 GN=Kras	Kras	21.656	13.779	57.7	7	13	3	0.911	1.06	1.013	0.927	0.986	1.124	0.983	0.8459	1.075	0.163018	0.901	0.090897	0.983	0.83252
P32921	Tryptophan--tRNA ligase, cytoplasmic OS=Mus musculus OX=10090 GN=Wars	Wars	54.357	96.992	37.2	16	22	16	0.886	0.954	1.036	0.923	1.115	1.096	0.96	0.41332	0.856	4.3343e-10	0.945	0.193377	0.918	0.32556
P33146	Cadherin-15 OS=Mus musculus OX=10090 GN=Cdh15	Cdh15	85.643	5.1459	1.7	1	1	1	0.898	0.95	1.06	1.138	1.089	0.921	0.789		0.872		1.151		0.924	0.39104
P33173	Kinesin-like protein KIF1A OS=Mus musculus OX=10090 GN=Kif1a	Kif1a	191.72	287.24	27.1	39	61	27	0.991	1.013	0.977	0.942	1.039	1.064	1.052	0.0045643	0.975	0.047822	0.918	0.000178225	0.979	0.63314
P33174	Chromosome-associated kinesin KIF4 OS=Mus musculus OX=10090 GN=Kif4	Kif4	139.52	-2	1.5	2	2	1	1.356	0.877	0.863	0.773	1.328	0.898	1.754		0.66		0.961		1.032	0.8781
P33175	Kinesin heavy chain isoform 5A OS=Mus musculus OX=10090 GN=Kif5a	Kif5a	117.02	151.43	24.1	21	36	9	0.995	0.948	0.984	1.075	0.978	1.062	0.926	0.121497	0.969	0.39914	0.927	0.088081	0.94	0.136383
P33622	Apolipoprotein C-III OS=Mus musculus OX=10090 GN=Apoc3	Apoc3	10.982	7.5761	46.5	3	3	3	1.043	1.022	1.058	1.333	0.998	0.659	0.782	0.39962	1.024	0.62056	1.605	0.169704	1.044	0.72146
P34022	Ran-specific GTPase-activating protein OS=Mus musculus OX=10090 GN=Ranbp1	Ranbp1	23.596	110.96	43.8	7	12	7	1.248	0.954	1.02	1.185	0.994	0.687	1.053	0.051185	0.96	0.23506	1.485	3.51474e-12	1.124	0.49356
P34152	Focal adhesion kinase 1 OS=Mus musculus OX=10090 GN=Ptk2	Ptk2	123.54	33.047	12.2	12	14	11	1.011	1.125	0.986	0.915	0.973	1.056	1.105	0.074937	1.156	0.0039005	0.934	0.55954	1.06	0.36782
P34884	Macrophage migration inhibitory factor OS=Mus musculus OX=10090 GN=Mif	Mif	12.504	86.244	95.7	7	17	7	1.181	0.983	1.051	1.059	1.037	0.797	1.115	0.04926	0.948	0.067142	1.319	0.00067628	1.111	0.35518
P34914	Bifunctional epoxide hydrolase 2 OS=Mus musculus OX=10090 GN=Ephx2	Ephx2	62.515	67.092	28.3	8	11	8	0.985	1.072	0.938	0.861	1.017	1.101	1.144	0.196339	1.054	0.185556	0.852	0.00130452	1.005	0.9182
P34928	Apolipoprotein C-I OS=Mus musculus OX=10090 GN=Apoc1	Apoc1	9.6963	6.8939	28.4	3	3	3	1.093	0.984	1.026	1.431	1.053	0.555	0.764		0.934		1.849		1.021	0.77326
P35123	Ubiquitin carboxyl-terminal hydrolase 4 OS=Mus musculus OX=10090 GN=Usp4	Usp4	108.34	51.871	18.3	14	16	12	0.905	1.023	0.982	0.958	0.995	1.109	0.945	0.2212	1.028	0.57666	0.885	0.176403	0.95	0.4259
P35235	Tyrosine-protein phosphatase non-receptor type 11 OS=Mus musculus OX=10090 GN=Ptpn11	Ptpn11	68.46	142.95	46.7	24	33	24	0.925	0.971	0.981	0.94	1.008	1.157	0.984	0.7423	0.963	0.024196	0.848	1.56887e-05	0.927	0.31638
P35242	Pulmonary surfactant-associated protein A OS=Mus musculus OX=10090 GN=Sftpa1	Sftpa1	26.157	10.233	8.9	1	2	1	1.036	1.22	1.015	1.043	0.946	0.811	0.993	0.92208	1.29	0.071663	1.252	0.32396	1.168	0.167883
P35278	Ras-related protein Rab-5C OS=Mus musculus OX=10090 GN=Rab5c	Rab5c	23.412	124.06	60.6	9	19	7	0.911	1.016	0.928	0.906	1.024	1.149	1.006	0.57876	0.992	0.069483	0.808	0.0021794	0.927	0.39962
P35279	Ras-related protein Rab-6A OS=Mus musculus OX=10090 GN=Rab6a	Rab6a	23.59	62.178	51.4	10	23	6	0.901	0.953	0.913	1.036	0.96	1.168	0.87	0.0035034	0.993	0.85158	0.782	0.00024253	0.875	0.092484
P35282	Ras-related protein Rab-21 OS=Mus musculus OX=10090 GN=Rab21	Rab21	24.106	44.823	35.1	6	11	6	0.893	0.938	0.969	0.906	1.08	1.228	0.986	0.71138	0.869	7.7274e-05	0.789	4.6403e-06	0.871	0.22526
P35283	Ras-related protein Rab-12 OS=Mus musculus OX=10090 GN=Rab12	Rab12	27.328	32.394	34.6	11	12	11	0.908	1.038	0.922	0.893	1.003	1.195	1.017	0.30412	1.035	0.50314	0.772	1.5136e-06	0.928	0.50364
P35285	Ras-related protein Rab-22A OS=Mus musculus OX=10090 GN=Rab22a	Rab22a	21.802	2.1699	18	3	5	1
P35288	Ras-related protein Rab-23 OS=Mus musculus OX=10090 GN=Rab23	Rab23	26.678	96.402	38.4	7	9	7	1.016	0.987	0.986	0.945	0.988	1.094	1.075	0.075236	0.999	0.42004	0.901	0.000182012	0.987	0.81934
P35290	Ras-related protein Rab-24 OS=Mus musculus OX=10090 GN=Rab24	Rab24	23.144	29.335	42.9	8	8	8	0.954	0.952	0.998	0.891	1.059	1.158	1.071		0.899		0.862		0.934	0.4716
P35293	Ras-related protein Rab-18 OS=Mus musculus OX=10090 GN=Rab18	Rab18	23.035	72.67	51.5	10	17	10	0.862	0.997	0.951	0.893	1.015	1.232	0.965	0.122105	0.982	0.42652	0.772	2.3813e-11	0.895	0.36914
P35436	Glutamate receptor ionotropic, NMDA 2A OS=Mus musculus OX=10090 GN=Grin2a	Grin2a	165.42	87.59	12.1	14	16	13	0.968	1.13	0.986	0.934	1.013	0.978	1.036	0.3465	1.115	0.032323	1.008	0.9739	1.054	0.39918
P35438	Glutamate receptor ionotropic, NMDA 1 OS=Mus musculus OX=10090 GN=Grin1	Grin1	105.48	89.562	13.5	15	22	15	0.95	1.082	1.009	0.881	0.999	1.086	1.078	0.00177577	1.083	0.00028022	0.929	0.0028602	1.025	0.72266
P35454	Oxytocin-neurophysin 1 OS=Mus musculus OX=10090 GN=Oxt	Oxt	12.851	12.721	54.4	5	7	2	0.36	0.278	4.259	0.358	0.274	0.329	1.006		1.015		12.945		5.096	0.4285
P35455	Vasopressin-neurophysin 2-copeptin OS=Mus musculus OX=10090 GN=Avp	Avp	17.899	53.378	58.3	8	13	5	0.522	0.211	4.315	0.338	0.194	0.308	1.544	0.037222	1.088	0.62138	14.01	0.00145882	6.01	0.3119
P35486	Pyruvate dehydrogenase E1 component subunit alpha, somatic form, mitochondrial OS=Mus musculus OX=10090 GN=Pdha1	Pdha1	43.231	228	55.9	21	63	21	1.005	1.007	1.069	0.96	1.055	0.979	1.047	5.9316e-05	0.955	0.031062	1.092	0.0022179	1.029	0.45502
P35505	Fumarylacetoacetase OS=Mus musculus OX=10090 GN=Fah	Fah	46.175	75.365	29.8	9	12	9	0.824	0.964	1.022	0.942	1.097	1.11	0.875	0.0029619	0.879	0.0021016	0.921	0.034044	0.892	0.23844
P35550	rRNA 2'-O-methyltransferase fibrillarin OS=Mus musculus OX=10090 GN=Fbl	Fbl	34.306	38.049	24.8	6	7	5	0.96	0.998	1.056	0.935	1.005	1.02	1.027	0.91526	0.993	0.57274	1.035	0.56198	1.018	0.66458
P35561	Inward rectifier potassium channel 2 OS=Mus musculus OX=10090 GN=Kcnj2	Kcnj2	48.389	2.1193	2.1	1	1	1
P35564	Calnexin OS=Mus musculus OX=10090 GN=Canx	Canx	67.277	198.11	39.4	29	61	29	0.842	0.962	1.015	1.036	1.004	1.16	0.813	1e-32	0.958	0.0078237	0.875	6.5064e-11	0.881	0.145117
P35585	AP-1 complex subunit mu-1 OS=Mus musculus OX=10090 GN=Ap1m1	Ap1m1	48.542	47.426	38.5	12	14	12	0.862	1.017	0.983	0.875	0.994	1.213	0.985	0.83754	1.023	0.66088	0.81	6.0574e-05	0.929	0.56472
P35700	Peroxiredoxin-1 OS=Mus musculus OX=10090 GN=Prdx1	Prdx1	22.176	53.946	60.3	13	32	12	0.953	1.006	1.039	0.967	1.035	1.037	0.986	0.76588	0.972	0.0040961	1.002	0.52878	0.987	0.70864
P35761	Dual specificity protein kinase TTK OS=Mus musculus OX=10090 GN=Ttk	Ttk	96.21	1.4585	0.9	1	1	1	1.139	1.13	0.802	1.047	1.041	0.921	1.088		1.085		0.871		1.021	0.94334
P35762	CD81 antigen OS=Mus musculus OX=10090 GN=Cd81	Cd81	25.814	122.64	30.5	4	12	4	0.909	0.83	1.186	0.966	1.057	1.067	0.941	0.22516	0.785	0.000156838	1.112	0.161296	0.947	0.5884
P35802	Neuronal membrane glycoprotein M6-a OS=Mus musculus OX=10090 GN=Gpm6a	Gpm6a	31.149	101.08	21.2	7	18	7	0.889	0.911	0.931	0.841	1.084	1.217	1.057	0.089802	0.84	5.5524e-08	0.765	0.00038241	0.869	0.36222
P35803	Neuronal membrane glycoprotein M6-b OS=Mus musculus OX=10090 GN=Gpm6b	Gpm6b	36.209	61.972	22	7	17	7	0.871	1.104	1.027	0.876	0.992	1.114	0.994	0.87658	1.113	0.071442	0.922	0.108096	1.007	0.94954
P35821	Tyrosine-protein phosphatase non-receptor type 1 OS=Mus musculus OX=10090 GN=Ptpn1	Ptpn1	49.593	5.2429	4.4	2	2	2	0.907	1.02	1.04	0.969	1.04	1.051	0.936		0.981		0.99		0.97	0.55506
P35922	Synaptic functional regulator FMR1 OS=Mus musculus OX=10090 GN=Fmr1	Fmr1	68.988	109.9	23.8	11	15	9	1.012	1.041	1.006	1.021	1.076	0.947	0.991	0.83562	0.967	0.5232	1.062	0.34174	1.005	0.8805
P35979	60S ribosomal protein L12 OS=Mus musculus OX=10090 GN=Rpl12	Rpl12	17.804	122.07	63.6	9	17	9	0.909	0.982	0.984	0.947	1.03	1.133	0.96	0.64396	0.953	0.085103	0.868	6.1248e-05	0.924	0.25734
P35980	60S ribosomal protein L18 OS=Mus musculus OX=10090 GN=Rpl18	Rpl18	21.644	48.766	23.4	4	6	4	1.009	0.997	1.24	0.857	1.009	0.953	1.177	0.00134404	0.988	0.81374	1.301	2.3798e-06	1.151	0.18112
P36363	Fibroblast growth factor 7 OS=Mus musculus OX=10090 GN=Fgf7	Fgf7	22.347	-2	7.7	1	1	1	0.95	1.124	0.66	0.923	0.939	1.395	1.029		1.197		0.473		0.839	0.434
P36536	GTP-binding protein SAR1a OS=Mus musculus OX=10090 GN=Sar1a	Sar1a	22.371	31.75	49	7	11	6	0.906	0.968	0.945	0.941	1.096	1.144	0.963	0.87716	0.883	0.02188	0.826	0.0039971	0.886	0.132036
P36552	Oxygen-dependent coproporphyrinogen-III oxidase, mitochondrial OS=Mus musculus OX=10090 GN=Cpox	Cpox	49.714	7.6659	11.1	3	3	3	1.155	0.926	1.022	1.135	0.922	0.911	1.018		1.004		1.122		1.045	0.65898
P36916	Guanine nucleotide-binding protein-like 1 OS=Mus musculus OX=10090 GN=Gnl1	Gnl1	68.77	71.643	25.9	12	13	12	0.994	1.007	0.991	0.941	1.015	1.035	1.056	0.22374	0.992	0.57416	0.957	0.21434	1	0.97082
P36993	Protein phosphatase 1B OS=Mus musculus OX=10090 GN=Ppm1b	Ppm1b	42.795	60.012	41.8	11	12	9	0.939	1.017	1.024	0.971	0.95	1.137	0.967	0.78048	1.071	0.3932	0.901	0.082339	0.974	0.73002
P37040	NADPH--cytochrome P450 reductase OS=Mus musculus OX=10090 GN=Por	Por	77.043	64.72	34.7	19	23	19	0.885	0.966	0.983	0.946	0.982	1.238	0.936	0.48944	0.984	0.7185	0.794	2.694e-08	0.895	0.31078
P37804	Transgelin OS=Mus musculus OX=10090 GN=Tagln	Tagln	22.576	69.155	64.7	12	23	11	1.351	0.926	0.94	1.159	0.97	0.784	1.166	2.2538e-07	0.955	0.036321	1.199	1.5106e-06	1.104	0.59656
P38060	Hydroxymethylglutaryl-CoA lyase, mitochondrial OS=Mus musculus OX=10090 GN=Hmgcl	Hmgcl	34.238	120.11	40	12	18	12	0.929	1.043	1.009	0.958	1.025	1.05	0.97	0.63774	1.018	0.8409	0.961	0.020801	0.983	0.70786
P38585	Tubulin--tyrosine ligase OS=Mus musculus OX=10090 GN=Ttl	Ttl	43.136	10.458	6.1	2	2	2	1.024	1.065	0.919	0.882	0.94	1.184	1.161		1.133		0.776		1.001	0.948
P38647	Stress-70 protein, mitochondrial OS=Mus musculus OX=10090 GN=Hspa9	Hspa9	73.46	323.31	58.5	44	106	43	0.981	1.019	1.061	1.207	0.997	0.824	0.813	1e-32	1.022	0.060261	1.288	1.62437e-12	1.011	0.85166
P39053	Dynamin-1 OS=Mus musculus OX=10090 GN=Dnm1	Dnm1	97.802	323.31	62.9	53	169	43	1.039	1.063	1.002	0.976	1.015	0.916	1.065	0.00113702	1.047	0.0137448	1.094	0.41998	1.068	0.127577
P39054	Dynamin-2 OS=Mus musculus OX=10090 GN=Dnm2	Dnm2	98.144	84.775	23.4	22	45	10	1.015	1.005	0.972	0.944	1.021	1.069	1.075	0.016339	0.984	0.100063	0.909	0.0092756	0.986	0.75678
P39061	Collagen alpha-1(XVIII) chain OS=Mus musculus OX=10090 GN=Col18a1	Col18a1	182.17	22.682	1.6	2	2	2	1.048	0.985	0.958	1.156	1.026	0.901	0.907		0.96		1.063		0.97	0.75314
P39087	Glutamate receptor ionotropic, kainate 2 OS=Mus musculus OX=10090 GN=Grik2	Grik2	102.49	19.657	3.3	2	2	2
P39447	Tight junction protein ZO-1 OS=Mus musculus OX=10090 GN=Tjp1	Tjp1	194.74	282.14	26.6	37	58	37	1.109	0.965	1.057	1.311	0.976	0.682	0.846	5.0029e-10	0.989	0.49334	1.55	1.62448e-12	1.055	0.6777
P39688	Tyrosine-protein kinase Fyn OS=Mus musculus OX=10090 GN=Fyn	Fyn	60.674	50.083	25.1	12	14	8	0.848	0.97	0.931	0.895	1.022	1.266	0.947	0.96438	0.949	0.054882	0.735	0.00041776	0.864	0.27308
P39749	Flap endonuclease 1 OS=Mus musculus OX=10090 GN=Fen1	Fen1	42.314	4.6072	6.1	3	3	3	0.841	0.993	0.922	1.003	1.015	1.228	0.838	0.067723	0.978	0.59388	0.751	0.0050198	0.849	0.117805
P40124	Adenylyl cyclase-associated protein 1 OS=Mus musculus OX=10090 GN=Cap1	Cap1	51.564	234.22	63.1	25	59	24	0.993	1.069	1.005	0.931	0.977	1.035	1.067	6.3737e-05	1.094	0.0030405	0.971	0.81744	1.042	0.33646
P40142	Transketolase OS=Mus musculus OX=10090 GN=Tkt	Tkt	67.63	323.31	60.2	29	73	29	0.822	0.923	0.975	0.974	1.023	1.264	0.844	2.0256e-05	0.902	9.3311e-10	0.771	1e-32	0.834	0.133661
P40237	CD82 antigen OS=Mus musculus OX=10090 GN=Cd82	Cd82	29.628	35.539	16.2	4	7	4	0.832	0.799	1.134	0.892	1.081	1.228	0.933	0.21812	0.739	2.3489e-06	0.923	0.079944	0.864	0.3562
P40240	CD9 antigen OS=Mus musculus OX=10090 GN=Cd9	Cd9	25.258	16.383	14.2	2	6	2	0.75	0.884	0.92	0.857	1.005	1.521	0.875	0.34498	0.88	0.47392	0.605	0.00136036	0.755	0.2342
P40336	Vacuolar protein sorting-associated protein 26A OS=Mus musculus OX=10090 GN=Vps26a	Vps26a	38.113	90.151	39.1	13	16	12	0.96	1.032	0.986	0.86	0.959	1.148	1.116	0.71154	1.076	0.157736	0.859	1.65768e-05	1.004	0.9103
P40630	Transcription factor A, mitochondrial OS=Mus musculus OX=10090 GN=Tfam	Tfam	27.987	19.429	32.9	10	16	10	1.202	0.894	1.005	1.225	0.966	0.756	0.981	0.751	0.925	0.0164444	1.329	0.000162185	1.052	0.72106
P41216	Long-chain-fatty-acid--CoA ligase 1 OS=Mus musculus OX=10090 GN=Acsl1	Acsl1	77.951	60.439	26.9	16	19	15	0.937	1.014	0.974	0.904	1.022	1.168	1.037	0.3686	0.992	0.104861	0.834	0.00044167	0.945	0.54444
P41233	ATP-binding cassette sub-family A member 1 OS=Mus musculus OX=10090 GN=Abca1	Abca1	253.91	2.8068	0.5	1	1	1
P41234	ATP-binding cassette sub-family A member 2 OS=Mus musculus OX=10090 GN=Abca2	Abca2	270.51	11.156	2.2	5	5	5	0.95	0.931	0.975	0.998	0.896	1.294	0.952	0.8136	1.039	0.85532	0.753	0.0051953	0.896	0.4666
P41241	Tyrosine-protein kinase CSK OS=Mus musculus OX=10090 GN=Csk	Csk	50.716	17.771	14.7	6	7	6	1.059	1.019	0.937	0.904	1.005	1.105	1.171	0.58274	1.014	0.78122	0.848	0.25844	1	0.97378
P41242	Megakaryocyte-associated tyrosine-protein kinase OS=Mus musculus OX=10090 GN=Matk	Matk	56.056	36.458	6.9	3	4	3	1.006	0.998	0.893	0.855	0.92	1.339	1.177	0.164381	1.085	0.048821	0.667	0.0423	0.93	0.72844
P41539	Protachykinin-1 OS=Mus musculus OX=10090 GN=Tac1	Tac1	15.045	4.7859	10	1	1	1	1.176	1.032	1.159	1.085	0.863	0.766	1.084		1.196		1.513		1.241	0.111281
P42125	Enoyl-CoA delta isomerase 1, mitochondrial OS=Mus musculus OX=10090 GN=Eci1	Eci1	32.25	68.486	35.6	10	14	10	0.81	0.92	0.956	0.981	0.995	1.317	0.826	0.0035191	0.925	0.0055034	0.726	1.3663e-08	0.816	0.143123
P42208	Septin-2 OS=Mus musculus OX=10090 GN=Sept2	Sept2	41.525	194.47	68.4	16	26	15	1.043	0.938	1.038	0.99	1.052	1.012	1.054	0.2591	0.892	0.0060025	1.026	0.48268	0.989	0.7659
P42225	Signal transducer and activator of transcription 1 OS=Mus musculus OX=10090 GN=Stat1	Stat1	87.196	17.797	10.1	5	5	5	1.124	0.963	0.92	0.938	1.026	1.072	1.198	0.164616	0.939	0.33354	0.858	0.112702	0.99	0.87822
P42227	Signal transducer and activator of transcription 3 OS=Mus musculus OX=10090 GN=Stat3	Stat3	88.053	23.374	8.4	5	6	5	1.154	1.039	0.87	0.988	0.983	1.081	1.168	0.104258	1.057	0.40928	0.805	0.075362	1.004	0.98172
P42232	Signal transducer and activator of transcription 5B OS=Mus musculus OX=10090 GN=Stat5b	Stat5b	90.001	19.812	8.7	6	6	6	0.919	0.998	0.968	1.014	1.018	1.142	0.906	0.172038	0.98	0.89262	0.848	0.079461	0.909	0.108138
P42337	Phosphatidylinositol 4,5-bisphosphate 3-kinase catalytic subunit alpha isoform OS=Mus musculus OX=10090 GN=Pik3ca	Pik3ca	124.41	15.265	4.1	4	4	4
P42567	Epidermal growth factor receptor substrate 15 OS=Mus musculus OX=10090 GN=Eps15	Eps15	98.47	96.465	32.6	21	29	21	0.858	1.011	1.056	1.055	1.058	0.995	0.813	2.0291e-05	0.956	0.054795	1.061	0.023342	0.941	0.3877
P42669	Transcriptional activator protein Pur-alpha OS=Mus musculus OX=10090 GN=Pura	Pura	34.883	253.58	54.5	13	32	13	1.062	0.9	1.015	1.048	1.054	0.97	1.013	0.2685	0.854	6.081e-10	1.046	0.0163226	0.969	0.5873
P42859	Huntingtin OS=Mus musculus OX=10090 GN=Htt	Htt	344.69	249.75	13.9	37	40	37	0.94	0.997	0.941	0.882	1.009	1.244	1.066	0.0115801	0.988	0.39024	0.756	1.62448e-12	0.918	0.49836
P42932	T-complex protein 1 subunit theta OS=Mus musculus OX=10090 GN=Cct8	Cct8	59.555	244.8	57.8	31	59	31	0.872	0.986	0.956	0.942	1.005	1.223	0.926	6.2507e-05	0.981	0.0189785	0.782	1e-32	0.888	0.25828
P43006	Excitatory amino acid transporter 2 OS=Mus musculus OX=10090 GN=Slc1a2	Slc1a2	62.03	288.86	32.5	17	59	17	0.87	1.022	1.022	0.866	1.053	1.174	1.005	0.7493	0.971	0.27762	0.871	1.7259e-08	0.942	0.62692
P43024	Cytochrome c oxidase subunit 6A1, mitochondrial OS=Mus musculus OX=10090 GN=Cox6a1	Cox6a1	12.352	37.188	40.5	2	13	2	1.025	0.961	1.077	1.055	0.982	0.92	0.972	0.44928	0.979	0.123216	1.171	0.017103	1.036	0.52632
P43135	COUP transcription factor 2 OS=Mus musculus OX=10090 GN=Nr2f2	Nr2f2	45.571	5.2286	3.9	2	3	2	0.932	1.056	0.915	0.932	0.996	1.18	1		1.06		0.775		0.934	0.47766
P43274	Histone H1.4 OS=Mus musculus OX=10090 GN=Hist1h1e	Hist1h1e	21.977	8.2562	41.6	10	19	3	0.809	1.086	1.398	0.783	0.632	1.236	1.033	0.145179	1.718	0.0076167	1.131	0.040785	1.242	0.41062
P43275	Histone H1.1 OS=Mus musculus OX=10090 GN=Hist1h1a	Hist1h1a	21.785	3.604	12.7	3	5	1	0.648	1.056	1.61	0.633	0.606	1.343	1.024		1.743		1.199		1.284	0.52962
P43276	Histone H1.5 OS=Mus musculus OX=10090 GN=Hist1h1b	Hist1h1b	22.576	16.592	29.6	8	12	5	0.707	1.063	1.495	0.719	0.664	1.261	0.983	0.87648	1.601	0.0020556	1.186	0.148784	1.235	0.52096
P43277	Histone H1.3 OS=Mus musculus OX=10090 GN=Hist1h1d	Hist1h1d	22.099	42.776	34.8	11	23	0
P43300	Early growth response protein 3 OS=Mus musculus OX=10090 GN=Egr3	Egr3	42.635	1.4407	4.4	1	1	1
P43406	Integrin alpha-V OS=Mus musculus OX=10090 GN=Itgav	Itgav	115.36	48.61	15.2	14	15	14	0.901	0.99	0.993	0.907	1.06	1.123	0.993	0.6927	0.934	0.021376	0.884	0.00102021	0.933	0.40726
P45376	Aldose reductase OS=Mus musculus OX=10090 GN=Akr1b1	Akr1b1	35.732	83.291	55.1	16	36	16	1.007	1.039	1.047	0.907	1.052	0.985	1.11	7.9124e-07	0.988	0.36484	1.063	0.0105964	1.051	0.31538
P45377	Aldose reductase-related protein 2 OS=Mus musculus OX=10090 GN=Akr1b8	Akr1b8	36.12	20.541	14.9	4	6	3	0.899	0.92	0.964	0.866	1.039	1.3	1.038	0.87172	0.885	0.24284	0.742	0.105922	0.868	0.34438
P45481	CREB-binding protein OS=Mus musculus OX=10090 GN=Crebbp	Crebbp	265.49	11.222	1.6	3	3	3	1.088	0.979	0.948	1.112	0.958	0.976	0.978		1.022		0.971		0.99	0.88396
P45591	Cofilin-2 OS=Mus musculus OX=10090 GN=Cfl2	Cfl2	18.709	102.55	80.1	16	38	14	1.127	0.872	1.067	1.226	1.006	0.763	0.919	6.5203e-07	0.867	2.2127e-08	1.398	2.45137e-13	1.024	0.83074
P45878	Peptidyl-prolyl cis-trans isomerase FKBP2 OS=Mus musculus OX=10090 GN=Fkbp2	Fkbp2	15.344	58.1	64.3	8	23	8	1.064	0.963	1.055	1.092	1.016	0.863	0.974	0.67566	0.948	0.0041563	1.222	3.7998e-09	1.037	0.62538
P45952	Medium-chain specific acyl-CoA dehydrogenase, mitochondrial OS=Mus musculus OX=10090 GN=Acadm	Acadm	46.481	78.335	33.7	12	19	12	0.994	1.055	1	0.94	1.042	0.996	1.057	0.00192389	1.012	0.45094	1.004	0.070997	1.024	0.53264
P46061	Ran GTPase-activating protein 1 OS=Mus musculus OX=10090 GN=Rangap1	Rangap1	63.53	90.478	28.9	14	20	14	0.959	1.026	1.002	1.003	1.028	1.063	0.956	0.46488	0.998	0.86638	0.943	0.041799	0.965	0.24576
P46096	Synaptotagmin-1 OS=Mus musculus OX=10090 GN=Syt1	Syt1	47.417	268.36	50.6	23	72	14	1.011	1.175	0.985	0.892	0.95	1.005	1.133	4.3615e-08	1.237	1.38778e-14	0.98	0.40662	1.114	0.177937
P46097	Synaptotagmin-2 OS=Mus musculus OX=10090 GN=Syt2	Syt2	47.262	140.56	47.6	20	45	12	0.598	0.771	1.056	1.033	1.073	1.328	0.579	4.8243e-08	0.719	3.7704e-09	0.795	1.8613e-06	0.706	0.112836
P46414	Cyclin-dependent kinase inhibitor 1B OS=Mus musculus OX=10090 GN=Cdkn1b	Cdkn1b	22.193	133.66	66	9	12	9	1.051	0.906	1.12	1.267	1.023	0.765	0.83	0.00160476	0.886	0.0070016	1.464	1.0491e-08	1.007	0.88612
P46460	Vesicle-fusing ATPase OS=Mus musculus OX=10090 GN=Nsf	Nsf	82.613	323.31	64.8	47	132	46	0.932	1.034	0.94	0.932	0.995	1.173	1	0.44486	1.039	0.00041527	0.801	1e-32	0.937	0.46764
P46467	Vacuolar protein sorting-associated protein 4B OS=Mus musculus OX=10090 GN=Vps4b	Vps4b	49.419	41.701	18.2	6	8	4	1.047	1.049	1	1	1.048	0.915	1.047	0.28756	1.001	0.95316	1.093	0.41454	1.045	0.34972
P46471	26S proteasome regulatory subunit 7 OS=Mus musculus OX=10090 GN=Psmc2	Psmc2	48.647	214.61	56.8	22	34	20	0.955	1.078	0.973	0.946	1.006	1.002	1.01	0.37714	1.072	0.055459	0.971	0.93396	1.018	0.71958
P46638	Ras-related protein Rab-11B OS=Mus musculus OX=10090 GN=Rab11b	Rab11b	24.489	113.42	55	11	24	11	0.9	0.979	0.973	0.954	1.003	1.19	0.943	0.028718	0.976	0.046883	0.818	9.9754e-11	0.906	0.2602
P46656	Adrenodoxin, mitochondrial OS=Mus musculus OX=10090 GN=Fdx1	Fdx1	20.123	4.8407	13.3	3	3	3	1.077	0.942	1.025	1.157	1.038	0.843	0.931	0.24826	0.908	0.00039956	1.216	0.0100234	1.002	0.93368
P46660	Alpha-internexin OS=Mus musculus OX=10090 GN=Ina	Ina	55.382	323.31	62.7	39	125	34	1.021	0.83	1.116	1.436	0.975	0.7	0.711	1e-32	0.851	1e-32	1.594	1e-32	0.954	0.96046
P46664	Adenylosuccinate synthetase isozyme 2 OS=Mus musculus OX=10090 GN=Adss	Adss	50.02	200.13	48	17	26	15	0.973	0.971	0.95	0.907	1.038	1.136	1.073	0.110735	0.935	0.00119993	0.836	1.1368e-06	0.939	0.46858
P46735	Unconventional myosin-Ib OS=Mus musculus OX=10090 GN=Myo1b	Myo1b	128.56	39.292	11.7	10	12	10	1.063	1.025	0.99	0.983	0.947	1.057	1.081	0.4211	1.082	0.0087629	0.937	0.83622	1.03	0.46802
P46737	Lys-63-specific deubiquitinase BRCC36 OS=Mus musculus OX=10090 GN=Brcc3	Brcc3	33.34	20.876	25.1	5	7	5	1.028	0.982	0.976	0.954	1.06	0.981	1.078	0.53944	0.926	0.66558	0.995	0.81662	0.997	0.95192
P46935	E3 ubiquitin-protein ligase NEDD4 OS=Mus musculus OX=10090 GN=Nedd4	Nedd4	102.71	37.543	12.3	9	12	8	0.933	0.981	0.976	0.991	1.006	1.124	0.941	0.192698	0.975	0.4996	0.868	0.0167596	0.926	0.152217
P46938	Transcriptional coactivator YAP1 OS=Mus musculus OX=10090 GN=Yap1	Yap1	52.383	3.7923	3.9	2	3	1	1.163	0.974	1.054	1.256	1.005	0.666	0.926		0.969		1.583		1.09	0.57684
P46978	Dolichyl-diphosphooligosaccharide--protein glycosyltransferase subunit STT3A OS=Mus musculus OX=10090 GN=Stt3a	Stt3a	80.597	12	7.4	6	8	6	0.841	0.974	0.934	0.909	1.058	1.235	0.925	0.52204	0.921	0.031538	0.756	2.4521e-06	0.859	0.21148
P47199	Quinone oxidoreductase OS=Mus musculus OX=10090 GN=Cryz	Cryz	35.268	89.14	46.2	12	19	12	1.084	1.006	1.011	1.07	1.01	0.91	1.013	0.49532	0.996	0.44544	1.111	0.00013524	1.037	0.51336
P47226	Testin OS=Mus musculus OX=10090 GN=Tes	Tes	47.983	2.7786	2.6	1	1	1
P47708	Rabphilin-3A OS=Mus musculus OX=10090 GN=Rph3a	Rph3a	75.488	323.31	54.2	32	60	31	0.952	1.003	1.018	1.058	1.025	0.969	0.9	0.00158373	0.979	0.35054	1.051	0.00022391	0.974	0.47216
P47738	Aldehyde dehydrogenase, mitochondrial OS=Mus musculus OX=10090 GN=Aldh2	Aldh2	56.537	209.46	47.4	17	30	16	0.85	0.965	1.003	0.954	1.022	1.189	0.891	0.00021809	0.944	0.0033424	0.844	2.6168e-08	0.89	0.2359
P47740	Fatty aldehyde dehydrogenase OS=Mus musculus OX=10090 GN=Aldh3a2	Aldh3a2	53.97	46.211	24	10	14	9	0.891	0.987	1.02	0.91	1.013	1.209	0.979	0.92022	0.974	0.068216	0.844	9.7602e-05	0.925	0.47684
P47743	Metabotropic glutamate receptor 8 OS=Mus musculus OX=10090 GN=Grm8	Grm8	101.83	5.4282	1.8	1	2	1
P47746	Cannabinoid receptor 1 OS=Mus musculus OX=10090 GN=Cnr1	Cnr1	52.83	40.034	11	5	7	5	0.933	1.003	0.963	0.933	1.009	1.066	1	0.97302	0.994	0.5402	0.903	0.034985	0.964	0.46054
P47753	F-actin-capping protein subunit alpha-1 OS=Mus musculus OX=10090 GN=Capza1	Capza1	32.939	75.454	40.2	9	14	6	1.045	0.907	1.021	1.019	1.061	0.968	1.026	0.22642	0.855	0.0032011	1.055	0.067358	0.975	0.63734
P47754	F-actin-capping protein subunit alpha-2 OS=Mus musculus OX=10090 GN=Capza2	Capza2	32.967	288.66	67.1	13	33	10	1.026	1.042	1.069	0.914	1.008	1.003	1.123	1.58219e-05	1.034	0.0123381	1.066	0.0092836	1.072	0.105715
P47757	F-actin-capping protein subunit beta OS=Mus musculus OX=10090 GN=Capzb	Capzb	31.345	163.75	44.4	14	30	14	0.937	1.053	0.977	0.912	1.027	1.108	1.027	0.29212	1.025	0.174782	0.882	1.9187e-08	0.974	0.72888
P47758	Signal recognition particle receptor subunit beta OS=Mus musculus OX=10090 GN=Srprb	Srprb	29.579	9.6714	13.8	3	4	3
P47791	Glutathione reductase, mitochondrial OS=Mus musculus OX=10090 GN=Gsr	Gsr	53.662	152.62	42.6	15	30	15	0.902	1.086	0.96	0.929	1.003	1.116	0.971	0.23966	1.083	0.043801	0.86	0.003082	0.967	0.68266
P47802	Metaxin-1 OS=Mus musculus OX=10090 GN=Mtx1	Mtx1	35.623	46.367	26.2	9	11	9	0.91	0.973	1.044	0.836	0.981	1.202	1.089	0.064097	0.992	0.25272	0.869	0.0007571	0.97	0.85794
P47809	Dual specificity mitogen-activated protein kinase kinase 4 OS=Mus musculus OX=10090 GN=Map2k4	Map2k4	44.113	86.645	47.1	15	22	15	0.946	0.992	0.952	0.859	1.028	1.204	1.101	0.026738	0.965	0.027276	0.791	1.69557e-05	0.935	0.61614
P47811	Mitogen-activated protein kinase 14 OS=Mus musculus OX=10090 GN=Mapk14	Mapk14	41.287	7.5743	6.4	2	2	2
P47856	Glutamine--fructose-6-phosphate aminotransferase [isomerizing] 1 OS=Mus musculus OX=10090 GN=Gfpt1	Gfpt1	78.538	18.875	7.6	3	3	3	0.907	0.944	0.957	0.85	1.053	1.281	1.067	0.71632	0.896	0.32896	0.747	0.17308	0.882	0.44772
P47857	ATP-dependent 6-phosphofructokinase, muscle type OS=Mus musculus OX=10090 GN=Pfkm	Pfkm	85.268	323.31	49.2	30	74	27	0.823	0.997	0.96	0.915	1.003	1.253	0.899	9.8243e-08	0.994	0.3513	0.766	1e-32	0.877	0.3164
P47867	Secretogranin-3 OS=Mus musculus OX=10090 GN=Scg3	Scg3	53.326	146.17	46.9	19	23	19	1.317	0.902	1.076	1.265	0.919	0.659	1.041	0.176579	0.982	0.81148	1.633	7.2786e-07	1.159	0.477
P47880	Insulin-like growth factor-binding protein 6 OS=Mus musculus OX=10090 GN=Igfbp6	Igfbp6	25.346	5.0036	6.3	1	1	1
P47934	Carnitine O-acetyltransferase OS=Mus musculus OX=10090 GN=Crat	Crat	70.839	66.958	21.1	12	16	12	0.882	1.008	0.962	0.869	0.979	1.273	1.015	0.6327	1.03	0.50324	0.756	2.9564e-11	0.914	0.54576
P47941	Crk-like protein OS=Mus musculus OX=10090 GN=Crkl	Crkl	33.83	174.31	46.5	11	19	11	1.195	0.892	1.106	1.217	0.97	0.733	0.982	0.61706	0.92	0.074916	1.509	2.3352e-07	1.093	0.57854
P47955	60S acidic ribosomal protein P1 OS=Mus musculus OX=10090 GN=Rplp1	Rplp1	11.475	54.557	89.5	4	9	4	1.155	0.95	1.071	1.202	1.031	0.714	0.961	0.62058	0.921	0.0104012	1.5	2.1633e-05	1.078	0.59646
P47962	60S ribosomal protein L5 OS=Mus musculus OX=10090 GN=Rpl5	Rpl5	34.4	92.307	32.7	11	22	11	1.007	1.009	1.083	0.956	0.995	0.994	1.053	0.41746	1.014	0.5705	1.09	0.31916	1.052	0.137756
P47964	60S ribosomal protein L36 OS=Mus musculus OX=10090 GN=Rpl36	Rpl36	12.215	3.9246	18.1	2	2	2	0.964	1.017	1.286	0.965	0.865	0.931	0.999		1.176		1.381		1.183	0.161944
P48024	Eukaryotic translation initiation factor 1 OS=Mus musculus OX=10090 GN=Eif1	Eif1	12.746	89.546	76.1	7	9	2	1	1.112	1.02	1.322	1.043	0.621	0.756	0.0168038	1.066	0.40638	1.643	0.046637	1.049	0.71802
P48036	Annexin A5 OS=Mus musculus OX=10090 GN=Anxa5	Anxa5	35.752	226.26	68	21	35	20	0.903	0.883	1.091	1.016	1.096	1.049	0.889	3.843e-05	0.806	4.996e-15	1.04	0.138483	0.91	0.2364
P48193	Protein 4.1 OS=Mus musculus OX=10090 GN=Epb41	Epb41	95.91	95.146	24.7	16	25	11	0.901	0.951	0.936	1.072	1.059	1.137	0.84	0.00094314	0.898	0.00075958	0.823	0.0129752	0.853	0.0042951
P48318	Glutamate decarboxylase 1 OS=Mus musculus OX=10090 GN=Gad1	Gad1	66.648	245.03	36.3	16	33	15	0.885	1.008	0.93	0.885	1.017	1.286	1	0.89676	0.991	0.91254	0.723	4.0864e-12	0.886	0.3908
P48320	Glutamate decarboxylase 2 OS=Mus musculus OX=10090 GN=Gad2	Gad2	65.223	174.35	33	15	32	14	0.898	0.853	0.98	0.885	0.987	1.339	1.015	0.99832	0.864	1.55347e-05	0.732	8.34222e-13	0.851	0.32022
P48428	Tubulin-specific chaperone A OS=Mus musculus OX=10090 GN=Tbca	Tbca	12.758	69.806	60.2	8	12	8	1.178	0.906	1.114	1.243	0.955	0.715	0.948	0.196419	0.949	0.064259	1.558	3.8173e-08	1.098	0.56334
P48453	Serine/threonine-protein phosphatase 2B catalytic subunit beta isoform OS=Mus musculus OX=10090 GN=Ppp3cb	Ppp3cb	59.173	90.296	36	15	35	7	0.978	1.051	0.941	0.885	0.998	1.147	1.105	0.043981	1.053	0.55586	0.82	7.049e-07	0.98	0.85926
P48455	Serine/threonine-protein phosphatase 2B catalytic subunit gamma isoform OS=Mus musculus OX=10090 GN=Ppp3cc	Ppp3cc	58.699	3.1972	9.2	5	13	1	1.059	0.944	1.01	0.876	0.926	1.195	1.209		1.019		0.845		1.005	0.89972
P48543	G protein-activated inward rectifier potassium channel 3 OS=Mus musculus OX=10090 GN=Kcnj9	Kcnj9	43.973	25.043	8.4	2	2	2	0.899	0.94	0.977	0.943	1.082	1.17	0.953	0.439	0.869	0.28448	0.835	0.109119	0.881	0.142599
P48678	Prelamin-A/C OS=Mus musculus OX=10090 GN=Lmna	Lmna	74.237	323.31	64.5	45	91	43	1.098	0.965	1.064	1.282	0.99	0.684	0.856	1e-32	0.975	0.085981	1.556	1e-32	1.058	0.66458
P48722	Heat shock 70 kDa protein 4L OS=Mus musculus OX=10090 GN=Hspa4l	Hspa4l	94.381	323.31	67.1	50	103	49	0.897	0.979	1.009	0.994	1.023	1.104	0.902	4.208e-10	0.957	1.68022e-05	0.914	1.8679e-05	0.924	0.16984
P48758	Carbonyl reductase [NADPH] 1 OS=Mus musculus OX=10090 GN=Cbr1	Cbr1	30.641	191.25	58.1	14	30	14	1.077	1.006	1.004	0.969	1.031	0.932	1.111	3.8448e-06	0.976	0.20104	1.077	0.002756	1.053	0.2376
P48771	Cytochrome c oxidase subunit 7A2, mitochondrial OS=Mus musculus OX=10090 GN=Cox7a2	Cox7a2	9.2908	19.198	27.7	2	11	2	0.948	0.927	1.013	0.986	1	1.111	0.961	0.61396	0.927	0.045079	0.912	0.25002	0.933	0.2082
P48774	Glutathione S-transferase Mu 5 OS=Mus musculus OX=10090 GN=Gstm5	Gstm5	26.635	201.31	56.7	15	33	15	0.831	0.975	0.976	0.863	0.978	1.344	0.963	0.30638	0.997	0.81426	0.726	1e-32	0.873	0.44554
P48962	ADP/ATP translocase 1 OS=Mus musculus OX=10090 GN=Slc25a4	Slc25a4	32.904	247.74	56.7	18	72	10	0.809	0.916	0.977	0.902	1.05	1.265	0.897	0.0094429	0.872	1.0103e-07	0.772	4.44089e-16	0.84	0.2095
P49025	Citron Rho-interacting kinase OS=Mus musculus OX=10090 GN=Cit	Cit	235.39	289.8	25.5	51	66	51	1.092	0.978	1.02	1.179	0.959	0.852	0.926	0.068325	1.02	0.48592	1.197	1.1501e-06	1.033	0.70354
P49312	Heterogeneous nuclear ribonucleoprotein A1 OS=Mus musculus OX=10090 GN=Hnrnpa1	Hnrnpa1	34.196	323.31	54.4	18	51	15	1.109	0.943	1.007	1.209	1.012	0.775	0.917	0.0094196	0.932	0.00038418	1.299	3.09752e-14	1.021	0.81182
P49442	Inositol polyphosphate 1-phosphatase OS=Mus musculus OX=10090 GN=Inpp1	Inpp1	43.346	105.58	41.4	12	18	12	0.882	1.03	0.938	0.917	1.001	1.153	0.962	0.04414	1.029	0.71282	0.814	2.8919e-07	0.928	0.42036
P49443	Protein phosphatase 1A OS=Mus musculus OX=10090 GN=Ppm1a	Ppm1a	42.432	97.259	53.7	17	27	15	0.976	0.968	0.988	0.943	1.003	1.138	1.035	0.73506	0.965	0.2306	0.868	8.1665e-05	0.951	0.48326
P49446	Receptor-type tyrosine-protein phosphatase epsilon OS=Mus musculus OX=10090 GN=Ptpre	Ptpre	80.687	26.006	8.9	5	6	4	1.227	1.009	0.945	0.825	0.838	1.176	1.487	0.122445	1.204	0.26966	0.804	0.088705	1.12	0.43428
P49586	Choline-phosphate cytidylyltransferase A OS=Mus musculus OX=10090 GN=Pcyt1a	Pcyt1a	41.666	17.287	20.7	7	7	5	0.955	0.972	1.003	1.091	1.092	0.967	0.875	0.032284	0.89	0.137878	1.037	0.27126	0.93	0.172818
P49615	Cyclin-dependent-like kinase 5 OS=Mus musculus OX=10090 GN=Cdk5	Cdk5	33.288	60.255	45.9	13	24	12	0.855	1.001	0.939	0.878	0.963	1.285	0.974	0.132582	1.039	0.4658	0.731	3.49498e-13	0.894	0.46138
P49722	Proteasome subunit alpha type-2 OS=Mus musculus OX=10090 GN=Psma2	Psma2	25.926	119.8	47	9	19	9	1.131	1.047	1.068	0.957	0.976	0.922	1.182	0.0042357	1.073	0.020923	1.158	2.4007e-05	1.137	0.0109029
P49813	Tropomodulin-1 OS=Mus musculus OX=10090 GN=Tmod1	Tmod1	40.466	146.41	45.1	14	22	14	1.28	1.104	1.014	1.174	0.959	0.644	1.09	0.002802	1.151	1.8854e-09	1.575	3.1164e-10	1.224	0.296
P49817	Caveolin-1 OS=Mus musculus OX=10090 GN=Cav1	Cav1	20.538	9.3158	21.3	4	5	4	0.798	0.92	0.982	0.975	0.986	1.269	0.818	0.028481	0.933	0.139381	0.774	0.00118114	0.836	0.172238
P49962	Signal recognition particle 9 kDa protein OS=Mus musculus OX=10090 GN=Srp9	Srp9	10.194	10.706	50	5	6	5	1.161	0.978	1.01	1.003	1.062	0.892	1.158	0.080303	0.921	0.4821	1.132	0.154743	1.065	0.44182
P50096	Inosine-5'-monophosphate dehydrogenase 1 OS=Mus musculus OX=10090 GN=Impdh1	Impdh1	55.278	9.1376	3.9	2	3	1
P50114	Protein S100-B OS=Mus musculus OX=10090 GN=S100b	S100b	10.728	35.879	23.9	2	3	2	0.842	0.677	1.276	1.328	1.169	0.82	0.634	0.0022151	0.579	1.7586e-05	1.556	0.00168443	0.843	0.47222
P50136	2-oxoisovalerate dehydrogenase subunit alpha, mitochondrial OS=Mus musculus OX=10090 GN=Bckdha	Bckdha	50.37	49.111	30.8	10	16	10	1.087	0.986	0.976	1.07	1.027	0.909	1.016	0.4033	0.96	0.116516	1.074	0.0034955	1.014	0.80974
P50153	Guanine nucleotide-binding protein G(I)/G(S)/G(O) subunit gamma-4 OS=Mus musculus OX=10090 GN=Gng4	Gng4	8.4047	50.767	85.3	6	9	6	0.983	1.034	0.926	0.872	1.1	1.198	1.127	0.0021165	0.94	0.04154	0.773	0.0043424	0.928	0.5427
P50171	Estradiol 17-beta-dehydrogenase 8 OS=Mus musculus OX=10090 GN=Hsd17b8	Hsd17b8	26.588	51.272	35.1	5	9	5	1.12	1.024	1.021	0.928	0.989	0.969	1.207	0.0090431	1.035	0.52124	1.054	0.7959	1.097	0.062078
P50247	Adenosylhomocysteinase OS=Mus musculus OX=10090 GN=Ahcy	Ahcy	47.688	82.037	51.4	19	32	18	0.819	0.953	0.99	0.881	1.054	1.25	0.93	0.25722	0.904	0.00051542	0.792	5.3656e-11	0.867	0.30876
P50285	Dimethylaniline monooxygenase [N-oxide-forming] 1 OS=Mus musculus OX=10090 GN=Fmo1	Fmo1	59.914	32.141	5.6	2	2	2	1.058	0.928	0.917	1.044	1.101	1.01	1.013	0.97336	0.843	0.08616	0.908	0.7498	0.92	0.180199
P50396	Rab GDP dissociation inhibitor alpha OS=Mus musculus OX=10090 GN=Gdi1	Gdi1	50.521	323.31	67.6	30	84	24	0.878	1.058	0.948	0.892	0.992	1.19	0.984	0.53462	1.067	0.00155675	0.797	1e-32	0.938	0.58354
P50428	Arylsulfatase A OS=Mus musculus OX=10090 GN=Arsa	Arsa	53.748	16.586	14.4	4	5	4	1.053	0.985	0.963	1.102	0.955	1.024	0.956	0.6536	1.031	0.40692	0.94	0.40426	0.974	0.63438
P50429	Arylsulfatase B OS=Mus musculus OX=10090 GN=Arsb	Arsb	59.646	24.939	15.7	7	11	7	1.071	1.091	0.971	1.069	0.986	0.883	1.002	0.4599	1.106	0.00164013	1.1	0.0169201	1.066	0.37476
P50516	V-type proton ATPase catalytic subunit A OS=Mus musculus OX=10090 GN=Atp6v1a	Atp6v1a	68.325	323.31	65.5	33	101	33	0.988	1.042	1.015	0.898	1.023	1.05	1.1	6.2946e-05	1.019	0.61516	0.967	0.0117823	1.025	0.627
P50518	V-type proton ATPase subunit E 1 OS=Mus musculus OX=10090 GN=Atp6v1e1	Atp6v1e1	26.157	243.33	59.3	17	56	17	1.244	1.016	1.051	1.074	0.958	0.733	1.158	3.794e-11	1.061	0.177781	1.434	1.0103e-14	1.197	0.21842
P50543	Protein S100-A11 OS=Mus musculus OX=10090 GN=S100a11	S100a11	11.083	32.03	36.7	3	4	3	1.04	0.901	0.954	1.289	1.013	0.885	0.807	0.027377	0.889	0.007522	1.078	0.104737	0.908	0.50716
P50544	Very long-chain specific acyl-CoA dehydrogenase, mitochondrial OS=Mus musculus OX=10090 GN=Acadvl	Acadvl	70.875	74.161	36.7	18	22	18	0.914	0.908	0.965	0.919	0.983	1.256	0.995	0.9816	0.924	0.17022	0.768	4.0076e-05	0.883	0.29674
P50571	Gamma-aminobutyric acid receptor subunit beta-1 OS=Mus musculus OX=10090 GN=Gabrb1	Gabrb1	54.1	46.999	23.2	9	14	3	1.015	0.958	0.957	0.867	1.058	1.132	1.171	0.153019	0.905	0.35628	0.845	0.023057	0.958	0.68028
P50580	Proliferation-associated protein 2G4 OS=Mus musculus OX=10090 GN=Pa2g4	Pa2g4	43.698	124.19	47.7	18	34	18	0.931	1.07	0.985	0.944	1.006	1.05	0.986	0.60566	1.064	0.060016	0.938	0.00159729	0.995	0.9211
P50586	Tubby protein OS=Mus musculus OX=10090 GN=Tub	Tub	55.361	15.589	5	2	3	2	1.289	1.027	0.936	1.102	0.925	0.819	1.17	0.30706	1.11	0.122943	1.143	0.27456	1.143	0.36286
P51125	Calpastatin OS=Mus musculus OX=10090 GN=Cast	Cast	84.921	74.581	14.6	9	13	9	1.112	0.838	1.086	1.352	1.03	0.687	0.822	8.3102e-05	0.814	1.3632e-06	1.581	9.7031e-05	0.989	0.93522
P51141	Segment polarity protein dishevelled homolog DVL-1 OS=Mus musculus OX=10090 GN=Dvl1	Dvl1	75.358	3.52	5.9	4	4	2	1.193	0.909	0.998	1.069	1.043	0.872	1.116		0.872		1.144		1.039	0.74466
P51150	Ras-related protein Rab-7a OS=Mus musculus OX=10090 GN=Rab7a	Rab7a	23.489	182.13	74.9	15	30	15	0.865	1.03	1	0.899	1.006	1.177	0.962	0.7348	1.024	0.6681	0.85	1.1558e-10	0.939	0.56604
P51163	Uroporphyrinogen-III synthase OS=Mus musculus OX=10090 GN=Uros	Uros	28.504	19.496	12.5	3	3	3	1.103	1.002	1.034	0.926	1.009	0.975	1.191	0.13708	0.993	0.93484	1.061	0.72318	1.079	0.115541
P51174	Long-chain specific acyl-CoA dehydrogenase, mitochondrial OS=Mus musculus OX=10090 GN=Acadl	Acadl	47.907	153.1	38.1	16	31	16	0.817	0.938	0.97	0.918	0.995	1.254	0.89	1.56133e-05	0.943	0.000181225	0.774	1.69531e-13	0.86	0.2501
P51175	Protoporphyrinogen oxidase OS=Mus musculus OX=10090 GN=Ppox	Ppox	50.87	24.007	21.6	7	8	7	1.222	0.985	0.827	0.718	1.043	1.293	1.702	0.0165405	0.944	0.91318	0.64	0.0148608	0.993	0.9664
P51410	60S ribosomal protein L9 OS=Mus musculus OX=10090 GN=Rpl9	Rpl9	21.881	65.047	35.4	7	13	7	0.963	1.048	1.009	0.947	1.062	1.019	1.017	0.21274	0.987	0.218	0.99	0.76686	0.997	0.96158
P51432	1-phosphatidylinositol 4,5-bisphosphate phosphodiesterase beta-3 OS=Mus musculus OX=10090 GN=Plcb3	Plcb3	139.49	14.685	4.5	5	6	5	0.874	1.051	1.022	0.957	0.992	1.116	0.913	0.20184	1.059	0.46898	0.916	0.23778	0.962	0.61396
P51569	Alpha-galactosidase A OS=Mus musculus OX=10090 GN=Gla	Gla	47.642	4.2617	2.6	1	1	1
P51655	Glypican-4 OS=Mus musculus OX=10090 GN=Gpc4	Gpc4	62.586	18.182	14.9	6	6	4	0.889	1.074	0.896	0.997	0.951	1.201	0.892		1.129		0.746		0.908	0.36914
P51660	Peroxisomal multifunctional enzyme type 2 OS=Mus musculus OX=10090 GN=Hsd17b4	Hsd17b4	79.481	169.87	28.4	18	24	18	0.947	0.963	0.996	0.904	1.019	1.154	1.048	0.80146	0.945	0.133964	0.863	1.75562e-05	0.944	0.507
P51791	H(+)/Cl(-) exchange transporter 3 OS=Mus musculus OX=10090 GN=Clcn3	Clcn3	90.868	6.6926	4.2	3	3	3	0.87	1.002	1.042	0.889	0.98	1.21	0.979	0.7806	1.022	0.72742	0.861	0.136978	0.946	0.6646
P51807	Dynein light chain Tctex-type 1 OS=Mus musculus OX=10090 GN=Dynlt1	Dynlt1	12.483	26.351	30.1	2	2	2	0.636	1.055	1.087	0.986	1.039	1.182	0.645		1.015		0.92		0.866	0.40582
P51830	Adenylate cyclase type 9 OS=Mus musculus OX=10090 GN=Adcy9	Adcy9	150.95	51.854	12.6	16	19	16	0.971	1.074	0.983	0.873	0.953	1.102	1.112	0.00070343	1.127	0.00063903	0.892	0.00022451	1.034	0.6457
P51855	Glutathione synthetase OS=Mus musculus OX=10090 GN=Gss	Gss	52.246	58.912	46.6	17	22	17	1.012	1.029	1.014	0.994	1.051	0.925	1.018	0.9987	0.979	0.0166551	1.096	0.06396	1.029	0.5116
P51859	Hepatoma-derived growth factor OS=Mus musculus OX=10090 GN=Hdgf	Hdgf	26.268	140.41	70	11	24	11	1.067	0.97	1.083	1.306	0.987	0.682	0.817	4.1913e-09	0.983	0.03642	1.588	1.64191e-12	1.049	0.69378
P51863	V-type proton ATPase subunit d 1 OS=Mus musculus OX=10090 GN=Atp6v0d1	Atp6v0d1	40.301	251.1	52.1	16	36	16	0.879	1.041	0.972	0.844	1.033	1.191	1.041	0.066079	1.008	0.97306	0.816	3.2116e-10	0.943	0.66704
P51880	Fatty acid-binding protein, brain OS=Mus musculus OX=10090 GN=Fabp7	Fabp7	14.893	26.144	34.8	3	7	3	0.866	1.028	0.918	0.979	1.173	1.016	0.885	0.036657	0.876	0.103384	0.904	0.0103981	0.888	0.18712
P51881	ADP/ATP translocase 2 OS=Mus musculus OX=10090 GN=Slc25a5	Slc25a5	32.931	50.101	48.7	15	66	7	0.82	0.909	1.008	0.938	1.052	1.265	0.874	0.00033741	0.864	3.4342e-11	0.797	1.2367e-11	0.841	0.184137
P51906	Excitatory amino acid transporter 3 OS=Mus musculus OX=10090 GN=Slc1a1	Slc1a1	56.693	11.046	2.9	1	1	1	0.921	1.02	0.977	1.018	1.157	0.96	0.905		0.882		1.018		0.931	0.32858
P51910	Apolipoprotein D OS=Mus musculus OX=10090 GN=Apod	Apod	21.53	13.268	13.2	2	3	2	0.688	0.741	0.912	0.835	0.906	1.81	0.824		0.818		0.504		0.659	0.23762
P51949	CDK-activating kinase assembly factor MAT1 OS=Mus musculus OX=10090 GN=Mnat1	Mnat1	35.848	3.4741	5.2	1	1	1	1.032	1.125	0.939	1.023	1.098	0.858	1.009		1.025		1.094		1.039	0.6717
P51954	Serine/threonine-protein kinase Nek1 OS=Mus musculus OX=10090 GN=Nek1	Nek1	136.69	1.8119	1.2	1	1	1
P52189	Inward rectifier potassium channel 4 OS=Mus musculus OX=10090 GN=Kcnj4	Kcnj4	49.899	8.5831	9.4	4	4	4	0.967	1.199	0.932	0.872	0.986	1.079	1.109	0.073919	1.216	0.0039787	0.864	0.089743	1.055	0.63758
P52196	Thiosulfate sulfurtransferase OS=Mus musculus OX=10090 GN=Tst	Tst	33.466	54.782	25.9	8	16	8	0.769	0.906	0.923	0.945	1.056	1.352	0.814	6.3289e-05	0.858	8.1239e-08	0.683	5.0172e-11	0.775	0.110123
P52332	Tyrosine-protein kinase JAK1 OS=Mus musculus OX=10090 GN=Jak1	Jak1	133.37	1.6425	1	1	1	1
P52432	DNA-directed RNA polymerases I and III subunit RPAC1 OS=Mus musculus OX=10090 GN=Polr1c	Polr1c	39.106	4.5478	6.4	2	2	2	1.043	1.014	1.002	1.119	0.857	1.011	0.932	0.73192	1.183	0.48388	0.991	0.83874	1.024	0.7424
P52479	Ubiquitin carboxyl-terminal hydrolase 10 OS=Mus musculus OX=10090 GN=Usp10	Usp10	87.021	9.5094	5.8	3	4	3	0.915	1.02	0.977	1.015	1.085	1.026	0.901	0.112316	0.94	0.5297	0.952	0.55544	0.932	0.131196
P52480	Pyruvate kinase PKM OS=Mus musculus OX=10090 GN=Pkm	Pkm	57.844	323.31	76.5	41	209	41	0.948	1.027	0.987	0.959	1.022	1.086	0.989	0.98464	1.005	0.42854	0.909	2.73748e-12	0.966	0.46946
P52503	NADH dehydrogenase [ubiquinone] iron-sulfur protein 6, mitochondrial OS=Mus musculus OX=10090 GN=Ndufs6	Ndufs6	13.02	177	64.7	8	20	8	1.11	0.937	1.102	1.165	0.963	0.792	0.953	0.064275	0.973	0.46528	1.391	5.20179e-11	1.078	0.53252
P52623	Uridine-cytidine kinase 1 OS=Mus musculus OX=10090 GN=Uck1	Uck1	31.068	20.754	18.4	4	4	4	0.998	0.945	0.961	0.959	1.101	1.073	1.041		0.858		0.896		0.927	0.176344
P52760	2-iminobutanoate/2-iminopropanoate deaminase OS=Mus musculus OX=10090 GN=Rida	Rida	14.255	102.54	69.6	6	18	6	1.08	0.856	1.09	1.326	1.004	0.783	0.814	0.0020367	0.853	2.4424e-05	1.392	3.55438e-12	0.972	0.95064
P52795	Ephrin-B1 OS=Mus musculus OX=10090 GN=Efnb1	Efnb1	37.859	4.2046	5.2	1	1	1
P52800	Ephrin-B2 OS=Mus musculus OX=10090 GN=Efnb2	Efnb2	37.202	26.635	16.1	4	4	4	0.984	1.102	0.964	0.94	0.97	1.058	1.047	0.029141	1.136	0.0099205	0.911	0.080582	1.028	0.6497
P52825	Carnitine O-palmitoyltransferase 2, mitochondrial OS=Mus musculus OX=10090 GN=Cpt2	Cpt2	73.98	30.214	20.7	12	12	12	0.849	0.826	0.965	0.929	1.035	1.369	0.914	0.129958	0.798	0.00165747	0.705	0.0032635	0.792	0.150881
P52912	Nucleolysin TIA-1 OS=Mus musculus OX=10090 GN=Tia1	Tia1	42.799	22.182	6.5	2	4	1	1.202	1.102	0.995	1.145	1.071	0.611	1.05		1.029		1.628		1.167	0.41354
P53026	60S ribosomal protein L10a OS=Mus musculus OX=10090 GN=Rpl10a	Rpl10a	24.916	58.009	27.6	7	10	7	0.873	1.025	1.095	0.862	0.927	1.209	1.013	0.58074	1.106	0.56492	0.906	0.36018	0.998	0.97124
P53395	Lipoamide acyltransferase component of branched-chain alpha-keto acid dehydrogenase complex, mitochondrial OS=Mus musculus OX=10090 GN=Dbt	Dbt	53.246	38.996	29.9	12	17	12	1.079	1.034	1.113	0.876	1.023	0.922	1.232	0.0028165	1.011	0.53902	1.207	0.00192104	1.144	0.054356
P53564	Homeobox protein cut-like 1 OS=Mus musculus OX=10090 GN=Cux1	Cux1	165.59	20.584	5.3	7	8	7	1.058	0.928	1.003	1.218	1.009	0.835	0.869	0.20466	0.92	0.63096	1.201	0.26498	0.976	0.91106
P53612	Geranylgeranyl transferase type-2 subunit beta OS=Mus musculus OX=10090 GN=Rabggtb	Rabggtb	37.803	8.9993	7.1	2	2	2	0.857	1.073	0.929	0.951	0.993	1.2	0.901		1.081		0.774		0.909	0.38684
P53668	LIM domain kinase 1 OS=Mus musculus OX=10090 GN=Limk1	Limk1	72.792	5.3013	5.6	4	4	4	0.899	0.731	1.041	0.923	1.091	1.305	0.974	0.81176	0.67	0.0085406	0.798	0.114619	0.805	0.20332
P53702	Cytochrome c-type heme lyase OS=Mus musculus OX=10090 GN=Hccs	Hccs	30.977	23.835	15.4	4	5	4	0.827	0.975	0.97	0.936	1.064	1.255	0.884	0.20836	0.916	0.05206	0.773	0.0094585	0.852	0.195435
P53810	Phosphatidylinositol transfer protein alpha isoform OS=Mus musculus OX=10090 GN=Pitpna	Pitpna	31.893	202.1	71.6	23	54	22	0.83	0.942	1.006	0.92	1.018	1.24	0.902	0.0047799	0.925	6.3653e-05	0.811	9.025e-13	0.874	0.28074
P53811	Phosphatidylinositol transfer protein beta isoform OS=Mus musculus OX=10090 GN=Pitpnb	Pitpnb	31.487	56.005	46.1	10	15	9	0.877	0.958	0.998	0.966	1.037	1.062	0.908	0.81832	0.924	0.065737	0.94	0.23956	0.924	0.170721
P53986	Monocarboxylate transporter 1 OS=Mus musculus OX=10090 GN=Slc16a1	Slc16a1	53.267	18.369	7.5	3	3	3	0.837	0.844	0.959	0.986	1.063	1.305	0.849	0.0050244	0.794	0.0024166	0.735	1.71256e-05	0.787	0.068585
P53994	Ras-related protein Rab-2A OS=Mus musculus OX=10090 GN=Rab2a	Rab2a	23.547	121.68	60.8	11	28	6	0.963	0.971	0.949	0.921	0.995	1.244	1.046	0.35168	0.976	0.29018	0.763	5.1475e-07	0.912	0.45308
P53995	Anaphase-promoting complex subunit 1 OS=Mus musculus OX=10090 GN=Anapc1	Anapc1	215.99	3.6226	1.4	2	2	2	0.902	1.004	0.908	0.926	1.098	1.178	0.974		0.914		0.771		0.879	0.189595
P53996	Cellular nucleic acid-binding protein OS=Mus musculus OX=10090 GN=Cnbp	Cnbp	19.592	37.297	34.8	7	11	7	0.947	0.951	1.041	1.017	0.982	1.044	0.931	0.107155	0.968	0.101135	0.997	0.27924	0.966	0.37604
P54071	Isocitrate dehydrogenase [NADP], mitochondrial OS=Mus musculus OX=10090 GN=Idh2	Idh2	50.906	198.83	40.5	19	37	17	0.931	0.993	0.986	0.92	1.008	1.169	1.012	0.33634	0.985	0.46502	0.843	3.7776e-11	0.94	0.4713
P54103	DnaJ homolog subfamily C member 2 OS=Mus musculus OX=10090 GN=Dnajc2	Dnajc2	71.721	22.702	12.2	5	5	5	0.935	0.938	1.085	0.89	1.015	1.145	1.051	0.93888	0.924	0.44316	0.948	0.75738	0.97	0.76726
P54116	Erythrocyte band 7 integral membrane protein OS=Mus musculus OX=10090 GN=Stom	Stom	31.375	7.6818	9.9	2	2	2	1.007	1.002	0.972	0.945	1.126	0.997	1.066		0.89		0.975		0.972	0.64736
P54227	Stathmin OS=Mus musculus OX=10090 GN=Stmn1	Stmn1	17.274	64.344	75.2	19	63	15	1.413	0.922	0.971	1.322	0.907	0.607	1.069	0.0106175	1.017	0.3476	1.6	1.62448e-12	1.166	0.52054
P54254	Ataxin-1 OS=Mus musculus OX=10090 GN=Atxn1	Atxn1	83.792	-2	0.9	1	1	1	1.125	1.046	0.998	0.961	0.958	0.966	1.171		1.092		1.033		1.098	0.117535
P54276	DNA mismatch repair protein Msh6 OS=Mus musculus OX=10090 GN=Msh6	Msh6	151.08	2.5322	2.3	2	2	2
P54285	Voltage-dependent L-type calcium channel subunit beta-3 OS=Mus musculus OX=10090 GN=Cacnb3	Cacnb3	54.571	37.587	14.3	7	8	5	1.116	1.122	1.016	0.9	0.966	0.833	1.24	0.000156126	1.161	0.30556	1.22	0.185836	1.206	0.024742
P54310	Hormone-sensitive lipase OS=Mus musculus OX=10090 GN=Lipe	Lipe	83.347	1.9292	2.6	1	1	1
P54726	UV excision repair protein RAD23 homolog A OS=Mus musculus OX=10090 GN=Rad23a	Rad23a	39.706	81.66	28.7	11	21	9	1.206	0.937	1.098	1.312	0.965	0.611	0.919	0.33582	0.971	0.34554	1.797	6.81055e-12	1.122	0.53768
P54728	UV excision repair protein RAD23 homolog B OS=Mus musculus OX=10090 GN=Rad23b	Rad23b	43.512	59.977	27.4	12	29	10	1.317	0.954	1.017	1.278	0.949	0.607	1.031	0.34618	1.005	0.73138	1.675	2.538e-10	1.16	0.48262
P54729	NEDD8 ultimate buster 1 OS=Mus musculus OX=10090 GN=Nub1	Nub1	70.306	10.154	5.7	4	5	4	0.939	0.926	1.159	0.939	0.867	1.181	1	0.9259	1.068	0.83374	0.981	0.45206	1.012	0.90046
P54731	FAS-associated factor 1 OS=Mus musculus OX=10090 GN=Faf1	Faf1	73.862	18.512	12.6	6	7	6	0.948	0.882	1.046	0.974	0.963	1.194	0.973	0.8294	0.916	0.0085819	0.876	0.50016	0.919	0.39
P54754	Ephrin type-B receptor 3 OS=Mus musculus OX=10090 GN=Ephb3	Ephb3	109.66	13.072	4.2	3	3	1	0.918	1.086	0.994	0.862	1.042	1.113	1.065		1.042		0.893		0.994	0.97582
P54763	Ephrin type-B receptor 2 OS=Mus musculus OX=10090 GN=Ephb2	Ephb2	109.9	89.461	11.3	8	10	8	0.805	1.017	1.021	0.961	1.065	1.114	0.838	0.179217	0.955	0.8238	0.917	0.20918	0.905	0.314
P54775	26S proteasome regulatory subunit 6B OS=Mus musculus OX=10090 GN=Psmc4	Psmc4	47.408	165.19	52.2	20	33	17	1.11	1.017	1.054	1.196	0.987	0.719	0.928	0.36952	1.03	0.65756	1.466	3.86702e-12	1.096	0.496
P54797	Transport and Golgi organization 2 homolog OS=Mus musculus OX=10090 GN=Tango2	Tango2	30.947	5.5905	13	2	2	2	1.044	1.081	1.031	0.838	1.043	1	1.246		1.036		1.031		1.095	0.23636
P54818	Galactocerebrosidase OS=Mus musculus OX=10090 GN=Galc	Galc	77.256	1.8995	2.3	1	1	1
P54822	Adenylosuccinate lyase OS=Mus musculus OX=10090 GN=Adsl	Adsl	54.866	142.3	29.1	11	18	11	0.849	0.941	0.956	0.911	1.022	1.269	0.932	0.022795	0.921	0.04158	0.753	1.028e-06	0.858	0.23472
P54823	Probable ATP-dependent RNA helicase DDX6 OS=Mus musculus OX=10090 GN=Ddx6	Ddx6	54.191	65.216	28.8	10	15	10	0.928	1.002	0.995	1.007	1.074	1.085	0.922	0.076216	0.933	0.43234	0.917	0.0036017	0.924	0.079278
P54830	Tyrosine-protein phosphatase non-receptor type 5 OS=Mus musculus OX=10090 GN=Ptpn5	Ptpn5	60.815	31.487	14.6	7	13	7	0.997	1.107	0.963	0.923	0.922	1.092	1.08	0.0090422	1.201	4.3631e-05	0.882	0.00046313	1.044	0.55796
P54923	[Protein ADP-ribosylarginine] hydrolase OS=Mus musculus OX=10090 GN=Adprh	Adprh	40.068	106.34	32.3	8	13	8	0.954	0.979	0.961	0.89	1.004	1.173	1.072	0.063979	0.975	0.039336	0.819	8.0126e-07	0.944	0.58556
P55012	Solute carrier family 12 member 2 OS=Mus musculus OX=10090 GN=Slc12a2	Slc12a2	131.03	172.66	23.7	25	30	25	0.783	0.816	1.043	1.002	1.067	1.275	0.781	2.0423e-08	0.765	1e-32	0.818	1.3809e-07	0.79	0.106616
P55065	Phospholipid transfer protein OS=Mus musculus OX=10090 GN=Pltp	Pltp	54.452	8.9518	6.1	2	2	2	1.072	1.073	1.012	0.889	0.998	0.999	1.206		1.075		1.013		1.094	0.103782
P55066	Neurocan core protein OS=Mus musculus OX=10090 GN=Ncan	Ncan	137.2	299.04	20.8	22	36	22	1.037	1.084	1.061	1.08	0.99	0.819	0.96	0.26718	1.095	0.0123631	1.295	5.67657e-12	1.101	0.33898
P55088	Aquaporin-4 OS=Mus musculus OX=10090 GN=Aqp4	Aqp4	34.436	4.5388	5.3	2	5	2	0.643	0.898	0.855	0.963	0.941	1.685	0.668	0.185263	0.954	0.53008	0.507	0.00031802	0.668	0.157962
P55096	ATP-binding cassette sub-family D member 3 OS=Mus musculus OX=10090 GN=Abcd3	Abcd3	75.474	18.986	10.8	7	9	7	0.812	0.923	0.941	0.917	0.988	1.349	0.885	0.051318	0.934	0.152916	0.698	0.00052323	0.822	0.2223
P55144	Tyrosine-protein kinase receptor TYRO3 OS=Mus musculus OX=10090 GN=Tyro3	Tyro3	96.207	3.3119	1	1	1	1
P55194	SH3 domain-binding protein 1 OS=Mus musculus OX=10090 GN=Sh3bp1	Sh3bp1	74.172	17.529	12.8	7	8	7	1.112	0.964	0.774	0.91	1.322	0.992	1.222		0.729		0.78		0.884	0.47656
P55258	Ras-related protein Rab-8A OS=Mus musculus OX=10090 GN=Rab8a	Rab8a	23.668	31.084	36.7	8	15	4	0.897	1	0.987	0.927	0.986	1.206	0.968	0.68004	1.014	0.60236	0.818	0.0080155	0.925	0.44592
P55264	Adenosine kinase OS=Mus musculus OX=10090 GN=Adk	Adk	40.148	67.405	36.8	13	22	13	0.802	1.001	1.008	0.901	1.014	1.242	0.89	0.0028983	0.987	0.50742	0.812	2.1843e-06	0.89	0.40118
P55288	Cadherin-11 OS=Mus musculus OX=10090 GN=Cdh11	Cdh11	88.111	16.877	10.1	7	8	7	1.07	1.068	0.962	1.126	1.031	0.872	0.95	0.41218	1.036	0.133124	1.103	0.0185174	1.023	0.75658
P55302	Alpha-2-macroglobulin receptor-associated protein OS=Mus musculus OX=10090 GN=Lrpap1	Lrpap1	42.215	160.99	45.6	20	32	20	1.321	0.916	1.014	1.29	0.906	0.667	1.024	0.111804	1.011	0.86882	1.52	1.62481e-12	1.136	0.52898
P55772	Ectonucleoside triphosphate diphosphohydrolase 1 OS=Mus musculus OX=10090 GN=Entpd1	Entpd1	57.205	7.856	3.7	1	1	1
P55821	Stathmin-2 OS=Mus musculus OX=10090 GN=Stmn2	Stmn2	20.828	17.42	20.1	6	14	2	1.307	0.978	0.989	1.28	0.935	0.635	1.021	0.91144	1.046	0.56664	1.557	0.066495	1.149	0.4907
P55937	Golgin subfamily A member 3 OS=Mus musculus OX=10090 GN=Golga3	Golga3	167.22	198.04	26.2	28	31	28	1.141	1.001	1.026	1.238	0.964	0.78	0.922	0.040756	1.038	0.186377	1.315	1.1194e-07	1.062	0.61134
P56135	ATP synthase subunit f, mitochondrial OS=Mus musculus OX=10090 GN=Atp5j2	Atp5j2	10.344	10.11	26.1	2	4	2	0.941	0.967	1.051	0.941	1.076	1.109	1	0.80214	0.899	0.098479	0.948	0.39862	0.947	0.42606
P56212	cAMP-regulated phosphoprotein 19 OS=Mus musculus OX=10090 GN=Arpp19	Arpp19	12.293	12.639	56.2	7	12	6	1.263	1.017	1.016	1.148	0.933	0.681	1.1	0.31572	1.09	0.0075006	1.492	0.0114807	1.193	0.31312
P56213	FAD-linked sulfhydryl oxidase ALR OS=Mus musculus OX=10090 GN=Gfer	Gfer	22.876	28.087	36.4	7	12	7	1.242	0.9	1.056	1.171	1.031	0.642	1.061	0.055984	0.873	0.00075521	1.645	2.0859e-05	1.124	0.53182
P56371	Ras-related protein Rab-4A OS=Mus musculus OX=10090 GN=Rab4a	Rab4a	24.408	7.9036	17	3	3	2	0.883	0.909	1.056	0.991	0.988	1.178	0.891	0.106941	0.92	0.024558	0.896	0.111816	0.902	0.27028
P56375	Acylphosphatase-2 OS=Mus musculus OX=10090 GN=Acyp2	Acyp2	11.877	38.304	56.6	6	9	6	1.099	0.888	1.046	1.223	1.061	0.73	0.899	0.0027983	0.837	0.0055387	1.433	3.1986e-09	1.006	0.88846
P56376	Acylphosphatase-1 OS=Mus musculus OX=10090 GN=Acyp1	Acyp1	11.241	41.135	63.6	6	11	6	1.195	0.91	1.081	1.351	0.936	0.607	0.885	0.000123342	0.972	0.051816	1.781	1.9399e-11	1.101	0.59238
P56379	6.8 kDa mitochondrial proteolipid OS=Mus musculus OX=10090 GN=Mp68	Mp68	6.6979	6.766	34.5	3	17	3	0.77	0.919	0.838	0.835	0.912	1.642	0.922	0.29604	1.008	0.32734	0.51	1.95119e-11	0.746	0.31822
P56380	Bis(5'-nucleosyl)-tetraphosphatase [asymmetrical] OS=Mus musculus OX=10090 GN=Nudt2	Nudt2	16.989	73.145	80.3	9	15	9	0.967	0.961	0.999	0.943	1.054	1.045	1.025	0.78064	0.912	0.004398	0.956	0.036179	0.962	0.37732
P56382	ATP synthase subunit epsilon, mitochondrial OS=Mus musculus OX=10090 GN=Atp5f1e	Atp5f1e	5.8378	7.3797	57.7	4	7	4	0.92	0.922	1.014	1.033	1.039	1.026	0.891	0.22762	0.887	0.038564	0.988	0.3048	0.922	0.125358
P56387	Dynein light chain Tctex-type 3 OS=Mus musculus OX=10090 GN=Dynlt3	Dynlt3	12.957	19.28	19.8	2	3	2	0.899	1.036	0.866	0.917	1.037	1.182	0.98	0.87836	0.999	0.8539	0.733	0.20652	0.893	0.29274
P56388	Cocaine- and amphetamine-regulated transcript protein OS=Mus musculus OX=10090 GN=Cartpt	Cartpt	14.285	14.769	19.4	2	2	2	1.518	0.768	1.061	1.058	0.869	0.83	1.435		0.884		1.278		1.214	0.48678
P56389	Cytidine deaminase OS=Mus musculus OX=10090 GN=Cda	Cda	16.131	7.9556	20.5	2	3	2
P56391	Cytochrome c oxidase subunit 6B1 OS=Mus musculus OX=10090 GN=Cox6b1	Cox6b1	10.071	70.449	70.9	7	25	7	1.093	0.928	1.042	1.159	0.997	0.816	0.943	0.013	0.931	0.00043608	1.277	1.9485e-08	1.031	0.75256
P56392	Cytochrome c oxidase subunit 7A1, mitochondrial OS=Mus musculus OX=10090 GN=Cox7a1	Cox7a1	8.9863	8.1188	16.2	1	1	1	0.843	0.956	0.964	0.991	0.995	1.248	0.851		0.961		0.772		0.854	0.155297
P56394	Cytochrome c oxidase copper chaperone OS=Mus musculus OX=10090 GN=Cox17	Cox17	6.784	29.722	77.8	4	9	4	1.002	0.862	1.301	1.104	1.147	0.658	0.908	0.017782	0.752	4.0442e-08	1.977	7.8837e-07	1.088	0.66812
P56395	Cytochrome b5 OS=Mus musculus OX=10090 GN=Cyb5a	Cyb5a	15.241	13.848	25.4	3	5	3	1.062	1.028	1.099	1.051	0.949	0.85	1.01	0.90724	1.083	0.190615	1.293	0.093764	1.119	0.14594
P56399	Ubiquitin carboxyl-terminal hydrolase 5 OS=Mus musculus OX=10090 GN=Usp5	Usp5	95.832	323.31	47.2	32	70	32	0.885	1.079	0.959	0.95	0.989	1.106	0.932	0.00049762	1.091	3.5394e-06	0.867	4.3087e-11	0.96	0.59652
P56480	ATP synthase subunit beta, mitochondrial OS=Mus musculus OX=10090 GN=Atp5f1b	Atp5f1b	56.3	323.31	74.3	28	268	28	1.261	0.918	1.068	1.22	0.976	0.652	1.034	0.0108559	0.941	2.3767e-09	1.638	1e-32	1.14	0.49142
P56528	ADP-ribosyl cyclase/cyclic ADP-ribose hydrolase 1 OS=Mus musculus OX=10090 GN=Cd38	Cd38	34.407	5.2387	3.9	1	1	1	0.687	0.688	1.069	0.956	1.128	1.43	0.719		0.61		0.748		0.696	0.11888
P56546	C-terminal-binding protein 2 OS=Mus musculus OX=10090 GN=Ctbp2	Ctbp2	48.956	32.934	20	9	11	4	0.86	0.999	1.03	0.969	1.062	1.041	0.888	0.116423	0.941	0.197163	0.989	0.59716	0.94	0.3643
P56564	Excitatory amino acid transporter 1 OS=Mus musculus OX=10090 GN=Slc1a3	Slc1a3	59.622	171.89	17.3	9	39	7	0.815	0.947	0.971	0.953	1.079	1.331	0.855	0.12386	0.878	8.263e-05	0.73	7.9067e-05	0.813	0.146921
P56565	Protein S100-A1 OS=Mus musculus OX=10090 GN=S100a1	S100a1	10.505	66.31	37.2	4	11	4	1.029	0.933	1.054	1.139	1.073	0.826	0.903	0.136455	0.87	0.04296	1.276	0.39154	0.993	0.99436
P56671	Myc-associated zinc finger protein OS=Mus musculus OX=10090 GN=Maz	Maz	48.769	17.969	9.2	5	7	5	0.962	0.943	1.014	1.234	1.021	0.889	0.78	0.0055021	0.924	0.36664	1.141	0.0065437	0.928	0.53762
P56695	Wolframin OS=Mus musculus OX=10090 GN=Wfs1	Wfs1	100.58	87.014	25.3	18	27	18	1.094	1.067	0.921	0.882	0.927	1.121	1.24	0.0003207	1.151	0.033743	0.822	0.00136206	1.052	0.58904
P56812	Programmed cell death protein 5 OS=Mus musculus OX=10090 GN=Pdcd5	Pdcd5	14.275	61.385	53.2	6	14	6	1.364	0.912	1.054	1.353	0.908	0.547	1.008	0.72564	1.004	0.61428	1.927	5.5901e-08	1.186	0.48132
P56873	Sjoegren syndrome/scleroderma autoantigen 1 homolog OS=Mus musculus OX=10090 GN=Sssca1	Sssca1	21.336	31.507	64.3	6	6	6	1.15	1.006	1.008	1.105	1.029	0.878	1.041	0.93272	0.978	0.99934	1.148	0.2726	1.05	0.5578
P56942	Pro-MCH OS=Mus musculus OX=10090 GN=Pmch	Pmch	18.516	24.66	23.6	4	6	4	1.268	0.834	0.938	1.33	0.878	0.721	0.953	0.63094	0.95	0.22084	1.301	0.170979	1.038	0.81554
P56959	RNA-binding protein FUS OS=Mus musculus OX=10090 GN=Fus	Fus	52.673	178.07	17.8	11	32	11	1.168	0.97	1.051	1.333	0.928	0.691	0.876	9.1847e-11	1.045	0.0060431	1.521	1.39888e-14	1.08	0.60564
P56960	Exosome component 10 OS=Mus musculus OX=10090 GN=Exosc10	Exosc10	100.94	5.3512	1.5	1	1	1
P57080	Ubiquitin carboxyl-terminal hydrolase 25 OS=Mus musculus OX=10090 GN=Usp25	Usp25	121.42	2.4354	1.3	1	1	1
P57716	Nicastrin OS=Mus musculus OX=10090 GN=Ncstn	Ncstn	78.491	11.653	7.5	5	5	5	0.879	0.971	1.044	0.894	1.028	1.154	0.983	0.6925	0.945	0.96118	0.905	0.066396	0.941	0.55014
P57722	Poly(rC)-binding protein 3 OS=Mus musculus OX=10090 GN=Pcbp3	Pcbp3	39.294	24.999	32.9	9	21	4	0.874	1.114	0.92	0.883	1.101	1.194	0.99	0.62852	1.012	0.608	0.771	0.0021449	0.915	0.4996
P57724	Poly(rC)-binding protein 4 OS=Mus musculus OX=10090 GN=Pcbp4	Pcbp4	41.398	7.834	4.7	2	2	1	0.968	0.908	1.05	1.09	1.066	0.971	0.888		0.852		1.081		0.936	0.29006
P57746	V-type proton ATPase subunit D OS=Mus musculus OX=10090 GN=Atp6v1d	Atp6v1d	28.369	122.45	44.5	13	26	13	1.191	1.022	1.026	0.95	1.017	0.843	1.254	3.33067e-16	1.005	0.43086	1.217	1.029e-08	1.153	0.128238
P57759	Endoplasmic reticulum resident protein 29 OS=Mus musculus OX=10090 GN=Erp29	Erp29	28.823	59.905	50.4	10	16	10	1.138	0.911	1.108	1.307	0.995	0.656	0.871	0.000116314	0.916	0.00050206	1.689	7.87481e-13	1.067	0.66482
P57774	Pro-neuropeptide Y OS=Mus musculus OX=10090 GN=Npy	Npy	10.873	11.074	13.4	1	4	1	1.545	0.86	1.016	1.165	0.835	0.616	1.326	0.0006553	1.03	0.41894	1.649	0.0063763	1.308	0.3456
P57776	Elongation factor 1-delta OS=Mus musculus OX=10090 GN=Eef1d	Eef1d	31.293	159.34	56.2	11	20	9	1.13	0.963	1.033	1.23	0.989	0.767	0.919	0.0048776	0.974	0.21756	1.347	1.9815e-10	1.047	0.68872
P57780	Alpha-actinin-4 OS=Mus musculus OX=10090 GN=Actn4	Actn4	104.98	323.31	57	46	106	32	1.003	1.104	0.961	0.994	0.988	1.009	1.009	0.7544	1.117	5.29132e-13	0.952	0.181804	1.026	0.62462
P57784	U2 small nuclear ribonucleoprotein A' OS=Mus musculus OX=10090 GN=Snrpa1	Snrpa1	28.357	37.478	20	4	6	4	1.095	1.039	1.037	1.031	1.022	0.83	1.062	0.103618	1.017	0.7121	1.249	0.021583	1.1	0.24382
P58021	Transmembrane 9 superfamily member 2 OS=Mus musculus OX=10090 GN=Tm9sf2	Tm9sf2	75.329	23.241	12.7	7	9	7	0.905	0.987	0.942	0.864	1.057	1.203	1.047	0.47518	0.934	0.27164	0.783	0.0088221	0.907	0.42212
P58044	Isopentenyl-diphosphate Delta-isomerase 1 OS=Mus musculus OX=10090 GN=Idi1	Idi1	26.289	72.959	36.6	9	14	9	1.006	0.927	1.085	1.208	1.042	0.8	0.833	3.8797e-05	0.89	0.0118428	1.356	3.7495e-06	0.99	0.9907
P58064	28S ribosomal protein S6, mitochondrial OS=Mus musculus OX=10090 GN=Mrps6	Mrps6	14.308	6.7257	15.2	2	3	2	1.052	1.009	0.982	1.034	0.981	0.993	1.017	0.57556	1.029	0.38798	0.989	0.76768	1.012	0.6783
P58069	Ras GTPase-activating protein 2 OS=Mus musculus OX=10090 GN=Rasa2	Rasa2	96.4	8.0563	3.2	2	2	1	1.044	1.075	0.933	0.944	0.829	1.187	1.106		1.297		0.786		1.031	0.74272
P58158	Galactosylgalactosylxylosylprotein 3-beta-glucuronosyltransferase 3 OS=Mus musculus OX=10090 GN=B3gat3	B3gat3	37.066	3.3237	5.1	2	2	2
P58242	Acid sphingomyelinase-like phosphodiesterase 3b OS=Mus musculus OX=10090 GN=Smpdl3b	Smpdl3b	51.599	1.4328	2	1	1	1	1.04	1.021	0.935	0.906	0.983	1.137	1.148		1.039		0.822		0.99	0.93352
P58252	Elongation factor 2 OS=Mus musculus OX=10090 GN=Eef2	Eef2	95.313	323.31	45.9	32	74	31	0.858	1.032	1.011	0.939	1.085	1.094	0.914	2.16e-06	0.951	3.8851e-05	0.924	6.9804e-08	0.93	0.39442
P58281	Dynamin-like 120 kDa protein, mitochondrial OS=Mus musculus OX=10090 GN=Opa1	Opa1	111.34	323.31	50.5	49	97	49	0.953	1.046	0.99	1	0.992	1.059	0.953	0.00097832	1.054	1.6449e-07	0.935	1.1963e-06	0.98	0.57278
P58389	Serine/threonine-protein phosphatase 2A activator OS=Mus musculus OX=10090 GN=Ptpa	Ptpa	36.71	62.19	57	12	21	12	0.833	0.97	0.941	0.88	0.986	1.345	0.947	0.084062	0.984	0.70606	0.7	7.1761e-10	0.855	0.3499
P58390	Small conductance calcium-activated potassium channel protein 2 OS=Mus musculus OX=10090 GN=Kcnn2	Kcnn2	91.603	8.4882	4.9	4	4	4	0.868	1.036	0.973	0.872	0.996	1.245	0.995	0.9868	1.04	0.3481	0.782	0.063318	0.924	0.57604
P58404	Striatin-4 OS=Mus musculus OX=10090 GN=Strn4	Strn4	81.644	66.752	21.8	12	17	11	1.037	1.19	0.935	1.01	0.93	0.919	1.027	0.095582	1.28	0.000164215	1.017	0.4044	1.106	0.27152
P58468	Protein FAM207A OS=Mus musculus OX=10090 GN=Fam207a	Fam207a	24.814	2.551	12.8	2	2	2
P58501	PAX3- and PAX7-binding protein 1 OS=Mus musculus OX=10090 GN=Paxbp1	Paxbp1	104.83	1.9494	0.9	1	1	1
P58686	UPF0184 protein C9orf16 homolog OS=Mus musculus OX=10090	---	9.0547	1.653	27.7	2	2	2	1.104	1.028	0.996	1.016	0.981	0.936	1.087	0.080918	1.048	0.58494	1.064	0.6509	1.066	0.172821
P58742	Aladin OS=Mus musculus OX=10090 GN=Aaas	Aaas	59.43	1.7008	2.7	1	1	1
P58771	Tropomyosin alpha-1 chain OS=Mus musculus OX=10090 GN=Tpm1	Tpm1	32.68	134.16	66.5	23	37	11	1.375	0.928	0.983	1.362	0.896	0.588	1.01	0.59718	1.036	0.036816	1.672	6.39266e-13	1.155	0.5309
P58774	Tropomyosin beta chain OS=Mus musculus OX=10090 GN=Tpm2	Tpm2	32.836	29.917	46.5	17	2	0
P58802	TBC1 domain family member 10A OS=Mus musculus OX=10090 GN=Tbc1d10a	Tbc1d10a	56.202	10.685	14.2	5	5	5	1.134	1.009	0.861	0.793	1.049	1.179	1.43	0.042865	0.962	0.77126	0.73	0.067239	0.994	0.99212
P58854	Gamma-tubulin complex component 3 OS=Mus musculus OX=10090 GN=Tubgcp3	Tubgcp3	103.47	17.376	6.3	4	4	4	0.922	0.991	0.912	0.831	0.984	1.342	1.11	0.33332	1.007	0.87988	0.68	0.0040429	0.895	0.55536
P58871	182 kDa tankyrase-1-binding protein OS=Mus musculus OX=10090 GN=Tnks1bp1	Tnks1bp1	181.82	227.59	26.9	33	41	33	1.106	1.053	1.006	1.114	1.021	0.773	0.993	0.86548	1.031	0.33378	1.301	4.93439e-12	1.088	0.44674
P58929	Glucocorticoid modulatory element-binding protein 2 OS=Mus musculus OX=10090 GN=Gmeb2	Gmeb2	56.631	9.9423	2.5	1	1	1
P59016	Vacuolar protein sorting-associated protein 33B OS=Mus musculus OX=10090 GN=Vps33b	Vps33b	70.525	48.939	16.4	8	8	8	0.981	1.04	0.899	0.879	1.009	1.17	1.116	0.00194255	1.031	0.41774	0.768	0.009763	0.955	0.6804
P59017	Bcl-2-like protein 13 OS=Mus musculus OX=10090 GN=Bcl2l13	Bcl2l13	46.719	86.886	15.9	5	10	5	0.922	1.034	0.914	0.951	0.989	1.143	0.97	0.26818	1.046	0.30504	0.8	0.00135909	0.931	0.36518
P59108	Copine-2 OS=Mus musculus OX=10090 GN=Cpne2	Cpne2	61.035	29.424	14.8	7	13	6	0.951	0.957	0.956	0.927	0.925	1.252	1.026	0.93324	1.035	0.69678	0.764	0.00148414	0.923	0.5581
P59114	Phosphorylated CTD-interacting factor 1 OS=Mus musculus OX=10090 GN=Pcif1	Pcif1	80.504	10.215	2.3	1	1	1	0.814	0.961	1.021	0.969	1.073	1.168	0.84		0.896		0.874		0.871	0.182115
P59235	Nucleoporin Nup43 OS=Mus musculus OX=10090 GN=Nup43	Nup43	41.989	9.0069	7.6	2	2	2	1.089	1.089	0.976	1.134	0.987	0.811	0.96		1.103		1.203		1.076	0.47902
P59242	Cingulin OS=Mus musculus OX=10090 GN=Cgn	Cgn	136.45	2.0459	1.7	2	2	2	0.829	0.74	0.998	0.793	1.773	0.932	1.045	0.73168	0.417	0.21672	1.071	0.7543	0.734	0.38574
P59279	Ras-related protein Rab-2B OS=Mus musculus OX=10090 GN=Rab2b	Rab2b	24.198	5.4687	35.2	6	15	1	0.872	0.99	0.977	0.846	1.001	1.297	1.031		0.989		0.753		0.903	0.53732
P59281	Rho GTPase-activating protein 39 OS=Mus musculus OX=10090 GN=Arhgap39	Arhgap39	125.2	40.489	9.8	9	11	9	1.027	1.091	0.943	1.061	1.038	0.879	0.968	0.52588	1.051	0.48276	1.073	0.51912	1.028	0.7096
P59325	Eukaryotic translation initiation factor 5 OS=Mus musculus OX=10090 GN=Eif5	Eif5	48.968	77.74	39.9	17	25	17	1.079	1.023	1.019	1.118	1.015	0.883	0.965	0.074581	1.008	0.36876	1.154	2.0039e-05	1.035	0.61582
P59326	YTH domain-containing family protein 1 OS=Mus musculus OX=10090 GN=Ythdf1	Ythdf1	60.878	26.74	6.4	4	4	2
P59481	VIP36-like protein OS=Mus musculus OX=10090 GN=Lman2l	Lman2l	39.881	2.6037	2.3	1	1	1	0.857	0.997	0.926	0.839	1.066	1.301	1.021		0.935		0.712		0.867	0.39206
P59644	Phosphatidylinositol 4,5-bisphosphate 5-phosphatase A OS=Mus musculus OX=10090 GN=Inpp5j	Inpp5j	107.54	40.204	12.4	11	11	11	0.954	0.987	0.968	1.008	1.001	1.111	0.946	0.30582	0.986	0.90972	0.871	0.093024	0.932	0.120563
P59648	FXYD domain-containing ion transport regulator 7 OS=Mus musculus OX=10090 GN=Fxyd7	Fxyd7	8.4867	7.8835	25	2	3	2	0.995	0.941	1.039	0.875	1.009	1.12	1.137	0.78272	0.933	0.3471	0.928	0.45482	0.99	0.94712
P59708	Splicing factor 3B subunit 6 OS=Mus musculus OX=10090 GN=Sf3b6	Sf3b6	14.585	11.662	34.4	4	5	4	0.967	1.027	1.057	0.955	1.009	0.982	1.013	0.78748	1.018	0.989	1.076	0.119521	1.036	0.32222
P59759	MKL/myocardin-like protein 2 OS=Mus musculus OX=10090 GN=Mkl2	Mkl2	117.55	94.006	16.9	16	19	14	1.27	1.044	1.016	1.223	0.953	0.663	1.038	0.17158	1.095	0.00027708	1.532	1.0389e-07	1.173	0.38736
P59764	Dedicator of cytokinesis protein 4 OS=Mus musculus OX=10090 GN=Dock4	Dock4	226.55	74.253	10.8	17	20	16	0.998	1.022	0.965	0.929	1.017	1.092	1.074	0.121757	1.005	0.92608	0.884	0.0030833	0.983	0.76772
P59808	SAM and SH3 domain-containing protein 1 OS=Mus musculus OX=10090 GN=Sash1	Sash1	135.59	23.645	8	8	8	8	1.028	0.981	0.941	1.147	1.134	0.853	0.896	0.36286	0.865	0.25552	1.103	0.42834	0.941	0.63052
P59823	Interleukin-1 receptor accessory protein-like 1 OS=Mus musculus OX=10090 GN=Il1rapl1	Il1rapl1	79.629	6.6876	3.9	2	4	2	0.944	1.187	0.962	0.84	0.954	1.123	1.124	0.22038	1.244	0.025817	0.857	0.0059632	1.06	0.61834
P59913	Protein-L-isoaspartate O-methyltransferase domain-containing protein 1 OS=Mus musculus OX=10090 GN=Pcmtd1	Pcmtd1	40.693	2.7489	4.8	2	2	2	0.968	1.041	0.942	0.955	0.964	1.148	1.014		1.08		0.821		0.962	0.62078
P59999	Actin-related protein 2/3 complex subunit 4 OS=Mus musculus OX=10090 GN=Arpc4	Arpc4	19.667	79.209	51.8	7	10	7	0.924	1.08	0.92	0.884	0.981	1.195	1.045	0.0073357	1.101	0.00026314	0.77	1.0391e-06	0.956	0.71488
P60041	Somatostatin OS=Mus musculus OX=10090 GN=Sst	Sst	12.745	43.774	44.8	3	8	3	1.641	0.899	1.047	1.184	0.793	0.628	1.386	0.069097	1.134	0.0964	1.667	4.8949e-06	1.377	0.28244
P60122	RuvB-like 1 OS=Mus musculus OX=10090 GN=Ruvbl1	Ruvbl1	50.213	109.08	33.1	12	20	12	0.987	1.091	0.975	1.092	1.016	0.879	0.904	0.0049361	1.074	0.0189386	1.109	4.1294e-05	1.022	0.75334
P60191	Regulating synaptic membrane exocytosis protein 4 OS=Mus musculus OX=10090 GN=Rims4	Rims4	29.329	13.426	24.9	4	4	4	1.022	0.981	0.956	1.019	1.058	1.013	1.003		0.927		0.944		0.958	0.140603
P60202	Myelin proteolipid protein OS=Mus musculus OX=10090 GN=Plp1	Plp1	30.077	59.36	27.1	8	50	8	0.788	0.77	1.266	0.975	1.125	1.008	0.808	0.0094617	0.684	1.0413e-11	1.256	2.1701e-05	0.909	0.5092
P60229	Eukaryotic translation initiation factor 3 subunit E OS=Mus musculus OX=10090 GN=Eif3e	Eif3e	52.22	19.791	16	7	10	7	0.892	1.011	0.919	0.95	1.041	1.217	0.939	0.42904	0.971	0.32148	0.755	0.0086843	0.88	0.20206
P60334	Cysteine dioxygenase type 1 OS=Mus musculus OX=10090 GN=Cdo1	Cdo1	23.026	1.9502	3.5	1	1	1	0.869	1.103	0.977	0.866	1.067	1.127	1.003		1.034		0.867		0.964	0.75464
P60335	Poly(rC)-binding protein 1 OS=Mus musculus OX=10090 GN=Pcbp1	Pcbp1	37.497	211.52	47.8	13	36	8	0.911	0.998	0.965	0.915	1.009	1.126	0.996	0.64226	0.989	0.107937	0.857	0.00023527	0.942	0.4372
P60469	Liprin-alpha-3 OS=Mus musculus OX=10090 GN=Ppfia3	Ppfia3	133.42	323.31	48.7	53	76	51	1.085	1.102	0.996	1.074	0.959	0.866	1.01	0.142944	1.149	0.00081629	1.15	1.8394e-07	1.098	0.23886
P60487	Pyridoxal phosphate phosphatase OS=Mus musculus OX=10090 GN=Pdxp	Pdxp	31.512	254.79	71.6	16	30	16	1.138	1.033	0.984	0.972	1.006	0.892	1.171	3.8171e-09	1.027	0.49858	1.103	0.2859	1.099	0.166544
P60521	Gamma-aminobutyric acid receptor-associated protein-like 2 OS=Mus musculus OX=10090 GN=Gabarapl2	Gabarapl2	13.667	37.446	52.1	8	14	6	1.091	0.925	0.999	1.089	1.042	0.919	1.002	0.176324	0.888	0.000163852	1.087	0.0050842	0.989	0.87944
P60603	Reactive oxygen species modulator 1 OS=Mus musculus OX=10090 GN=Romo1	Romo1	8.1828	4.3751	21.5	1	1	1
P60605	Ubiquitin-conjugating enzyme E2 G2 OS=Mus musculus OX=10090 GN=Ube2g2	Ube2g2	18.566	2.369	9.1	1	1	1
P60670	Nuclear protein localization protein 4 homolog OS=Mus musculus OX=10090 GN=Nploc4	Nploc4	68.016	54.369	16	9	13	9	0.983	1.054	0.979	0.979	0.996	1.08	1.004	0.88878	1.058	0.0160626	0.906	0.0095792	0.987	0.76226
P60755	MAM domain-containing glycosylphosphatidylinositol anchor protein 2 OS=Mus musculus OX=10090 GN=Mdga2	Mdga2	106.69	8.3005	7.3	5	5	5	1.038	0.962	0.911	1.006	1.038	1.086	1.032		0.927		0.839		0.93	0.169343
P60761	Neurogranin OS=Mus musculus OX=10090 GN=Nrgn	Nrgn	7.4963	52.608	73.1	4	11	4	1.311	1.158	1.065	1.082	0.903	0.538	1.212	0.0028763	1.282	0.025622	1.98	4.4625e-11	1.401	0.160781
P60762	Mortality factor 4-like protein 1 OS=Mus musculus OX=10090 GN=Morf4l1	Morf4l1	41.492	2.275	2.8	1	1	1
P60764	Ras-related C3 botulinum toxin substrate 3 OS=Mus musculus OX=10090 GN=Rac3	Rac3	21.379	12.965	33.3	7	14	3	0.966	0.88	0.958	0.91	0.944	1.341	1.062	0.40466	0.932	0.35334	0.714	0.00028113	0.878	0.4146
P60766	Cell division control protein 42 homolog OS=Mus musculus OX=10090 GN=Cdc42	Cdc42	21.258	50.779	57.1	9	24	8	0.83	1.002	0.984	0.911	1.058	1.217	0.911	0.018141	0.947	0.0041423	0.809	3.5456e-05	0.884	0.30834
P60824	Cold-inducible RNA-binding protein OS=Mus musculus OX=10090 GN=Cirbp	Cirbp	18.607	111.71	52.3	9	15	9	1.192	0.852	1.076	1.094	0.899	0.939	1.09	0.0025448	0.948	0.87368	1.146	0.0114396	1.064	0.6535
P60840	Alpha-endosulfine OS=Mus musculus OX=10090 GN=Ensa	Ensa	13.335	49.045	59.5	9	17	8	1.374	1.009	1.028	1.252	0.887	0.546	1.097	0.0046246	1.138	0.174316	1.883	4.2518e-10	1.27	0.33582
P60843	Eukaryotic initiation factor 4A-I OS=Mus musculus OX=10090 GN=Eif4a1	Eif4a1	46.153	62.659	39.4	16	29	8	0.91	1.052	1.003	0.913	0.998	1.197	0.997	0.92686	1.054	0.0102411	0.838	0.39518	0.954	0.66294
P60853	Leucine zipper putative tumor suppressor 1 OS=Mus musculus OX=10090 GN=Lzts1	Lzts1	67.289	11.491	7	3	3	3	1.081	1.236	0.934	1.042	0.985	0.804	1.037		1.255		1.162		1.148	0.28906
P60867	40S ribosomal protein S20 OS=Mus musculus OX=10090 GN=Rps20	Rps20	13.373	24.432	37.8	5	10	5	1.013	1.019	0.993	1.06	0.999	0.901	0.956	0.079244	1.02	0.9121	1.102	0.2244	1.022	0.64552
P60879	Synaptosomal-associated protein 25 OS=Mus musculus OX=10090 GN=Snap25	Snap25	23.315	323.31	70.4	17	69	16	1.001	1.042	0.988	0.955	0.999	1.021	1.048	0.00183934	1.043	0.00038494	0.968	0.0063592	1.019	0.50028
P60882	Multiple epidermal growth factor-like domains protein 8 OS=Mus musculus OX=10090 GN=Megf8	Megf8	297.48	6.9309	0.6	1	1	1
P60898	DNA-directed RNA polymerase II subunit RPB9 OS=Mus musculus OX=10090 GN=Polr2i	Polr2i	14.523	22.09	40.8	3	4	3	1.095	0.95	0.965	1.066	1.244	0.958	1.027	0.61476	0.764	0.037937	1.007	0.40156	0.921	0.42354
P60904	DnaJ homolog subfamily C member 5 OS=Mus musculus OX=10090 GN=Dnajc5	Dnajc5	22.101	156.01	33.3	10	24	10	0.865	0.975	0.971	0.914	0.955	1.282	0.946	0.194959	1.021	0.57706	0.757	2.0456e-08	0.892	0.41008
P61021	Ras-related protein Rab-5B OS=Mus musculus OX=10090 GN=Rab5b	Rab5b	23.707	80.792	46.5	8	19	5	0.94	0.976	0.953	0.923	0.977	1.214	1.018	0.37448	0.999	0.82248	0.785	0.022644	0.921	0.46742
P61022	Calcineurin B homologous protein 1 OS=Mus musculus OX=10090 GN=Chp1	Chp1	22.432	103.34	61.5	9	19	9	1.127	0.923	1.036	1.136	0.952	0.873	0.992	0.92826	0.97	0.055625	1.187	1.1039e-09	1.042	0.67208
P61027	Ras-related protein Rab-10 OS=Mus musculus OX=10090 GN=Rab10	Rab10	22.541	43.777	46	11	24	9	0.861	1.005	0.952	0.86	1.012	1.24	1.001	0.6497	0.993	0.229	0.768	2.4783e-07	0.906	0.47796
P61028	Ras-related protein Rab-8B OS=Mus musculus OX=10090 GN=Rab8b	Rab8b	23.603	35.619	36.7	8	16	4	0.997	0.975	0.945	0.884	1.013	1.155	1.128	0.21478	0.962	0.2689	0.818	0.0134968	0.956	0.64198
P61080	Ubiquitin-conjugating enzyme E2 D1 OS=Mus musculus OX=10090 GN=Ube2d1	Ube2d1	16.602	4.757	19.7	2	3	1	0.815	0.998	1.005	0.859	1.112	1.206	0.949	0.16954	0.897	0.036715	0.833	0.00060352	0.887	0.40594
P61082	NEDD8-conjugating enzyme Ubc12 OS=Mus musculus OX=10090 GN=Ube2m	Ube2m	20.9	43.635	45.9	8	14	8	0.913	0.987	1.083	0.937	1.053	1.063	0.974	0.49654	0.937	0.00161537	1.019	0.46524	0.977	0.72612
P61087	Ubiquitin-conjugating enzyme E2 K OS=Mus musculus OX=10090 GN=Ube2k	Ube2k	22.406	39.67	31.5	6	8	6	1.053	1.007	0.996	0.993	1.089	1.005	1.06	0.35448	0.925	0.47066	0.991	0.88208	0.99	0.7906
P61089	Ubiquitin-conjugating enzyme E2 N OS=Mus musculus OX=10090 GN=Ube2n	Ube2n	17.138	78.67	57.9	8	27	8	1.19	0.984	1.077	1.055	1.029	0.742	1.128	2.5949e-08	0.956	0.101977	1.451	1e-32	1.15	0.3012
P61148	Fibroblast growth factor 1 OS=Mus musculus OX=10090 GN=Fgf1	Fgf1	17.417	28.217	42.6	4	6	4	0.967	0.808	1.086	1.201	0.951	0.918	0.805	0.00122092	0.85	0.132063	1.183	0.0116816	0.932	0.58956
P61161	Actin-related protein 2 OS=Mus musculus OX=10090 GN=Actr2	Actr2	44.76	172	42.1	15	40	15	0.94	1.077	0.947	0.879	0.934	1.176	1.069	0.00169794	1.153	5.1529e-07	0.805	2.4254e-10	0.992	0.98228
P61164	Alpha-centractin OS=Mus musculus OX=10090 GN=Actr1a	Actr1a	42.613	77.245	35.6	10	19	6	0.947	0.987	0.978	0.934	1.011	1.189	1.014	0.91112	0.976	0.08548	0.823	0.003838	0.929	0.396
P61202	COP9 signalosome complex subunit 2 OS=Mus musculus OX=10090 GN=Cops2	Cops2	51.596	76.957	41.1	15	23	15	0.914	0.998	0.951	0.941	1.015	1.253	0.971	0.99474	0.983	0.36664	0.759	9.1491e-09	0.892	0.29624
P61211	ADP-ribosylation factor-like protein 1 OS=Mus musculus OX=10090 GN=Arl1	Arl1	20.411	9.8295	34.8	4	5	4	0.97	1.001	0.97	0.945	1.004	1.024	1.026	0.78352	0.997	0.82248	0.947	0.59356	0.989	0.71428
P61215	Carbonic anhydrase-related protein 10 OS=Mus musculus OX=10090 GN=Ca10	Ca10	37.562	15.609	12.5	3	3	3	1.035	1.028	1.033	0.973	1.022	0.959	1.064	5.9056e-05	1.006	0.92344	1.077	0.24332	1.048	0.134435
P61222	ATP-binding cassette sub-family E member 1 OS=Mus musculus OX=10090 GN=Abce1	Abce1	67.314	40.297	16.7	9	12	9	0.843	1.016	1.007	0.908	1.027	1.174	0.928	0.0129357	0.989	0.71044	0.858	0.00028489	0.922	0.4538
P61226	Ras-related protein Rap-2b OS=Mus musculus OX=10090 GN=Rap2b	Rap2b	20.504	44.989	51.9	8	13	5	0.991	1.111	0.927	0.877	0.98	1.151	1.13	0.0075962	1.134	1.51452e-05	0.805	1.75116e-05	1.007	0.918
P61255	60S ribosomal protein L26 OS=Mus musculus OX=10090 GN=Rpl26	Rpl26	17.258	7.3175	11.7	3	4	3	1.043	1.123	1.228	0.972	0.696	0.98	1.073	0.3042	1.614	4.0861e-06	1.253	0.00039709	1.282	0.102204
P61264	Syntaxin-1B OS=Mus musculus OX=10090 GN=Stx1b	Stx1b	33.244	323.31	68.1	23	78	20	0.877	0.981	0.964	0.981	0.987	1.165	0.894	7.9318e-08	0.994	0.55698	0.827	3.33067e-16	0.901	0.196419
P61290	Proteasome activator complex subunit 3 OS=Mus musculus OX=10090 GN=Psme3	Psme3	29.506	31.043	28.7	7	8	7	1.086	1.044	0.977	0.984	0.977	0.993	1.104	0.0189751	1.069	0.128821	0.984	0.84116	1.052	0.2532
P61294	Ras-related protein Rab-6B OS=Mus musculus OX=10090 GN=Rab6b	Rab6b	23.461	109.27	52.9	10	26	6	0.987	1.035	0.959	0.975	0.966	1.115	1.012	0.60378	1.071	0.0164037	0.86	0.00075511	0.975	0.6756
P61329	Fibroblast growth factor 12 OS=Mus musculus OX=10090 GN=Fgf12	Fgf12	27.399	13.332	10.3	2	2	2	1.092	1.085	1.016	0.959	1.04	0.875	1.139		1.043		1.161		1.111	0.122882
P61358	60S ribosomal protein L27 OS=Mus musculus OX=10090 GN=Rpl27	Rpl27	15.798	42.876	34.6	5	7	5	1.04	1.191	1.152	0.9	0.737	1.004	1.156	0.021163	1.616	1.3062e-07	1.147	0.0024204	1.281	0.062724
P61458	Pterin-4-alpha-carbinolamine dehydratase OS=Mus musculus OX=10090 GN=Pcbd1	Pcbd1	11.985	7.3894	28.8	3	4	2	1.234	0.866	0.988	1.111	0.982	0.902	1.111		0.882		1.095		1.031	0.85426
P61514	60S ribosomal protein L37a OS=Mus musculus OX=10090 GN=Rpl37a	Rpl37a	10.275	6.1873	21.7	2	2	2	1.245	0.925	0.987	0.947	0.991	0.969	1.315		0.933		1.019		1.086	0.50026
P61600	N-alpha-acetyltransferase 20 OS=Mus musculus OX=10090 GN=Naa20	Naa20	20.368	5.5963	14.6	2	2	2	0.957	1.068	0.939	1.059	0.958	1.055	0.904		1.115		0.89		0.965	0.52164
P61620	Protein transport protein Sec61 subunit alpha isoform 1 OS=Mus musculus OX=10090 GN=Sec61a1	Sec61a1	52.264	7.2301	5.5	3	3	3	0.923	0.978	1.001	1.006	1.038	1.081	0.917	0.136583	0.942	0.48926	0.926	0.24236	0.929	0.0804
P61750	ADP-ribosylation factor 4 OS=Mus musculus OX=10090 GN=Arf4	Arf4	20.396	13.197	50.6	7	20	2	0.92	0.988	0.935	0.892	0.978	1.243	1.031	0.2339	1.01	0.6393	0.752	0.0038445	0.913	0.46732
P61759	Prefoldin subunit 3 OS=Mus musculus OX=10090 GN=Vbp1	Vbp1	22.435	106.16	66.3	16	27	16	1.196	0.971	0.988	1.184	0.983	0.789	1.01	0.134519	0.988	0.41454	1.252	1.0489e-08	1.067	0.61158
P61807	Stannin OS=Mus musculus OX=10090 GN=Snn	Snn	9.501	1.6355	12.5	1	1	1
P61922	4-aminobutyrate aminotransferase, mitochondrial OS=Mus musculus OX=10090 GN=Abat	Abat	56.451	323.31	71	27	81	27	0.785	0.855	0.972	0.913	0.996	1.389	0.86	1.2738e-07	0.858	4.14113e-14	0.7	1e-32	0.792	0.196218
P61924	Coatomer subunit zeta-1 OS=Mus musculus OX=10090 GN=Copz1	Copz1	20.198	25.95	16.9	2	3	2	0.971	1.001	0.934	1.227	0.913	1.007	0.791		1.096		0.928		0.923	0.4625
P61953	Guanine nucleotide-binding protein G(I)/G(S)/G(O) subunit gamma-11 OS=Mus musculus OX=10090 GN=Gng11	Gng11	8.4807	6.5243	42.5	3	3	3	0.94	0.787	1.13	1.262	1.045	0.9	0.745		0.753		1.256		0.891	0.45998
P61957	Small ubiquitin-related modifier 2 OS=Mus musculus OX=10090 GN=Sumo2	Sumo2	10.871	24.976	27.4	3	5	2	1.17	0.989	1.031	1.299	0.978	0.655	0.901	0.035878	1.011	0.75144	1.574	0.0061396	1.088	0.5894
P61961	Ubiquitin-fold modifier 1 OS=Mus musculus OX=10090 GN=Ufm1	Ufm1	9.1175	15.645	25.9	2	4	2	1.184	0.929	0.991	1.204	1.098	0.738	0.983	0.86108	0.846	0.077656	1.343	0.00096169	1.021	0.83546
P61963	DDB1- and CUL4-associated factor 7 OS=Mus musculus OX=10090 GN=Dcaf7	Dcaf7	38.926	44.482	20.2	7	11	7	1.049	0.999	0.958	1.009	0.98	1.02	1.04	0.097379	1.019	0.184557	0.939	0.0119603	0.999	0.95984
P61967	AP-1 complex subunit sigma-1A OS=Mus musculus OX=10090 GN=Ap1s1	Ap1s1	18.733	15.196	26.6	4	5	3	1.005	1.076	0.975	0.873	0.93	1.106	1.151	0.00090472	1.157	0.146957	0.882	0.110182	1.051	0.52264
P61971	Nuclear transport factor 2 OS=Mus musculus OX=10090 GN=Nutf2	Nutf2	14.478	131.02	68.5	5	11	5	1.028	0.964	1.004	1.098	1.085	0.88	0.936	0.031504	0.888	0.0104624	1.141	0.00378	0.978	0.826
P61979	Heterogeneous nuclear ribonucleoprotein K OS=Mus musculus OX=10090 GN=Hnrnpk	Hnrnpk	50.976	226.19	44.7	18	42	18	1.085	0.989	1.054	1.15	1.007	0.734	0.943	0.179118	0.982	0.070495	1.436	1e-32	1.082	0.52234
P61982	14-3-3 protein gamma OS=Mus musculus OX=10090 GN=Ywhag	Ywhag	28.302	278.38	72.1	16	86	10	1.055	1.055	1.059	1.007	1.004	0.86	1.048	0.21278	1.051	0.145635	1.231	0.00061507	1.104	0.191096
P62046	Leucine-rich repeat and calponin homology domain-containing protein 1 OS=Mus musculus OX=10090 GN=Lrch1	Lrch1	79.075	1.4203	1.8	1	1	1
P62069	Ubiquitin carboxyl-terminal hydrolase 46 OS=Mus musculus OX=10090 GN=Usp46	Usp46	42.442	28.174	16.7	5	6	5	0.896	1.05	0.96	0.892	0.989	1.198	1.004	0.76376	1.062	0.30546	0.801	0.0113816	0.944	0.6208
P62071	Ras-related protein R-Ras2 OS=Mus musculus OX=10090 GN=Rras2	Rras2	23.399	44.622	19.6	4	8	4	0.887	1.026	0.983	0.915	0.997	1.192	0.969	0.94494	1.029	0.122897	0.825	0.00026118	0.933	0.5056
P62073	Mitochondrial import inner membrane translocase subunit Tim10 OS=Mus musculus OX=10090 GN=Timm10	Timm10	10.333	113.26	86.7	12	26	12	1.285	0.959	1.03	1.185	0.94	0.675	1.084	0.0029633	1.02	0.25544	1.526	1.86e-10	1.169	0.40012
P62075	Mitochondrial import inner membrane translocase subunit Tim13 OS=Mus musculus OX=10090 GN=Timm13	Timm13	10.458	61.671	61.1	6	11	6	1.186	0.893	1.109	1.251	0.958	0.608	0.948	0.126704	0.932	0.0182029	1.824	9.5762e-10	1.132	0.52254
P62077	Mitochondrial import inner membrane translocase subunit Tim8 B OS=Mus musculus OX=10090 GN=Timm8b	Timm8b	9.2864	30.209	44.6	4	4	4	1.247	0.94	1.085	1.276	1.026	0.53	0.977	0.74148	0.916	0.173157	2.047	0.00024469	1.155	0.50552
P62082	40S ribosomal protein S7 OS=Mus musculus OX=10090 GN=Rps7	Rps7	22.127	61.917	34.5	7	12	7	1.255	0.984	0.972	1.226	0.92	0.753	1.024	0.62122	1.07	0.47158	1.291	6.2378e-05	1.108	0.52104
P62137	Serine/threonine-protein phosphatase PP1-alpha catalytic subunit OS=Mus musculus OX=10090 GN=Ppp1ca	Ppp1ca	37.54	242.83	58.8	15	35	5	0.948	1.106	0.964	0.905	0.967	1.131	1.048	0.42206	1.144	0.0134981	0.852	0.092777	1.005	0.93634
P62141	Serine/threonine-protein phosphatase PP1-beta catalytic subunit OS=Mus musculus OX=10090 GN=Ppp1cb	Ppp1cb	37.186	65.344	60.2	14	32	5	1.005	0.962	1.038	0.803	1.063	1.049	1.252	7.5827e-05	0.905	0.085702	0.99	0.6736	1.031	0.70664
P62192	26S proteasome regulatory subunit 4 OS=Mus musculus OX=10090 GN=Psmc1	Psmc1	49.184	233.18	48.9	18	31	18	1.053	0.994	1.055	1.069	0.933	0.946	0.985	0.72676	1.065	0.002364	1.115	0.000143539	1.052	0.33112
P62196	26S proteasome regulatory subunit 8 OS=Mus musculus OX=10090 GN=Psmc5	Psmc5	45.626	296.67	64	23	47	22	1.136	1.013	1.028	1.148	0.983	0.754	0.99	0.25118	1.031	0.55486	1.363	1.62459e-12	1.101	0.43886
P62245	40S ribosomal protein S15a OS=Mus musculus OX=10090 GN=Rps15a	Rps15a	14.839	40.686	38.5	4	8	4	0.951	1.024	0.909	0.903	1.045	1.21	1.053	0.69954	0.98	0.52406	0.751	0.0026433	0.913	0.40552
P62254	Ubiquitin-conjugating enzyme E2 G1 OS=Mus musculus OX=10090 GN=Ube2g1	Ube2g1	19.509	7.5882	23.5	3	3	3	1.082	1.066	0.969	1.123	1.05	0.799	0.963		1.015		1.213		1.049	0.63102
P62257	Ubiquitin-conjugating enzyme E2 H OS=Mus musculus OX=10090 GN=Ube2h	Ube2h	20.655	13.8	13.7	2	2	2	1.123	1.014	1.005	1.161	1.01	0.781	0.967	0.64188	1.004	0.94288	1.287	0.15614	1.064	0.57388
P62259	14-3-3 protein epsilon OS=Mus musculus OX=10090 GN=Ywhae	Ywhae	29.174	323.31	79.6	25	124	22	0.944	1.049	0.981	0.949	1.002	1.069	0.995	0.83976	1.047	0.51386	0.918	3.848e-05	0.985	0.7599
P62264	40S ribosomal protein S14 OS=Mus musculus OX=10090 GN=Rps14	Rps14	16.273	105.49	37.7	6	16	6	1.139	0.997	1.051	1.119	0.976	0.761	1.018	0.61268	1.022	0.184078	1.381	0.00037505	1.116	0.36922
P62270	40S ribosomal protein S18 OS=Mus musculus OX=10090 GN=Rps18	Rps18	17.718	19.271	29.6	6	8	6	1.134	1.06	1.03	0.942	0.973	0.904	1.204	3.6116e-05	1.089	0.00175641	1.139	0.002743	1.144	0.0197236
P62274	40S ribosomal protein S29 OS=Mus musculus OX=10090 GN=Rps29	Rps29	6.6767	17.567	33.9	2	4	2	0.943	1.054	1.125	1	0.842	1.037	0.943	0.76232	1.252	0.0089162	1.085	0.67318	1.084	0.3734
P62281	40S ribosomal protein S11 OS=Mus musculus OX=10090 GN=Rps11	Rps11	18.431	39.376	32.9	7	9	7	1.088	1.101	1.219	0.946	0.829	0.858	1.15	0.000176147	1.328	0.00179875	1.421	3.8322e-07	1.294	0.008497
P62301	40S ribosomal protein S13 OS=Mus musculus OX=10090 GN=Rps13	Rps13	17.222	15.46	29.8	5	9	5	1.109	1.142	1.161	0.855	0.832	0.944	1.297	0.00029659	1.373	0.00144061	1.23	0.025196	1.297	0.003016
P62305	Small nuclear ribonucleoprotein E OS=Mus musculus OX=10090 GN=Snrpe	Snrpe	10.803	2.1489	13	1	1	1
P62309	Small nuclear ribonucleoprotein G OS=Mus musculus OX=10090 GN=Snrpg	Snrpg	8.496	7.4647	26.3	3	6	3	1.094	1.015	1.036	1.067	1.02	0.823	1.025	0.4712	0.995	0.51632	1.259	0.0178955	1.081	0.37264
P62313	U6 snRNA-associated Sm-like protein LSm6 OS=Mus musculus OX=10090 GN=Lsm6	Lsm6	9.1275	13.131	25	3	6	3	1.155	0.944	1.031	1.045	0.983	0.91	1.105	0.4475	0.96	0.51102	1.133	0.3069	1.065	0.43412
P62315	Small nuclear ribonucleoprotein Sm D1 OS=Mus musculus OX=10090 GN=Snrpd1	Snrpd1	13.281	33.754	10.9	2	2	2
P62317	Small nuclear ribonucleoprotein Sm D2 OS=Mus musculus OX=10090 GN=Snrpd2	Snrpd2	13.527	74.512	55.9	7	13	7	1.049	1.017	1.007	1.128	1.009	0.843	0.93	0.049682	1.008	0.192695	1.195	1.3307e-06	1.031	0.70318
P62320	Small nuclear ribonucleoprotein Sm D3 OS=Mus musculus OX=10090 GN=Snrpd3	Snrpd3	13.916	62.929	47.6	4	9	4	1.009	0.989	1.049	1.143	0.972	0.907	0.883	0.0058591	1.017	0.52446	1.157	0.000161263	1.008	0.86616
P62331	ADP-ribosylation factor 6 OS=Mus musculus OX=10090 GN=Arf6	Arf6	20.082	74.456	53.7	5	7	5	0.854	0.998	0.946	0.898	0.992	1.295	0.951	0.9457	1.006	0.58648	0.731	0.000163578	0.878	0.37048
P62334	26S proteasome regulatory subunit 10B OS=Mus musculus OX=10090 GN=Psmc6	Psmc6	44.172	174.33	53.5	17	34	14	1.032	1.048	1.026	0.986	1.02	0.93	1.047	0.8774	1.027	0.69394	1.103	0.46608	1.058	0.108945
P62482	Voltage-gated potassium channel subunit beta-2 OS=Mus musculus OX=10090 GN=Kcnab2	Kcnab2	41.021	62.985	35.4	14	24	12	0.896	0.967	0.994	0.937	1.015	1.187	0.956	0.60046	0.953	0.171999	0.837	1.3929e-06	0.91	0.30132
P62484	Abl interactor 2 OS=Mus musculus OX=10090 GN=Abi2	Abi2	49.387	85.153	34.8	13	20	10	1.221	1.067	1.024	1.109	0.934	0.712	1.101	0.003295	1.142	8.0881e-05	1.438	7.3682e-09	1.202	0.22966
P62488	DNA-directed RNA polymerase II subunit RPB7 OS=Mus musculus OX=10090 GN=Polr2g	Polr2g	19.294	6.5225	7.6	1	2	1
P62500	TSC22 domain family protein 1 OS=Mus musculus OX=10090 GN=Tsc22d1	Tsc22d1	109.81	119.42	8	8	10	6	1.304	0.911	1.028	1.313	0.991	0.591	0.993	0.6534	0.919	0.38058	1.739	1.5583e-05	1.12	0.58006
P62627	Dynein light chain roadblock-type 1 OS=Mus musculus OX=10090 GN=Dynlrb1	Dynlrb1	10.99	85.48	72.9	4	11	4	1.256	0.948	1.027	1.287	0.938	0.634	0.976	0.7819	1.011	0.3692	1.62	5.1874e-08	1.13	0.5191
P62631	Elongation factor 1-alpha 2 OS=Mus musculus OX=10090 GN=Eef1a2	Eef1a2	50.454	152.34	55.5	22	66	12	0.929	0.995	1.005	0.957	1.028	1.113	0.971	0.492	0.968	0.021898	0.903	0.00070008	0.945	0.33574
P62700	Protein yippee-like 5 OS=Mus musculus OX=10090 GN=Ypel5	Ypel5	13.841	9.3239	29.8	3	4	3	1.158	1.01	0.985	1.054	0.982	0.886	1.099	0.30508	1.029	0.76018	1.112	0.54612	1.079	0.34566
P62702	40S ribosomal protein S4, X isoform OS=Mus musculus OX=10090 GN=Rps4x	Rps4x	29.597	86.619	41.8	11	20	11	1.002	1.028	1.061	0.912	0.956	0.973	1.099	0.0168562	1.075	0.091596	1.09	0.0035435	1.088	0.029405
P62715	Serine/threonine-protein phosphatase 2A catalytic subunit beta isoform OS=Mus musculus OX=10090 GN=Ppp2cb	Ppp2cb	35.575	218.39	58.9	13	35	2	0.809	1.073	0.915	0.884	1.021	1.277	0.915	0.104861	1.051	0.090884	0.717	0.00020016	0.879	0.40886
P62743	AP-2 complex subunit sigma OS=Mus musculus OX=10090 GN=Ap2s1	Ap2s1	17.018	40.264	39.4	6	15	6	0.88	0.967	0.998	0.919	1.002	1.262	0.958	0.162421	0.965	0.23328	0.791	4.4803e-05	0.894	0.36304
P62746	Rho-related GTP-binding protein RhoB OS=Mus musculus OX=10090 GN=Rhob	Rhob	22.123	16.783	43.4	6	9	4	0.821	0.995	1.067	0.791	1.12	1.222	1.038	0.144142	0.888	0.2274	0.873	0.0120361	0.92	0.66388
P62748	Hippocalcin-like protein 1 OS=Mus musculus OX=10090 GN=Hpcal1	Hpcal1	22.338	130.97	65.3	14	38	6	0.785	0.884	0.988	0.948	1.018	1.334	0.828	1.3753e-07	0.868	0.000117943	0.741	6.1213e-07	0.805	0.164055
P62751	60S ribosomal protein L23a OS=Mus musculus OX=10090 GN=Rpl23a	Rpl23a	17.695	34.734	40.4	8	14	8	1.045	1.005	1.138	1.028	0.881	0.904	1.017	0.32878	1.141	4.6848e-06	1.259	2.4904e-05	1.133	0.104298
P62761	Visinin-like protein 1 OS=Mus musculus OX=10090 GN=Vsnl1	Vsnl1	22.142	212.95	78.5	16	48	13	0.879	0.974	0.994	0.935	1.046	1.157	0.94	0.051744	0.931	0.000163616	0.859	5.7735e-07	0.907	0.2595
P62774	Myotrophin OS=Mus musculus OX=10090 GN=Mtpn	Mtpn	12.861	94.771	39	5	14	5	1.225	1.091	1.032	1.081	0.967	0.707	1.133	5.6538e-05	1.128	0.000179853	1.46	3.1063e-09	1.215	0.20298
P62812	Gamma-aminobutyric acid receptor subunit alpha-1 OS=Mus musculus OX=10090 GN=Gabra1	Gabra1	51.753	64.14	27.9	12	16	10	0.875	1.085	0.946	0.907	0.987	1.231	0.965	0.188264	1.099	0.0151438	0.768	6.3005e-11	0.93	0.57104
P62814	V-type proton ATPase subunit B, brain isoform OS=Mus musculus OX=10090 GN=Atp6v1b2	Atp6v1b2	56.55	323.31	78.5	29	91	29	1.047	1.115	1.031	0.961	0.994	0.926	1.089	6.1379e-09	1.122	1.8834e-07	1.113	9.3164e-07	1.108	0.031125
P62821	Ras-related protein Rab-1A OS=Mus musculus OX=10090 GN=Rab1A	Rab1A	22.677	197.61	65.9	12	37	7	0.91	1.01	0.992	0.921	0.974	1.246	0.988	0.078702	1.037	0.34352	0.796	3.4986e-08	0.927	0.52756
P62823	Ras-related protein Rab-3C OS=Mus musculus OX=10090 GN=Rab3c	Rab3c	25.872	122.1	43.2	7	23	6	0.965	0.991	0.944	0.893	1.011	1.248	1.081	0.102644	0.98	0.84754	0.756	0.00040063	0.92	0.53224
P62827	GTP-binding nuclear protein Ran OS=Mus musculus OX=10090 GN=Ran	Ran	24.423	47.189	28.2	7	17	7	0.898	0.994	0.985	0.941	1.055	1.138	0.954	0.094982	0.942	0.00049606	0.866	3.2294e-08	0.918	0.2621
P62830	60S ribosomal protein L23 OS=Mus musculus OX=10090 GN=Rpl23	Rpl23	14.865	45.548	44.3	5	9	5	1.102	1.014	1.078	1.066	0.962	0.853	1.034	0.8238	1.054	0.15202	1.264	0.000181157	1.109	0.197379
P62835	Ras-related protein Rap-1A OS=Mus musculus OX=10090 GN=Rap1a	Rap1a	20.987	164.73	67.4	11	25	5	0.884	0.917	1	0.951	1.013	1.294	0.93	0.2185	0.905	0.35322	0.773	0.00186012	0.86	0.22772
P62838	Ubiquitin-conjugating enzyme E2 D2 OS=Mus musculus OX=10090 GN=Ube2d2	Ube2d2	16.735	44.219	36.1	3	6	2	0.998	0.998	0.983	0.874	1.153	1.07	1.142	0.142119	0.866	0.0046216	0.919	0.137578	0.962	0.73544
P62843	40S ribosomal protein S15 OS=Mus musculus OX=10090 GN=Rps15	Rps15	17.04	22.962	21.4	2	7	2	1.113	1.027	1.077	1.139	0.959	0.787	0.977	0.30952	1.071	0.30226	1.368	0.000143745	1.115	0.33504
P62849	40S ribosomal protein S24 OS=Mus musculus OX=10090 GN=Rps24	Rps24	15.423	19.266	25.6	3	7	3	0.943	1.103	1.123	0.767	1.012	1.145	1.229	0.00020303	1.09	0.020117	0.981	0.80968	1.084	0.52454
P62852	40S ribosomal protein S25 OS=Mus musculus OX=10090 GN=Rps25	Rps25	13.742	13.452	28	4	8	4	1.181	1.068	1.108	1.069	0.889	0.779	1.105	0.006016	1.201	3.9529e-06	1.422	1.6424e-09	1.227	0.092862
P62855	40S ribosomal protein S26 OS=Mus musculus OX=10090 GN=Rps26	Rps26	13.015	20.083	37.4	4	5	4	1.068	1.087	0.991	0.94	0.935	0.992	1.136	0.033479	1.163	0.00113898	0.999	0.83994	1.097	0.05336
P62858	40S ribosomal protein S28 OS=Mus musculus OX=10090 GN=Rps28	Rps28	7.8409	58.608	46.4	3	6	3	1.194	0.919	1.074	1.289	0.966	0.674	0.926	0.0003779	0.951	0.19036	1.593	3.9135e-08	1.088	0.60588
P62869	Elongin-B OS=Mus musculus OX=10090 GN=Elob	Elob	13.17	58.147	72.9	7	19	7	1.165	0.986	1.055	1.184	1.006	0.691	0.984	0.44914	0.98	0.24158	1.527	9.6545e-12	1.113	0.48218
P62874	Guanine nucleotide-binding protein G(I)/G(S)/G(T) subunit beta-1 OS=Mus musculus OX=10090 GN=Gnb1	Gnb1	37.377	323.31	67.4	15	79	8	0.935	1.057	1.013	0.882	1.013	1.084	1.06	0.0035184	1.043	0.035056	0.935	0.00135803	1.009	0.88318
P62876	DNA-directed RNA polymerases I, II, and III subunit RPABC5 OS=Mus musculus OX=10090 GN=Polr2l	Polr2l	7.645	2.6018	16.4	1	1	1
P62880	Guanine nucleotide-binding protein G(I)/G(S)/G(T) subunit beta-2 OS=Mus musculus OX=10090 GN=Gnb2	Gnb2	37.331	210.22	55.9	13	76	6	0.951	1.074	1.001	0.86	1.035	1.101	1.106	0.000183125	1.038	0.196196	0.909	0.000164833	1.01	0.87194
P62881	Guanine nucleotide-binding protein subunit beta-5 OS=Mus musculus OX=10090 GN=Gnb5	Gnb5	43.565	158.54	48.1	15	25	15	0.928	1.076	0.946	0.936	1.008	1.114	0.991	0.47592	1.067	0.037801	0.849	1.0702e-07	0.965	0.63116
P62889	60S ribosomal protein L30 OS=Mus musculus OX=10090 GN=Rpl30	Rpl30	12.784	36.749	39.1	5	11	5	1.057	1.021	1.033	0.967	1.005	0.952	1.093	0.037495	1.016	0.79276	1.085	0.0074395	1.064	0.030998
P62897	Cytochrome c, somatic OS=Mus musculus OX=10090 GN=Cycs	Cycs	11.605	86.748	47.6	6	20	6	0.993	0.966	0.959	1.01	1.064	1.049	0.983	0.78632	0.908	0.000143957	0.914	2.2846e-05	0.934	0.022743
P62900	60S ribosomal protein L31 OS=Mus musculus OX=10090 GN=Rpl31	Rpl31	14.463	11.058	27.2	4	6	4	1.06	1.054	1.107	1.063	0.951	0.813	0.997	0.56686	1.108	0.00195726	1.362	0.037061	1.139	0.160939
P62908	40S ribosomal protein S3 OS=Mus musculus OX=10090 GN=Rps3	Rps3	26.674	63.836	56.4	14	23	14	0.871	1.013	0.955	0.949	1.04	1.157	0.918	0.00034317	0.974	0.034405	0.825	4.50862e-13	0.902	0.23312
P62915	Transcription initiation factor IIB OS=Mus musculus OX=10090 GN=Gtf2b	Gtf2b	34.819	8.2767	6.3	1	1	1	0.981	1.047	0.94	1.043	1.116	0.935	0.941		0.938		1.005		0.959	0.54432
P62960	Nuclease-sensitive element-binding protein 1 OS=Mus musculus OX=10090 GN=Ybx1	Ybx1	35.73	191.18	28.6	7	11	4	1.174	0.94	1.027	1.335	0.984	0.648	0.879	0.39572	0.955	0.170775	1.585	0.0026594	1.059	0.68586
P62962	Profilin-1 OS=Mus musculus OX=10090 GN=Pfn1	Pfn1	14.957	124.91	74.3	8	28	8	1.012	1.033	0.976	0.989	1.039	0.965	1.023	0.3285	0.994	0.42864	1.011	0.64926	1.009	0.74544
P62965	Cellular retinoic acid-binding protein 1 OS=Mus musculus OX=10090 GN=Crabp1	Crabp1	15.591	9.7739	9.5	1	1	1
P62983	Ubiquitin-40S ribosomal protein S27a OS=Mus musculus OX=10090 GN=Rps27a	Rps27a	17.951	237.4	58.3	9	82	3	1.106	0.939	1.079	1.124	1.029	0.78	0.984	0.56172	0.913	0.0166387	1.383	4.8339e-06	1.065	0.5833
P62996	Transformer-2 protein homolog beta OS=Mus musculus OX=10090 GN=Tra2b	Tra2b	33.665	98.938	32.6	8	12	7	1.234	0.959	1.113	1.289	0.944	0.652	0.957	0.158305	1.016	0.123722	1.707	4.0907e-09	1.146	0.46642
P63001	Ras-related C3 botulinum toxin substrate 1 OS=Mus musculus OX=10090 GN=Rac1	Rac1	21.45	35.593	40.6	8	20	4	0.796	0.969	0.948	0.924	1.011	1.222	0.861	0.045036	0.958	0.050861	0.776	0.0069584	0.859	0.22378
P63002	Amino-terminal enhancer of split OS=Mus musculus OX=10090 GN=Aes	Aes	22	5.938	4.6	1	1	1	1.043	0.922	1.028	1.063	1.07	0.935	0.981		0.862		1.099		0.976	0.69944
P63005	Platelet-activating factor acetylhydrolase IB subunit alpha OS=Mus musculus OX=10090 GN=Pafah1b1	Pafah1b1	46.67	264.37	63.4	24	47	24	0.904	0.99	0.972	0.907	1.006	1.226	0.997	0.79358	0.984	0.1148	0.793	1.8242e-11	0.913	0.41674
P63011	Ras-related protein Rab-3A OS=Mus musculus OX=10090 GN=Rab3a	Rab3a	24.97	135.73	39.1	6	29	5	0.848	1.06	0.953	0.857	0.989	1.258	0.989	0.79004	1.072	0.091357	0.758	2.15405e-12	0.922	0.60242
P63017	Heat shock cognate 71 kDa protein OS=Mus musculus OX=10090 GN=Hspa8	Hspa8	70.87	323.31	68	44	233	31	0.971	1.039	1.051	1.184	1.016	0.783	0.82	1e-32	1.023	0.163396	1.342	1.62448e-12	1.026	0.76472
P63024	Vesicle-associated membrane protein 3 OS=Mus musculus OX=10090 GN=Vamp3	Vamp3	11.48	52.818	61.2	6	14	2	0.923	0.95	1.036	0.902	1.132	1.021	1.023	0.4954	0.839	0.042102	1.015	0.62902	0.952	0.57004
P63028	Translationally-controlled tumor protein OS=Mus musculus OX=10090 GN=Tpt1	Tpt1	19.462	99.148	44.2	8	24	8	1.069	1.016	1.025	1.168	0.993	0.781	0.915	0.000156206	1.023	0.0051199	1.312	6.5059e-10	1.057	0.61902
P63030	Mitochondrial pyruvate carrier 1 OS=Mus musculus OX=10090 GN=Mpc1	Mpc1	12.454	4.6361	22	3	6	3	0.791	0.916	0.902	0.919	1.017	1.321	0.861	0.08346	0.901	0.0074392	0.683	0.00069941	0.801	0.145965
P63032	GTP-binding protein Rhes OS=Mus musculus OX=10090 GN=Rasd2	Rasd2	30.197	1.6436	3	1	1	1	1.062	0.966	1.011	1.024	1.053	0.945	1.037		0.917		1.07		1.006	0.89606
P63034	Cytohesin-2 OS=Mus musculus OX=10090 GN=Cyth2	Cyth2	46.585	51.025	32.8	9	10	6	0.943	1.099	0.978	0.939	0.987	1.078	1.004	0.93008	1.113	0.103155	0.907	0.24152	1.005	0.94144
P63037	DnaJ homolog subfamily A member 1 OS=Mus musculus OX=10090 GN=Dnaja1	Dnaja1	44.868	146.8	46.1	15	26	15	0.959	1.063	0.992	1.025	1.048	0.991	0.936	0.079416	1.014	0.020944	1.001	0.86352	0.984	0.64484
P63038	60 kDa heat shock protein, mitochondrial OS=Mus musculus OX=10090 GN=Hspd1	Hspd1	60.955	323.31	69.1	34	147	32	1.153	0.951	1.043	1.274	0.979	0.69	0.905	3.5069e-05	0.971	0.0101987	1.512	1e-32	1.069	0.63736
P63040	Complexin-1 OS=Mus musculus OX=10090 GN=Cplx1	Cplx1	15.122	131.81	70.9	11	49	7	1.15	0.913	1.069	1.349	1.006	0.65	0.852	3.7512e-06	0.908	0.000159664	1.645	1.62448e-12	1.042	0.73674
P63042	Stathmin-4 OS=Mus musculus OX=10090 GN=Stmn4	Stmn4	22.087	6.7003	14.8	3	7	2	1.069	1	0.958	1.02	1.142	0.885	1.048		0.876		1.082		0.993	0.97946
P63044	Vesicle-associated membrane protein 2 OS=Mus musculus OX=10090 GN=Vamp2	Vamp2	12.691	293.22	65.5	6	26	2	0.961	1.046	1.003	0.925	0.977	1.046	1.039	0.24162	1.071	0.025659	0.959	0.034864	1.021	0.64484
P63046	Sulfotransferase 4A1 OS=Mus musculus OX=10090 GN=Sult4a1	Sult4a1	33.053	69.146	41.2	9	15	9	0.884	0.957	0.971	0.928	1.125	1.155	0.953	0.52018	0.851	0.041159	0.841	0.022079	0.877	0.162738
P63054	Calmodulin regulator protein PCP4 OS=Mus musculus OX=10090 GN=Pcp4	Pcp4	6.8073	68.426	45.2	4	22	4	1.204	1.014	0.997	1.243	0.918	0.7	0.969	0.21156	1.105	0.047861	1.424	8.0089e-07	1.124	0.47072
P63056	Noelin-3 OS=Mus musculus OX=10090 GN=Olfm3	Olfm3	54.885	7.2555	4.6	2	2	2	0.875	0.958	1.091	0.986	1.009	1.096	0.887	0.29648	0.949	0.34474	0.995	0.91614	0.946	0.45904
P63073	Eukaryotic translation initiation factor 4E OS=Mus musculus OX=10090 GN=Eif4e	Eif4e	25.053	63.104	21.2	5	9	5	0.907	0.993	1.027	0.937	1.025	1.109	0.968	0.188737	0.969	0.6994	0.926	0.00028288	0.953	0.48518
P63080	Gamma-aminobutyric acid receptor subunit beta-3 OS=Mus musculus OX=10090 GN=Gabrb3	Gabrb3	54.165	91.44	26.6	11	16	6	1.005	0.992	0.92	0.968	1.012	1.13	1.038	0.89112	0.98	0.82194	0.814	0.098963	0.938	0.30726
P63082	V-type proton ATPase 16 kDa proteolipid subunit OS=Mus musculus OX=10090 GN=Atp6v0c	Atp6v0c	15.808	23.697	16.1	2	9	2	0.91	1.116	0.891	0.913	0.827	1.342	0.997	0.33858	1.349	1.99067e-05	0.664	3.6446e-05	0.946	0.82958
P63084	Protein S100-A5 OS=Mus musculus OX=10090 GN=S100a5	S100a5	10.812	3.9755	18.3	2	2	2	0.386	1.296	0.682	0.535	2.197	0.95	0.721		0.59		0.718		0.642	0.50412
P63085	Mitogen-activated protein kinase 1 OS=Mus musculus OX=10090 GN=Mapk1	Mapk1	41.275	100.55	43.6	15	26	13	0.939	1.077	0.936	0.875	0.964	1.246	1.073	0.023925	1.117	0.00038257	0.751	2.0562e-09	0.957	0.77706
P63087	Serine/threonine-protein phosphatase PP1-gamma catalytic subunit OS=Mus musculus OX=10090 GN=Ppp1cc	Ppp1cc	36.983	21.034	43.7	11	29	1	0.924	1.085	0.96	0.838	0.981	1.211	1.103		1.106		0.793		0.98	0.92798
P63094	Guanine nucleotide-binding protein G(s) subunit alpha isoforms short OS=Mus musculus OX=10090 GN=Gnas	Gnas	45.663	112.45	39.8	13	31	11	0.937	0.935	0.955	0.882	0.988	1.266	1.062	0.0169237	0.946	0.039877	0.754	1.8843e-09	0.901	0.47948
P63101	14-3-3 protein zeta/delta OS=Mus musculus OX=10090 GN=Ywhaz	Ywhaz	27.771	323.31	72.2	19	112	13	0.916	1.116	0.991	0.893	0.984	1.101	1.026	0.0074832	1.134	0.023185	0.9	1.5788e-06	1.015	0.86292
P63137	Gamma-aminobutyric acid receptor subunit beta-2 OS=Mus musculus OX=10090 GN=Gabrb2	Gabrb2	59.196	46.049	20.1	9	16	3	0.948	0.942	0.932	0.969	1.086	1.19	0.978	0.28774	0.867	0.151777	0.783	2.0082e-06	0.87	0.149822
P63141	Potassium voltage-gated channel subfamily A member 2 OS=Mus musculus OX=10090 GN=Kcna2	Kcna2	56.7	54.885	24.4	8	10	6	0.867	0.902	1.051	0.916	1.035	1.14	0.947	0.66604	0.871	0.055684	0.922	0.155603	0.912	0.34994
P63143	Voltage-gated potassium channel subunit beta-1 OS=Mus musculus OX=10090 GN=Kcnab1	Kcnab1	44.722	8.8323	8	4	5	2	1.006	0.973	1.004	0.824	0.882	1.297	1.221		1.103		0.774		0.993	0.93078
P63147	Ubiquitin-conjugating enzyme E2 B OS=Mus musculus OX=10090 GN=Ube2b	Ube2b	17.312	15.823	11.2	1	2	1	1.29	0.896	0.996	1.097	0.957	0.856	1.176		0.936		1.164		1.093	0.55948
P63158	High mobility group protein B1 OS=Mus musculus OX=10090 GN=Hmgb1	Hmgb1	24.893	140.88	35.3	13	38	13	0.983	0.998	1.089	1.253	0.935	0.798	0.785	1e-32	1.067	0.0027953	1.365	1.62503e-12	1.028	0.75996
P63163	Small nuclear ribonucleoprotein-associated protein N OS=Mus musculus OX=10090 GN=Snrpn	Snrpn	24.614	54.555	23.8	7	12	7	1.08	0.964	1.021	0.969	0.972	1.001	1.115	0.041599	0.992	0.37192	1.02	0.66118	1.042	0.30962
P63166	Small ubiquitin-related modifier 1 OS=Mus musculus OX=10090 GN=Sumo1	Sumo1	11.557	7.7818	19.8	2	3	2	1.071	0.936	1.011	1.234	1.024	0.775	0.868	0.0057422	0.914	0.2539	1.305	0.104182	0.995	0.93912
P63168	Dynein light chain 1, cytoplasmic OS=Mus musculus OX=10090 GN=Dynll1	Dynll1	10.366	51.772	32.6	2	10	2	0.849	1.042	0.949	0.891	0.999	1.231	0.953	0.81426	1.043	0.66832	0.771	0.0097844	0.91	0.47098
P63213	Guanine nucleotide-binding protein G(I)/G(S)/G(O) subunit gamma-2 OS=Mus musculus OX=10090 GN=Gng2	Gng2	7.8501	54.377	78.9	6	18	6	1.067	1.024	1.022	0.929	0.932	1.112	1.149	0.0064019	1.099	0.00180226	0.919	0.37302	1.047	0.46366
P63216	Guanine nucleotide-binding protein G(I)/G(S)/G(O) subunit gamma-3 OS=Mus musculus OX=10090 GN=Gng3	Gng3	8.3047	116.07	81.3	5	17	5	0.966	1.013	0.995	0.906	1.013	1.131	1.066	0.31414	1	0.32018	0.88	0.178597	0.975	0.76106
P63239	Neuroendocrine convertase 1 OS=Mus musculus OX=10090 GN=Pcsk1	Pcsk1	84.173	8.4393	3.3	2	2	2	1.371	0.789	1.134	1.115	0.936	0.76	1.23	0.120159	0.843	0.5054	1.492	0.034901	1.172	0.50022
P63242	Eukaryotic translation initiation factor 5A-1 OS=Mus musculus OX=10090 GN=Eif5a	Eif5a	16.832	154.89	55.8	11	29	6	1.134	1.006	0.978	1.041	1.13	0.816	1.089	0.135238	0.89	0.35798	1.199	0.058483	1.044	0.66594
P63248	cAMP-dependent protein kinase inhibitor alpha OS=Mus musculus OX=10090 GN=Pkia	Pkia	7.9604	68.482	69.7	4	7	4	1.414	0.895	0.997	1.331	0.883	0.642	1.062	0.30474	1.014	0.731	1.553	0.00020119	1.158	0.534
P63250	G protein-activated inward rectifier potassium channel 1 OS=Mus musculus OX=10090 GN=Kcnj3	Kcnj3	56.573	17.785	13.6	5	5	5	1.069	1.123	0.965	0.936	0.996	1.028	1.142	0.125855	1.128	0.141236	0.939	0.24084	1.067	0.29468
P63254	Cysteine-rich protein 1 OS=Mus musculus OX=10090 GN=Crip1	Crip1	8.5497	4.9722	22.1	2	3	2	1.199	0.992	0.996	1.086	0.936	0.871	1.104	0.25892	1.06	0.077758	1.144	0.111284	1.102	0.34222
P63260	Actin, cytoplasmic 2 OS=Mus musculus OX=10090 GN=Actg1	Actg1	41.792	323.31	66.1	21	301	8	0.976	1.028	1	0.901	1.005	1.082	1.083	2.8955e-08	1.023	0.46922	0.924	3.6245e-07	1.005	0.89288
P63276	40S ribosomal protein S17 OS=Mus musculus OX=10090 GN=Rps17	Rps17	15.524	92.222	49.6	7	21	7	1.129	0.972	1.055	1.123	0.995	0.812	1.005	0.87178	0.977	0.60714	1.299	3.4614e-11	1.077	0.47848
P63280	SUMO-conjugating enzyme UBC9 OS=Mus musculus OX=10090 GN=Ube2i	Ube2i	18.007	63.95	46.2	7	14	7	0.99	1.073	0.993	1.045	1.014	0.98	0.947	0.2443	1.058	0.00089999	1.013	0.78028	1.006	0.8791
P63300	Selenoprotein W OS=Mus musculus OX=10090 GN=Selenow	Selenow	9.6871	7.2207	20.5	3	3	3	0.924	0.998	1.072	0.847	0.982	1.175	1.091	0.2689	1.016	0.64412	0.912	0.045737	0.997	0.9725
P63318	Protein kinase C gamma type OS=Mus musculus OX=10090 GN=Prkcg	Prkcg	78.357	280.62	47.6	26	62	23	0.891	1.045	0.942	0.874	1.008	1.246	1.019	0.171858	1.037	0.198238	0.756	1e-32	0.92	0.54462
P63321	Ras-related protein Ral-A OS=Mus musculus OX=10090 GN=Rala	Rala	23.553	80.344	51.9	8	11	5	0.916	0.969	1.068	0.882	0.959	1.209	1.039	0.75442	1.01	0.97596	0.883	0.673	0.968	0.8207
P63323	40S ribosomal protein S12 OS=Mus musculus OX=10090 GN=Rps12	Rps12	14.525	36.946	42.4	6	13	6	1.053	1.04	1.028	1.049	1.053	0.837	1.004	0.48248	0.988	0.70276	1.228	9.9829e-10	1.062	0.47984
P63325	40S ribosomal protein S10 OS=Mus musculus OX=10090 GN=Rps10	Rps10	18.916	57.734	59.4	13	26	12	1.038	1.008	1.012	0.952	1	1.001	1.09	0.00022476	1.008	0.4587	1.011	0.63194	1.036	0.137283
P63328	Serine/threonine-protein phosphatase 2B catalytic subunit alpha isoform OS=Mus musculus OX=10090 GN=Ppp3ca	Ppp3ca	58.643	323.31	57	22	58	14	0.957	1.115	0.977	0.894	0.971	1.049	1.07	0.013999	1.148	1.4745e-07	0.931	0.004776	1.046	0.53492
P63330	Serine/threonine-protein phosphatase 2A catalytic subunit alpha isoform OS=Mus musculus OX=10090 GN=Ppp2ca	Ppp2ca	35.608	18.087	58.9	13	36	2	0.955	0.954	0.987	0.798	1.143	1.173	1.197	0.033899	0.835	0.034262	0.841	0.00142409	0.93	0.68816
P67778	Prohibitin OS=Mus musculus OX=10090 GN=Phb	Phb	29.82	268.23	65.4	16	30	16	1.145	0.982	1.027	0.975	1.047	0.838	1.174	6.2104e-10	0.938	0.0056999	1.226	2.6815e-10	1.103	0.27908
P67871	Casein kinase II subunit beta OS=Mus musculus OX=10090 GN=Csnk2b	Csnk2b	24.942	67.596	37.2	7	13	7	1.009	1.022	1.056	0.919	1.014	0.984	1.098	0.00036424	1.008	0.78286	1.073	0.0053622	1.058	0.148879
P67984	60S ribosomal protein L22 OS=Mus musculus OX=10090 GN=Rpl22	Rpl22	14.759	89.468	50.8	4	6	4	1.156	1.084	1.037	1.033	0.942	0.78	1.119	0.013402	1.151	0.21272	1.329	0.0110808	1.189	0.112782
P68033	Actin, alpha cardiac muscle 1 OS=Mus musculus OX=10090 GN=Actc1	Actc1	42.019	83.819	49.9	17	178	6	0.909	0.989	0.993	0.938	0.988	1.098	0.969	0.39208	1.001	0.066204	0.904	0.127557	0.956	0.46866
P68037	Ubiquitin-conjugating enzyme E2 L3 OS=Mus musculus OX=10090 GN=Ube2l3	Ube2l3	17.861	135.09	64.3	9	22	9	1.155	0.948	1.024	1.078	1.018	0.804	1.071	0.065662	0.931	0.0035183	1.274	0.0066607	1.078	0.49522
P68040	Receptor of activated protein C kinase 1 OS=Mus musculus OX=10090 GN=Rack1	Rack1	35.076	143.44	60.9	13	25	13	0.894	1.018	0.962	0.94	1.056	1.11	0.951	0.59176	0.964	0.0585	0.867	0.00041578	0.925	0.28378
P68181	cAMP-dependent protein kinase catalytic subunit beta OS=Mus musculus OX=10090 GN=Prkacb	Prkacb	40.707	89.683	35.3	12	20	7	0.884	1.034	0.972	0.847	0.967	1.302	1.044	0.3918	1.069	0.127437	0.747	3.4437e-08	0.927	0.67564
P68254	14-3-3 protein theta OS=Mus musculus OX=10090 GN=Ywhaq	Ywhaq	27.778	323.31	69	18	72	12	0.837	0.962	1.045	0.887	1.049	1.197	0.944	0.40064	0.917	7.9677e-05	0.873	5.8826e-08	0.908	0.43656
P68368	Tubulin alpha-4A chain OS=Mus musculus OX=10090 GN=Tuba4a	Tuba4a	49.924	166.95	65.4	25	254	5	0.94	1.104	0.977	0.88	0.987	1.146	1.068	0.0023424	1.119	0.0025024	0.853	7.0336e-09	1.003	0.94914
P68369	Tubulin alpha-1A chain OS=Mus musculus OX=10090 GN=Tuba1a	Tuba1a	50.135	22.128	69.8	27	291	0
P68372	Tubulin beta-4B chain OS=Mus musculus OX=10090 GN=Tubb4b	Tubb4b	49.83	323.31	65.4	21	213	1	0.878	0.956	1.084	0.943	1.038	1.141	0.931	0.193804	0.921	0.17224	0.95	0.34102	0.935	0.45318
P68404	Protein kinase C beta type OS=Mus musculus OX=10090 GN=Prkcb	Prkcb	76.75	201.62	49	30	69	21	0.933	1.108	0.973	0.891	0.958	1.13	1.047	0.03876	1.157	2.02e-07	0.861	1.9319e-07	1.012	0.88054
P68433	Histone H3.1 OS=Mus musculus OX=10090 GN=Hist1h3a	Hist1h3a	15.404	20.077	33.8	3	10	1	0.883	1.16	1.352	0.796	0.93	0.983	1.109	0.61966	1.247	0.028343	1.375	0.00114329	1.253	0.199459
P68510	14-3-3 protein eta OS=Mus musculus OX=10090 GN=Ywhah	Ywhah	28.211	175.21	67.5	17	77	12	0.856	1.059	1.023	0.929	1.033	1.08	0.921	0.0028794	1.025	0.150784	0.947	0.0100169	0.966	0.66584
P69566	Ran-binding protein 9 OS=Mus musculus OX=10090 GN=Ranbp9	Ranbp9	71.011	27.91	15.9	6	7	6	1.083	1.046	1.001	0.971	1.028	0.94	1.115	0.32814	1.018	0.82634	1.065	0.21444	1.065	0.142862
P70122	Ribosome maturation protein SBDS OS=Mus musculus OX=10090 GN=Sbds	Sbds	28.78	46.408	42.8	9	15	9	1.055	1.016	1.024	1.012	1.031	0.921	1.042	0.120562	0.985	0.79948	1.112	3.5244e-06	1.044	0.29436
P70158	Acid sphingomyelinase-like phosphodiesterase 3a OS=Mus musculus OX=10090 GN=Smpdl3a	Smpdl3a	49.857	4.1122	3.6	2	2	2	1.078	1.031	0.994	1.035	1.018	0.91	1.042	0.31132	1.013	0.7347	1.092	0.165476	1.047	0.36942
P70168	Importin subunit beta-1 OS=Mus musculus OX=10090 GN=Kpnb1	Kpnb1	97.183	323.31	30.7	21	48	21	0.914	0.99	0.972	0.921	1.036	1.162	0.992	0.6501	0.956	0.182277	0.836	1.80744e-13	0.922	0.33994
P70170	ATP-binding cassette sub-family C member 9 OS=Mus musculus OX=10090 GN=Abcc9	Abcc9	174.24	1.5986	0.5	1	1	1	0.869	1.02	1.005	0.977	0.998	1.143	0.889		1.022		0.879		0.928	0.35174
P70175	Disks large homolog 3 OS=Mus musculus OX=10090 GN=Dlg3	Dlg3	93.481	323.31	42.8	34	53	32	1.102	1.144	1.007	1.045	0.943	0.831	1.055	0.006961	1.213	9.99201e-16	1.212	9.055e-07	1.154	0.128017
P70182	Phosphatidylinositol 4-phosphate 5-kinase type-1 alpha OS=Mus musculus OX=10090 GN=Pip5k1a	Pip5k1a	60.484	1.9951	2.6	2	3	1	0.967	1.115	0.925	0.874	0.953	1.176	1.106		1.17		0.787		1.001	0.95694
P70188	Kinesin-associated protein 3 OS=Mus musculus OX=10090 GN=Kifap3	Kifap3	91.29	47.538	8.2	5	6	5	1.017	0.858	1.189	0.757	0.859	1.292	1.343	0.189816	0.999	0.98758	0.92	0.66122	1.054	0.72566
P70193	Leucine-rich repeats and immunoglobulin-like domains protein 1 OS=Mus musculus OX=10090 GN=Lrig1	Lrig1	119.15	2.3411	0.7	1	1	1
P70195	Proteasome subunit beta type-7 OS=Mus musculus OX=10090 GN=Psmb7	Psmb7	29.891	60.114	30	7	14	7	1.067	1.004	1.008	0.997	1.003	0.997	1.07	0.042737	1.001	0.24972	1.011	0.96006	1.027	0.3104
P70202	Latexin OS=Mus musculus OX=10090 GN=Lxn	Lxn	25.492	45.136	21.2	3	9	3	0.852	0.998	0.996	1.037	1.061	1.06	0.822	1.3419e-06	0.941	0.0046046	0.94	0.27118	0.901	0.181405
P70205	Pituitary adenylate cyclase-activating polypeptide type I receptor OS=Mus musculus OX=10090 GN=Adcyap1r1	Adcyap1r1	56.639	3.3197	5.2	3	3	3	0.796	0.824	0.955	0.851	1.027	1.496	0.935		0.802		0.638		0.763	0.23362
P70206	Plexin-A1 OS=Mus musculus OX=10090 GN=Plxna1	Plxna1	211.1	92.771	15.5	25	29	18	0.986	1.039	0.936	0.897	0.965	1.181	1.099	0.03738	1.077	0.041219	0.793	4.2426e-10	0.973	0.81954
P70207	Plexin-A2 OS=Mus musculus OX=10090 GN=Plxna2	Plxna2	211.53	19.031	7.5	13	16	6	0.981	1.11	0.921	0.856	1.036	1.07	1.146	0.058296	1.071	0.093738	0.861	0.0165963	1.017	0.84526
P70208	Plexin-A3 OS=Mus musculus OX=10090 GN=Plxna3	Plxna3	207.96	3.8882	3.7	7	9	2
P70211	Netrin receptor DCC OS=Mus musculus OX=10090 GN=Dcc	Dcc	158.34	3.4626	1.2	2	2	2	1.052	1.008	0.946	1.107	0.889	1.044	0.95		1.134		0.906		0.989	0.91772
P70218	Mitogen-activated protein kinase kinase kinase kinase 1 OS=Mus musculus OX=10090 GN=Map4k1	Map4k1	91.534	-2	1.3	1	1	1	1.205	1.004	1.04	1.197	0.89	0.763	1.007		1.128		1.363		1.14	0.3675
P70227	Inositol 1,4,5-trisphosphate receptor type 3 OS=Mus musculus OX=10090 GN=Itpr3	Itpr3	304.27	1.9987	2.6	8	11	2	0.907	1.062	0.775	1.021	0.981	1.262	0.888		1.083		0.614		0.841	0.21706
P70232	Neural cell adhesion molecule L1-like protein OS=Mus musculus OX=10090 GN=Chl1	Chl1	135.07	125.81	21.3	18	24	18	0.988	1.02	1	0.988	0.986	1.048	1	0.50256	1.034	0.58352	0.954	0.59308	0.995	0.85398
P70236	Dual specificity mitogen-activated protein kinase kinase 6 OS=Mus musculus OX=10090 GN=Map2k6	Map2k6	37.432	10.448	12.3	3	4	3	0.913	0.927	1.043	0.946	0.963	1.208	0.965		0.963		0.863		0.925	0.45644
P70248	Unconventional myosin-If OS=Mus musculus OX=10090 GN=Myo1f	Myo1f	125.95	8.0077	1.5	1	1	1	0.771	0.84	1.054	1.114	1.032	1.192	0.692		0.814		0.884		0.798	0.085323
P70255	Nuclear factor 1 C-type OS=Mus musculus OX=10090 GN=Nfic	Nfic	48.768	2.3731	11.6	5	5	2
P70257	Nuclear factor 1 X-type OS=Mus musculus OX=10090 GN=Nfix	Nfix	53.394	19.397	14.3	7	7	3	0.815	1.016	0.99	0.97	1.077	1.143	0.84		0.943		0.866		0.884	0.21204
P70261	Paladin OS=Mus musculus OX=10090 GN=Pald1	Pald1	96.739	6.9342	2.6	2	2	2	0.852	0.908	0.961	0.914	1.182	1.194	0.932		0.768		0.805		0.827	0.122681
P70265	6-phosphofructo-2-kinase/fructose-2,6-bisphosphatase 2 OS=Mus musculus OX=10090 GN=Pfkfb2	Pfkfb2	59.925	11.261	9.2	5	6	5	0.95	0.932	0.957	0.91	0.947	1.271	1.044	0.42412	0.984	0.61232	0.753	0.000137011	0.908	0.50304
P70268	Serine/threonine-protein kinase N1 OS=Mus musculus OX=10090 GN=Pkn1	Pkn1	104.41	10.182	4	4	4	3	1.1	1.038	1.038	1.082	0.997	0.891	1.017	0.96528	1.041	0.56692	1.165	0.068018	1.069	0.30582
P70271	PDZ and LIM domain protein 4 OS=Mus musculus OX=10090 GN=Pdlim4	Pdlim4	35.556	6.0261	10	3	3	3
P70280	Vesicle-associated membrane protein 7 OS=Mus musculus OX=10090 GN=Vamp7	Vamp7	24.967	32.222	28.2	5	6	5	1.073	1.009	0.924	0.872	1.061	1.053	1.231	0.0080638	0.951	0.31052	0.877	0.117497	1.007	0.91474
P70288	Histone deacetylase 2 OS=Mus musculus OX=10090 GN=Hdac2	Hdac2	55.302	25.946	21.9	8	10	5	0.914	1.058	1.063	0.915	0.965	1.097	0.999	0.98964	1.096	0.20304	0.969	0.47414	1.019	0.80004
P70290	55 kDa erythrocyte membrane protein OS=Mus musculus OX=10090 GN=Mpp1	Mpp1	52.227	88.871	30	12	19	12	1.004	0.96	1.016	1.172	0.994	0.885	0.857	5.0521e-09	0.966	0.13246	1.148	1.58978e-05	0.977	0.84684
P70295	Ancient ubiquitous protein 1 OS=Mus musculus OX=10090 GN=Aup1	Aup1	46.121	3.8253	7.8	3	3	3	1.093	0.952	0.926	0.963	0.985	1.116	1.135		0.966		0.83		0.97	0.67212
P70296	Phosphatidylethanolamine-binding protein 1 OS=Mus musculus OX=10090 GN=Pebp1	Pebp1	20.83	231.64	92.5	13	57	13	1.005	1.032	1.073	1.099	1.001	0.834	0.914	5.7814e-05	1.031	0.37018	1.287	3.77698e-13	1.06	0.48252
P70297	Signal transducing adapter molecule 1 OS=Mus musculus OX=10090 GN=Stam	Stam	59.771	122.72	38.1	16	30	14	1.133	1.009	1.049	1.161	0.995	0.737	0.976	0.069337	1.014	0.29656	1.423	5.55112e-16	1.103	0.45358
P70302	Stromal interaction molecule 1 OS=Mus musculus OX=10090 GN=Stim1	Stim1	77.566	53.894	19.1	12	14	12	0.81	0.99	0.96	0.947	1.005	1.281	0.855	0.079099	0.985	0.38652	0.749	0.000161212	0.854	0.24124
P70303	CTP synthase 2 OS=Mus musculus OX=10090 GN=Ctps2	Ctps2	65.514	19.046	9.4	5	5	5	0.918	0.871	0.987	0.902	1.1	1.227	1.018	0.79244	0.792	0.081741	0.804	0.0094383	0.86	0.21088
P70318	Nucleolysin TIAR OS=Mus musculus OX=10090 GN=Tial1	Tial1	43.388	43.65	17.3	5	11	4	1.189	0.972	1.08	1.147	0.998	0.732	1.037	0.29248	0.974	0.37736	1.475	0.000140199	1.127	0.41126
P70333	Heterogeneous nuclear ribonucleoprotein H2 OS=Mus musculus OX=10090 GN=Hnrnph2	Hnrnph2	49.279	147.64	36.7	15	50	5	1.126	1.062	0.98	1.129	0.979	0.807	0.997	0.25662	1.085	0.0029026	1.214	0.00049793	1.087	0.43628
P70335	Rho-associated protein kinase 1 OS=Mus musculus OX=10090 GN=Rock1	Rock1	158.17	23.436	12.4	16	16	10	1.023	0.961	0.982	1.075	1.025	0.967	0.952	0.5801	0.938	0.26594	1.016	0.8611	0.967	0.40888
P70336	Rho-associated protein kinase 2 OS=Mus musculus OX=10090 GN=Rock2	Rock2	160.58	323.31	38.8	53	79	47	1.036	1.104	1.003	1.083	0.967	0.877	0.957	0.082603	1.142	1.11022e-16	1.144	1.6338e-06	1.074	0.33166
P70345	Bcl-2-like protein 2 OS=Mus musculus OX=10090 GN=Bcl2l2	Bcl2l2	20.79	12.956	16.6	2	2	2	1.187	0.911	0.974	1.102	0.982	0.921	1.077		0.928		1.058		1.022	0.85618
P70349	Histidine triad nucleotide-binding protein 1 OS=Mus musculus OX=10090 GN=Hint1	Hint1	13.777	62.581	58.7	6	18	6	1.104	0.976	0.986	1.136	0.994	0.82	0.972	0.54432	0.982	0.80676	1.202	0.000120207	1.039	0.67796
P70353	Nuclear transcription factor Y subunit gamma OS=Mus musculus OX=10090 GN=Nfyc	Nfyc	37.253	8.2254	6.3	2	2	2	1.252	0.963	1.105	1.117	1.01	0.668	1.121		0.953		1.654		1.188	0.33788
P70362	Ubiquitin recognition factor in ER-associated degradation protein 1 OS=Mus musculus OX=10090 GN=Ufd1	Ufd1	34.481	38.959	23.8	6	8	6	1.04	1.085	0.961	1.041	1.007	0.953	0.999	0.49784	1.077	0.0128983	1.008	0.23248	1.028	0.56734
P70365	Nuclear receptor coactivator 1 OS=Mus musculus OX=10090 GN=Ncoa1	Ncoa1	157.01	6.8584	2.6	4	4	4	1.004	1.034	0.984	1.171	0.972	0.902	0.857		1.064		1.091		0.992	0.9841
P70372	ELAV-like protein 1 OS=Mus musculus OX=10090 GN=Elavl1	Elavl1	36.169	42.858	31.6	8	11	8	1.019	1.032	1.034	1.071	0.969	0.947	0.951	0.94926	1.065	0.056177	1.092	0.70552	1.033	0.46922
P70388	DNA repair protein RAD50 OS=Mus musculus OX=10090 GN=Rad50	Rad50	153.49	1.9087	1.3	2	2	2	1.175	1.174	1.014	1.058	0.847	0.811	1.111	0.2842	1.386	0.141359	1.25	0.044996	1.238	0.08498
P70392	Ras-specific guanine nucleotide-releasing factor 2 OS=Mus musculus OX=10090 GN=Rasgrf2	Rasgrf2	135.67	59.446	12.6	12	16	11	1	0.912	0.986	0.894	0.945	1.187	1.119	0.026841	0.965	0.50932	0.831	0.0178642	0.958	0.71106
P70398	Probable ubiquitin carboxyl-terminal hydrolase FAF-X OS=Mus musculus OX=10090 GN=Usp9x	Usp9x	290.71	323.31	22.9	45	61	45	0.891	0.964	0.982	0.87	1.037	1.225	1.024	0.23256	0.93	0.0020225	0.802	1.66533e-14	0.906	0.43198
P70399	TP53-binding protein 1 OS=Mus musculus OX=10090 GN=Tp53bp1	Tp53bp1	212.73	80.92	11.7	14	14	14	1.024	0.993	0.987	1.096	0.993	0.939	0.934	0.29372	1	0.59804	1.051	0.39398	0.992	0.90328
P70404	Isocitrate dehydrogenase [NAD] subunit gamma 1, mitochondrial OS=Mus musculus OX=10090 GN=Idh3g	Idh3g	42.785	245.86	39.9	12	45	12	1.024	1.005	1.023	0.996	1.005	0.981	1.028	0.184696	1	0.83764	1.043	0.0174582	1.023	0.067342
P70407	Cadherin-9 OS=Mus musculus OX=10090 GN=Cdh9	Cdh9	88.3	1.6053	3.4	3	3	1
P70408	Cadherin-10 OS=Mus musculus OX=10090 GN=Cdh10	Cdh10	88.311	27.901	13.1	9	10	8	1.066	1.057	0.979	1.044	0.983	0.985	1.021	0.51414	1.075	0.20016	0.994	0.44378	1.03	0.43402
P70414	Sodium/calcium exchanger 1 OS=Mus musculus OX=10090 GN=Slc8a1	Slc8a1	108.03	104.91	12	12	20	12	0.926	1.013	0.933	0.87	0.959	1.266	1.064	0.0059398	1.056	0.035923	0.737	1.175e-10	0.928	0.61764
P70425	GTP-binding protein Rit2 OS=Mus musculus OX=10090 GN=Rit2	Rit2	24.802	4.5039	13.8	2	2	2	1.007	0.981	0.958	1.02	1.031	1.046	0.987		0.952		0.916		0.951	0.036037
P70429	Ena/VASP-like protein OS=Mus musculus OX=10090 GN=Evl	Evl	44.337	165.15	33.6	13	22	13	1.222	0.973	1.034	1.197	0.941	0.712	1.021	0.35154	1.034	0.046299	1.452	7.4313e-10	1.133	0.43634
P70441	Na(+)/H(+) exchange regulatory cofactor NHE-RF1 OS=Mus musculus OX=10090 GN=Slc9a3r1	Slc9a3r1	38.6	154.39	43.4	19	32	19	1.164	1.057	1.029	1.198	0.954	0.697	0.972	0.88482	1.108	3.5291e-07	1.476	9.68137e-12	1.141	0.39286
P70444	BH3-interacting domain death agonist OS=Mus musculus OX=10090 GN=Bid	Bid	21.951	8.1915	9.7	1	1	1	1.118	1.027	1.026	0.875	0.942	1.046	1.278		1.09		0.981		1.108	0.153076
P70445	Eukaryotic translation initiation factor 4E-binding protein 2 OS=Mus musculus OX=10090 GN=Eif4ebp2	Eif4ebp2	12.898	48.976	84.2	5	9	5	1.267	0.927	1.085	1.149	1.063	0.665	1.103	0.040737	0.872	0.020881	1.632	0.00104296	1.14	0.4804
P70452	Syntaxin-4 OS=Mus musculus OX=10090 GN=Stx4	Stx4	34.165	7.2622	8.4	2	3	2	1.037	0.973	1.037	0.962	1.098	1.024	1.078	0.27524	0.886	0.118437	1.013	0.62376	0.988	0.8127
P70459	ETS domain-containing transcription factor ERF OS=Mus musculus OX=10090 GN=Erf	Erf	59.05	10.323	5.1	2	2	2	1.137	1.137	1.074	1.016	0.895	0.814	1.119	0.25882	1.27	0.113117	1.319	0.097764	1.229	0.035142
P70460	Vasodilator-stimulated phosphoprotein OS=Mus musculus OX=10090 GN=Vasp	Vasp	39.666	25.805	17.6	6	9	6	1.098	0.894	1.055	1.231	0.996	0.837	0.892	0.024377	0.898	0.135858	1.26	0.00048287	0.994	0.98224
P70663	SPARC-like protein 1 OS=Mus musculus OX=10090 GN=Sparcl1	Sparcl1	72.286	264.8	38.6	19	33	19	1.088	0.878	1.116	1.122	1.017	0.76	0.97	0.2481	0.863	2.7608e-07	1.468	1.62825e-12	1.063	0.64772
P70665	Sialate O-acetylesterase OS=Mus musculus OX=10090 GN=Siae	Siae	60.775	1.4693	1.8	1	1	1
P70677	Caspase-3 OS=Mus musculus OX=10090 GN=Casp3	Casp3	31.474	7.6745	12.3	3	3	3	0.864	1.078	0.946	0.857	1.104	1.159	1.008		0.976		0.816		0.926	0.55554
P70689	Gap junction beta-6 protein OS=Mus musculus OX=10090 GN=Gjb6	Gjb6	30.366	10.524	11.5	3	4	3	0.722	0.631	0.951	0.953	0.985	1.682	0.758	0.00139531	0.641	0.0035776	0.565	0.0030555	0.636	0.121857
P70697	Uroporphyrinogen decarboxylase OS=Mus musculus OX=10090 GN=Urod	Urod	40.691	19.97	18.3	5	6	5	1.033	0.957	0.992	0.894	1.029	1.12	1.155	0.21342	0.93	0.3006	0.886	0.055564	0.98	0.824
P70698	CTP synthase 1 OS=Mus musculus OX=10090 GN=Ctps1	Ctps1	66.682	25.926	13.5	5	5	5	1.097	1.023	0.96	0.977	0.958	1.03	1.123		1.068		0.932		1.039	0.44906
P70699	Lysosomal alpha-glucosidase OS=Mus musculus OX=10090 GN=Gaa	Gaa	106.25	95.594	17.2	13	15	13	1.193	0.865	1.032	1.02	0.947	0.98	1.17	0.0051592	0.913	0.045516	1.053	0.71388	1.049	0.70174
P70704	Phospholipid-transporting ATPase IA OS=Mus musculus OX=10090 GN=Atp8a1	Atp8a1	131.41	175.17	27.5	27	40	27	0.947	0.968	0.979	0.885	0.967	1.254	1.07	0.0024643	1.001	0.78058	0.781	1e-32	0.932	0.62758
P80313	T-complex protein 1 subunit eta OS=Mus musculus OX=10090 GN=Cct7	Cct7	59.652	323.31	55.9	24	41	24	0.897	1.019	0.959	0.926	1.003	1.177	0.969	0.53472	1.016	0.51674	0.815	1.0027e-11	0.926	0.40718
P80314	T-complex protein 1 subunit beta OS=Mus musculus OX=10090 GN=Cct2	Cct2	57.477	323.31	67.5	29	78	29	1.074	1.026	1.018	1.086	1.033	0.834	0.989	0.094778	0.993	0.24316	1.221	1.62448e-12	1.056	0.50496
P80315	T-complex protein 1 subunit delta OS=Mus musculus OX=10090 GN=Cct4	Cct4	58.066	323.31	59.4	29	48	29	0.903	0.99	0.98	0.969	1.043	1.134	0.932	0.093239	0.949	0.030619	0.864	9.6731e-07	0.913	0.172302
P80316	T-complex protein 1 subunit epsilon OS=Mus musculus OX=10090 GN=Cct5	Cct5	59.623	323.31	65.8	29	59	29	0.974	1.046	1.002	0.999	1.023	0.989	0.975	0.42194	1.022	0.49384	1.013	0.98018	1.004	0.89244
P80317	T-complex protein 1 subunit zeta OS=Mus musculus OX=10090 GN=Cct6a	Cct6a	58.004	179.58	49.7	21	42	21	0.992	1.038	1.009	1.003	1.022	0.968	0.989	0.9012	1.016	0.126523	1.042	0.024417	1.015	0.49992
P80318	T-complex protein 1 subunit gamma OS=Mus musculus OX=10090 GN=Cct3	Cct3	60.629	220.14	55	29	57	29	0.942	1.049	0.99	0.945	1.018	1.076	0.997	0.93808	1.03	0.106278	0.92	1.64673e-05	0.981	0.71924
P80560	Receptor-type tyrosine-protein phosphatase N2 OS=Mus musculus OX=10090 GN=Ptprn2	Ptprn2	111.5	160.23	26.9	24	32	24	1.479	0.847	0.983	1.227	0.888	0.715	1.205	0.00142081	0.954	0.057117	1.375	0.00112259	1.169	0.5414
P81117	Nucleobindin-2 OS=Mus musculus OX=10090 GN=Nucb2	Nucb2	50.304	77.729	35.7	13	16	13	1.377	0.933	1.029	1.243	0.917	0.612	1.108	0.0036579	1.017	0.40782	1.681	2.3003e-05	1.205	0.41794
P82198	Transforming growth factor-beta-induced protein ig-h3 OS=Mus musculus OX=10090 GN=Tgfbi	Tgfbi	74.596	12.577	7.2	2	2	2	1.334	1.025	0.982	0.814	0.937	0.968	1.639	0.127543	1.094	0.55428	1.014	0.95936	1.229	0.14288
P83093	Stromal interaction molecule 2 OS=Mus musculus OX=10090 GN=Stim2	Stim2	83.924	46.636	8.8	5	6	5	1.015	1.008	0.994	0.993	1.041	1.036	1.022	0.38312	0.968	0.3464	0.959	0.23108	0.983	0.34774
P83510	Traf2 and NCK-interacting protein kinase OS=Mus musculus OX=10090 GN=Tnik	Tnik	150.37	154.64	18.2	23	29	16	1.102	1.002	0.946	1.097	0.949	0.959	1.005	0.96726	1.056	0.0020383	0.986	0.185259	1.015	0.82656
P83741	Serine/threonine-protein kinase WNK1 OS=Mus musculus OX=10090 GN=Wnk1	Wnk1	250.93	68.947	9.4	21	25	18	1.02	0.941	1.024	1.152	1.035	0.923	0.885	0.0040168	0.909	7.8044e-05	1.109	0.0054368	0.96	0.61724
P83870	PHD finger-like domain-containing protein 5A OS=Mus musculus OX=10090 GN=Phf5a	Phf5a	12.405	21.578	27.3	3	3	3	0.955	0.981	1.012	0.981	1.064	1.015	0.973	0.82376	0.922	0.187599	0.997	0.83336	0.963	0.26946
P83917	Chromobox protein homolog 1 OS=Mus musculus OX=10090 GN=Cbx1	Cbx1	21.418	38.537	51.4	8	17	7	1.079	0.928	1.077	1.377	1.027	0.619	0.784	0.0105428	0.904	0.0073411	1.74	6.5241e-07	1.02	0.7854
P83940	Elongin-C OS=Mus musculus OX=10090 GN=Eloc	Eloc	12.473	45.821	58	5	10	5	0.93	0.984	0.973	0.927	1.019	1.106	1.003	0.50508	0.966	0.101864	0.88	0.052975	0.946	0.37844
P84075	Neuron-specific calcium-binding protein hippocalcin OS=Mus musculus OX=10090 GN=Hpca	Hpca	22.427	49.602	65.3	14	41	5	0.919	1.117	1.085	0.86	0.949	1.097	1.069	0.50594	1.177	2.1101e-06	0.989	0.83544	1.074	0.47858
P84078	ADP-ribosylation factor 1 OS=Mus musculus OX=10090 GN=Arf1	Arf1	20.697	88.471	54.7	9	41	1	0.874	1.22	0.673	0.553	0.688	1.898	1.58	0.044657	1.773	0.012297	0.355	1.50765e-05	0.881	0.99624
P84084	ADP-ribosylation factor 5 OS=Mus musculus OX=10090 GN=Arf5	Arf5	20.529	189.67	76.1	11	40	5	0.881	1.098	0.948	0.794	0.949	1.265	1.11	0.095	1.157	0.0058577	0.749	5.9217e-05	0.973	0.9358
P84086	Complexin-2 OS=Mus musculus OX=10090 GN=Cplx2	Cplx2	15.394	169.95	61.9	10	36	6	1.243	1.048	1.05	1.275	0.942	0.582	0.975	0.66386	1.113	0.0035434	1.804	1e-32	1.194	0.39536
P84089	Enhancer of rudimentary homolog OS=Mus musculus OX=10090 GN=Erh	Erh	12.259	40.142	33.7	3	11	3	0.975	0.947	1.185	1.029	1.023	0.862	0.948	0.157902	0.926	0.044282	1.375	8.1571e-10	1.066	0.53176
P84091	AP-2 complex subunit mu OS=Mus musculus OX=10090 GN=Ap2m1	Ap2m1	49.654	180.7	44.6	19	47	19	0.945	1.004	0.962	0.882	1.004	1.205	1.071	0.0130013	1	0.33168	0.798	1.0801e-11	0.942	0.60266
P84096	Rho-related GTP-binding protein RhoG OS=Mus musculus OX=10090 GN=Rhog	Rhog	21.308	139.14	63.4	9	13	8	0.786	0.865	1.101	0.949	1.037	1.275	0.828	0.0011366	0.834	3.7154e-06	0.864	0.000121416	0.844	0.26534
P84104	Serine/arginine-rich splicing factor 3 OS=Mus musculus OX=10090 GN=Srsf3	Srsf3	19.329	20.193	34.8	6	11	5	1.092	0.969	1.019	1.311	0.999	0.744	0.833	0.189921	0.97	0.46146	1.37	6.1347e-05	1.009	0.84986
P84228	Histone H3.2 OS=Mus musculus OX=10090 GN=Hist1h3b	Hist1h3b	15.388	35.805	33.8	3	8	1	0.881	1.389	1.29	0.835	0.772	0.852	1.055		1.799		1.514		1.448	0.071203
P84309	Adenylate cyclase type 5 OS=Mus musculus OX=10090 GN=Adcy5	Adcy5	139.12	91.117	17.6	18	23	18	0.971	1.118	0.94	0.854	0.884	1.236	1.137	0.0008429	1.265	9.7541e-09	0.761	6.0588e-05	1.018	0.82896
P85094	Isochorismatase domain-containing protein 2A OS=Mus musculus OX=10090 GN=Isoc2a	Isoc2a	22.417	78.353	28.2	4	10	4	0.969	0.997	1.012	0.861	1.089	1.114	1.125	0.22306	0.916	0.130599	0.908	0.6712	0.972	0.81616
P97291	Cadherin-8 OS=Mus musculus OX=10090 GN=Cdh8	Cdh8	88.214	2.7907	3.4	3	3	2	1.18	1.074	0.843	0.934	0.925	1.089	1.263		1.161		0.774		1.051	0.72736
P97300	Neuroplastin OS=Mus musculus OX=10090 GN=Nptn	Nptn	44.373	108	29.7	13	33	13	0.838	1.029	1.014	0.899	1.008	1.181	0.932	0.027021	1.021	0.140323	0.859	1.85097e-05	0.933	0.54914
P97315	Cysteine and glycine-rich protein 1 OS=Mus musculus OX=10090 GN=Csrp1	Csrp1	20.583	221.15	63.7	12	28	12	0.904	0.908	1.033	1.045	0.961	1.071	0.865	8.1219e-05	0.945	0.057359	0.965	0.52546	0.925	0.22076
P97318	Disabled homolog 1 OS=Mus musculus OX=10090 GN=Dab1	Dab1	63.577	2.1964	1.7	1	2	1
P97326	Cadherin-6 OS=Mus musculus OX=10090 GN=Cdh6	Cdh6	88.354	1.4284	4.8	3	3	2
P97351	40S ribosomal protein S3a OS=Mus musculus OX=10090 GN=Rps3a	Rps3a	29.885	127.92	56.8	17	24	17	0.945	1.007	1.028	0.982	1.058	1.012	0.962	0.024538	0.952	0.0033168	1.016	0.61558	0.976	0.51056
P97352	Protein S100-A13 OS=Mus musculus OX=10090 GN=S100a13	S100a13	11.158	24.902	49	6	11	6	1.162	0.866	1.096	1.33	0.98	0.628	0.874	0.034497	0.884	0.0083214	1.745	1.1975e-08	1.063	0.69488
P97355	Spermine synthase OS=Mus musculus OX=10090 GN=Sms	Sms	41.313	51.925	34.7	11	12	11	0.84	0.966	1.028	0.928	0.984	1.171	0.905	0.40174	0.982	0.087396	0.878	0.024301	0.919	0.41862
P97364	Selenide, water dikinase 2 OS=Mus musculus OX=10090 GN=Sephs2	Sephs2	47.833	8.363	6.4	3	3	3	1.001	1.074	1.033	1.006	1.126	0.832	0.995	0.91382	0.954	0.72154	1.242	0.038363	1.049	0.57856
P97368	Homeobox protein Meis3 OS=Mus musculus OX=10090 GN=Meis3	Meis3	41.726	1.6557	2.1	1	1	1	0.836	1.342	0.894	0.838	1.161	0.966	0.998		1.156		0.925		1.036	0.9076
P97370	Sodium/potassium-transporting ATPase subunit beta-3 OS=Mus musculus OX=10090 GN=Atp1b3	Atp1b3	31.775	46.494	46.8	10	17	10	0.797	0.881	0.995	0.919	1.007	1.348	0.867	0.00029795	0.875	0.00131925	0.738	8.3996e-05	0.816	0.21742
P97371	Proteasome activator complex subunit 1 OS=Mus musculus OX=10090 GN=Psme1	Psme1	28.673	56.842	43	9	18	9	1.092	1.02	0.993	0.945	1.03	0.947	1.156	2.5996e-07	0.99	0.55542	1.049	0.119845	1.063	0.20396
P97372	Proteasome activator complex subunit 2 OS=Mus musculus OX=10090 GN=Psme2	Psme2	27.057	8.1017	18	4	4	4	0.887	1.043	0.923	0.912	0.961	1.256	0.973	0.58594	1.085	0.24702	0.735	0.026637	0.912	0.48614
P97376	Protein FRG1 OS=Mus musculus OX=10090 GN=Frg1	Frg1	29.127	3.4853	7.8	2	2	2	1.103	0.975	0.983	1.017	1.029	0.955	1.085		0.948		1.029		1.02	0.70528
P97379	Ras GTPase-activating protein-binding protein 2 OS=Mus musculus OX=10090 GN=G3bp2	G3bp2	54.087	102.38	31.1	13	26	12	1.248	0.942	1.046	1.26	0.955	0.624	0.99	0.54442	0.986	0.97612	1.676	1.79767e-12	1.14	0.49676
P97384	Annexin A11 OS=Mus musculus OX=10090 GN=Anxa11	Anxa11	54.079	70.999	23.9	10	17	10	1.16	1.072	1.08	0.99	1.044	0.742	1.172	0.00129926	1.027	0.30598	1.456	3.4534e-06	1.193	0.161858
P97390	Vacuolar protein sorting-associated protein 45 OS=Mus musculus OX=10090 GN=Vps45	Vps45	65.052	18.45	11.1	6	8	6	0.982	1.003	0.981	0.976	1.022	1.037	1.006	0.8017	0.981	0.38472	0.946	0.28038	0.977	0.31196
P97393	Rho GTPase-activating protein 5 OS=Mus musculus OX=10090 GN=Arhgap5	Arhgap5	172.11	57.803	9.9	15	17	15	0.856	0.958	0.973	0.95	1.054	1.091	0.901	0.151998	0.909	0.110219	0.892	0.00117747	0.9	0.145079
P97411	Islet cell autoantigen 1 OS=Mus musculus OX=10090 GN=Ica1	Ica1	54.324	12.904	10.3	5	5	4	1.016	1.068	0.914	0.946	1.004	1.051	1.074	0.33738	1.064	0.94858	0.87	0.099558	0.999	0.97058
P97427	Dihydropyrimidinase-related protein 1 OS=Mus musculus OX=10090 GN=Crmp1	Crmp1	62.167	323.31	71.3	30	120	27	1.002	1.141	1.003	0.93	0.971	0.996	1.077	5.6407e-05	1.175	1e-32	1.007	0.80398	1.086	0.163837
P97429	Annexin A4 OS=Mus musculus OX=10090 GN=Anxa4	Anxa4	35.915	98.336	38.6	10	13	9	0.953	0.995	0.993	0.977	1.08	0.989	0.975	0.6925	0.921	0.0057611	1.004	0.59358	0.966	0.3775
P97434	Myosin phosphatase Rho-interacting protein OS=Mus musculus OX=10090 GN=Mprip	Mprip	116.41	141.69	30.4	24	28	24	0.949	1.05	1.001	1.091	0.969	1.006	0.87	0.0026563	1.084	0.063317	0.995	0.71726	0.978	0.66346
P97441	Zinc transporter 3 OS=Mus musculus OX=10090 GN=Slc30a3	Slc30a3	41.824	51.363	18.6	5	6	5	0.984	0.979	0.969	0.907	1.036	0.984	1.085	0.7824	0.945	0.80904	0.985	0.84106	1.002	0.94246
P97445	Voltage-dependent P/Q-type calcium channel subunit alpha-1A OS=Mus musculus OX=10090 GN=Cacna1a	Cacna1a	267.64	78.391	8	18	20	17	0.959	0.998	0.958	1.004	1.003	1.059	0.955	0.169458	0.995	0.81678	0.905	0.121275	0.951	0.088159
P97447	Four and a half LIM domains protein 1 OS=Mus musculus OX=10090 GN=Fhl1	Fhl1	31.888	40.112	41.4	10	15	10	0.957	0.967	1.001	0.973	0.928	1.138	0.984	0.40968	1.042	0.30814	0.88	0.02032	0.962	0.61312
P97449	Aminopeptidase N OS=Mus musculus OX=10090 GN=Anpep	Anpep	109.65	103.32	12.8	10	12	10	0.921	1.005	0.935	0.936	1.058	1.161	0.984	0.77018	0.95	0.0034578	0.805	1.60642e-05	0.907	0.23594
P97450	ATP synthase-coupling factor 6, mitochondrial OS=Mus musculus OX=10090 GN=Atp5j	Atp5j	12.496	93.931	50	6	23	6	1.281	0.88	1.042	1.415	0.951	0.601	0.905	0.0067219	0.925	0.25336	1.734	3.0866e-09	1.08	0.6691
P97452	Ribosome biogenesis protein BOP1 OS=Mus musculus OX=10090 GN=Bop1	Bop1	82.545	2.6371	3.4	1	1	1
P97461	40S ribosomal protein S5 OS=Mus musculus OX=10090 GN=Rps5	Rps5	22.889	18.388	27	5	8	5	0.935	0.986	1.015	0.887	1.147	1.098	1.054	0.23888	0.86	0.00172143	0.924	0.126976	0.937	0.51598
P97467	Peptidyl-glycine alpha-amidating monooxygenase OS=Mus musculus OX=10090 GN=Pam	Pam	108.96	34.121	14.3	11	17	11	1.102	0.811	0.997	0.969	0.967	1.191	1.137	0.0188812	0.839	0.0091797	0.837	0.074917	0.931	0.5453
P97470	Serine/threonine-protein phosphatase 4 catalytic subunit OS=Mus musculus OX=10090 GN=Ppp4c	Ppp4c	35.08	8.3229	12.4	3	4	2
P97471	Mothers against decapentaplegic homolog 4 OS=Mus musculus OX=10090 GN=Smad4	Smad4	60.341	8.3603	8.7	4	4	4	0.929	1.014	0.964	0.918	1.055	1.059	1.012	0.4644	0.961	0.7853	0.91	0.5722	0.959	0.48986
P97478	5-demethoxyubiquinone hydroxylase, mitochondrial OS=Mus musculus OX=10090 GN=Coq7	Coq7	24.041	64.64	23	3	5	3	1.131	1.053	0.945	1.054	0.98	0.942	1.073	0.2256	1.074	0.1385	1.003	0.9394	1.051	0.47586
P97490	Adenylate cyclase type 8 OS=Mus musculus OX=10090 GN=Adcy8	Adcy8	140.09	5.7448	3	4	4	4	0.867	0.947	0.966	0.93	1.032	1.254	0.932	0.42712	0.918	0.26806	0.77	0.056962	0.864	0.21206
P97492	Regulator of G-protein signaling 14 OS=Mus musculus OX=10090 GN=Rgs14	Rgs14	59.846	111.92	42.4	16	21	16	1.071	1.198	0.949	0.938	0.969	0.909	1.142	1.5172e-06	1.236	8.9758e-08	1.044	0.9202	1.143	0.137516
P97493	Thioredoxin, mitochondrial OS=Mus musculus OX=10090 GN=Txn2	Txn2	18.255	79.645	41.6	6	10	6	1.134	0.966	1.119	1.228	1	0.751	0.923	0.021701	0.966	0.90284	1.49	2.978e-07	1.081	0.56536
P97494	Glutamate--cysteine ligase catalytic subunit OS=Mus musculus OX=10090 GN=Gclc	Gclc	72.571	83.611	31.1	13	14	13	0.976	0.993	0.974	0.951	1.002	1.189	1.026	0.47074	0.991	0.81558	0.819	0.00046067	0.937	0.46382
P97742	Carnitine O-palmitoyltransferase 1, liver isoform OS=Mus musculus OX=10090 GN=Cpt1a	Cpt1a	88.25	21.148	11.3	9	12	9	0.825	0.917	1.001	0.876	1.028	1.297	0.942	0.94508	0.892	0.0020355	0.772	0.0023795	0.857	0.31862
P97760	DNA-directed RNA polymerase II subunit RPB3 OS=Mus musculus OX=10090 GN=Polr2c	Polr2c	31.443	18.689	18.9	4	5	4
P97765	WW domain-binding protein 2 OS=Mus musculus OX=10090 GN=Wbp2	Wbp2	28.032	46.727	40.2	7	10	7	1.258	0.998	1.022	1.182	0.927	0.69	1.064	0.55924	1.077	0.22386	1.481	0.0026405	1.171	0.36358
P97772	Metabotropic glutamate receptor 1 OS=Mus musculus OX=10090 GN=Grm1	Grm1	133.21	64.698	13.3	16	23	14	0.752	0.949	0.919	0.978	1.032	1.328	0.769	0.00040296	0.92	0.00122398	0.692	6.93623e-12	0.785	0.116122
P97785	GDNF family receptor alpha-1 OS=Mus musculus OX=10090 GN=Gfra1	Gfra1	51.752	10.53	7.1	3	3	3	0.993	0.854	0.912	0.989	0.991	1.269	1.004		0.862		0.719		0.849	0.165804
P97789	5'-3' exoribonuclease 1 OS=Mus musculus OX=10090 GN=Xrn1	Xrn1	194.31	5.7056	1.4	2	2	2	1.073	0.969	1.021	1.102	0.953	0.943	0.974		1.017		1.083		1.022	0.71136
P97792	Coxsackievirus and adenovirus receptor homolog OS=Mus musculus OX=10090 GN=Cxadr	Cxadr	39.947	9.2826	9.9	3	3	3	1.006	1.162	0.921	0.87	0.937	1.122	1.156	0.25286	1.24	0.126001	0.821	0.042281	1.055	0.62056
P97797	Tyrosine-protein phosphatase non-receptor type substrate 1 OS=Mus musculus OX=10090 GN=Sirpa	Sirpa	56.424	98.419	24	9	20	9	0.969	1.052	0.965	0.949	1.012	1.021	1.021	0.167858	1.04	0.032885	0.945	0.136881	1.001	0.97792
P97798	Neogenin OS=Mus musculus OX=10090 GN=Neo1	Neo1	163.16	39.067	4.9	5	6	5	1.166	0.947	0.918	1.061	0.993	0.979	1.099	0.85838	0.954	0.24148	0.938	0.64074	0.999	0.94504
P97799	Neurensin-1 OS=Mus musculus OX=10090 GN=Nrsn1	Nrsn1	21.595	29.468	6.1	1	1	1	0.894	0.749	0.977	0.802	0.783	1.708	1.115		0.957		0.572		0.796	0.5715
P97807	Fumarate hydratase, mitochondrial OS=Mus musculus OX=10090 GN=Fh	Fh	54.356	323.31	60.7	21	73	21	1.132	0.968	1.033	1.162	1.017	0.783	0.974	0.99674	0.952	0.0162203	1.319	1e-32	1.058	0.61812
P97813	Phospholipase D2 OS=Mus musculus OX=10090 GN=Pld2	Pld2	106.17	5.2236	2.5	2	2	2
P97819	85/88 kDa calcium-independent phospholipase A2 OS=Mus musculus OX=10090 GN=Pla2g6	Pla2g6	89.559	5.4786	2	2	2	2	1.156	1.029	0.849	0.829	0.869	1.274	1.394		1.184		0.666		1.021	0.85458
P97820	Mitogen-activated protein kinase kinase kinase kinase 4 OS=Mus musculus OX=10090 GN=Map4k4	Map4k4	140.6	51.279	15.2	17	22	10	0.967	0.933	0.943	1.184	1.11	0.949	0.817	0.0178414	0.841	0.0103418	0.994	0.51452	0.877	0.127838
P97821	Dipeptidyl peptidase 1 OS=Mus musculus OX=10090 GN=Ctsc	Ctsc	52.376	4.0968	2.6	1	1	1
P97822	Acidic leucine-rich nuclear phosphoprotein 32 family member E OS=Mus musculus OX=10090 GN=Anp32e	Anp32e	29.622	39.089	16.9	4	4	4
P97823	Acyl-protein thioesterase 1 OS=Mus musculus OX=10090 GN=Lypla1	Lypla1	24.687	72.602	31.7	4	9	4	0.999	1.017	1.073	1.02	1.075	0.89	0.979	0.61406	0.946	0.1996	1.206	0.027141	1.035	0.57318
P97825	Jupiter microtubule associated homolog 1 OS=Mus musculus OX=10090 GN=Jpt1	Jpt1	16.08	75.206	51.9	6	12	6	1.508	0.919	0.994	1.216	0.947	0.585	1.24	0.0085794	0.97	0.93198	1.699	0.00076153	1.245	0.4176
P97855	Ras GTPase-activating protein-binding protein 1 OS=Mus musculus OX=10090 GN=G3bp1	G3bp1	51.828	46.473	24.3	10	13	9	1.214	1	0.974	1.2	0.977	0.658	1.012	0.5107	1.024	0.108097	1.48	3.5145e-05	1.125	0.4943
P97868	E3 ubiquitin-protein ligase RBBP6 OS=Mus musculus OX=10090 GN=Rbbp6	Rbbp6	199.59	38.136	5.6	9	9	9	1.093	0.973	1.034	1.246	0.994	0.714	0.877	0.0085629	0.979	0.7478	1.448	0.00020443	1.049	0.68272
P97927	Laminin subunit alpha-4 OS=Mus musculus OX=10090 GN=Lama4	Lama4	201.82	51	6.1	8	8	8	1.007	1.017	0.974	1.03	1.084	0.996	0.978	0.29982	0.938	0.27556	0.978	0.78822	0.964	0.26334
P97930	Thymidylate kinase OS=Mus musculus OX=10090 GN=Dtymk	Dtymk	23.914	26.892	35.8	8	10	8	1.042	1.005	0.981	0.929	1.041	1.04	1.122	0.0067391	0.965	0.34786	0.943	0.109195	1.006	0.87356
P97950	Ras-related protein Rab-33A OS=Mus musculus OX=10090 GN=Rab33a	Rab33a	26.54	6.499	17.7	4	6	3	1.014	1.04	0.881	0.887	0.991	1.202	1.143	0.0113955	1.049	0.49288	0.733	0.0109786	0.953	0.6978
P97952	Sodium channel subunit beta-1 OS=Mus musculus OX=10090 GN=Scn1b	Scn1b	24.65	80.725	17.9	3	5	3	0.969	0.933	1.045	0.907	0.93	1.195	1.068	0.5368	1.003	0.74802	0.874	0.82564	0.972	0.8298
P98078	Disabled homolog 2 OS=Mus musculus OX=10090 GN=Dab2	Dab2	82.311	3.1297	3.3	2	2	2
P98084	Amyloid-beta A4 precursor protein-binding family A member 2 OS=Mus musculus OX=10090 GN=Apba2	Apba2	82.757	20.911	11.1	6	9	5	0.966	1.114	0.966	0.967	1.019	0.996	0.999	0.85862	1.093	0.30246	0.97	0.31528	1.021	0.72024
P98086	Complement C1q subcomponent subunit A OS=Mus musculus OX=10090 GN=C1qa	C1qa	25.974	30.5	15.5	3	4	3	1.014	1.081	0.852	0.993	0.948	1.092	1.021	0.67592	1.14	0.02452	0.78	0.0068598	0.972	0.71768
P98156	Very low-density lipoprotein receptor OS=Mus musculus OX=10090 GN=Vldlr	Vldlr	96.372	6.3401	4	3	3	3	0.919	0.795	1.161	0.941	1.18	1.035	0.977		0.674		1.122		0.911	0.4744
P98191	Phosphatidate cytidylyltransferase 1 OS=Mus musculus OX=10090 GN=Cds1	Cds1	52.875	10.084	3.3	1	2	1
P98200	Phospholipid-transporting ATPase IB OS=Mus musculus OX=10090 GN=Atp8a2	Atp8a2	129.42	8.6153	3.3	3	3	3
P98203	Armadillo repeat protein deleted in velo-cardio-facial syndrome homolog OS=Mus musculus OX=10090 GN=Arvcf	Arvcf	105.06	37.247	10.6	8	9	8	0.975	1.024	0.914	0.968	0.984	1.141	1.007	0.5137	1.041	0.40076	0.801	0.0116422	0.942	0.3991
P99024	Tubulin beta-5 chain OS=Mus musculus OX=10090 GN=Tubb5	Tubb5	49.67	172.5	61.7	20	192	4	0.945	1.055	0.947	0.84	0.994	1.195	1.125	0.00060341	1.061	0.159163	0.792	2.528e-09	0.973	0.87296
P99026	Proteasome subunit beta type-4 OS=Mus musculus OX=10090 GN=Psmb4	Psmb4	29.116	123.48	45.5	7	15	7	1.217	1.026	1.01	1.029	0.987	0.837	1.183	6.9197e-07	1.04	0.50316	1.207	2.4702e-05	1.14	0.20454
P99027	60S acidic ribosomal protein P2 OS=Mus musculus OX=10090 GN=Rplp2	Rplp2	11.651	141.3	75.7	7	16	7	1.31	0.909	1.038	1.305	0.96	0.581	1.004	0.51146	0.947	0.092658	1.787	3.38396e-13	1.144	0.53282
P99028	Cytochrome b-c1 complex subunit 6, mitochondrial OS=Mus musculus OX=10090 GN=Uqcrh	Uqcrh	10.435	95.28	71.9	6	21	6	1.081	0.911	1.095	1.178	1.056	0.765	0.918	0.00139745	0.863	6.9141e-07	1.431	3.86691e-13	1.029	0.78452
P99029	Peroxiredoxin-5, mitochondrial OS=Mus musculus OX=10090 GN=Prdx5	Prdx5	21.897	323.31	52.4	11	51	11	1.096	0.961	1.046	1.146	1.047	0.806	0.956	0.0121247	0.918	5.8693e-05	1.298	6.8896e-09	1.035	0.71864
Q00262	Syntaxin-2 OS=Mus musculus OX=10090 GN=Stx2	Stx2	33.177	5.8094	7.6	2	3	1
Q00493	Carboxypeptidase E OS=Mus musculus OX=10090 GN=Cpe	Cpe	53.255	152.8	39.1	18	33	18	1.049	1.028	0.993	0.993	0.956	1.016	1.056	0.000139666	1.075	0.0050232	0.977	0.30226	1.035	0.2186
Q00519	Xanthine dehydrogenase/oxidase OS=Mus musculus OX=10090 GN=Xdh	Xdh	146.56	7.1807	1	1	1	1
Q00558	Factor VIII intron 22 protein OS=Mus musculus OX=10090 GN=F8a1	F8a1	40.489	33.676	19.7	4	5	4	1.086	1.046	0.894	1.007	0.969	1.045	1.078		1.079		0.856		1.002	0.98394
Q00560	Interleukin-6 receptor subunit beta OS=Mus musculus OX=10090 GN=Il6st	Il6st	102.45	8.0972	1.5	1	1	1	1.006	0.92	1.025	1.131	1.138	0.859	0.889		0.808		1.193		0.943	0.63192
Q00612	Glucose-6-phosphate 1-dehydrogenase X OS=Mus musculus OX=10090 GN=G6pdx	G6pdx	59.262	159.9	50.3	23	36	23	0.787	0.942	1.024	0.916	1.046	1.21	0.859	8.376e-05	0.901	0.00049862	0.846	1.092e-07	0.868	0.2753
Q00623	Apolipoprotein A-I OS=Mus musculus OX=10090 GN=Apoa1	Apoa1	30.615	98.031	56.1	17	35	17	1.147	0.95	0.974	1.481	0.913	0.68	0.774	3.569e-10	1.041	0.27692	1.432	4.996e-15	0.999	0.84834
Q00896	Alpha-1-antitrypsin 1-3 OS=Mus musculus OX=10090 GN=Serpina1c	Serpina1c	45.823	87.099	29.4	10	19	1	1.286	1.078	1.091	1.085	1.003	0.582	1.185		1.075		1.875		1.294	0.2279
Q00897	Alpha-1-antitrypsin 1-4 OS=Mus musculus OX=10090 GN=Serpina1d	Serpina1d	45.998	170.93	32.9	13	17	5	1.118	0.984	1.141	1.21	1.134	0.601	0.924	0.037904	0.868	0.41102	1.899	0.00062118	1.101	0.57228
Q00898	Alpha-1-antitrypsin 1-5 OS=Mus musculus OX=10090 GN=Serpina1e	Serpina1e	45.891	1.9164	14	7	10	1	0.936	1.145	0.92	1.072	0.907	1.054	0.873		1.262		0.873		0.989	0.89084
Q00915	Retinol-binding protein 1 OS=Mus musculus OX=10090 GN=Rbp1	Rbp1	15.846	49.625	71.1	10	18	10	1.149	0.985	1.002	1.063	0.997	0.81	1.081	0.5019	0.988	0.31258	1.237	0.28646	1.093	0.38584
Q00PI9	Heterogeneous nuclear ribonucleoprotein U-like protein 2 OS=Mus musculus OX=10090 GN=Hnrnpul2	Hnrnpul2	84.939	197.77	37.7	27	47	27	0.933	1.096	0.999	1.071	0.993	0.952	0.871	6.5817e-08	1.104	1.1893e-07	1.049	0.38968	1.004	0.9615
Q01063	cAMP-specific 3',5'-cyclic phosphodiesterase 4D OS=Mus musculus OX=10090 GN=Pde4d	Pde4d	84.562	51.328	16.1	11	15	8	0.953	1.109	0.967	0.891	1.03	1.068	1.07	0.105004	1.077	0.070798	0.905	0.086085	1.013	0.85872
Q01065	Calcium/calmodulin-dependent 3',5'-cyclic nucleotide phosphodiesterase 1B OS=Mus musculus OX=10090 GN=Pde1b	Pde1b	61.225	102.92	39.4	18	28	16	0.991	1.088	0.957	0.825	0.931	1.225	1.201	2.3097e-05	1.169	0.0018401	0.781	9.6784e-09	1.018	0.81494
Q01097	Glutamate receptor ionotropic, NMDA 2B OS=Mus musculus OX=10090 GN=Grin2b	Grin2b	165.96	85.963	18.3	20	25	19	1.06	1.144	0.953	0.974	0.996	0.969	1.088	0.0114209	1.149	0.0013647	0.983	0.186584	1.074	0.328
Q01098	Glutamate receptor ionotropic, NMDA 2C OS=Mus musculus OX=10090 GN=Grin2c	Grin2c	135.42	3.209	1.9	2	2	1
Q01147	Cyclic AMP-responsive element-binding protein 1 OS=Mus musculus OX=10090 GN=Creb1	Creb1	36.674	29.811	14.7	3	4	3	1.047	1.065	1.007	1.115	1.045	0.776	0.939	0.142484	1.019	0.60342	1.298	0.0050392	1.062	0.5877
Q01149	Collagen alpha-2(I) chain OS=Mus musculus OX=10090 GN=Col1a2	Col1a2	129.56	74.547	7.4	9	13	9	1.13	0.905	1.005	1.392	1.019	0.672	0.812	0.0154236	0.888	0.07264	1.496	1.6998e-06	0.986	0.91482
Q01279	Epidermal growth factor receptor OS=Mus musculus OX=10090 GN=Egfr	Egfr	134.85	26.193	4.3	4	4	4	1.129	1.007	1.022	1.261	0.973	0.715	0.895		1.035		1.429		1.071	0.60662
Q01339	Beta-2-glycoprotein 1 OS=Mus musculus OX=10090 GN=Apoh	Apoh	38.618	2.1573	3.2	1	1	1
Q01405	Protein transport protein Sec23A OS=Mus musculus OX=10090 GN=Sec23a	Sec23a	86.161	147.28	32.5	20	29	18	0.941	1.005	0.996	0.89	1.012	1.185	1.057	0.147684	0.993	0.92954	0.841	2.1433e-08	0.953	0.6509
Q01730	Ras suppressor protein 1 OS=Mus musculus OX=10090 GN=Rsu1	Rsu1	31.55	37.682	41.9	9	15	9	1.299	0.895	1.039	1.296	0.963	0.656	1.002	0.97256	0.929	0.23182	1.584	9.1953e-08	1.109	0.59512
Q01768	Nucleoside diphosphate kinase B OS=Mus musculus OX=10090 GN=Nme2	Nme2	17.363	32.691	78.3	12	31	6	1.162	0.943	1.048	1.075	0.953	0.816	1.081	0.040995	0.99	0.34682	1.284	4.708e-06	1.109	0.3496
Q01815	Voltage-dependent L-type calcium channel subunit alpha-1C OS=Mus musculus OX=10090 GN=Cacna1c	Cacna1c	240.14	7.515	1.4	3	3	3
Q01853	Transitional endoplasmic reticulum ATPase OS=Mus musculus OX=10090 GN=Vcp	Vcp	89.321	323.31	63.8	42	128	42	0.957	1.076	1.01	1.068	1.022	0.927	0.896	1.2617e-11	1.053	2.1607e-06	1.09	1.0763e-07	1.009	0.87304
Q02013	Aquaporin-1 OS=Mus musculus OX=10090 GN=Aqp1	Aqp1	28.793	4.9702	7.4	1	1	1	1.182	0.976	0.992	0.795	1.121	0.987	1.487		0.871		1.005		1.085	0.497
Q02053	Ubiquitin-like modifier-activating enzyme 1 OS=Mus musculus OX=10090 GN=Uba1	Uba1	117.81	323.31	58.9	45	112	45	0.889	1.055	0.969	0.928	1.002	1.133	0.958	0.052498	1.053	0.0035607	0.855	1e-32	0.951	0.55376
Q02105	Complement C1q subcomponent subunit C OS=Mus musculus OX=10090 GN=C1qc	C1qc	25.991	5.7565	9.3	2	2	2	1.057	1.011	0.983	1.057	0.982	0.967	1	0.9983	1.03	0.69806	1.017	0.8965	1.015	0.6841
Q02111	Protein kinase C theta type OS=Mus musculus OX=10090 GN=Prkcq	Prkcq	81.572	11.264	3.7	2	3	1	1.103	0.893	0.794	1.214	1.208	0.89	0.909		0.739		0.892		0.842	0.29166
Q02248	Catenin beta-1 OS=Mus musculus OX=10090 GN=Ctnnb1	Ctnnb1	85.47	252.34	36	24	46	21	0.981	1.031	0.953	0.891	1.005	1.16	1.101	0.0195225	1.026	0.91516	0.822	1.2079e-09	0.97	0.7699
Q02257	Junction plakoglobin OS=Mus musculus OX=10090 GN=Jup	Jup	81.8	69.967	25.4	13	19	10	0.958	0.992	0.938	0.937	1.021	1.177	1.022	0.4483	0.972	0.196504	0.797	0.0052979	0.921	0.3189
Q02357	Ankyrin-1 OS=Mus musculus OX=10090 GN=Ank1	Ank1	204.22	323.31	34.5	48	69	46	0.867	0.91	1.034	1.055	1.031	1.073	0.822	2.55351e-15	0.883	1.48093e-12	0.964	0.3067	0.89	0.090736
Q02566	Myosin-6 OS=Mus musculus OX=10090 GN=Myh6	Myh6	223.56	2.1948	1.5	3	7	1
Q02614	SAP30-binding protein OS=Mus musculus OX=10090 GN=Sap30bp	Sap30bp	33.832	1.7362	3.2	1	1	1
Q02780	Nuclear factor 1 A-type OS=Mus musculus OX=10090 GN=Nfia	Nfia	58.552	4.1664	6.8	3	3	1	0.779	0.957	1.019	1.153	1.057	1.064	0.676		0.905		0.958		0.841	0.106303
Q02819	Nucleobindin-1 OS=Mus musculus OX=10090 GN=Nucb1	Nucb1	53.408	267.57	63.4	26	43	26	1.252	0.894	1.061	1.299	0.948	0.675	0.964	0.135882	0.943	0.0077997	1.572	1.11022e-16	1.098	0.6057
Q02956	Protein kinase C zeta type OS=Mus musculus OX=10090 GN=Prkcz	Prkcz	67.681	5.0177	6.2	3	3	2
Q03059	Choline O-acetyltransferase OS=Mus musculus OX=10090 GN=Chat	Chat	71.852	11.094	6.7	3	3	3
Q03137	Ephrin type-A receptor 4 OS=Mus musculus OX=10090 GN=Epha4	Epha4	109.81	80.612	19.8	15	17	13	0.972	1.202	1.006	0.901	0.993	0.989	1.079	0.051884	1.21	0.00064455	1.017	0.56808	1.103	0.26502
Q03141	MAP/microtubule affinity-regulating kinase 3 OS=Mus musculus OX=10090 GN=Mark3	Mark3	84.389	56.558	28.2	19	26	7	0.986	0.953	1.021	0.967	1.023	1.04	1.02	0.50788	0.932	0.50298	0.982	0.42102	0.977	0.47664
Q03157	Amyloid-like protein 1 OS=Mus musculus OX=10090 GN=Aplp1	Aplp1	72.75	112.68	21.9	12	18	12	1.116	0.962	1.036	1.135	0.987	0.783	0.983	0.5931	0.975	0.30454	1.323	2.13629e-12	1.072	0.53396
Q03173	Protein enabled homolog OS=Mus musculus OX=10090 GN=Enah	Enah	85.843	134.22	20.6	16	25	16	1.19	0.924	1.077	1.263	0.943	0.693	0.942	0.193798	0.98	0.53224	1.554	1.4039e-11	1.101	0.55746
Q03249	Galactose-1-phosphate uridylyltransferase OS=Mus musculus OX=10090 GN=Galt	Galt	43.232	1.5282	3.4	1	1	1
Q03265	ATP synthase subunit alpha, mitochondrial OS=Mus musculus OX=10090 GN=Atp5f1a	Atp5f1a	59.752	323.31	59.1	31	215	27	1.123	1.013	1.021	1.032	1.022	0.844	1.088	2.9337e-07	0.991	0.00080066	1.21	1.62448e-12	1.089	0.29338
Q03517	Secretogranin-2 OS=Mus musculus OX=10090 GN=Scg2	Scg2	70.643	222.95	43.6	23	58	23	1.512	0.725	1.05	1.226	0.859	0.722	1.233	1.62448e-12	0.844	8.3552e-08	1.454	1e-32	1.171	0.62736
Q03717	Potassium voltage-gated channel subfamily B member 1 OS=Mus musculus OX=10090 GN=Kcnb1	Kcnb1	95.59	10.297	5.1	4	6	4	1.073	1.044	0.992	1.061	0.976	0.918	1.011	0.96518	1.07	0.37326	1.081	0.5171	1.052	0.33788
Q03958	Prefoldin subunit 6 OS=Mus musculus OX=10090 GN=Pfdn6	Pfdn6	14.454	45.869	55.1	9	14	9	1.32	0.886	1.081	1.29	0.934	0.596	1.023	0.18986	0.949	0.78752	1.814	3.7307e-05	1.166	0.49552
Q04207	Transcription factor p65 OS=Mus musculus OX=10090 GN=Rela	Rela	60.211	1.9619	1.6	1	1	1	1.029	0.989	1.026	1.078	1.079	0.87	0.955		0.917		1.179		1.006	0.89284
Q04447	Creatine kinase B-type OS=Mus musculus OX=10090 GN=Ckb	Ckb	42.713	323.31	68.8	21	252	20	0.998	1.008	1.013	1.05	1.035	0.924	0.95	0.082602	0.974	2.2411e-05	1.096	1.3174e-11	1.003	0.9149
Q04519	Sphingomyelin phosphodiesterase OS=Mus musculus OX=10090 GN=Smpd1	Smpd1	69.926	8.8269	4.5	2	2	2
Q04690	Neurofibromin OS=Mus musculus OX=10090 GN=Nf1	Nf1	319.59	153.83	12.6	30	39	30	0.901	0.944	0.984	0.9	1.034	1.192	1.001	0.8756	0.913	0.0196351	0.826	0.000178428	0.905	0.33132
Q04735	Cyclin-dependent kinase 16 OS=Mus musculus OX=10090 GN=Cdk16	Cdk16	55.913	5.6278	12.5	7	8	4	0.915	1.025	0.984	1.033	1.047	1.033	0.886	0.27464	0.979	0.35808	0.953	0.77816	0.939	0.19756
Q04736	Tyrosine-protein kinase Yes OS=Mus musculus OX=10090 GN=Yes1	Yes1	60.629	6.3073	14.8	8	10	3	0.92	0.888	0.928	0.909	0.995	1.345	1.012	0.89084	0.892	0.106563	0.69	0.04364	0.842	0.31706
Q04750	DNA topoisomerase 1 OS=Mus musculus OX=10090 GN=Top1	Top1	90.875	47.041	17.3	11	13	11	0.925	1.087	1.065	1.01	1.033	0.907	0.916	0.0054425	1.052	0.07988	1.174	0.00187958	1.043	0.55872
Q04758	cAMP-dependent protein kinase inhibitor beta OS=Mus musculus OX=10090 GN=Pkib	Pkib	9.6815	9.0313	22.8	1	1	1	1.224	0.68	0.937	1.395	1.054	0.827	0.877		0.645		1.133		0.867	0.55044
Q04857	Collagen alpha-1(VI) chain OS=Mus musculus OX=10090 GN=Col6a1	Col6a1	108.49	7.8574	4.1	3	3	3	1.014	0.96	0.987	1.055	0.97	1.054	0.961		0.99		0.936		0.962	0.2948
Q04899	Cyclin-dependent kinase 18 OS=Mus musculus OX=10090 GN=Cdk18	Cdk18	51.847	22.069	19.5	7	9	5	1.078	0.893	0.948	0.998	0.994	1.124	1.08	0.55246	0.898	0.66122	0.843	0.35506	0.937	0.38568
Q05186	Reticulocalbin-1 OS=Mus musculus OX=10090 GN=Rcn1	Rcn1	38.113	93.42	44	13	16	13	1.407	0.919	1.024	1.281	0.868	0.634	1.098	0.0055415	1.059	0.148802	1.615	1.7707e-08	1.204	0.43118
Q05512	Serine/threonine-protein kinase MARK2 OS=Mus musculus OX=10090 GN=Mark2	Mark2	86.305	106.41	30	21	29	14	0.99	1.07	0.995	0.923	0.994	1.024	1.073	0.032956	1.076	0.090878	0.972	0.43496	1.039	0.38986
Q05793	Basement membrane-specific heparan sulfate proteoglycan core protein OS=Mus musculus OX=10090 GN=Hspg2	Hspg2	398.29	321.77	14.9	39	55	39	0.935	0.953	0.989	1.051	1.008	1.077	0.89	1.53241e-05	0.945	0.052522	0.918	0.00140335	0.917	0.027556
Q05816	Fatty acid-binding protein 5 OS=Mus musculus OX=10090 GN=Fabp5	Fabp5	15.137	190.25	72.6	8	32	8	1.015	0.911	1.11	1.075	1.05	0.929	0.944	0.0060962	0.868	2.3268e-07	1.195	0.0047823	0.994	0.92664
Q05909	Receptor-type tyrosine-protein phosphatase gamma OS=Mus musculus OX=10090 GN=Ptprg	Ptprg	161.24	13.567	3	4	5	4	0.907	1.039	0.933	1.01	0.962	1.146	0.898	0.56258	1.08	0.170715	0.814	0.0083381	0.923	0.30252
Q05920	Pyruvate carboxylase, mitochondrial OS=Mus musculus OX=10090 GN=Pc	Pc	129.68	323.31	46.6	45	73	45	0.929	0.973	1.008	0.987	1.015	1.091	0.941	0.00146239	0.959	0.000102333	0.924	8.4947e-05	0.941	0.186325
Q05A62	Dynein light chain 1, axonemal OS=Mus musculus OX=10090 GN=Dnal1	Dnal1	21.465	25.992	31.6	6	8	6	1.117	1.077	0.976	1.005	1.009	0.81	1.111	0.035997	1.067	0.91966	1.205	0.123043	1.123	0.22468
Q05BC3	Echinoderm microtubule-associated protein-like 1 OS=Mus musculus OX=10090 GN=Eml1	Eml1	89.679	85.435	19.5	15	21	15	0.781	0.894	1.043	1.006	1.043	1.212	0.776	0.00154175	0.857	4.3202e-05	0.861	0.0197562	0.833	0.140142
Q05CL8	La-related protein 7 OS=Mus musculus OX=10090 GN=Larp7	Larp7	64.802	13.557	7	3	4	3
Q05D44	Eukaryotic translation initiation factor 5B OS=Mus musculus OX=10090 GN=Eif5b	Eif5b	137.61	82.496	12	12	14	12	1.007	1.034	1.044	1.119	0.962	0.943	0.9	0.23838	1.075	0.136422	1.107	0.57614	1.02	0.69994
Q06138	Calcium-binding protein 39 OS=Mus musculus OX=10090 GN=Cab39	Cab39	39.842	54.712	31.7	10	15	9	0.954	0.981	0.973	0.902	1.007	1.208	1.058	0.6906	0.974	0.121917	0.805	3.5302e-05	0.933	0.54316
Q06185	ATP synthase subunit e, mitochondrial OS=Mus musculus OX=10090 GN=Atp5me	Atp5me	8.2355	22.883	26.8	2	5	2	0.935	0.897	0.894	1.091	1.005	1.126	0.857	0.047299	0.893	0.025262	0.794	0.029397	0.846	0.0107014
Q06335	Amyloid-like protein 2 OS=Mus musculus OX=10090 GN=Aplp2	Aplp2	80.466	48.426	14	8	11	7	1.13	1.041	1.024	1.081	0.969	0.913	1.045	0.45292	1.074	0.63754	1.122	0.180136	1.078	0.25608
Q06770	Corticosteroid-binding globulin OS=Mus musculus OX=10090 GN=Serpina6	Serpina6	44.769	3.887	2.8	1	1	1	1.24	1.021	1.19	0.962	0.967	0.711	1.289		1.056		1.674		1.307	0.079945
Q06890	Clusterin OS=Mus musculus OX=10090 GN=Clu	Clu	51.655	148.4	34.8	14	20	14	1.338	0.967	1.067	1.221	0.939	0.578	1.096	0.0160192	1.03	0.39102	1.846	1.8838e-09	1.232	0.36428
Q07076	Annexin A7 OS=Mus musculus OX=10090 GN=Anxa7	Anxa7	49.925	148.76	37.4	17	28	17	1.195	1.048	1.018	0.925	1.029	0.846	1.292	6.22835e-14	1.018	0.55186	1.203	3.4905e-08	1.165	0.110919
Q07079	Insulin-like growth factor-binding protein 5 OS=Mus musculus OX=10090 GN=Igfbp5	Igfbp5	30.372	8.0207	8.5	2	2	2	1.412	0.816	1.068	1.267	0.943	0.634	1.114		0.865		1.685		1.159	0.56116
Q07113	Cation-independent mannose-6-phosphate receptor OS=Mus musculus OX=10090 GN=Igf2r	Igf2r	273.81	4.3946	0.7	2	2	2	0.906	1.039	0.916	1.04	0.973	1.145	0.871	0.20892	1.068	0.31894	0.8	0.090082	0.906	0.20164
Q07235	Glia-derived nexin OS=Mus musculus OX=10090 GN=Serpine2	Serpine2	44.207	25.002	13.9	4	6	4	1.132	1.049	1.062	0.993	0.963	1.031	1.14	0.126364	1.089	0.7304	1.03	0.97326	1.086	0.055941
Q07409	Contactin-3 OS=Mus musculus OX=10090 GN=Cntn3	Cntn3	113.23	1.5106	1.3	1	1	1
Q07417	Short-chain specific acyl-CoA dehydrogenase, mitochondrial OS=Mus musculus OX=10090 GN=Acads	Acads	44.889	75.615	32.8	11	13	11	0.994	0.944	1.171	0.924	1.04	0.97	1.076	0.0042039	0.908	0.0040565	1.207	0.00027919	1.06	0.49694
Q07456	Protein AMBP OS=Mus musculus OX=10090 GN=Ambp	Ambp	39.029	1.8595	4.9	2	2	2
Q07797	Galectin-3-binding protein OS=Mus musculus OX=10090 GN=Lgals3bp	Lgals3bp	64.49	13.967	6.8	2	2	2
Q07813	Apoptosis regulator BAX OS=Mus musculus OX=10090 GN=Bax	Bax	21.394	20.037	22.9	3	3	3	0.977	0.964	1.049	0.973	0.975	1.086	1.004	0.9619	0.989	0.89818	0.966	0.7949	0.985	0.7706
Q08024	Core-binding factor subunit beta OS=Mus musculus OX=10090 GN=Cbfb	Cbfb	22.03	5.6971	8.6	1	1	1	1.227	0.97	0.908	1.271	1.001	0.742	0.965		0.969		1.224		1.03	0.81516
Q08091	Calponin-1 OS=Mus musculus OX=10090 GN=Cnn1	Cnn1	33.355	4.2838	6.7	2	2	1
Q08093	Calponin-2 OS=Mus musculus OX=10090 GN=Cnn2	Cnn2	33.155	4.5458	11.8	3	3	2	1.061	1.031	0.999	1.051	1.04	0.887	1.01		0.991		1.126		1.038	0.52644
Q08274	Dystrophia myotonica WD repeat-containing protein OS=Mus musculus OX=10090 GN=Dmwd	Dmwd	69.816	14.111	13.2	7	7	7	0.979	1.099	0.92	0.929	0.919	1.167	1.054		1.196		0.788		0.994	0.9826
Q08331	Calretinin OS=Mus musculus OX=10090 GN=Calb2	Calb2	31.372	208.62	90.4	25	64	24	0.941	0.903	1.041	1.265	1.041	0.901	0.744	1e-32	0.867	6.0095e-11	1.155	1.3368e-09	0.9	0.41206
Q08460	Calcium-activated potassium channel subunit alpha-1 OS=Mus musculus OX=10090 GN=Kcnma1	Kcnma1	134.39	48.637	15.3	13	16	13	0.985	1.068	1.046	0.901	0.999	1.1	1.093	0.1249	1.069	0.20532	0.951	0.162216	1.033	0.6035
Q08509	Epidermal growth factor receptor kinase substrate 8 OS=Mus musculus OX=10090 GN=Eps8	Eps8	91.736	54.343	17.2	13	14	13	1.094	1.018	1.033	1.168	1.028	0.79	0.937	0.113143	0.99	0.2909	1.308	1.9024e-06	1.053	0.61232
Q08642	Protein-arginine deiminase type-2 OS=Mus musculus OX=10090 GN=Padi2	Padi2	76.249	69.313	22	10	13	10	0.843	0.876	1.063	0.991	1.112	1.138	0.851	0.000116946	0.788	1.6468e-05	0.934	0.2192	0.858	0.134941
Q08890	Iduronate 2-sulfatase OS=Mus musculus OX=10090 GN=Ids	Ids	62.185	10.375	10.3	4	5	4	1.317	0.984	1.175	0.985	0.898	0.719	1.337	0.041217	1.096	0.088897	1.634	0.0143769	1.336	0.082322
Q08943	FACT complex subunit SSRP1 OS=Mus musculus OX=10090 GN=Ssrp1	Ssrp1	80.859	40.844	11.4	6	7	6	0.913	1.043	0.972	0.924	1.018	1.131	0.988	0.74296	1.025	0.67078	0.859	0.00058446	0.953	0.54306
Q0GA42	Metal transporter CNNM1 OS=Mus musculus OX=10090 GN=Cnnm1	Cnnm1	103.98	7.0259	5.6	5	5	4	0.904	1.07	0.97	0.887	1.034	1.146	1.019	0.87992	1.035	0.52932	0.846	0.185615	0.96	0.69272
Q0GNC1	Inverted formin-2 OS=Mus musculus OX=10090 GN=Inf2	Inf2	138.56	81.075	13	13	16	13	0.993	1.196	1.012	0.985	0.957	0.927	1.008	0.83498	1.25	0.0026382	1.092	0.057278	1.116	0.159858
Q0KK55	Kinase non-catalytic C-lobe domain-containing protein 1 OS=Mus musculus OX=10090 GN=Kndc1	Kndc1	191.31	29.461	4.7	6	7	6	0.905	0.9	0.969	0.987	1.128	0.849	0.917	0.95496	0.798	0.30586	1.141	0.55604	0.936	0.52052
Q0KL01	UBX domain-containing protein 2B OS=Mus musculus OX=10090 GN=Ubxn2b	Ubxn2b	37.443	28.915	23.3	7	9	7	1.28	1.035	1.006	1.166	0.962	0.674	1.098	0.052279	1.076	0.09234	1.493	0.00199889	1.185	0.34734
Q0KL02	Triple functional domain protein OS=Mus musculus OX=10090 GN=Trio	Trio	347.86	169.88	14.2	40	50	34	0.961	1.063	0.959	0.998	1.011	1.081	0.963	0.5594	1.051	0.049141	0.887	0.0089782	0.965	0.44254
Q0P5W1	Vacuolar protein sorting-associated protein 8 homolog OS=Mus musculus OX=10090 GN=Vps8	Vps8	161.14	18.171	7.1	10	10	10	1.019	0.976	0.975	0.948	0.963	1.137	1.075	0.6899	1.013	0.75902	0.858	0.0163435	0.974	0.72426
Q0P678	Zinc finger CCCH domain-containing protein 18 OS=Mus musculus OX=10090 GN=Zc3h18	Zc3h18	105.69	14.983	6.1	6	6	6	1.073	1.003	1.045	1.288	0.912	0.755	0.833	0.0029642	1.1	0.079698	1.384	0.0118024	1.056	0.66524
Q0PHV7	Dapper homolog 3 OS=Mus musculus OX=10090 GN=Dact3	Dact3	63.286	5.5084	3.6	2	2	2
Q0QWG9	Delphilin OS=Mus musculus OX=10090 GN=Grid2ip	Grid2ip	132.02	12.098	3.2	4	5	4	0.858	0.963	0.984	1.11	1.075	1.012	0.773	0.065636	0.896	0.037184	0.972	0.97986	0.877	0.059139
Q0VBF8	Protein stum homolog OS=Mus musculus OX=10090 GN=Stum	Stum	15.005	24.081	21.3	2	3	2	1.099	0.99	0.971	0.93	0.987	1.061	1.182	0.1499	1.003	0.95428	0.915	0.36822	1.028	0.64268
Q0VBL3	RNA-binding protein 15 OS=Mus musculus OX=10090 GN=Rbm15	Rbm15	105.72	93.593	8.2	7	7	6	1.155	0.945	1.071	1.176	0.989	0.761	0.982	0.89576	0.956	0.70252	1.407	0.142341	1.084	0.5423
Q0VBU9	Phospholipid phosphatase 4 OS=Mus musculus OX=10090 GN=Plpp4	Plpp4	30.443	5.1964	4.4	1	1	1
Q0VE82	Copine-7 OS=Mus musculus OX=10090 GN=Cpne7	Cpne7	61.89	19.981	12.7	5	8	4	0.985	1.117	0.908	0.862	0.81	1.303	1.143	0.113222	1.379	0.090217	0.697	0.0031811	1.012	0.85572
Q0VEJ0	Centrosomal protein of 76 kDa OS=Mus musculus OX=10090 GN=Cep76	Cep76	74.303	17.563	7.6	3	3	3	0.651	0.898	0.988	1.099	1.014	1.327	0.592		0.886		0.745		0.737	0.103704
Q0VG49	Uncharacterized protein C15orf61 homolog OS=Mus musculus OX=10090	---	17.987	2.8924	7.6	1	1	1
Q0VGB7	Serine/threonine-protein phosphatase 4 regulatory subunit 2 OS=Mus musculus OX=10090 GN=Ppp4r2	Ppp4r2	46.478	7.6565	11.8	4	4	4
Q0VGY8	Protein TANC1 OS=Mus musculus OX=10090 GN=Tanc1	Tanc1	200.8	40.233	5.8	10	12	9	0.962	0.879	1.023	1.123	1.019	0.962	0.857	0.118181	0.863	0.0022616	1.063	0.96428	0.923	0.27176
Q11011	Puromycin-sensitive aminopeptidase OS=Mus musculus OX=10090 GN=Npepps	Npepps	103.32	246.27	45.4	38	76	38	0.896	1.006	0.957	0.912	0.987	1.248	0.982	0.094098	1.019	0.864	0.767	1e-32	0.908	0.42826
Q11136	Xaa-Pro dipeptidase OS=Mus musculus OX=10090 GN=Pepd	Pepd	55.028	91.704	30.8	13	17	13	1.31	1.059	1.197	0.596	1.039	0.838	2.198	2.7547e-08	1.019	0.47148	1.428	4.7535e-11	1.442	0.088696
Q148V7	LisH domain and HEAT repeat-containing protein KIAA1468 OS=Mus musculus OX=10090 GN=Kiaa1468	Kiaa1468	134.59	200.67	22.7	21	36	21	1.11	1.003	0.966	1.072	0.924	0.968	1.035	0.3402	1.085	0.18412	0.998	0.70002	1.039	0.56072
Q149F3	Eukaryotic peptide chain release factor GTP-binding subunit ERF3B OS=Mus musculus OX=10090 GN=Gspt2	Gspt2	69.146	11.024	24.8	14	17	3
Q149L6	DnaJ homolog subfamily B member 14 OS=Mus musculus OX=10090 GN=Dnajb14	Dnajb14	42.325	2.6066	4.2	2	2	2
Q14B80	Potassium voltage-gated channel subfamily C member 2 OS=Mus musculus OX=10090 GN=Kcnc2	Kcnc2	70.502	2.8586	4.2	2	4	1	1.006	0.954	0.882	0.959	1.153	1.088	1.049		0.827		0.811		0.888	0.152696
Q14BB9	MAP6 domain-containing protein 1 OS=Mus musculus OX=10090 GN=Map6d1	Map6d1	20.432	119.13	62.3	8	13	8	1.126	1.03	1.042	1.062	1.013	0.764	1.06	0.66462	1.017	0.73752	1.364	0.000158264	1.126	0.2943
Q14BI2	Metabotropic glutamate receptor 2 OS=Mus musculus OX=10090 GN=Grm2	Grm2	95.886	68.325	18.5	15	21	12	0.915	1.101	0.983	0.912	1.049	1.068	1.003	0.5669	1.05	0.052441	0.92	0.2779	0.99	0.894
Q14C51	Pentatricopeptide repeat domain-containing protein 3, mitochondrial OS=Mus musculus OX=10090 GN=Ptcd3	Ptcd3	77.795	26.704	9.8	5	6	5	0.975	0.961	0.888	0.965	1.038	1.177	1.01	0.6215	0.926	0.23448	0.754	0.00157676	0.888	0.147783
Q14CH0	Protein FAM171B OS=Mus musculus OX=10090 GN=Fam171b	Fam171b	92.044	16.196	7.6	5	9	5
Q14CH7	Alanine--tRNA ligase, mitochondrial OS=Mus musculus OX=10090 GN=Aars2	Aars2	106.78	2.6047	2.8	3	3	3
Q18PE0	Protein Dok-7 OS=Mus musculus OX=10090 GN=Dok7	Dok7	53.176	3.2447	2.6	1	1	1
Q1HFZ0	tRNA (cytosine(34)-C(5))-methyltransferase OS=Mus musculus OX=10090 GN=Nsun2	Nsun2	85.451	5.2172	2.2	2	2	2	0.966	1.089	0.948	0.984	1.041	1.014	0.982	0.86324	1.046	0.45406	0.935	0.38242	0.988	0.78448
Q1HKZ5	Mitogen-activated protein kinase kinase kinase 13 OS=Mus musculus OX=10090 GN=Map3k13	Map3k13	106.99	1.569	1.7	1	1	1
Q1RLL3	Copine-9 OS=Mus musculus OX=10090 GN=Cpne9	Cpne9	61.851	27.002	15.6	8	14	4	0.863	0.992	0.939	0.917	0.941	1.36	0.941	0.61596	1.054	0.97942	0.69	0.00056397	0.868	0.39858
Q2KN98	Cytospin-A OS=Mus musculus OX=10090 GN=Specc1l	Specc1l	124.49	32.712	13	12	12	11	1.134	0.997	0.938	1.057	0.981	0.914	1.073	0.1254	1.016	0.58816	1.026	0.9369	1.04	0.62044
Q2M3X8	Phosphatase and actin regulator 1 OS=Mus musculus OX=10090 GN=Phactr1	Phactr1	66.285	123.99	34	16	23	14	1.2	1.107	0.974	1.072	0.901	0.765	1.119	0.0017772	1.229	1.50208e-05	1.273	4.7936e-06	1.198	0.179144
Q2NL51	Glycogen synthase kinase-3 alpha OS=Mus musculus OX=10090 GN=Gsk3a	Gsk3a	51.66	92.033	31	12	22	7	0.988	0.987	0.972	0.977	0.964	1.133	1.011	0.92398	1.024	0.53478	0.858	0.000176752	0.959	0.527
Q2PFD7	PH and SEC7 domain-containing protein 3 OS=Mus musculus OX=10090 GN=Psd3	Psd3	114.72	153.24	24.3	29	61	29	1.132	1.136	1.029	0.969	0.971	0.809	1.168	1.26565e-13	1.17	2.90878e-14	1.272	1e-32	1.199	0.054904
Q2TA57	Aspartate beta-hydroxylase domain-containing protein 1 OS=Mus musculus OX=10090 GN=Asphd1	Asphd1	38.265	7.3039	7.5	2	2	2	0.932	1.076	0.958	0.98	1.01	1.072	0.951		1.065		0.894		0.969	0.55384
Q2TBE6	Phosphatidylinositol 4-kinase type 2-alpha OS=Mus musculus OX=10090 GN=Pi4k2a	Pi4k2a	54.257	3.5605	6.1	3	3	3	0.957	0.982	0.96	1.103	0.948	1.083	0.868		1.036		0.886		0.925	0.192595
Q2TPA8	Hydroxysteroid dehydrogenase-like protein 2 OS=Mus musculus OX=10090 GN=Hsdl2	Hsdl2	54.208	82.816	24.9	12	20	12	0.917	0.892	1.001	1.039	1.046	1.115	0.883	2.0326e-05	0.853	3.0044e-07	0.898	0.00045848	0.878	0.034298
Q2VPQ9	Chromatin modification-related protein MEAF6 OS=Mus musculus OX=10090 GN=Meaf6	Meaf6	21.649	10.056	11.5	1	1	1
Q2WF71	Leucine-rich repeat and fibronectin type III domain-containing protein 1 OS=Mus musculus OX=10090 GN=Lrfn1	Lrfn1	81.944	2.796	4.3	2	2	2	1.034	1.101	0.969	0.928	0.972	1.033	1.114		1.133		0.938		1.058	0.3078
Q2YDW2	Protein misato homolog 1 OS=Mus musculus OX=10090 GN=Msto1	Msto1	61.23	3.6417	3.2	2	2	2	0.94	0.985	0.917	0.997	1.045	1.14	0.943		0.943		0.804		0.893	0.065797
Q31125	Zinc transporter SLC39A7 OS=Mus musculus OX=10090 GN=Slc39a7	Slc39a7	50.656	12.781	7.6	4	5	4	0.861	0.942	0.964	0.948	0.985	1.296	0.908	0.106241	0.956	0.050862	0.744	0.00128064	0.857	0.23528
Q32NY4	Metal transporter CNNM3 OS=Mus musculus OX=10090 GN=Cnnm3	Cnnm3	76.278	5.0038	3.1	2	2	2	0.852	0.934	0.942	0.797	0.892	1.525	1.069		1.047		0.618		0.849	0.57682
Q3B7Z2	Oxysterol-binding protein 1 OS=Mus musculus OX=10090 GN=Osbp	Osbp	88.796	73.472	18.3	15	21	15	0.892	0.983	0.935	0.919	0.996	1.264	0.971	0.126042	0.987	0.30298	0.74	2.3595e-09	0.884	0.31374
Q3KNM2	E3 ubiquitin-protein ligase MARCH5 OS=Mus musculus OX=10090 GN=March5	March5	31.231	5.8754	4.7	1	1	1
Q3LAC4	Phosphatidylinositol 3,4,5-trisphosphate-dependent Rac exchanger 2 protein OS=Mus musculus OX=10090 GN=Prex2	Prex2	181.72	8.9911	2.6	4	4	4
Q3SXD3	HD domain-containing protein 2 OS=Mus musculus OX=10090 GN=Hddc2	Hddc2	22.753	49.558	57.8	7	8	7	1.25	0.974	0.986	0.973	0.987	0.984	1.285	0.00022255	0.987	0.87642	1.002	0.97354	1.09	0.43006
Q3TAA7	Serine/threonine-protein kinase 11-interacting protein OS=Mus musculus OX=10090 GN=Stk11ip	Stk11ip	118	1.9583	1.3	1	1	1
Q3TAS6	ER membrane protein complex subunit 10 OS=Mus musculus OX=10090 GN=Emc10	Emc10	27.052	19.736	16.7	2	3	2	1.17	1.06	0.946	0.869	0.95	1.047	1.346	0.185023	1.116	0.48306	0.904	0.72866	1.108	0.28028
Q3TBL6	Tumor necrosis factor alpha-induced protein 8-like protein 3 OS=Mus musculus OX=10090 GN=Tnfaip8l3	Tnfaip8l3	23.242	3.3875	4.9	2	2	2	1.042	1.025	0.865	0.9	0.848	1.314	1.158		1.209		0.658		0.958	0.86376
Q3TC33	Coiled-coil domain-containing protein 127 OS=Mus musculus OX=10090 GN=Ccdc127	Ccdc127	30.509	13.48	20.4	4	5	4	0.964	0.977	0.926	0.957	1.014	1.174	1.007	0.85958	0.964	0.42478	0.789	0.087678	0.912	0.22984
Q3TC46	Protein PAT1 homolog 1 OS=Mus musculus OX=10090 GN=Patl1	Patl1	86.769	5.4295	3.4	2	2	2
Q3TC72	Fumarylacetoacetate hydrolase domain-containing protein 2A OS=Mus musculus OX=10090 GN=Fahd2	Fahd2	34.69	166.12	42.8	8	15	8	0.944	0.973	0.964	0.917	1.051	1.076	1.029	0.77638	0.926	0.140943	0.896	0.0109407	0.946	0.35706
Q3TC93	HCLS1-binding protein 3 OS=Mus musculus OX=10090 GN=Hs1bp3	Hs1bp3	43.691	25.421	10.4	4	5	4	1.054	1.015	0.935	0.908	1.12	1.017	1.161		0.906		0.919		0.987	0.88166
Q3TCH7	Cullin-4A OS=Mus musculus OX=10090 GN=Cul4a	Cul4a	87.752	17.583	16.1	12	14	6	0.886	0.988	0.951	0.958	1.022	1.262	0.925	0.140698	0.967	0.104959	0.754	0.029996	0.871	0.21374
Q3TCJ1	BRISC complex subunit Abraxas 2 OS=Mus musculus OX=10090 GN=Abraxas2	Abraxas2	46.942	17.952	18.8	7	7	7	0.953	0.982	1.013	0.986	0.998	1.108	0.967	0.7998	0.984	0.66264	0.914	0.20098	0.953	0.3192
Q3TCN2	Putative phospholipase B-like 2 OS=Mus musculus OX=10090 GN=Plbd2	Plbd2	66.289	61.578	20.7	9	12	9	1.17	0.971	1.098	1.043	0.964	0.837	1.122	0.00094068	1.007	0.80934	1.312	1.7647e-05	1.139	0.195424
Q3TCX3	KH homology domain-containing protein 4 OS=Mus musculus OX=10090 GN=Khdc4	Khdc4	64.562	17.183	7.8	4	5	4	1.151	0.981	1.036	1.283	1.031	0.619	0.897	0.032816	0.952	0.51464	1.674	4.4001e-05	1.08	0.61904
Q3TDD9	Protein phosphatase 1 regulatory subunit 21 OS=Mus musculus OX=10090 GN=Ppp1r21	Ppp1r21	88.337	157.33	31	21	26	21	1.007	1.117	0.983	0.997	0.99	0.943	1.01	0.50286	1.128	0.0026403	1.042	0.176523	1.06	0.25214
Q3TDK6	Protein rogdi homolog OS=Mus musculus OX=10090 GN=Rogdi	Rogdi	32.1	44.877	38.7	9	13	9	0.937	1.056	0.963	0.911	0.934	1.213	1.029	0.93608	1.131	4.8563e-06	0.794	2.5206e-06	0.967	0.80016
Q3TDN2	FAS-associated factor 2 OS=Mus musculus OX=10090 GN=Faf2	Faf2	52.471	68.202	25.4	8	13	8	0.862	0.968	0.961	0.933	0.989	1.285	0.924	0.090679	0.979	0.8173	0.748	7.8271e-05	0.87	0.2835
Q3TDQ1	Dolichyl-diphosphooligosaccharide--protein glycosyltransferase subunit STT3B OS=Mus musculus OX=10090 GN=Stt3b	Stt3b	93.245	15.785	5.3	5	6	5	0.899	0.984	0.923	0.922	1.02	1.291	0.975	0.3519	0.965	0.093895	0.715	0.000141551	0.868	0.26958
Q3TEA8	Heterochromatin protein 1-binding protein 3 OS=Mus musculus OX=10090 GN=Hp1bp3	Hp1bp3	60.866	40.466	20.6	13	20	13	1.001	1.116	1.218	0.975	0.827	0.902	1.027	0.57926	1.349	9.21929e-13	1.35	6.99873e-12	1.233	0.047824
Q3TES0	IQ motif and SEC7 domain-containing protein 3 OS=Mus musculus OX=10090 GN=Iqsec3	Iqsec3	129.12	103.17	16.9	15	23	13	0.992	0.966	0.992	0.99	0.976	1.129	1.002	0.53764	0.99	0.45396	0.879	0.05642	0.953	0.38596
Q3TFD2	Lysophosphatidylcholine acyltransferase 1 OS=Mus musculus OX=10090 GN=Lpcat1	Lpcat1	59.743	29.827	12.5	5	5	5	0.927	0.956	0.943	0.906	0.984	1.205	1.023	0.101895	0.972	0.71518	0.783	0.00067649	0.913	0.42942
Q3TFQ1	SPRY domain-containing protein 7 OS=Mus musculus OX=10090 GN=Spryd7	Spryd7	21.681	10.307	19.4	4	4	4	0.894	0.914	0.987	0.998	0.962	1.194	0.896	0.40086	0.95	0.29832	0.827	0.032696	0.886	0.18444
Q3TGF2	Protein FAM107B OS=Mus musculus OX=10090 GN=Fam107b	Fam107b	15.572	14.261	46.6	6	7	6	0.927	0.858	1.05	1.568	1.037	0.66	0.591	4.3543e-05	0.827	0.0027017	1.591	3.6362e-05	0.868	0.76102
Q3TH73	Protein tweety homolog 2 OS=Mus musculus OX=10090 GN=Ttyh2	Ttyh2	59.007	9.2444	6.2	4	5	4	0.847	0.839	1.043	0.927	1.05	1.282	0.914	0.0190042	0.799	0.00104224	0.814	0.038759	0.837	0.21562
Q3THE2	Myosin regulatory light chain 12B OS=Mus musculus OX=10090 GN=Myl12b	Myl12b	19.779	181.58	62.2	8	22	3	1.195	1	1.057	1.187	0.948	0.677	1.007	0.53496	1.055	0.0143385	1.561	0.0039172	1.156	0.38122
Q3THG9	Alanyl-tRNA editing protein Aarsd1 OS=Mus musculus OX=10090 GN=Aarsd1	Aarsd1	44.97	89.051	31.1	10	14	10	1.012	0.969	0.996	1.068	1.028	0.955	0.948	0.059516	0.943	0.0114017	1.043	0.7174	0.976	0.53842
Q3THJ3	Probable RNA-binding protein EIF1AD OS=Mus musculus OX=10090 GN=Eif1ad	Eif1ad	19.52	6.4342	9.4	1	1	1	1.193	1.015	1.059	1.166	0.923	0.742	1.023		1.1		1.427		1.154	0.32
Q3THK3	General transcription factor IIF subunit 1 OS=Mus musculus OX=10090 GN=Gtf2f1	Gtf2f1	57.241	42.695	14.6	6	7	6	1.197	0.986	0.964	1.196	0.957	0.718	1.001	0.44746	1.03	0.6569	1.343	0.003318	1.096	0.54202
Q3THK7	GMP synthase [glutamine-hydrolyzing] OS=Mus musculus OX=10090 GN=Gmps	Gmps	76.723	221.87	46.2	25	52	25	0.914	1.038	0.967	0.939	1.024	1.096	0.973	0.5688	1.014	0.45646	0.882	2.34923e-13	0.954	0.46974
Q3THS6	S-adenosylmethionine synthase isoform type-2 OS=Mus musculus OX=10090 GN=Mat2a	Mat2a	43.688	112.09	41.5	15	19	15	0.944	1.036	0.992	0.94	1.01	1.131	1.004	0.86376	1.026	0.98326	0.877	0.0055782	0.965	0.60404
Q3THW5	Histone H2A.V OS=Mus musculus OX=10090 GN=H2afv	H2afv	13.509	4.3522	7.8	1	2	1	0.996	0.993	1.061	1.444	0.801	0.793	0.69	0.0034783	1.24	0.031436	1.338	0.0037608	1.004	0.84282
Q3TIR1	Trafficking protein particle complex subunit 13 OS=Mus musculus OX=10090 GN=Trappc13	Trappc13	46.476	4.3607	2.2	1	1	1	0.878	1.065	0.919	0.928	1.076	1.149	0.946		0.99		0.8		0.908	0.32502
Q3TIR3	Synembryn-A OS=Mus musculus OX=10090 GN=Ric8a	Ric8a	59.846	25.254	8.1	3	5	3	1.193	0.973	0.877	0.981	1.001	1.047	1.216	0.37978	0.972	0.64476	0.838	0.074977	1.005	0.97324
Q3TIU4	2',5'-phosphodiesterase 12 OS=Mus musculus OX=10090 GN=Pde12	Pde12	67.513	10.144	4.9	2	2	2	1.203	1.098	1.07	0.932	0.844	0.909	1.291		1.301		1.177		1.255	0.0080564
Q3TIV5	Zinc finger CCCH domain-containing protein 15 OS=Mus musculus OX=10090 GN=Zc3h15	Zc3h15	48.327	58.22	22.1	8	9	8	1.223	1.013	0.985	1.227	0.975	0.724	0.997	0.41604	1.039	0.161202	1.36	2.3294e-05	1.101	0.53172
Q3TIX9	U4/U6.U5 tri-snRNP-associated protein 2 OS=Mus musculus OX=10090 GN=Usp39	Usp39	65.146	11.721	10.1	5	5	5	0.981	1.019	0.963	0.976	0.913	1.163	1.005	0.96864	1.116	0.119943	0.828	0.029424	0.971	0.7566
Q3TJZ6	Protein FAM98A OS=Mus musculus OX=10090 GN=Fam98a	Fam98a	55.055	8.7624	12	5	6	3	1.077	1.087	0.936	1.234	0.999	0.768	0.873		1.088		1.219		1.033	0.75448
Q3TKT4	Transcription activator BRG1 OS=Mus musculus OX=10090 GN=Smarca4	Smarca4	181.43	11.084	8.9	12	14	5	1.005	1.117	0.919	0.949	0.983	1.062	1.059	0.63774	1.136	0.48802	0.865	0.072718	1.016	0.84664
Q3TKY6	Spliceosome-associated protein CWC27 homolog OS=Mus musculus OX=10090 GN=Cwc27	Cwc27	53.542	4.3498	7.2	1	1	1
Q3TL44	NLR family member X1 OS=Mus musculus OX=10090 GN=Nlrx1	Nlrx1	107.83	6.3958	2.3	2	2	2	1.088	1.017	0.944	1.03	0.942	1.027	1.056		1.08		0.919		1.017	0.77084
Q3TLD5	Unconventional prefoldin RPB5 interactor OS=Mus musculus OX=10090 GN=Uri1	Uri1	59.083	1.6815	2.4	2	2	2	1.094	1.01	1.024	1.266	1.048	0.673	0.864		0.964		1.522		1.047	0.71662
Q3TLH4	Protein PRRC2C OS=Mus musculus OX=10090 GN=Prrc2c	Prrc2c	310.89	205.58	20.5	50	64	47	1.206	0.983	1.01	1.298	0.973	0.665	0.929	4.0877e-05	1.01	0.45618	1.519	1.62448e-12	1.09	0.59338
Q3TLI0	Trafficking protein particle complex subunit 10 OS=Mus musculus OX=10090 GN=Trappc10	Trappc10	141.59	34.834	7.1	7	8	7	0.973	0.964	1.013	0.943	1.089	1.053	1.032	0.84694	0.885	0.32496	0.962	0.5042	0.956	0.4023
Q3TLS3	GDP-D-glucose phosphorylase 1 OS=Mus musculus OX=10090 GN=Gdpgp1	Gdpgp1	42.514	10.215	15	5	5	5	1.101	1.038	0.981	0.849	1.011	1.055	1.297	0.034337	1.027	0.50814	0.93	0.29036	1.07	0.39254
Q3TMH2	Secernin-3 OS=Mus musculus OX=10090 GN=Scrn3	Scrn3	47.661	148.16	45.2	14	23	14	0.965	1.028	0.993	1.063	1.037	0.929	0.908	0.0021424	0.991	0.57148	1.069	0.0102417	0.986	0.78918
Q3TMP8	Trimeric intracellular cation channel type A OS=Mus musculus OX=10090 GN=Tmem38a	Tmem38a	33.309	2.5877	3.4	1	3	1	0.912	0.986	0.957	0.844	1.055	1.244	1.081	0.053123	0.935	0.32724	0.769	0.00073642	0.908	0.5038
Q3TPE9	Ankyrin repeat and MYND domain-containing protein 2 OS=Mus musculus OX=10090 GN=Ankmy2	Ankmy2	48.774	8.1062	10.7	6	9	6	0.956	0.987	0.972	0.945	0.973	1.216	1.012	0.6981	1.014	0.73166	0.799	0.00071971	0.93	0.49664
Q3TPX4	Exocyst complex component 5 OS=Mus musculus OX=10090 GN=Exoc5	Exoc5	81.737	75.437	20.6	13	16	13	0.961	1.054	0.953	0.944	0.982	1.075	1.018	0.73208	1.073	0.093904	0.887	0.0033388	0.989	0.84286
Q3TQB2	FAD-dependent oxidoreductase domain-containing protein 1 OS=Mus musculus OX=10090 GN=Foxred1	Foxred1	54.177	3.3422	4.7	2	2	2
Q3TQI7	Telomere length and silencing protein 1 homolog OS=Mus musculus OX=10090	---	33.543	6.7279	18.3	4	6	4	1.149	1.016	1.032	1.127	0.983	0.784	1.02	0.68492	1.034	0.23386	1.316	0.036059	1.105	0.38782
Q3TR08	Fibronectin type III domain-containing protein 4 OS=Mus musculus OX=10090 GN=Fndc4	Fndc4	24.933	1.576	3.5	1	1	1	0.914	0.992	1.026	0.9	1.058	1.123	1.016		0.938		0.914		0.952	0.56688
Q3TRM4	Neuropathy target esterase OS=Mus musculus OX=10090 GN=Pnpla6	Pnpla6	149.54	12.939	2.4	2	3	2	0.916	0.79	1.005	0.902	1.007	1.36	1.016	0.87924	0.785	0.120797	0.739	0.056203	0.829	0.27956
Q3TRR0	Microtubule-associated protein 9 OS=Mus musculus OX=10090 GN=Map9	Map9	73.51	17.767	9.9	5	6	5	1.355	1.067	0.956	1.112	1.027	0.632	1.219	0.076025	1.039	0.9916	1.513	0.002398	1.219	0.34912
Q3TUH1	Phosphatidate cytidylyltransferase, mitochondrial OS=Mus musculus OX=10090 GN=Tamm41	Tamm41	37.827	43.408	19	4	5	4	1.052	1.018	0.963	0.946	1.005	1.054	1.112	0.63706	1.013	0.30098	0.914	0.69394	1.009	0.82468
Q3TVA9	Coiled-coil domain-containing protein 136 OS=Mus musculus OX=10090 GN=Ccdc136	Ccdc136	131.93	113.58	14.8	11	13	11	1.104	1.019	0.903	0.949	0.996	1.115	1.163	0.33378	1.023	0.72074	0.81	0.0098791	0.989	0.87884
Q3TVI8	Pre-B-cell leukemia transcription factor-interacting protein 1 OS=Mus musculus OX=10090 GN=Pbxip1	Pbxip1	81.163	6.4204	5.9	4	4	4	1.044	0.902	0.948	1.109	1.009	1.04	0.941	0.41848	0.894	0.07686	0.912	0.109598	0.916	0.159216
Q3TW96	UDP-N-acetylhexosamine pyrophosphorylase-like protein 1 OS=Mus musculus OX=10090 GN=Uap1l1	Uap1l1	56.613	59.183	23.3	10	13	9	0.972	1.021	0.997	0.942	1.037	1.124	1.032	0.97868	0.985	0.7912	0.887	0.101036	0.964	0.54836
Q3TWI9	CSC1-like protein 2 OS=Mus musculus OX=10090 GN=Tmem63b	Tmem63b	94.774	5.6693	1.4	1	1	1
Q3TWL2	Type 1 phosphatidylinositol 4,5-bisphosphate 4-phosphatase OS=Mus musculus OX=10090 GN=Pip4p1	Pip4p1	30.047	10.67	8.8	3	4	3	0.906	0.976	0.982	0.967	0.977	1.197	0.937	0.33234	0.999	0.91744	0.82	0.093664	0.912	0.30066
Q3TWN3	Metal transporter CNNM2 OS=Mus musculus OX=10090 GN=Cnnm2	Cnnm2	96.703	26.611	8.8	7	7	6	0.848	0.964	0.956	0.897	0.986	1.303	0.945	0.37456	0.978	0.191485	0.734	0.00033844	0.869	0.33948
Q3TWW8	Serine/arginine-rich splicing factor 6 OS=Mus musculus OX=10090 GN=Srsf6	Srsf6	39.025	19.777	24.8	9	13	5	1.26	0.93	1.137	1.223	0.928	0.679	1.03	0.36424	1.002	0.74416	1.675	0.00067705	1.176	0.39558
Q3TXS7	26S proteasome non-ATPase regulatory subunit 1 OS=Mus musculus OX=10090 GN=Psmd1	Psmd1	105.73	152.54	34.7	24	37	24	0.898	1.04	0.945	0.902	0.971	1.209	0.996	0.36358	1.071	0.59802	0.782	1.5159e-08	0.935	0.56882
Q3TXT3	SOSS complex subunit C OS=Mus musculus OX=10090 GN=Inip	Inip	11.411	8.2019	12.5	1	2	1	1.148	0.954	1.103	1.409	0.896	0.615	0.815	0.21998	1.065	0.55204	1.793	0.045305	1.098	0.58172
Q3TXU5	Deoxyhypusine synthase OS=Mus musculus OX=10090 GN=Dhps	Dhps	40.642	7.4644	12.2	3	3	3
Q3TXX3	Protrudin OS=Mus musculus OX=10090 GN=Zfyve27	Zfyve27	46.202	4.3923	2.9	1	1	1	0.851	1	0.894	0.846	1.023	1.363	1.006		0.978		0.656		0.849	0.37512
Q3TXX4	Vesicular glutamate transporter 1 OS=Mus musculus OX=10090 GN=Slc17a7	Slc17a7	61.637	90.034	20	11	27	9	0.928	1.04	1.032	0.869	0.995	1.089	1.068	0.092298	1.045	0.42034	0.948	0.0090378	1.016	0.81562
Q3TY60	Protein FAM131B OS=Mus musculus OX=10090 GN=Fam131b	Fam131b	35.958	59.77	34	9	14	9	0.987	1.007	1.016	1.004	1.012	1.058	0.983	0.087856	0.995	0.33372	0.96	0.7687	0.979	0.32088
Q3TY65	Islet cell autoantigen 1-like protein OS=Mus musculus OX=10090 GN=Ica1l	Ica1l	48.159	1.7307	3.7	2	2	1
Q3TY86	Apoptosis-inducing factor 3 OS=Mus musculus OX=10090 GN=Aifm3	Aifm3	66.791	8.155	7.6	4	5	4	0.933	0.99	0.979	0.978	0.979	1.156	0.954	0.57366	1.011	0.65518	0.847	0.123224	0.932	0.31338
Q3TYD6	Serine/threonine-protein kinase LMTK2 OS=Mus musculus OX=10090 GN=Lmtk2	Lmtk2	160.51	16.19	5.9	7	7	7	0.935	1.109	1.07	1.14	1.06	0.766	0.82		1.046		1.397		1.05	0.67288
Q3TYX3	SET and MYND domain-containing protein 5 OS=Mus musculus OX=10090 GN=Smyd5	Smyd5	47.095	2.3457	1.7	1	2	1	0.924	1.044	0.959	0.831	1.03	1.211	1.112	0.2774	1.014	0.46978	0.792	0.104918	0.953	0.758
Q3TZX3	Solute carrier family 25 member 33 OS=Mus musculus OX=10090 GN=Slc25a33	Slc25a33	35.063	3.3287	2.8	1	1	1	0.914	0.844	0.939	0.9	1.163	1.247	1.016		0.726		0.753		0.815	0.132664
Q3TZZ7	Extended synaptotagmin-2 OS=Mus musculus OX=10090 GN=Esyt2	Esyt2	94.138	48.079	15.1	9	12	9	0.883	1.058	0.977	0.956	1	1.16	0.924	0.048484	1.058	0.36126	0.842	0.00122485	0.936	0.4544
Q3U0B3	Dehydrogenase/reductase SDR family member 11 OS=Mus musculus OX=10090 GN=Dhrs11	Dhrs11	28.274	10.313	12.3	3	3	3
Q3U0D9	E3 ubiquitin-protein ligase HACE1 OS=Mus musculus OX=10090 GN=Hace1	Hace1	102.11	10.055	4.8	4	4	4	1.039	1.026	0.982	0.901	1.044	1.044	1.153	0.024322	0.983	0.69146	0.941	0.35802	1.019	0.70308
Q3U0K8	Prolyl 3-hydroxylase OGFOD1 OS=Mus musculus OX=10090 GN=Ogfod1	Ogfod1	62.734	4.7101	5	3	3	3	0.858	1.049	0.967	0.914	0.907	1.288	0.939		1.157		0.751		0.924	0.62668
Q3U0M1	Trafficking protein particle complex subunit 9 OS=Mus musculus OX=10090 GN=Trappc9	Trappc9	128.23	36.841	12.1	11	12	11	0.887	1.064	0.836	0.956	1.024	1.229	0.928	0.120216	1.039	0.22098	0.68	0.000162333	0.868	0.2489
Q3U0S6	Ras-interacting protein 1 OS=Mus musculus OX=10090 GN=Rasip1	Rasip1	103.56	4.2204	1.2	1	1	1	1.172	1.17	0.851	0.984	0.953	0.939	1.191		1.228		0.906		1.11	0.47394
Q3U0V1	Far upstream element-binding protein 2 OS=Mus musculus OX=10090 GN=Khsrp	Khsrp	76.775	323.31	47.7	30	57	25	1.112	1.013	1.002	1.247	0.989	0.739	0.892	0.0049834	1.024	0.192877	1.356	4.44089e-16	1.051	0.66934
Q3U186	Probable arginine--tRNA ligase, mitochondrial OS=Mus musculus OX=10090 GN=Rars2	Rars2	65.335	26.93	13.5	7	9	7	0.96	0.973	0.969	0.941	1.022	1.072	1.02	0.42622	0.952	0.46784	0.904	0.115239	0.956	0.3746
Q3U1F9	Phosphoprotein associated with glycosphingolipid-enriched microdomains 1 OS=Mus musculus OX=10090 GN=Pag1	Pag1	46.549	1.9422	2.6	1	1	1
Q3U1J4	DNA damage-binding protein 1 OS=Mus musculus OX=10090 GN=Ddb1	Ddb1	126.85	118.31	28.3	28	39	28	0.855	0.98	0.955	0.887	1.02	1.257	0.964	0.54266	0.961	0.163422	0.76	6.1446e-08	0.882	0.34526
Q3U1Y4	DENN domain-containing protein 4B OS=Mus musculus OX=10090 GN=Dennd4b	Dennd4b	164.74	25.503	5	6	6	6	1.112	0.986	0.961	0.961	1.034	1	1.157	0.03952	0.954	0.4983	0.961	0.185658	1.021	0.71428
Q3U214	Microtubule-associated serine/threonine-protein kinase 3 OS=Mus musculus OX=10090 GN=Mast3	Mast3	144.17	39.802	7.3	9	10	6	1.14	0.988	0.953	0.94	1.001	0.976	1.213	0.127181	0.987	0.46464	0.976	0.84372	1.056	0.41832
Q3U276	Succinate dehydrogenase assembly factor 1, mitochondrial OS=Mus musculus OX=10090 GN=Sdhaf1	Sdhaf1	13.142	9.2325	12.7	1	1	1	1.176	0.953	0.991	1.114	1.019	0.836	1.056		0.935		1.185		1.051	0.64864
Q3U2A8	Valine--tRNA ligase, mitochondrial OS=Mus musculus OX=10090 GN=Vars2	Vars2	118.46	2.2837	2.2	2	2	2	1.008	1.067	0.931	0.977	0.982	1.07	1.032		1.087		0.87		0.992	0.87454
Q3U2I3	FTS and Hook-interacting protein OS=Mus musculus OX=10090 GN=Fam160a2	Fam160a2	106.54	17.294	6.4	4	4	4	0.97	1.028	0.987	0.858	1.087	1.093	1.131	0.166596	0.946	0.24968	0.903	0.3832	0.983	0.89288
Q3U2P1	Protein transport protein Sec24A OS=Mus musculus OX=10090 GN=Sec24a	Sec24a	118.78	9.5098	1.4	1	1	1	1.278	1.025	0.885	1.231	0.983	0.721	1.038		1.043		1.227		1.086	0.64124
Q3U2S4	OTU domain-containing protein 5 OS=Mus musculus OX=10090 GN=Otud5	Otud5	60.306	14.259	5.8	2	2	2	1.039	1.01	0.948	1.022	1.031	1.002	1.017		0.98		0.946		0.981	0.52328
Q3U319	E3 ubiquitin-protein ligase BRE1B OS=Mus musculus OX=10090 GN=Rnf40	Rnf40	113.97	27.793	12.2	11	11	8	1.003	1.024	0.948	1.145	1.175	0.827	0.876	0.0149409	0.871	0.31092	1.146	0.0128207	0.945	0.71944
Q3U487	E3 ubiquitin-protein ligase HECTD3 OS=Mus musculus OX=10090 GN=Hectd3	Hectd3	97.346	18.092	5.8	4	4	4	0.988	1.041	1.017	0.923	0.995	1.105	1.07	0.078365	1.046	0.7467	0.92	0.034463	1.008	0.86176
Q3U4G3	Xyloside xylosyltransferase 1 OS=Mus musculus OX=10090 GN=Xxylt1	Xxylt1	43.838	2.0455	5.1	2	2	2	1.101	1.014	0.981	1.206	0.772	0.982	0.913		1.313		0.999		1.046	0.67522
Q3U5F4	YrdC domain-containing protein, mitochondrial OS=Mus musculus OX=10090 GN=Yrdc	Yrdc	29.454	6.5767	5	1	1	1	1.038	1.051	0.97	1.043	0.942	1.003	0.995		1.116		0.967		1.024	0.5731
Q3U5Q7	UMP-CMP kinase 2, mitochondrial OS=Mus musculus OX=10090 GN=Cmpk2	Cmpk2	50.036	98.571	47.9	15	17	15	0.925	1.011	0.955	0.994	1.024	1.138	0.931	0.071864	0.987	0.9888	0.839	0.025542	0.916	0.149017
Q3U7R1	Extended synaptotagmin-1 OS=Mus musculus OX=10090 GN=Esyt1	Esyt1	121.55	66.095	16.9	15	20	15	0.832	0.881	0.994	1.006	1.013	1.208	0.827	0.0048011	0.87	0.00083654	0.823	6.063e-05	0.839	0.092983
Q3U7U3	F-box only protein 7 OS=Mus musculus OX=10090 GN=Fbxo7	Fbxo7	57.648	17.268	3.3	1	2	1	0.937	1.007	1.018	1.05	1.055	0.98	0.892		0.955		1.039		0.96	0.3119
Q3U898	COP9 signalosome complex subunit 9 OS=Mus musculus OX=10090 GN=Cops9	Cops9	6.1966	7.8686	35.1	1	2	1	1.227	0.976	0.945	1.273	0.929	0.761	0.964	0.59318	1.051	0.58906	1.242	0.44634	1.062	0.678
Q3U962	Collagen alpha-2(V) chain OS=Mus musculus OX=10090 GN=Col5a2	Col5a2	145.02	4.206	0.6	1	1	1	1.065	0.84	0.973	1.652	0.941	0.665	0.645		0.893		1.463		0.883	0.84452
Q3U9G9	Lamin-B receptor OS=Mus musculus OX=10090 GN=Lbr	Lbr	71.439	2.5871	1.6	1	1	1	0.893	0.881	1.008	1.069	0.956	1.201	0.835		0.922		0.839		0.862	0.137459
Q3UA37	Glutamine-rich protein 1 OS=Mus musculus OX=10090 GN=Qrich1	Qrich1	86.555	8.0423	4.6	3	3	3	1.04	1.082	0.956	1.013	0.962	0.995	1.027	0.9722	1.125	0.38816	0.961	0.70058	1.036	0.43046
Q3UBG2	PTB-containing, cubilin and LRP1-interacting protein OS=Mus musculus OX=10090 GN=Pid1	Pid1	24.784	11.935	6.5	1	1	1	1.2	0.911	0.744	0.926	1.087	1.179	1.296		0.838		0.631		0.894	0.46384
Q3UBX0	Transmembrane protein 109 OS=Mus musculus OX=10090 GN=Tmem109	Tmem109	26.306	2.2377	3.7	1	2	1	0.878	0.976	0.921	0.908	1.1	1.223	0.967	0.57888	0.887	0.34764	0.753	0.00103758	0.859	0.190081
Q3UCQ1	Forkhead box protein K2 OS=Mus musculus OX=10090 GN=Foxk2	Foxk2	68.446	4.343	8	3	3	2	0.844	0.972	0.907	1.174	1.063	1.078	0.719		0.914		0.841		0.821	0.0182574
Q3UCV8	Ubiquitin thioesterase otulin OS=Mus musculus OX=10090 GN=Otulin	Otulin	40.32	4.1595	7.7	3	3	3	0.843	1.035	0.9	0.94	1.013	1.264	0.897		1.022		0.712		0.864	0.25622
Q3UD01	Ataxin-7-like protein 3B OS=Mus musculus OX=10090 GN=Atxn7l3b	Atxn7l3b	10.731	6.2503	30.9	2	3	2	1.137	1.031	0.929	1.019	0.99	0.958	1.116		1.041		0.97		1.044	0.54966
Q3UDE2	Tubulin--tyrosine ligase-like protein 12 OS=Mus musculus OX=10090 GN=Ttll12	Ttll12	74.042	25.007	14.9	7	7	7	1.051	0.936	1.063	0.967	0.923	1.028	1.087	0.154336	1.014	0.72572	1.034	0.81976	1.045	0.4429
Q3UDK1	TRAF-type zinc finger domain-containing protein 1 OS=Mus musculus OX=10090 GN=Trafd1	Trafd1	64.282	12.138	7.1	3	3	3	1.045	1.037	0.94	1.13	1.065	0.863	0.925		0.974		1.089		0.988	0.94538
Q3UDP0	WD repeat-containing protein 41 OS=Mus musculus OX=10090 GN=Wdr41	Wdr41	51.51	16.067	10.7	4	4	4	0.871	1.018	0.963	0.848	1.059	1.236	1.027	0.39728	0.961	0.76072	0.779	0.079924	0.907	0.5015
Q3UDR8	Protein YIPF3 OS=Mus musculus OX=10090 GN=Yipf3	Yipf3	37.998	1.8039	5.5	2	2	2	1.008	0.994	1.032	0.969	1.003	1.03	1.04		0.991		1.002		1.011	0.63098
Q3UE31	Uncharacterized protein KIAA0930 homolog OS=Mus musculus OX=10090	---	45.96	7.5127	7.7	3	3	3	0.95	0.922	0.955	0.864	1.028	1.276	1.1		0.897		0.748		0.892	0.4659
Q3UE37	Ubiquitin-conjugating enzyme E2 Z OS=Mus musculus OX=10090 GN=Ube2z	Ube2z	38.368	23.926	16.9	5	8	5	0.959	0.996	1.061	0.79	1.064	1.162	1.214	0.027763	0.936	0.25874	0.913	0.0201	1	0.92358
Q3UEB3	Poly(U)-binding-splicing factor PUF60 OS=Mus musculus OX=10090 GN=Puf60	Puf60	60.248	71.82	30	13	21	13	1.021	1.03	1.04	1.031	1.023	0.894	0.99	0.90742	1.007	0.536	1.163	6.4513e-05	1.049	0.39974
Q3UFF7	Lysophospholipase-like protein 1 OS=Mus musculus OX=10090 GN=Lyplal1	Lyplal1	26.354	7.7353	9.6	2	2	2
Q3UFK8	FERM domain-containing protein 8 OS=Mus musculus OX=10090 GN=Frmd8	Frmd8	51.827	9.3168	7.5	4	4	4	0.927	0.96	0.99	0.968	1.109	1.044	0.958	0.195542	0.866	0.03214	0.948	0.85186	0.922	0.14016
Q3UFS0	Protein zyg-11 homolog B OS=Mus musculus OX=10090 GN=Zyg11b	Zyg11b	83.99	9.6101	8.6	4	4	4
Q3UFS4	G patch domain-containing protein 11 OS=Mus musculus OX=10090 GN=Gpatch11	Gpatch11	30.608	5.2428	6.1	2	3	2	1.088	0.982	0.988	1.159	1.107	0.774	0.939	0.62554	0.887	0.4577	1.276	0.022641	1.006	0.88478
Q3UFT3	GRB2-associated and regulator of MAPK protein OS=Mus musculus OX=10090 GN=Garem1	Garem1	97.249	2.5714	1.4	1	1	1	1.264	1.029	0.915	0.963	0.964	0.938	1.313		1.067		0.975		1.12	0.38678
Q3UFY0	Ribosomal RNA processing protein 36 homolog OS=Mus musculus OX=10090 GN=Rrp36	Rrp36	28.588	1.455	2.9	1	1	1	1.295	0.997	1.034	1.202	0.953	0.645	1.077		1.046		1.603		1.188	0.3782
Q3UFY7	7-methylguanosine phosphate-specific 5'-nucleotidase OS=Mus musculus OX=10090 GN=Nt5c3b	Nt5c3b	34.425	43.326	22.7	4	4	4	1.03	1.012	0.949	0.925	0.973	1.148	1.114	0.149002	1.04	0.83498	0.827	0.029544	0.982	0.84544
Q3UFY8	tRNA methyltransferase 10 homolog C OS=Mus musculus OX=10090 GN=Trmt10c	Trmt10c	48.385	3.1321	2.4	1	1	1	1.018	0.993	1.023	1.034	1.05	0.939	0.985		0.946		1.089		1.004	0.9017
Q3UGC7	Eukaryotic translation initiation factor 3 subunit J-A OS=Mus musculus OX=10090 GN=Eif3j1	Eif3j1	29.343	80.021	44.1	13	21	13	1.178	0.958	1.031	1.29	0.983	0.664	0.913	0.0077612	0.975	0.39482	1.553	2.2745e-07	1.078	0.6219
Q3UGR5	Haloacid dehalogenase-like hydrolase domain-containing protein 2 OS=Mus musculus OX=10090 GN=Hdhd2	Hdhd2	28.73	121.98	67.6	11	21	11	1.091	1.034	1.01	0.969	1.089	0.881	1.126	0.0029814	0.949	0.045384	1.146	5.926e-05	1.067	0.35846
Q3UGS4	Mapk-regulated corepressor-interacting protein 1 OS=Mus musculus OX=10090 GN=Mcrip1	Mcrip1	11.101	27.636	38.1	3	4	3	1.205	0.967	1.059	1.177	0.993	0.712	1.024	0.61612	0.974	0.2257	1.487	0.0042793	1.121	0.46
Q3UGX3	N-acetylaspartate synthetase OS=Mus musculus OX=10090 GN=Nat8l	Nat8l	32.777	8.8551	7	2	2	2	0.839	0.947	0.956	0.893	1.037	1.311	0.94		0.913		0.729		0.846	0.26056
Q3UGY8	Brefeldin A-inhibited guanine nucleotide-exchange protein 3 OS=Mus musculus OX=10090 GN=Arfgef3	Arfgef3	240.09	83.117	10.9	17	20	17	0.997	0.978	0.966	0.944	1.054	1.034	1.056	0.0088448	0.928	0.024663	0.934	0.103622	0.97	0.45064
Q3UH60	Disco-interacting protein 2 homolog B OS=Mus musculus OX=10090 GN=Dip2b	Dip2b	171.12	211.38	24	27	35	27	1.004	0.931	1.005	1.042	1.049	1.028	0.964	0.89046	0.888	0.26802	0.978	0.92086	0.943	0.083436
Q3UH66	Serine/threonine-protein kinase WNK2 OS=Mus musculus OX=10090 GN=Wnk2	Wnk2	227.52	181.48	17	26	30	23	1.113	1.004	1.004	1.115	0.968	0.875	0.998	0.51568	1.037	0.24072	1.147	0.0192649	1.055	0.50374
Q3UH68	LIM and calponin homology domains-containing protein 1 OS=Mus musculus OX=10090 GN=Limch1	Limch1	118.19	42.602	16.9	17	21	17	0.969	0.948	0.994	1.151	1.073	0.916	0.842	0.00020421	0.884	0.00036233	1.085	0.112925	0.927	0.35856
Q3UH93	Plexin-D1 OS=Mus musculus OX=10090 GN=Plxnd1	Plxnd1	211.61	10.236	4.4	8	8	6	0.992	1.156	0.917	0.935	0.971	1.062	1.061	0.66334	1.191	0.133585	0.863	0.21344	1.033	0.72888
Q3UH99	Protein shisa-6 OS=Mus musculus OX=10090 GN=Shisa6	Shisa6	58.425	18.513	14.7	7	8	7	0.893	0.997	1.004	1.004	0.928	1.09	0.889	0.083276	1.074	0.46552	0.921	0.96692	0.958	0.5173
Q3UHB1	5'-nucleotidase domain-containing protein 3 OS=Mus musculus OX=10090 GN=Nt5dc3	Nt5dc3	63.17	46.614	18.5	9	13	9	0.916	1.007	0.98	0.861	0.993	1.205	1.064	0.146005	1.014	0.49808	0.813	0.0076577	0.949	0.68942
Q3UHB8	Coiled-coil domain-containing protein 177 OS=Mus musculus OX=10090 GN=Ccdc177	Ccdc177	79.856	92.654	25.2	15	20	15	1.231	1.007	0.994	1.16	0.944	0.749	1.061	0.077563	1.067	0.078165	1.327	9.6945e-11	1.133	0.39966
Q3UHC7	Disabled homolog 2-interacting protein OS=Mus musculus OX=10090 GN=Dab2ip	Dab2ip	131.72	68.109	23	25	29	24	1.098	1.044	0.982	1.16	0.994	0.801	0.947	0.43592	1.05	0.0020024	1.226	0.0049212	1.057	0.588
Q3UHD1	Adhesion G protein-coupled receptor B1 OS=Mus musculus OX=10090 GN=Adgrb1	Adgrb1	173.29	70.167	13.6	18	21	18	1.056	1.074	0.984	1.007	0.991	0.979	1.049	0.84554	1.084	0.060844	1.005	0.43454	1.046	0.188664
Q3UHD2	Glucose-fructose oxidoreductase domain-containing protein 1 OS=Mus musculus OX=10090 GN=Gfod1	Gfod1	43.286	4.3685	5.1	2	2	2	0.865	1.043	0.945	0.828	1.001	1.301	1.045	0.54512	1.042	0.51352	0.726	0.157224	0.912	0.61002
Q3UHD3	Microtubule-associated tumor suppressor candidate 2 homolog OS=Mus musculus OX=10090 GN=Mtus2	Mtus2	147.35	55.137	7.4	8	8	8	0.973	1.067	1.074	1.265	0.953	0.755	0.769	0.0143208	1.12	0.047939	1.423	0.0118995	1.047	0.6804
Q3UHD6	Sorting nexin-27 OS=Mus musculus OX=10090 GN=Snx27	Snx27	60.988	51.96	27.3	13	16	13	0.919	1.015	0.96	0.947	1.033	1.146	0.97	0.55372	0.983	0.110004	0.838	2.1741e-05	0.926	0.29478
Q3UHD9	Arf-GAP with GTPase, ANK repeat and PH domain-containing protein 2 OS=Mus musculus OX=10090 GN=Agap2	Agap2	124.51	144.34	21.5	20	23	20	1.008	1.086	0.995	0.936	1.004	1.01	1.077	0.00192098	1.082	0.0029957	0.985	0.71732	1.047	0.27834
Q3UHE1	Membrane-associated phosphatidylinositol transfer protein 3 OS=Mus musculus OX=10090 GN=Pitpnm3	Pitpnm3	106.46	21.537	3.4	2	2	2	0.943	1.145	0.879	0.961	1.029	1.076	0.981		1.113		0.817		0.968	0.67932
Q3UHF7	Transcription factor HIVEP2 OS=Mus musculus OX=10090 GN=Hivep2	Hivep2	266.7	4.2047	0.4	1	1	1	1.109	1.104	1.059	1.137	0.963	0.722	0.975		1.146		1.467		1.159	0.34204
Q3UHG7	Protein LCHN OS=Mus musculus OX=10090 GN=Lchn	Lchn	51.427	9.8741	9.5	4	4	4	1.058	1.016	0.881	0.944	1.029	1.121	1.121	0.14114	0.987	0.41228	0.786	0.022564	0.955	0.5658
Q3UHH1	Zinc finger SWIM domain-containing protein 8 OS=Mus musculus OX=10090 GN=Zswim8	Zswim8	197.06	13.756	0.7	1	1	1	0.9	1.029	0.93	0.806	0.982	1.332	1.117		1.048		0.698		0.916	0.67958
Q3UHH2	Solute carrier family 22 member 23 OS=Mus musculus OX=10090 GN=Slc22a23	Slc22a23	74.324	22.33	7.8	5	5	5	0.972	0.992	0.932	0.922	1.005	1.189	1.054		0.987		0.784		0.929	0.42704
Q3UHI4	Protein TMED8 OS=Mus musculus OX=10090 GN=Tmed8	Tmed8	35.785	13.427	19	4	4	4	1.11	1.004	0.884	1.259	1.005	0.882	0.882	0.81294	0.999	0.61408	1.002	0.92702	0.953	0.75254
Q3UHJ0	AP2-associated protein kinase 1 OS=Mus musculus OX=10090 GN=Aak1	Aak1	103.35	323.31	55.5	34	77	34	1.124	1.036	0.985	1.222	0.959	0.793	0.92	0.050402	1.08	8.0789e-05	1.242	1.271e-08	1.057	0.62046
Q3UHK1	Proton myo-inositol cotransporter OS=Mus musculus OX=10090 GN=Slc2a13	Slc2a13	69.062	155.21	15.4	10	13	10	1.009	0.961	0.945	0.892	0.983	1.178	1.131	0.00084012	0.978	0.54846	0.802	2.7148e-07	0.955	0.65872
Q3UHK6	Teneurin-4 OS=Mus musculus OX=10090 GN=Tenm4	Tenm4	308.42	44.595	6.7	15	16	13	1.081	0.975	0.985	0.976	0.986	1.027	1.108	0.120282	0.989	0.78724	0.959	0.5367	1.017	0.67508
Q3UHL1	CaM kinase-like vesicle-associated protein OS=Mus musculus OX=10090 GN=Camkv	Camkv	54.819	209.2	57.6	24	42	24	0.962	1.097	0.956	0.938	0.936	1.129	1.026	0.0033647	1.172	0.00086249	0.847	1.56398e-05	1.004	0.94248
Q3UHU5	Microtubule cross-linking factor 1 OS=Mus musculus OX=10090 GN=Mtcl1	Mtcl1	213.86	30.636	7.8	14	14	10	1.078	1.047	0.983	1.169	1.021	0.823	0.922	0.164078	1.025	0.78224	1.194	0.86118	1.032	0.72066
Q3UHX2	28 kDa heat- and acid-stable phosphoprotein OS=Mus musculus OX=10090 GN=Pdap1	Pdap1	20.605	64.54	36.5	9	17	9	1.293	0.965	1.008	1.303	0.924	0.611	0.992	0.50782	1.044	0.041242	1.65	2.2616e-08	1.151	0.49286
Q3UI43	BRISC and BRCA1-A complex member 1 OS=Mus musculus OX=10090 GN=Babam1	Babam1	36.793	35.475	20.7	4	6	4	0.96	1.098	0.965	0.912	1.041	1.131	1.053	0.29366	1.055	0.196136	0.853	0.175136	0.98	0.8252
Q3UIA2	Rho GTPase-activating protein 17 OS=Mus musculus OX=10090 GN=Arhgap17	Arhgap17	92.201	2.2684	1.4	1	1	1	0.973	0.949	0.994	1.186	1.126	0.852	0.82		0.843		1.167		0.922	0.56078
Q3UIL6	Pleckstrin homology domain-containing family A member 7 OS=Mus musculus OX=10090 GN=Plekha7	Plekha7	126.74	9.53	1.6	2	2	2	1.048	0.987	0.944	1.121	0.969	0.988	0.935		1.019		0.955		0.968	0.59626
Q3UIU2	NADH dehydrogenase [ubiquinone] 1 beta subcomplex subunit 6 OS=Mus musculus OX=10090 GN=Ndufb6	Ndufb6	15.515	35.028	45.3	8	13	8	0.915	0.979	1.007	0.951	1.01	1.183	0.962	0.56364	0.969	0.20958	0.851	0.0035235	0.923	0.33962
Q3UJB9	Enhancer of mRNA-decapping protein 4 OS=Mus musculus OX=10090 GN=Edc4	Edc4	152.48	76.493	12.4	14	14	14	1.015	1.087	0.959	1.006	1.035	0.984	1.009	0.116816	1.05	0.104301	0.975	0.31726	1.012	0.79714
Q3UJD6	Ubiquitin carboxyl-terminal hydrolase 19 OS=Mus musculus OX=10090 GN=Usp19	Usp19	150.55	11.041	4.5	3	3	3	1.117	1.012	0.969	1.032	1.019	0.919	1.082		0.993		1.054		1.043	0.49622
Q3UJP5	Protein C8orf37 homolog OS=Mus musculus OX=10090	---	23.848	53.057	36.8	8	10	8	1.106	0.993	0.971	1.12	1.037	0.876	0.988	0.40876	0.958	0.42988	1.108	0.00054314	1.012	0.8593
Q3UJU9	Regulator of microtubule dynamics protein 3 OS=Mus musculus OX=10090 GN=Rmdn3	Rmdn3	52.028	98.044	37.9	13	23	13	0.881	0.982	0.998	1.002	1.033	1.13	0.879	0.070283	0.951	0.00156133	0.883	0.00029723	0.904	0.13018
Q3UKC1	Tax1-binding protein 1 homolog OS=Mus musculus OX=10090 GN=Tax1bp1	Tax1bp1	93.629	30.829	12.2	9	9	9	1.027	1.18	1.008	1.062	0.977	0.82	0.967	0.65048	1.208	0.158999	1.229	0.106262	1.125	0.25572
Q3UKJ7	WD40 repeat-containing protein SMU1 OS=Mus musculus OX=10090 GN=Smu1	Smu1	57.543	29.93	24.2	12	12	12	0.817	0.985	1.005	0.917	1.083	1.218	0.891	0.03082	0.91	0.0038814	0.825	0.00096248	0.872	0.27232
Q3UL36	Arginine and glutamate-rich protein 1 OS=Mus musculus OX=10090 GN=Arglu1	Arglu1	32.887	14.02	22.9	8	10	8	1.316	0.959	0.992	1.329	0.97	0.588	0.99	0.84812	0.989	0.96708	1.687	4.4401e-09	1.132	0.55178
Q3ULD5	Methylcrotonoyl-CoA carboxylase beta chain, mitochondrial OS=Mus musculus OX=10090 GN=Mccc2	Mccc2	61.378	116.38	25.4	11	16	11	0.961	0.956	1.006	0.945	1.008	1.162	1.017	0.98922	0.948	0.156399	0.866	0.022458	0.938	0.3952
Q3ULF4	Paraplegin OS=Mus musculus OX=10090 GN=Spg7	Spg7	85.995	12.276	7.2	5	5	5	1.048	0.994	1.044	0.988	0.951	0.963	1.061	0.21796	1.045	0.32636	1.084	0.31044	1.063	0.039739
Q3ULJ0	Glycerol-3-phosphate dehydrogenase 1-like protein OS=Mus musculus OX=10090 GN=Gpd1l	Gpd1l	38.225	101.76	42.2	15	23	13	0.92	1.103	0.953	0.845	0.979	1.174	1.089	0.0028005	1.127	1.7268e-06	0.812	4.3181e-11	0.993	0.99032
Q3UM29	Conserved oligomeric Golgi complex subunit 7 OS=Mus musculus OX=10090 GN=Cog7	Cog7	86.072	11.992	6.8	4	4	4
Q3UM45	Protein phosphatase 1 regulatory subunit 7 OS=Mus musculus OX=10090 GN=Ppp1r7	Ppp1r7	41.291	323.31	63.7	20	44	20	1.312	0.988	1.038	1.229	0.931	0.613	1.068	4.0043e-05	1.061	0.00063807	1.693	1.62437e-12	1.204	0.38002
Q3UMB5	Guanine nucleotide exchange protein SMCR8 OS=Mus musculus OX=10090 GN=Smcr8	Smcr8	104.96	20.514	9.1	7	8	7	1.017	0.974	0.927	0.96	0.988	1.168	1.059	0.74148	0.986	0.9724	0.794	0.031558	0.936	0.40168
Q3UMB9	WASH complex subunit 4 OS=Mus musculus OX=10090 GN=Washc4	Washc4	136.37	12.966	2	2	2	2	0.767	0.99	0.918	0.947	0.982	1.368	0.81		1.008		0.671		0.811	0.22358
Q3UMC0	Spermatogenesis-associated protein 5 OS=Mus musculus OX=10090 GN=Spata5	Spata5	97.255	15.093	3.1	2	2	2	0.902	1.111	0.931	1.015	1.067	1.015	0.889		1.041		0.917		0.951	0.45998
Q3UMF0	Cordon-bleu protein-like 1 OS=Mus musculus OX=10090 GN=Cobll1	Cobll1	137.38	14.823	4.5	4	4	4	1.041	0.912	1.071	1.345	1.032	0.707	0.774	0.125656	0.884	0.050264	1.515	0.083899	0.981	0.95408
Q3UMR5	Calcium uniporter protein, mitochondrial OS=Mus musculus OX=10090 GN=Mcu	Mcu	39.681	100.14	25.4	7	14	7	0.865	1.048	0.966	0.926	1.035	1.131	0.934	0.147738	1.013	0.3761	0.854	0.0099395	0.931	0.42554
Q3UMT1	Protein phosphatase 1 regulatory subunit 12C OS=Mus musculus OX=10090 GN=Ppp1r12c	Ppp1r12c	84.684	90.637	20.1	13	13	13	1.098	0.978	1.049	1.239	0.993	0.771	0.886	0.00023687	0.985	0.68082	1.361	5.5613e-07	1.041	0.70554
Q3UMU9	Hepatoma-derived growth factor-related protein 2 OS=Mus musculus OX=10090 GN=Hdgfl2	Hdgfl2	74.29	139.25	22.7	13	17	12	1.163	0.963	1.015	1.341	0.944	0.683	0.867	4.0681e-06	1.02	0.3037	1.486	1.4201e-09	1.058	0.6761
Q3UMY5	Echinoderm microtubule-associated protein-like 4 OS=Mus musculus OX=10090 GN=Eml4	Eml4	110.03	8.9332	4.9	5	5	5	0.927	1.052	0.925	0.938	0.976	1.19	0.988	0.79098	1.078	0.45312	0.777	0.086615	0.936	0.50034
Q3UN02	Lysocardiolipin acyltransferase 1 OS=Mus musculus OX=10090 GN=Lclat1	Lclat1	44.399	8.8793	8.8	4	4	4	0.959	1.055	0.958	0.88	0.89	1.162	1.09	0.19996	1.185	0.3315	0.824	0.011222	1.014	0.83806
Q3UN04	Ubiquitin carboxyl-terminal hydrolase 30 OS=Mus musculus OX=10090 GN=Usp30	Usp30	58.221	2.374	1.7	1	1	1	0.842	0.897	0.957	0.782	1.142	1.355	1.077		0.785		0.706		0.822	0.3607
Q3UN16	Probable G-protein coupled receptor 162 OS=Mus musculus OX=10090 GN=Gpr162	Gpr162	64.147	4.1983	4.3	2	2	2
Q3UN90	LYR motif-containing protein 9 OS=Mus musculus OX=10090 GN=Lyrm9	Lyrm9	9.3096	4.7076	23.1	2	2	2	0.969	0.856	0.992	1.165	0.978	1.079	0.832		0.875		0.919		0.874	0.121376
Q3UNH4	G protein-regulated inducer of neurite outgrowth 1 OS=Mus musculus OX=10090 GN=Gprin1	Gprin1	95.495	323.31	67.2	59	96	59	1.148	1.094	0.947	1.105	0.959	0.813	1.039	0.0113164	1.141	1e-32	1.165	1.6508e-09	1.108	0.36738
Q3UNZ8	Quinone oxidoreductase-like protein 2 OS=Mus musculus OX=10090 GN=Cryzl2	Cryzl2	37.808	28.797	12.3	4	4	4	0.958	0.908	0.907	0.953	1.069	1.219	1.005	0.97102	0.849	0.20542	0.744	0.117222	0.856	0.108339
Q3UPH1	Protein PRRC1 OS=Mus musculus OX=10090 GN=Prrc1	Prrc1	46.297	41.431	25.7	7	10	7	1.176	1.032	1.062	1.126	0.965	0.718	1.044	0.86752	1.069	0.6648	1.479	3.6091e-07	1.164	0.2915
Q3UPL0	Protein transport protein Sec31A OS=Mus musculus OX=10090 GN=Sec31a	Sec31a	133.57	139.38	16.2	19	24	19	0.896	1.019	0.984	0.926	1.04	1.101	0.968	0.67772	0.98	0.91734	0.894	0.25634	0.945	0.43544
Q3UPL5	Uncharacterized protein C11orf96 homolog OS=Mus musculus OX=10090 GN=Ag2	Ag2	27.072	4.4201	3.6	1	1	1	1.208	1.013	0.922	1.125	1.138	0.714	1.074		0.89		1.291		1.056	0.70538
Q3UQ44	Ras GTPase-activating-like protein IQGAP2 OS=Mus musculus OX=10090 GN=Iqgap2	Iqgap2	180.53	24.028	3.5	5	5	5	1.084	1.102	1.001	0.921	1.02	0.95	1.177	0.00094447	1.08	0.137919	1.054	0.29526	1.102	0.082724
Q3UQ84	Threonine--tRNA ligase, mitochondrial OS=Mus musculus OX=10090 GN=Tars2	Tars2	81.699	20.447	9.4	6	8	6	0.91	0.994	0.994	0.907	0.995	1.239	1.003	0.81006	0.999	0.65672	0.802	0.0175392	0.923	0.4956
Q3UQN2	F-BAR domain only protein 2 OS=Mus musculus OX=10090 GN=Fcho2	Fcho2	88.733	8.3781	5.7	5	5	5	0.951	1.033	1.061	0.894	1.105	0.992	1.064		0.935		1.07		1.018	0.78204
Q3UR70	Transforming growth factor-beta receptor-associated protein 1 OS=Mus musculus OX=10090 GN=Tgfbrap1	Tgfbrap1	97.302	1.7139	1.6	1	1	1
Q3URD3	Sarcolemmal membrane-associated protein OS=Mus musculus OX=10090 GN=Slmap	Slmap	96.932	46.82	26.5	20	22	20	0.972	1.06	0.99	0.98	0.944	1.043	0.992	0.2319	1.123	2.3971e-05	0.949	0.44258	1.019	0.66176
Q3URE1	Acyl-CoA synthetase family member 3, mitochondrial OS=Mus musculus OX=10090 GN=Acsf3	Acsf3	65.076	43.606	15.4	7	9	7	1.115	0.922	0.965	0.951	1.051	1.041	1.172	0.021197	0.877	0.00047852	0.927	0.080035	0.987	0.8204
Q3URF8	BTB/POZ domain-containing protein KCTD21 OS=Mus musculus OX=10090 GN=Kctd21	Kctd21	29.623	3.0736	6.5	1	1	1	1.107	0.94	0.903	0.934	1.123	1.045	1.185		0.837		0.864		0.951	0.56612
Q3URJ8	Sodium/potassium-transporting ATPase subunit beta-1-interacting protein 3 OS=Mus musculus OX=10090 GN=Nkain3	Nkain3	20.7	2.6757	4.4	1	1	1	0.992	0.985	0.842	0.92	0.959	1.301	1.078		1.027		0.647		0.886	0.41312
Q3URQ0	Testis-expressed protein 10 OS=Mus musculus OX=10090 GN=Tex10	Tex10	105.21	8.9596	2.3	1	1	1
Q3URQ7	Methenyltetrahydrofolate synthase domain-containing protein OS=Mus musculus OX=10090 GN=Mthfsd	Mthfsd	40.789	6.1934	5.1	1	1	1
Q3URS9	Coiled-coil domain-containing protein 51 OS=Mus musculus OX=10090 GN=Ccdc51	Ccdc51	45.132	36.762	18	6	6	6	1.072	0.933	0.912	1.051	1.029	0.983	1.02	0.97378	0.907	0.34696	0.928	0.87808	0.952	0.39994
Q3URU2	Paternally-expressed gene 3 protein OS=Mus musculus OX=10090 GN=Peg3	Peg3	178.93	4.6715	1.1	1	1	1	1.138	0.748	1.03	0.984	1.625	0.613	1.157		0.46		1.68		0.905	0.90994
Q3USB7	Inactive phospholipase C-like protein 1 OS=Mus musculus OX=10090 GN=Plcl1	Plcl1	122.67	80.851	19.3	17	23	17	0.905	0.86	0.987	0.969	1.02	1.215	0.934	0.095083	0.843	2.1917e-05	0.812	7.8033e-05	0.859	0.133997
Q3USH1	Protein FAM196A OS=Mus musculus OX=10090 GN=Fam196a	Fam196a	46.222	4.2335	2.6	1	2	1
Q3USJ8	F-BAR and double SH3 domains protein 2 OS=Mus musculus OX=10090 GN=Fchsd2	Fchsd2	84.281	15.466	4.3	3	3	3	0.982	0.896	1.073	1.045	1.304	0.787	0.94		0.687		1.363		0.941	0.79776
Q3USZ8	Deleted in autism protein 1 homolog OS=Mus musculus OX=10090	---	49.462	1.5008	2.8	1	1	1
Q3UTH8	Rho guanine nucleotide exchange factor 9 OS=Mus musculus OX=10090 GN=Arhgef9	Arhgef9	60.926	32.827	16.9	9	11	9	0.99	1.038	0.961	0.874	1.118	1.077	1.133	0.0098588	0.928	0.027119	0.892	0.136877	0.974	0.80376
Q3UTJ2	Sorbin and SH3 domain-containing protein 2 OS=Mus musculus OX=10090 GN=Sorbs2	Sorbs2	132.35	117.65	21.9	25	31	24	1.193	1.059	0.999	1.139	0.972	0.744	1.047	0.034915	1.09	5.5442e-05	1.343	5.17697e-13	1.139	0.3508
Q3UTQ8	Cyclin-dependent kinase-like 5 OS=Mus musculus OX=10090 GN=Cdkl5	Cdkl5	105.49	14.7	6.8	6	6	6	1.192	1.061	0.985	1.102	0.96	0.794	1.082	0.46894	1.105	0.139403	1.241	0.12872	1.134	0.29854
Q3UTZ3	Uncharacterized protein C7orf43 homolog OS=Mus musculus OX=10090	---	62.779	25.637	12.9	8	8	8	0.928	0.987	0.938	0.906	1.042	1.207	1.024	0.30688	0.947	0.24802	0.777	0.00060275	0.904	0.3301
Q3UU35	Ovostatin homolog OS=Mus musculus OX=10090 GN=Ovos	Ovos	162.34	2.0669	0.5	1	1	1	0.938	1.057	0.996	0.874	1.056	1.098	1.073		1.001		0.907		0.988	0.91772
Q3UU96	Serine/threonine-protein kinase MRCK alpha OS=Mus musculus OX=10090 GN=Cdc42bpa	Cdc42bpa	195.53	73.136	12.4	19	22	18	0.906	0.992	1.001	0.912	1.006	1.123	0.993	0.84068	0.986	0.8268	0.891	0.047998	0.953	0.54268
Q3UUF8	Ankyrin repeat domain-containing protein 34B OS=Mus musculus OX=10090 GN=Ankrd34b	Ankrd34b	55.416	3.819	6.9	3	3	3	1.22	0.999	0.901	1.062	0.987	0.913	1.149		1.012		0.987		1.053	0.66764
Q3UUG6	TBC1 domain family member 24 OS=Mus musculus OX=10090 GN=Tbc1d24	Tbc1d24	63.235	56.904	18.9	10	14	10	0.928	1.032	0.964	0.854	0.975	1.263	1.087	0.051736	1.058	0.0129848	0.763	3.3321e-09	0.946	0.7338
Q3UUI3	Acyl-coenzyme A thioesterase THEM4 OS=Mus musculus OX=10090 GN=Them4	Them4	26.031	41.84	28.7	7	13	7	0.927	0.987	0.978	0.916	1.055	1.151	1.012	0.92012	0.936	0.35218	0.85	0.00176065	0.926	0.35474
Q3UUJ4	STE20-related kinase adapter protein alpha OS=Mus musculus OX=10090 GN=Strada	Strada	48.235	16.514	9	3	3	3	0.947	1.026	0.994	0.91	1.047	1.099	1.041	0.63546	0.98	0.74672	0.904	0.4496	0.971	0.68248
Q3UUQ7	GPI inositol-deacylase OS=Mus musculus OX=10090 GN=Pgap1	Pgap1	104.58	4.866	1.2	1	2	1	0.897	0.928	0.865	0.93	0.935	1.42	0.965	0.68178	0.993	0.89952	0.609	0.0114042	0.819	0.3321
Q3UV17	Keratin, type II cytoskeletal 2 oral OS=Mus musculus OX=10090 GN=Krt76	Krt76	62.844	2.5606	5.4	5	1	1	0.803	1.008	0.976	1.362	1.237	0.717	0.59		0.815		1.361		0.84	0.5409
Q3UV70	[Pyruvate dehydrogenase [acetyl-transferring]]-phosphatase 1, mitochondrial OS=Mus musculus OX=10090 GN=Pdp1	Pdp1	61.18	51.914	25.7	9	12	9	0.933	1.041	0.974	0.941	1.048	1.106	0.991	0.50118	0.993	0.56406	0.881	0.3829	0.953	0.45342
Q3UVC0	Kinase suppressor of Ras 2 OS=Mus musculus OX=10090 GN=Ksr2	Ksr2	108.57	4.9126	3.1	3	3	2	0.948	1.041	1.035	0.928	1.063	1.017	1.022	0.89088	0.979	0.80398	1.018	0.90538	1.005	0.91078
Q3UVG3	Protein FAM91A1 OS=Mus musculus OX=10090 GN=Fam91a1	Fam91a1	93.462	19.007	3.1	2	2	2	0.893	0.984	0.967	0.897	1.001	1.252	0.996	0.9422	0.983	0.80092	0.772	0.066603	0.903	0.41444
Q3UVK0	Endoplasmic reticulum metallopeptidase 1 OS=Mus musculus OX=10090 GN=Ermp1	Ermp1	100.15	41.016	5.2	4	5	4	0.841	0.937	0.936	0.902	0.965	1.389	0.932	0.0042381	0.971	0.108263	0.674	0.00054406	0.834	0.30094
Q3UVL4	Vacuolar protein sorting-associated protein 51 homolog OS=Mus musculus OX=10090 GN=Vps51	Vps51	86.186	76.146	15.2	10	12	10	0.927	1.032	0.94	0.926	1.048	1.199	1.001	0.179717	0.985	0.57766	0.784	0.00158418	0.914	0.35328
Q3UVU3	Zinc transporter 10 OS=Mus musculus OX=10090 GN=Slc30a10	Slc30a10	50.91	5.0616	2.8	1	1	1	0.927	0.828	0.865	0.926	1.02	1.417	1.001		0.812		0.61		0.779	0.153495
Q3UVX5	Metabotropic glutamate receptor 5 OS=Mus musculus OX=10090 GN=Grm5	Grm5	131.86	69.063	15	18	23	16	1.005	1.118	0.892	0.87	0.989	1.104	1.155	0.0044046	1.13	0.0058619	0.808	3.7037e-05	1.018	0.85966
Q3UW53	Protein Niban OS=Mus musculus OX=10090 GN=Fam129a	Fam129a	102.65	2.3305	1.3	1	1	1	1.058	0.919	1.128	1.01	1.022	0.918	1.048		0.899		1.229		1.053	0.5213
Q3UX10	Tubulin alpha chain-like 3 OS=Mus musculus OX=10090 GN=Tubal3	Tubal3	49.988	43.008	10.3	6	22	2	0.853	0.964	0.962	0.908	1.122	1.005	0.939	0.73196	0.859	0.0191594	0.957	0.3992	0.916	0.30566
Q3UXZ6	Protein FAM81A OS=Mus musculus OX=10090 GN=Fam81a	Fam81a	41.709	46.091	30.5	10	14	10	1.348	1.114	0.981	1.042	0.951	0.704	1.294	4.7021e-06	1.171	6.5693e-07	1.393	3.3515e-07	1.277	0.172481
Q3UY34	Protein CUSTOS OS=Mus musculus OX=10090 GN=Custos	Custos	27.631	32.59	31.2	5	5	5	1.173	1.028	0.987	1.301	1.005	0.741	0.902	0.55924	1.023	0.90782	1.332	0.045458	1.046	0.7086
Q3UYC0	Protein phosphatase 1H OS=Mus musculus OX=10090 GN=Ppm1h	Ppm1h	56.379	115.86	39.2	15	20	15	0.984	1.129	1.013	0.935	0.956	1.023	1.052	0.3297	1.181	9.9865e-09	0.99	0.92294	1.073	0.23714
Q3UYG8	O-acetyl-ADP-ribose deacetylase MACROD2 OS=Mus musculus OX=10090 GN=Macrod2	Macrod2	52.144	71.89	14.7	5	5	5	0.957	0.936	0.96	1.028	0.978	1.076	0.931	0.61018	0.957	0.51694	0.892	0.8439	0.926	0.056075
Q3UYV9	Nuclear cap-binding protein subunit 1 OS=Mus musculus OX=10090 GN=Ncbp1	Ncbp1	91.926	16.037	6.7	5	5	5	0.898	0.947	0.97	0.862	1.005	1.303	1.042	0.49124	0.942	0.5114	0.744	0.0028384	0.888	0.44222
Q3UZ39	Leucine-rich repeat flightless-interacting protein 1 OS=Mus musculus OX=10090 GN=Lrrfip1	Lrrfip1	79.248	16.771	8.2	5	5	4	0.911	1.085	0.966	1.204	1.072	0.838	0.757		1.012		1.153		0.951	0.74362
Q3UZA1	CapZ-interacting protein OS=Mus musculus OX=10090 GN=Rcsd1	Rcsd1	44.114	4.631	8.7	3	3	3
Q3UZP4	Small VCP/p97-interacting protein OS=Mus musculus OX=10090 GN=Svip	Svip	8.3635	36.861	32.5	2	3	2	0.927	0.903	0.976	0.938	1.03	1.276	0.988	0.41286	0.877	0.037523	0.765	0.033839	0.865	0.21796
Q3UZV7	UPF0577 protein KIAA1324-like homolog OS=Mus musculus OX=10090	---	113.66	3.1934	1.3	1	1	1
Q3V038	Tetratricopeptide repeat protein 9A OS=Mus musculus OX=10090 GN=Ttc9	Ttc9	24.35	29.633	43.8	7	9	7	1.037	0.966	1.034	1.037	1.025	0.908	1	0.44218	0.942	0.022735	1.139	0.112418	1.023	0.65186
Q3V0C5	Ubiquitin carboxyl-terminal hydrolase 48 OS=Mus musculus OX=10090 GN=Usp48	Usp48	120.63	6.1653	1.1	1	1	1	0.77	1.062	0.878	0.869	0.963	1.42	0.886		1.103		0.618		0.833	0.39466
Q3V0G7	GTPase-activating Rap/Ran-GAP domain-like protein 3 OS=Mus musculus OX=10090 GN=Garnl3	Garnl3	115.44	9.0751	4	3	4	3	0.982	1.043	0.989	0.927	1.035	1.055	1.059	0.35896	1.008	0.73538	0.937	0.32474	0.999	0.99588
Q3V0J1	Transmembrane protein 237 OS=Mus musculus OX=10090 GN=Tmem237	Tmem237	47.342	3.0444	2.1	1	1	1
[truncated: 3,832 more rows]

## Sheet: C.neoformans in brain tissues
Table S1. Proteomes of brain tissues in response to C.neoformans infections.b
Protein accession	Protein description	Gene name	MW [kDa]	Score	Coverage [%]	Peptides	PSMs	Unique peptides	Infected mouse-1	Infected mouse-2	Infected mouse-3	Uninfected mouse-1	Uninfected mouse-2	Uninfected mouse-3
J9VFK3	NADH dehydrogenase (Quinone), G subunit OS=Cryptococcus neoformans var. grubii serotype A (strain H99 / ATCC 208821 / CBS 10515 / FGSC 9487) OX=235443 GN=CNAG_03629	CNAG_03629	80.769	2.6867	1.1	1	1	1	0.934	1.088	1.04	1.265	0.997	0.761		bProteome analysis of Cryptococcus neoformans in infected mouse brain tissues. Three biological replicates were performed.
J9VH28	Uncharacterized protein OS=Cryptococcus neoformans var. grubii serotype A (strain H99 / ATCC 208821 / CBS 10515 / FGSC 9487) OX=235443 GN=CNAG_03958	CNAG_03958	29.918	1.5839	2.6	1	1	1
J9VHA0	Uncharacterized protein OS=Cryptococcus neoformans var. grubii serotype A (strain H99 / ATCC 208821 / CBS 10515 / FGSC 9487) OX=235443 GN=CNAG_00628	CNAG_00628	12.34	1.431	7.5	1	2	1	1.046	1.015	1.096	1.465	0.915	0.589
J9VIT5	Cofactor D OS=Cryptococcus neoformans var. grubii serotype A (strain H99 / ATCC 208821 / CBS 10515 / FGSC 9487) OX=235443 GN=CNAG_02574	CNAG_02574	128.83	2.6501	0.8	1	1	1	0.845	0.717	1.054	1.274	0.859	1.254
J9VIW9	Uncharacterized protein OS=Cryptococcus neoformans var. grubii serotype A (strain H99 / ATCC 208821 / CBS 10515 / FGSC 9487) OX=235443 GN=CNAG_06902	CNAG_06902	187.1	1.4307	0.5	1	1	1	0.802	1.235	0.843	1.033	0.857	1.228
J9VKY0	IQ domain-containing GTPase activating protein OS=Cryptococcus neoformans var. grubii serotype A (strain H99 / ATCC 208821 / CBS 10515 / FGSC 9487) OX=235443 GN=CNAG_03763	CNAG_03763	229	1.8903	0.3	1	1	1	1.005	0.885	1.069	0.903	0.949	1.194
J9VL39	RING-box protein 1 OS=Cryptococcus neoformans var. grubii serotype A (strain H99 / ATCC 208821 / CBS 10515 / FGSC 9487) OX=235443 GN=CNAG_03823	CNAG_03823	12.381	2.1752	7.4	1	1	1	1.12	0.92	0.956	1.061	0.97	1.027
J9VLE6	Polyubiquitin OS=Cryptococcus neoformans var. grubii serotype A (strain H99 / ATCC 208821 / CBS 10515 / FGSC 9487) OX=235443 GN=CNAG_00370	CNAG_00370	14.653	1.5303	45.7	7	67	1
J9VLG3	26S protease regulatory subunit 6B OS=Cryptococcus neoformans var. grubii serotype A (strain H99 / ATCC 208821 / CBS 10515 / FGSC 9487) OX=235443 GN=CNAG_03904	CNAG_03904	46.835	1.5521	11.6	5	6	1
J9VLG8	H/ACA ribonucleoprotein complex subunit 3 OS=Cryptococcus neoformans var. grubii serotype A (strain H99 / ATCC 208821 / CBS 10515 / FGSC 9487) OX=235443 GN=CNAG_01049	CNAG_01049	7.3345	-2	15.6	1	1	1
J9VLX7	6-phosphogluconate dehydrogenase, decarboxylating OS=Cryptococcus neoformans var. grubii serotype A (strain H99 / ATCC 208821 / CBS 10515 / FGSC 9487) OX=235443 GN=CNAG_04099	CNAG_04099	27.516	18.027	6.6	1	2	1	0.905	0.999	0.977	0.936	0.969	1.214
J9VM28	Histone H2A OS=Cryptococcus neoformans var. grubii serotype A (strain H99 / ATCC 208821 / CBS 10515 / FGSC 9487) OX=235443 GN=CNAG_05221	CNAG_05221	14.713	7.1522	10.1	1	1	1	1.088	1.02	1.037	1.342	0.805	0.798
J9VME1	ATP-binding cassette transporter OS=Cryptococcus neoformans var. grubii serotype A (strain H99 / ATCC 208821 / CBS 10515 / FGSC 9487) OX=235443 GN=CNAG_00730	CNAG_00730	172.52	1.6953	0.5	1	1	1	1.242	1.003	0.974	1.109	0.877	0.877
J9VMU7	Quinate permease OS=Cryptococcus neoformans var. grubii serotype A (strain H99 / ATCC 208821 / CBS 10515 / FGSC 9487) OX=235443 GN=CNAG_02254	CNAG_02254	59.852	-2	1.7	1	1	1	1.372	0.787	1.087	1.123	1.019	0.729
J9VMY2	Eukaryotic translation initiation factor 3 subunit A OS=Cryptococcus neoformans var. grubii serotype A (strain H99 / ATCC 208821 / CBS 10515 / FGSC 9487) OX=235443 GN=TIF32	TIF32	106.42	-2	1.2	1	1	1	0.88	1.08	0.966	1.088	0.898	1.108
J9VN22	T-complex protein 1 subunit gamma OS=Cryptococcus neoformans var. grubii serotype A (strain H99 / ATCC 208821 / CBS 10515 / FGSC 9487) OX=235443 GN=CNAG_02710	CNAG_02710	61.33	4.3856	1.2	1	1	1	0.916	1.105	0.974	0.879	1.019	1.121
J9VNM5	Uncharacterized protein OS=Cryptococcus neoformans var. grubii serotype A (strain H99 / ATCC 208821 / CBS 10515 / FGSC 9487) OX=235443 GN=CNAG_05749	CNAG_05749	87.491	1.4537	1.1	1	1	1	1.157	1.132	1.078	1.188	0.726	0.798
J9VP49	Transcription elongation factor SPT6 OS=Cryptococcus neoformans var. grubii serotype A (strain H99 / ATCC 208821 / CBS 10515 / FGSC 9487) OX=235443 GN=CNAG_03950	CNAG_03950	171.51	-2	1.5	2	2	2	1.099	0.962	1.069	1.126	1.015	0.813
J9VPB0	Transaldolase OS=Cryptococcus neoformans var. grubii serotype A (strain H99 / ATCC 208821 / CBS 10515 / FGSC 9487) OX=235443 GN=CNAG_04025	CNAG_04025	42.574	1.6572	2.4	1	2	1	1.066	0.97	1.036	1.131	1.063	0.817
J9VQG8	Splicing factor 3B subunit 2 OS=Cryptococcus neoformans var. grubii serotype A (strain H99 / ATCC 208821 / CBS 10515 / FGSC 9487) OX=235443 GN=CNAG_03267	CNAG_03267	65.784	2.3189	2.3	2	3	2	1.15	0.982	1.051	1.264	0.964	0.686
J9VQQ7	Uncharacterized protein OS=Cryptococcus neoformans var. grubii serotype A (strain H99 / ATCC 208821 / CBS 10515 / FGSC 9487) OX=235443 GN=CNAG_03378	CNAG_03378	65.395	1.4581	1.8	1	1	1
J9VRF5	Uncharacterized protein OS=Cryptococcus neoformans var. grubii serotype A (strain H99 / ATCC 208821 / CBS 10515 / FGSC 9487) OX=235443 GN=CNAG_06681	CNAG_06681	107.7	2.7753	0.8	1	2	1	0.834	0.797	0.995	1.037	1.047	1.284
J9VRJ9	Adenosylhomocysteinase OS=Cryptococcus neoformans var. grubii serotype A (strain H99 / ATCC 208821 / CBS 10515 / FGSC 9487) OX=235443 GN=CNAG_00886	CNAG_00886	46.907	2.1916	4.9	2	4	1	0.937	0.965	0.947	0.933	1.058	1.174
J9VS58	Uncharacterized protein OS=Cryptococcus neoformans var. grubii serotype A (strain H99 / ATCC 208821 / CBS 10515 / FGSC 9487) OX=235443 GN=CNAG_04367	CNAG_04367	41.632	-2	2.9	1	1	1
J9VSB2	CMGC/DYRK/DYRK2 protein kinase OS=Cryptococcus neoformans var. grubii serotype A (strain H99 / ATCC 208821 / CBS 10515 / FGSC 9487) OX=235443 GN=CNAG_04433	CNAG_04433	185.61	1.6395	0.6	1	2	1	1.165	1.057	1.055	1.413	0.9	0.549
J9VSK6	Uncharacterized protein OS=Cryptococcus neoformans var. grubii serotype A (strain H99 / ATCC 208821 / CBS 10515 / FGSC 9487) OX=235443 GN=CNAG_02216	CNAG_02216	201.69	1.6915	0.7	1	1	1
J9VTA2	Calcineurin temperature suppressor Cts1 OS=Cryptococcus neoformans var. grubii serotype A (strain H99 / ATCC 208821 / CBS 10515 / FGSC 9487) OX=235443 GN=CNAG_03422	CNAG_03422	87.656	-2	1	1	1	1	1.1	1.042	0.928	1.045	0.995	0.954
J9VTN2	Sorting nexin MVP1 OS=Cryptococcus neoformans var. grubii serotype A (strain H99 / ATCC 208821 / CBS 10515 / FGSC 9487) OX=235443 GN=CNAG_06664	CNAG_06664	67.842	1.5824	1.3	1	2	1	1.151	1.021	1.028	0.959	0.986	0.917
J9VU43	Hsp72-like protein OS=Cryptococcus neoformans var. grubii serotype A (strain H99 / ATCC 208821 / CBS 10515 / FGSC 9487) OX=235443 GN=CNAG_01750	CNAG_01750	69.513	2.6979	12.8	9	30	1	1.026	1.118	0.995	1.026	1.055	0.851
J9VUK9	U3 small nucleolar RNA-associated protein 10 OS=Cryptococcus neoformans var. grubii serotype A (strain H99 / ATCC 208821 / CBS 10515 / FGSC 9487) OX=235443 GN=CNAG_04370	CNAG_04370	221.52	-2	0.5	1	1	1	1.111	1.008	1.001	1.046	0.952	0.942
J9VV68	Clathrin heavy chain OS=Cryptococcus neoformans var. grubii serotype A (strain H99 / ATCC 208821 / CBS 10515 / FGSC 9487) OX=235443 GN=CNAG_04904	CNAG_04904	190.06	6.5636	1.1	3	10	2	0.859	0.991	0.955	0.847	1.024	1.24
J9VW81	Uncharacterized protein OS=Cryptococcus neoformans var. grubii serotype A (strain H99 / ATCC 208821 / CBS 10515 / FGSC 9487) OX=235443 GN=CNAG_06507	CNAG_06507	25.092	3.0082	4.1	1	1	1	0.852	0.873	0.971	0.904	1.066	1.318
J9VWE5	Myosin heavy chain OS=Cryptococcus neoformans var. grubii serotype A (strain H99 / ATCC 208821 / CBS 10515 / FGSC 9487) OX=235443 GN=CNAG_01536	CNAG_01536	185.59	1.574	0.4	1	1	1	0.877	1.071	1.003	0.951	1.026	1.09
J9VWG2	Alanine--tRNA ligase OS=Cryptococcus neoformans var. grubii serotype A (strain H99 / ATCC 208821 / CBS 10515 / FGSC 9487) OX=235443 GN=ALA1	ALA1	111.76	1.6683	1.6	2	3	1
J9VYW1	Uncharacterized protein OS=Cryptococcus neoformans var. grubii serotype A (strain H99 / ATCC 208821 / CBS 10515 / FGSC 9487) OX=235443 GN=CNAG_06403	CNAG_06403	61.685	1.6568	1.6	1	1	1	1.029	0.926	1.052	1.11	1.005	0.938
J9VZ01	Homeobox protein cut-like OS=Cryptococcus neoformans var. grubii serotype A (strain H99 / ATCC 208821 / CBS 10515 / FGSC 9487) OX=235443 GN=CNAG_04207	CNAG_04207	75.626	1.6853	1.6	1	1	1	1.006	1.09	0.91	1.162	1.039	0.871
J9VZF4	Peptidyl-prolyl cis-trans isomerase OS=Cryptococcus neoformans var. grubii serotype A (strain H99 / ATCC 208821 / CBS 10515 / FGSC 9487) OX=235443 GN=CNAG_01839	CNAG_01839	19.59	2.0266	5.6	1	1	1	1.147	0.948	1.033	1.175	1.096	0.711
J9VZY0	Aldehyde dehydrogenase OS=Cryptococcus neoformans var. grubii serotype A (strain H99 / ATCC 208821 / CBS 10515 / FGSC 9487) OX=235443 GN=CNAG_06010	CNAG_06010	58.788	1.4257	1.5	1	1	1
J9W1A3	Cell division control protein 42 OS=Cryptococcus neoformans var. grubii serotype A (strain H99 / ATCC 208821 / CBS 10515 / FGSC 9487) OX=235443 GN=CNAG_05348	CNAG_05348	21.368	4.8478	10.9	2	4	1	0.948	0.974	1.06	0.863	1.086	1.089
J9W1A7	Dynamin GTPase OS=Cryptococcus neoformans var. grubii serotype A (strain H99 / ATCC 208821 / CBS 10515 / FGSC 9487) OX=235443 GN=CNAG_01655	CNAG_01655	90.88	2.4014	1.7	2	5	1	1.016	1.062	0.991	1.111	1.018	0.872
J9W1R2	Tubulin beta chain OS=Cryptococcus neoformans var. grubii serotype A (strain H99 / ATCC 208821 / CBS 10515 / FGSC 9487) OX=235443 GN=CNAG_01840	CNAG_01840	49.623	-2	13.9	5	22	1	0.667	0.959	1.049	1.082	1.252	1.02
J9W2H8	Uncharacterized protein OS=Cryptococcus neoformans var. grubii serotype A (strain H99 / ATCC 208821 / CBS 10515 / FGSC 9487) OX=235443 GN=CNAG_07903	CNAG_07903	208.66	2.1014	0.4	1	1	1	0.996	1.062	0.954	0.932	0.902	1.166
J9W2N9	26S protease regulatory subunit 6A-B OS=Cryptococcus neoformans var. grubii serotype A (strain H99 / ATCC 208821 / CBS 10515 / FGSC 9487) OX=235443 GN=CNAG_06153	CNAG_06153	51.873	-2	2.6	1	1	1
T2BNK7	ADP-ribosylation factor-like 2, variant OS=Cryptococcus neoformans var. grubii serotype A (strain H99 / ATCC 208821 / CBS 10515 / FGSC 9487) OX=235443 GN=CNAG_06032	CNAG_06032	24.247	5.7289	5.1	1	2	1	0.885	0.96	1.028	0.84	1.058	1.223
T2BQ97	Uncharacterized protein OS=Cryptococcus neoformans var. grubii serotype A (strain H99 / ATCC 208821 / CBS 10515 / FGSC 9487) OX=235443 GN=CNAG_05529	CNAG_05529	71.451	1.8544	1.1	1	2	1	1.126	1.03	0.936	1.115	0.991	0.882

## Sheet: Peptide_quant
Table S1. Proteomes of brain tissues in response to C.neoformans infections.c
ID	Sequence	Protein accession	Protein description	Charge	m/z	mass error [ppm]	PEP	Score	Unique [yes/no]	Infected mouse-1	Infected mouse-2	Infected mouse-3	Uninfected mouse-1	Uninfected mouse-2	Uninfected mouse-3
0	AAAAAAAAVGDPQPPQPEAPAQGLALDK	Q5U430	E3 ubiquitin-protein ligase UBR3 OS=Mus musculus OX=10090 GN=Ubr3	3	866.117	-1.2967	0.097958	19.655	yes	NA	NA	NA	NA	NA	NA		c Information of peptides detected in mouse brain tissues. Three biological replicates were performed.
1	AAAAAAAR	A2ARS0	Ankyrin repeat domain-containing protein 63 OS=Mus musculus OX=10090 GN=Ankrd63	2	336.693	-2.4215	0.002724	125.62	yes	0.982	1.249	0.999	0.77	0.807	1.194
2	AAAAAEQQQFYLLLGNLLSPDNVVR	Q8BKC5	Importin-5 OS=Mus musculus OX=10090 GN=Ipo5	3	915.152	-0.52493	0.0023736	53.998	yes	NA	NA	NA	NA	NA	NA
3	AAAAATAATK	Q9D3B1	Very-long-chain (3R)-3-hydroxyacyl-CoA dehydratase 2 OS=Mus musculus OX=10090 GN=Hacd2	2	423.738	-0.60399	0.00023019	108.7	yes	NA	NA	NA	NA	NA	NA
4	AAAAEGAR	Q80UM7	Mannosyl-oligosaccharide glucosidase OS=Mus musculus OX=10090 GN=Mogs	2	358.688	-1.387	0.00053789	153.04	yes	0.779	1.122	0.908	0.76	0.819	1.613
5	AAAAGSLDR	Q9WU40	Inner nuclear membrane protein Man1 OS=Mus musculus OX=10090 GN=Lemd3	2	416.22	-0.80499	0.0016476	104.01	yes	NA	NA	NA	NA	NA	NA
6	AAAAKEEAPK	Q91XV3	Brain acid soluble protein 1 OS=Mus musculus OX=10090 GN=Basp1	3	329.182	-2.1825	0.00011057	128.01	yes	0.967	1.28	0.696	0.916	0.711	1.431
7	AAAAKEEAPK	Q91XV3	Brain acid soluble protein 1 OS=Mus musculus OX=10090 GN=Basp1	2	493.269	-1.2162	0.00014403	133.89	yes	1.005	1.262	0.771	0.938	0.633	1.391
8	AAAAPAGGNPEQR	Q6PDM1	Male-specific lethal 1 homolog OS=Mus musculus OX=10090 GN=Msl1	2	605.302		8.7759e-07	105.95	yes	NA	NA	NA	NA	NA	NA
9	AAAASAAEAGIATPGTEDSDDALLK	O35226	26S proteasome non-ATPase regulatory subunit 4 OS=Mus musculus OX=10090 GN=Psmd4	3	772.712	-0.10308	7.8951e-16	110.26	yes	NA	NA	NA	NA	NA	NA
10	AAAASAAEAGIATPGTEDSDDALLK	O35226	26S proteasome non-ATPase regulatory subunit 4 OS=Mus musculus OX=10090 GN=Psmd4	3	772.712	-0.38195	9.4386e-23	122.18	yes	1.038	1.038	0.974	1.163	0.854	0.933
11	AAAATETSSVFADPVISK	Q80X85	28S ribosomal protein S7, mitochondrial OS=Mus musculus OX=10090 GN=Mrps7	3	588.972	-0.41614	0.00044851	66.939	yes	NA	NA	NA	NA	NA	NA
12	AAAAYEHLK	Q9EP69	Phosphatidylinositide phosphatase SAC1 OS=Mus musculus OX=10090 GN=Sacm1l	3	339.178		0.06713	44.318	yes	NA	NA	NA	NA	NA	NA
13	AAACPSSPHK	Q812A2	SLIT-ROBO Rho GTPase-activating protein 3 OS=Mus musculus OX=10090 GN=Srgap3	3	342.499	-1.9144	0.08055	42.336	yes	NA	NA	NA	NA	NA	NA
14	AAADGDDSLYPIAVLIDELR	Q76MZ3	Serine/threonine-protein phosphatase 2A 65 kDa regulatory subunit A alpha isoform OS=Mus musculus OX=10090 GN=Ppp2r1a	2	1080.05	-0.23659	0.032342	49.768	yes	0.814	1.165	0.805	1.116	0.944	1.157
15	AAADLMAYCEAHAK	P63213	Guanine nucleotide-binding protein G(I)/G(S)/G(O) subunit gamma-2 OS=Mus musculus OX=10090 GN=Gng2	3	513.231	-0.4556	0.00013469	80.905	yes	NA	NA	NA	NA	NA	NA
16	AAADLMAYCEAHAK	P63213	Guanine nucleotide-binding protein G(I)/G(S)/G(O) subunit gamma-2 OS=Mus musculus OX=10090 GN=Gng2	3	507.899	-1.0128	2.1351e-08	114.7	yes	0.913	1.011	1.246	0.7	0.865	1.266
17	AAADLMAYCEAHAK	P63213	Guanine nucleotide-binding protein G(I)/G(S)/G(O) subunit gamma-2 OS=Mus musculus OX=10090 GN=Gng2	2	761.345	-1.3563	1.393e-13	169.04	yes	0.843	1.025	1.192	0.822	0.861	1.257
18	AAADLMAYCEAHAK	P63213	Guanine nucleotide-binding protein G(I)/G(S)/G(O) subunit gamma-2 OS=Mus musculus OX=10090 GN=Gng2	4	381.176	-1.7365	4.6746e-05	84.297	yes	NA	NA	NA	NA	NA	NA
19	AAADLMAYCEAHAKEDPLLTPVPASENPFR	P63213	Guanine nucleotide-binding protein G(I)/G(S)/G(O) subunit gamma-2 OS=Mus musculus OX=10090 GN=Gng2	4	821.898	-0.37062	5.3789e-05	49.087	yes	NA	NA	NA	NA	NA	NA
20	AAADLMAYCEAHAKEDPLLTPVPASENPFR	P63213	Guanine nucleotide-binding protein G(I)/G(S)/G(O) subunit gamma-2 OS=Mus musculus OX=10090 GN=Gng2	4	821.898	-0.91954	8.739e-07	69.439	yes	NA	NA	NA	NA	NA	NA
21	AAADLMTYCDAHACEDPLITPVPTSENPFR	P63216	Guanine nucleotide-binding protein G(I)/G(S)/G(O) subunit gamma-3 OS=Mus musculus OX=10090 GN=Gng3	3	1126.84	-0.79538	3.8128e-05	53.525	yes	0.888	0.803	1.629	1.087	0.85	0.742
22	AAADLMTYCDAHACEDPLITPVPTSENPFR	P63216	Guanine nucleotide-binding protein G(I)/G(S)/G(O) subunit gamma-3 OS=Mus musculus OX=10090 GN=Gng3	3	1121.51	-0.16809	4.0044e-35	153.82	yes	0.728	1.008	1.231	0.821	1.128	1.083
23	AAADLMTYCDAHACEDPLITPVPTSENPFR	P63216	Guanine nucleotide-binding protein G(I)/G(S)/G(O) subunit gamma-3 OS=Mus musculus OX=10090 GN=Gng3	4	841.384	0.35418	6.3179e-25	125	yes	0.938	0.918	1.178	0.683	NA	1.282
24	AAADLMTYCDAHACEDPLITPVPTSENPFR	P63216	Guanine nucleotide-binding protein G(I)/G(S)/G(O) subunit gamma-3 OS=Mus musculus OX=10090 GN=Gng3	4	841.384	0.052465	8.5104e-18	110.01	yes	NA	NA	NA	NA	NA	NA
25	AAADLMTYCDAHACEDPLITPVPTSENPFR	P63216	Guanine nucleotide-binding protein G(I)/G(S)/G(O) subunit gamma-3 OS=Mus musculus OX=10090 GN=Gng3	3	1121.51	-0.71823	3.5695e-44	155.73	yes	0.912	1.037	1.165	0.621	1.13	1.135
26	AAAELLQSQGSQAGGSQTLK	Q9R1T4	Septin-6 OS=Mus musculus OX=10090 GN=Sept6	3	649.004	0.65667	1.1205e-35	176.87	yes	0.91	1.029	1.064	1.048	0.929	1.021
27	AAAELLQSQGSQAGGSQTLK	Q9R1T4	Septin-6 OS=Mus musculus OX=10090 GN=Sept6	2	973.003	-0.14095	9.2388e-36	184.6	yes	0.976	1.047	1.134	0.828	0.872	1.142
28	AAAELLQSQGSQAGGSQTLK	Q9R1T4	Septin-6 OS=Mus musculus OX=10090 GN=Sept6	4	487.005	0.45632	3.9079e-31	167.99	yes	0.818	1.091	0.937	0.977	1.003	1.174
29	AAAELLQSQGSQAGGSQTLKR	Q9R1T4	Septin-6 OS=Mus musculus OX=10090 GN=Sept6	4	526.03	-0.89303	7.1994e-05	67.928	yes	NA	NA	NA	NA	NA	NA
30	AAAELLQSQGSQAGGSQTLKR	Q9R1T4	Septin-6 OS=Mus musculus OX=10090 GN=Sept6	3	701.038	-0.55313	4.4936e-28	147.06	yes	0.834	1.167	0.857	0.869	0.871	1.403
31	AAAEQLR	P58158	Galactosylgalactosylxylosylprotein 3-beta-glucuronosyltransferase 3 OS=Mus musculus OX=10090 GN=B3gat3	2	379.711	-0.91424	0.025141	99.375	yes	NA	NA	NA	NA	NA	NA
32	AAAERPK	Q64511	DNA topoisomerase 2-beta OS=Mus musculus OX=10090 GN=Top2b	3	248.145	-2.1458	0.077218	65.88	yes	0.849	1.171	1.005	0.992	0.894	1.09
33	AAAEVNQEYGLDPK	P97807	Fumarate hydratase, mitochondrial OS=Mus musculus OX=10090 GN=Fh	2	752.868	-1.1124	2.4768e-44	245.4	yes	1.016	0.919	1.196	1.082	0.95	0.837
34	AAAEVNQEYGLDPK	P97807	Fumarate hydratase, mitochondrial OS=Mus musculus OX=10090 GN=Fh	3	502.247	-1.0385	3.0697e-07	103.76	yes	1.071	0.938	1.077	0.961	1.046	0.907
35	AAAEVNQEYGLDPK	P97807	Fumarate hydratase, mitochondrial OS=Mus musculus OX=10090 GN=Fh	4	376.937	-1.7376	1.7802e-08	120.9	yes	1.074	0.959	1.14	1.057	0.957	0.813
36	AAAFEDQENETVVVK	P26039	Talin-1 OS=Mus musculus OX=10090 GN=Tln1	3	550.605	-1.1085	5.6501e-07	91.812	yes	NA	NA	NA	NA	NA	NA
37	AAAFEDQENETVVVK	P26039	Talin-1 OS=Mus musculus OX=10090 GN=Tln1	3	550.605	-0.95011	2.1607e-05	86.498	yes	NA	NA	NA	NA	NA	NA
38	AAAFEDQENETVVVK	P26039	Talin-1 OS=Mus musculus OX=10090 GN=Tln1	2	825.404	-0.77986	3.2345e-12	137.21	yes	0.777	1.015	1.053	1.118	0.888	1.149
39	AAAFEQLQK	Q9CZW5	Mitochondrial import receptor subunit TOM70 OS=Mus musculus OX=10090 GN=Tomm70	3	335.85	-2.1739	0.0035577	78.516	yes	0.865	1.019	0.962	0.839	1.007	1.309
40	AAAFEQLQK	Q9CZW5	Mitochondrial import receptor subunit TOM70 OS=Mus musculus OX=10090 GN=Tomm70	2	503.272	0.79179	0.00052657	129.85	yes	0.732	1.072	0.936	0.914	0.932	1.414
41	AAAFEQLQK	Q9CZW5	Mitochondrial import receptor subunit TOM70 OS=Mus musculus OX=10090 GN=Tomm70	3	335.85	-0.44988	0.00048165	101.54	yes	NA	NA	NA	NA	NA	NA
42	AAAGLGDGGGGGER	Q8BIJ7	RUN and FYVE domain-containing protein 1 OS=Mus musculus OX=10090 GN=Rufy1	2	572.771	-0.56403	2.9664e-10	152.55	yes	0.816	0.929	0.918	0.912	1.03	1.394
43	AAAGPLPPISADTR	Q9QYX7	Protein piccolo OS=Mus musculus OX=10090 GN=Pclo	2	668.865	0.44334	0.0055633	68.033	yes	1.014	0.965	1.042	1.049	0.996	0.935
44	AAAGPLPPISADTR	Q9QYX7	Protein piccolo OS=Mus musculus OX=10090 GN=Pclo	2	668.865	0.71908	9.2838e-08	108.58	yes	0.956	0.981	1.08	1.153	0.884	0.947
45	AAAHEPPTQNQEK	Q8BLY2	Probable threonine--tRNA ligase 2, cytoplasmic OS=Mus musculus OX=10090 GN=Tarsl2	3	474.232	-1.7485	2.3435e-07	105.65	yes	0.934	0.873	1.122	0.925	1.005	1.141
46	AAAHEPPTQNQEK	Q8BLY2	Probable threonine--tRNA ligase 2, cytoplasmic OS=Mus musculus OX=10090 GN=Tarsl2	3	474.232	-0.68928	1.5511e-13	168.98	yes	0.904	0.959	1.052	0.936	0.949	1.199
47	AAAHEPPTQNQEK	Q8BLY2	Probable threonine--tRNA ligase 2, cytoplasmic OS=Mus musculus OX=10090 GN=Tarsl2	3	474.232		3.4424e-05	95.417	yes	NA	NA	NA	NA	NA	NA
48	AAAHEPPTQNQEKDTK	Q8BLY2	Probable threonine--tRNA ligase 2, cytoplasmic OS=Mus musculus OX=10090 GN=Tarsl2	4	441.968	-1.543	0.001127	64.52	yes	NA	NA	NA	NA	NA	NA
49	AAAHGQWEQQR	Q3UHB8	Coiled-coil domain-containing protein 177 OS=Mus musculus OX=10090 GN=Ccdc177	2	641.308	-0.6583	9.4225e-05	120.03	yes	1.126	0.974	1.081	1.08	0.879	0.86
50	AAAHHYGAQCDK	Q9DCJ5	NADH dehydrogenase [ubiquinone] 1 alpha subcomplex subunit 8 OS=Mus musculus OX=10090 GN=Ndufa8	3	443.532	-1.5664	0.00030604	83.182	yes	NA	NA	NA	NA	NA	NA
51	AAAHHYGAQCDK	Q9DCJ5	NADH dehydrogenase [ubiquinone] 1 alpha subcomplex subunit 8 OS=Mus musculus OX=10090 GN=Ndufa8	4	332.9	-2.0518	3.1328e-05	96.342	yes	0.767	0.899	1.16	0.933	0.883	1.359
52	AAAHHYGAQCDK	Q9DCJ5	NADH dehydrogenase [ubiquinone] 1 alpha subcomplex subunit 8 OS=Mus musculus OX=10090 GN=Ndufa8	3	443.532	-1.1322	3.5616e-19	194.96	yes	0.764	0.886	1.155	0.931	0.898	1.366
53	AAAHHYGAQCDK	Q9DCJ5	NADH dehydrogenase [ubiquinone] 1 alpha subcomplex subunit 8 OS=Mus musculus OX=10090 GN=Ndufa8	2	664.794	-0.6447	2.2059e-18	191.29	yes	0.767	0.837	1.141	0.958	0.931	1.366
54	AAAHHYGAQCDK	Q9DCJ5	NADH dehydrogenase [ubiquinone] 1 alpha subcomplex subunit 8 OS=Mus musculus OX=10090 GN=Ndufa8	3	443.532	-0.70429	1.1325e-07	148.28	yes	0.848	0.953	1.142	0.891	0.912	1.253
55	AAAIGWMPVANCPMPLAPADK	Q9Z0V1	Potassium voltage-gated channel subfamily D member 3 OS=Mus musculus OX=10090 GN=Kcnd3	3	727.693	-0.63418	0.0036434	45.347	yes	NA	NA	NA	NA	NA	NA
56	AAAIQAISLDADR	Q9QUR8	Semaphorin-7A OS=Mus musculus OX=10090 GN=Sema7a	3	438.905	-1.8842	0.00018619	74.987	yes	NA	NA	NA	NA	NA	NA
57	AAAIQAISLDADR	Q9QUR8	Semaphorin-7A OS=Mus musculus OX=10090 GN=Sema7a	2	657.854	-1.169	5.6526e-09	146.77	yes	0.877	1.024	1.043	0.986	0.94	1.129
58	AAALACK	Q99PU8	Putative ATP-dependent RNA helicase DHX30 OS=Mus musculus OX=10090 GN=Dhx30	2	352.692	0.46059	0.017362	106.76	yes	0.845	0.99	1.012	0.879	0.946	1.328
59	AAALAHLDR	Q812C9	Retina-specific copper amine oxidase OS=Mus musculus OX=10090 GN=Aoc2	3	313.179	-1.5806	0.00054732	99.688	yes	0.938	1.079	0.888	0.807	0.936	1.352
60	AAALATVNAWAEQTGMK	A2AGT5	Cytoskeleton-associated protein 5 OS=Mus musculus OX=10090 GN=Ckap5	3	578.294	0.0073476	1.6941e-19	147.7	yes	0.847	1.053	0.931	0.813	0.937	1.418
61	AAALATVNAWAEQTGMK	A2AGT5	Cytoskeleton-associated protein 5 OS=Mus musculus OX=10090 GN=Ckap5	2	866.938		6.8235e-24	136.34	yes	NA	NA	NA	NA	NA	NA
[truncated: 88,215 more rows]
