# Supplementary material for: Integrative Proteome and Acetylome Analyses of Murine Responses to Cryptococcus neoformans Infection
Source: Front Microbiol. 2020 Apr 17;11:575. doi: 10.3389/fmicb.2020.00575 (PMC7181412; doi:10.3389/fmicb.2020.00575)
Supplement: Supplementary file 8 [file Table_2.xlsx]

## Sheet: mouse lung tissues
Table S2. Proteomes of lung tissues in response to C.neoformans infections. a
Protein accession	Protein description	Gene name	MW [kDa]	Score	Coverage [%]	Peptides	PSMs	Unique peptides	Infected mouse-1	Infected mouse-2	Infected mouse-3	Uninfected mouse-1	Uninfected mouse-2	Uninfected mouse-3	Infected mice-1 / Uninfected mouse-1 Ratio	Infected mice-1 / Uninfected mouse-1 P value	Infected mice-2 / Uninfected mouse-2 Ratio	Infected mice-2 / Uninfected mouse-2 P value	Infected mice-3 / Uninfected mouse-3 Ratio	Infected mice-3 / Uninfected mouse-3 P value	Infected mice/uninfected mice Ratio	Infected mice/uninfected mice P value
P05125	Natriuretic peptides A OS=Mus musculus OX=10090 GN=Nppa	Nppa	16.572	2.0081	4.6	1	2	1	0.317	0.464	0.426	1.707	2.477	0.734	0.186		0.187		0.58		0.245	0.026235		aComparative proteome analysis of lung tissues between infected and uninfected mice. hree biological replicates were performed.
E9Q816	Cytochrome P450 2W1 OS=Mus musculus OX=10090 GN=Cyp2w1	Cyp2w1	54.437	15.703	1.4	1	1	1	0.437	0.562	0.511	1.405	1.369	1.872	0.311		0.411		0.273		0.325	0.00084066
P04247	Myoglobin OS=Mus musculus OX=10090 GN=Mb	Mb	17.069	141.23	61.7	10	27	10	0.6	0.526	0.573	1.306	2.167	0.956	0.459	1e-32	0.243	1e-32	0.599	1e-32	0.384	0.020237
P84244	Histone H3.3 OS=Mus musculus OX=10090 GN=H3f3a	H3f3a	15.328	41.812	47.1	5	14	2	0.652	0.431	0.653	1.009	1.389	2.124	0.646	0.0110964	0.31	1.77546e-05	0.307	0.000120365	0.384	0.022222
P28654	Decorin OS=Mus musculus OX=10090 GN=Dcn	Dcn	39.809	90.488	32.5	11	20	10	0.607	0.583	0.604	1.366	1.466	1.502	0.444	3.78253e-13	0.398	5.55112e-16	0.402	4.21885e-15	0.414	4.6555e-06
Q3TEA8	Heterochromatin protein 1-binding protein 3 OS=Mus musculus OX=10090 GN=Hp1bp3	Hp1bp3	60.866	56.883	20.4	13	17	13	0.701	0.534	0.632	0.997	1.114	2.194	0.703	2.5276e-06	0.479	5.3409e-08	0.288	3.78586e-14	0.434	0.039859
P33267	Cytochrome P450 2F2 OS=Mus musculus OX=10090 GN=Cyp2f2	Cyp2f2	55.948	309.14	41.1	18	35	18	0.631	0.621	0.63	1.361	1.324	1.598	0.464	1e-32	0.469	1e-32	0.394	1e-32	0.439	0.0051242
Q8VCC1	15-hydroxyprostaglandin dehydrogenase [NAD(+)] OS=Mus musculus OX=10090 GN=Hpgd	Hpgd	29.18	126.07	58	12	21	12	0.576	0.677	0.626	1.399	1.146	1.703	0.412	1e-32	0.591	1.64491e-12	0.368	1e-32	0.442	0.0028609
P97501	Dimethylaniline monooxygenase [N-oxide-forming] 3 OS=Mus musculus OX=10090 GN=Fmo3	Fmo3	60.515	37.402	20.8	9	10	9	0.647	0.666	0.649	1.245	1.23	1.686	0.52	0.00122469	0.541	0.0152038	0.385	0.0033413	0.472	0.0189816
P11404	Fatty acid-binding protein, heart OS=Mus musculus OX=10090 GN=Fabp3	Fabp3	14.819	6.7354	18	3	4	3	0.704	0.654	0.664	1.496	1.295	1.28	0.471	2.6841e-06	0.505	6.1948e-05	0.519	0.00057518	0.497	0.00022076
Q99MQ4	Asporin OS=Mus musculus OX=10090 GN=Aspn	Aspn	42.572	23.693	13.1	6	9	6	0.669	0.714	0.655	1.189	1.674	1.203	0.563	0.00021896	0.427	1.2613e-06	0.544	3.62e-05	0.501	0.0041424
P50462	Cysteine and glycine-rich protein 3 OS=Mus musculus OX=10090 GN=Csrp3	Csrp3	20.895	64.448	29.4	4	6	4	0.69	0.634	0.728	1.14	1.875	1.048	0.605	0.00035764	0.338	1.63514e-05	0.695	0.0056956	0.505	0.024958
O35245	Polycystin-2 OS=Mus musculus OX=10090 GN=Pkd2	Pkd2	108.98	3.8911	2.9	2	2	2	0.731	0.687	0.634	1.373	1.197	1.474	0.532		0.574		0.43		0.507	0.00078118
P68433	Histone H3.1 OS=Mus musculus OX=10090 GN=Hist1h3a	Hist1h3a	15.404	26.543	47.8	6	16	1	0.776	0.615	0.773	1.163	1.349	1.738	0.667	0.086356	0.456	0.03542	0.445	0.043625	0.509	0.0089396
Q62000	Mimecan OS=Mus musculus OX=10090 GN=Ogn	Ogn	34.012	207.97	43.6	12	26	12	0.682	0.7	0.678	1.318	1.34	1.378	0.517	1e-32	0.522	1e-32	0.492	1e-32	0.51	1.0265e-06
Q8K1Z0	Ubiquinone biosynthesis protein COQ9, mitochondrial OS=Mus musculus OX=10090 GN=Coq9	Coq9	35.082	29.171	11.8	3	6	3	0.735	0.702	0.618	1.409	1.426	1.193	0.522		0.492		0.518		0.51	0.00097532
Q64096	Guanine nucleotide exchange factor DBS OS=Mus musculus OX=10090 GN=Mcf2l	Mcf2l	129.11	20.787	5.6	6	6	6	0.692	0.687	0.691	1.21	1.247	1.588	0.572		0.551		0.435		0.512	0.0164646
Q9CXS4	Centromere protein V OS=Mus musculus OX=10090 GN=Cenpv	Cenpv	27.541	109.72	48	9	13	9	0.751	0.678	0.676	1.004	1.287	1.778	0.748	1.71417e-05	0.527	2.4515e-06	0.38	2.8337e-08	0.517	0.020059
Q3UZZ6	Sulfotransferase 1 family member D1 OS=Mus musculus OX=10090 GN=Sult1d1	Sult1d1	35.083	4.6244	5.8	2	2	2	0.665	0.737	0.692	1.183	1.159	1.684	0.562		0.636		0.411		0.52	0.0068959
Q924X2	Carnitine O-palmitoyltransferase 1, muscle isoform OS=Mus musculus OX=10090 GN=Cpt1b	Cpt1b	88.216	6.3701	4.5	3	4	2	0.629	0.72	0.746	1.204	1.788	1.014	0.522		0.403		0.736		0.523	0.024058
Q8CCK0	Core histone macro-H2A.2 OS=Mus musculus OX=10090 GN=H2afy2	H2afy2	40.092	112.46	41.7	15	19	14	0.699	0.688	0.721	1.126	1.154	1.75	0.621	5.8867e-05	0.596	2.1974e-05	0.412	3.6123e-08	0.523	0.048744
Q61410	cGMP-dependent protein kinase 2 OS=Mus musculus OX=10090 GN=Prkg2	Prkg2	87.084	5.0098	4.1	3	3	2	0.684	0.734	0.687	1.209	1.208	1.591	0.566		0.608		0.432		0.525	0.0025386
Q9DBX1	Regulator of cell cycle RGCC OS=Mus musculus OX=10090 GN=Rgcc	Rgcc	14.717	34.188	38	4	4	4	0.744	0.668	0.697	1.12	1.042	1.852	0.664		0.641		0.376		0.525	0.029258
A2AAJ9	Obscurin OS=Mus musculus OX=10090 GN=Obscn	Obscn	966.36	11.881	2.8	5	5	5	0.688	0.67	0.774	1.149	1.842	1.044	0.599	0.0125239	0.364	0.0055211	0.741	0.44192	0.528	0.028358
O09161	Calsequestrin-2 OS=Mus musculus OX=10090 GN=Casq2	Casq2	48.176	23.737	12	5	9	5	0.704	0.717	0.67	1.274	1.636	1.045	0.553	3.7509e-08	0.438	2.9403e-11	0.641	4.9491e-07	0.529	0.041903
Q64524	Histone H2B type 2-E OS=Mus musculus OX=10090 GN=Hist2h2be	Hist2h2be	13.993	2.9198	52.4	7	89	2	0.728	0.631	0.762	1.168	1.209	1.615	0.623	0.0040354	0.522	0.0192393	0.472	0.011019	0.531	0.0060015
O55137	Acyl-coenzyme A thioesterase 1 OS=Mus musculus OX=10090 GN=Acot1	Acot1	46.135	137	34.1	12	19	2	0.693	0.74	0.702	1.229	1.084	1.664	0.564		0.683		0.422		0.537	0.042322
Q62283	Tetraspanin-7 OS=Mus musculus OX=10090 GN=Tspan7	Tspan7	27.544	49.483	12.9	3	4	3	0.7	0.758	0.695	1.383	1.107	1.457	0.506	0.0038962	0.685	0.002364	0.477	0.00051899	0.545	0.0024968
P48787	Troponin I, cardiac muscle OS=Mus musculus OX=10090 GN=Tnni3	Tnni3	24.258	37.062	34.6	7	13	7	0.727	0.732	0.71	1.333	1.371	1.229	0.545	3.884e-10	0.534	1.74993e-12	0.578	8.3782e-10	0.551	6.17e-05
Q9JI33	Netrin-4 OS=Mus musculus OX=10090 GN=Ntn4	Ntn4	69.866	3.2703	3.5	2	2	2	0.788	0.782	0.609	1.143	1.03	1.759	0.689		0.759		0.346		0.554	0.036661
Q3U1G5	Interferon-stimulated 20 kDa exonuclease-like 2 OS=Mus musculus OX=10090 GN=Isg20l2	Isg20l2	41.019	7.4175	2.7	1	1	1	0.787	0.702	0.698	0.933	1.199	1.808	0.844		0.585		0.386		0.555	0.048435
Q9CXD9	Leucine-rich repeat-containing protein 17 OS=Mus musculus OX=10090 GN=Lrrc17	Lrrc17	51.851	1.8486	2.5	1	2	1	0.713	0.742	0.721	1.28	1.358	1.279	0.557	0.00055999	0.546	0.00026029	0.564	0.00056203	0.556	1.71299e-05
Q63918	Caveolae-associated protein 2 OS=Mus musculus OX=10090 GN=Cavin2	Cavin2	46.763	323.31	62.7	19	60	19	0.732	0.725	0.727	1.323	1.179	1.386	0.553	1e-32	0.615	1e-32	0.525	1e-32	0.562	0.0069581
A2ARA8	Integrin alpha-8 OS=Mus musculus OX=10090 GN=Itga8	Itga8	117.55	157.54	17.7	15	22	15	0.731	0.724	0.741	1.279	1.141	1.479	0.572	1e-32	0.635	1e-32	0.501	1e-32	0.563	0.0171364
Q8BGZ1	Hippocalcin-like protein 4 OS=Mus musculus OX=10090 GN=Hpcal4	Hpcal4	22.215	20.011	11	1	1	1	0.686	0.799	0.724	1.663	1.215	0.968	0.413		0.658		0.748		0.574	0.031084
Q62151	Advanced glycosylation end product-specific receptor OS=Mus musculus OX=10090 GN=Ager	Ager	42.653	162	35.8	12	32	12	0.728	0.755	0.739	1.253	1.158	1.456	0.581	2.09832e-14	0.652	2.3338e-12	0.508	5.29243e-13	0.575	0.0149603
P19123	Troponin C, slow skeletal and cardiac muscles OS=Mus musculus OX=10090 GN=Tnnc1	Tnnc1	18.42	142.54	60.2	10	19	9	0.698	0.744	0.769	1.498	1.355	0.985	0.466	2.25375e-14	0.549	2.87015e-12	0.781	0.00052459	0.576	0.0143221
P40936	Indolethylamine N-methyltransferase OS=Mus musculus OX=10090 GN=Inmt	Inmt	29.459	306.58	60.6	12	62	12	0.752	0.746	0.727	1.287	1.058	1.517	0.584	1e-32	0.705	1.62448e-12	0.479	1e-32	0.576	0.035477
Q9QVP4	Myosin regulatory light chain 2, atrial isoform OS=Mus musculus OX=10090 GN=Myl7	Myl7	19.45	201.84	76.6	11	40	11	0.706	0.783	0.738	1.452	1.376	1.008	0.486	1e-32	0.569	1e-32	0.732	1e-32	0.581	0.0106233
O35608	Angiopoietin-2 OS=Mus musculus OX=10090 GN=Angpt2	Angpt2	56.575	11.196	4.4	2	2	2	0.747	0.743	0.75	1.259	1.205	1.387	0.593		0.617		0.541		0.582	0.005896
P09541	Myosin light chain 4 OS=Mus musculus OX=10090 GN=Myl4	Myl4	21.159	239.93	72.5	13	24	11	0.716	0.771	0.733	1.473	1.35	0.987	0.486	1.44329e-15	0.571	2.6789e-11	0.743	1.6436e-08	0.583	0.0130381
Q8VCP9	C-type lectin domain family 14 member A OS=Mus musculus OX=10090 GN=Clec14a	Clec14a	49.065	11.697	10.7	5	6	5	0.748	0.686	0.792	1.295	1.187	1.321	0.578	0.00087898	0.578	0.00149773	0.6	0.000196334	0.585	0.00054116
Q9D2U9	Histone H2B type 3-A OS=Mus musculus OX=10090 GN=Hist3h2ba	Hist3h2ba	13.994	4.581	52.4	7	90	1	0.82	0.679	0.757	1.025	1.146	1.683	0.8		0.592		0.45		0.585	0.032182
Q9JMG7	Hepatoma-derived growth factor-related protein 3 OS=Mus musculus OX=10090 GN=Hdgfl3	Hdgfl3	22.43	22.021	19.8	4	5	3	0.772	0.733	0.716	1.283	1.157	1.353	0.602	2.0918e-05	0.634	0.00037589	0.529	0.00030406	0.586	0.00047666
Q9D1H9	Microfibril-associated glycoprotein 4 OS=Mus musculus OX=10090 GN=Mfap4	Mfap4	28.937	148.39	17.1	2	11	2	0.782	0.703	0.765	1.257	1.131	1.44	0.622	4.294e-08	0.622	3.9853e-06	0.531	2.2282e-09	0.588	0.0023823
P10649	Glutathione S-transferase Mu 1 OS=Mus musculus OX=10090 GN=Gstm1	Gstm1	25.97	223.91	61.9	15	61	9	0.747	0.746	0.751	1.366	1.158	1.292	0.547	1e-32	0.644	1e-32	0.581	1.62448e-12	0.588	0.0083377
O54724	Caveolae-associated protein 1 OS=Mus musculus OX=10090 GN=Cavin1	Cavin1	43.953	323.31	52	21	59	21	0.77	0.74	0.759	1.272	1.171	1.39	0.605	1.0364e-09	0.632	7.77156e-16	0.546	1e-32	0.592	0.00050383
Q7TQD2	Tubulin polymerization-promoting protein OS=Mus musculus OX=10090 GN=Tppp	Tppp	23.574	57.788	51.4	10	13	10	0.759	0.718	0.787	1.165	1.249	1.405	0.652	3.179e-06	0.575	5.0741e-09	0.56	7.1704e-11	0.593	0.00102186
O88273	Gremlin-2 OS=Mus musculus OX=10090 GN=Grem2	Grem2	19.334	2.5326	5.4	1	1	1	0.785	0.76	0.725	1.176	1.211	1.438	0.668		0.628		0.504		0.593	0.00149532
Q9JJW5	Myozenin-2 OS=Mus musculus OX=10090 GN=Myoz2	Myoz2	29.761	8.2707	5.7	1	1	1	0.789	0.771	0.71	1.256	1.221	1.338	0.628		0.631		0.531		0.595	0.00024189
Q91V88	Nephronectin OS=Mus musculus OX=10090 GN=Npnt	Npnt	61.49	273.98	48.8	23	40	23	0.768	0.739	0.762	1.239	1.19	1.375	0.62	1e-32	0.621	1e-32	0.554	1e-32	0.596	0.00032094
Q9Z2D6	Methyl-CpG-binding protein 2 OS=Mus musculus OX=10090 GN=Mecp2	Mecp2	52.307	155.2	43.4	17	27	17	0.764	0.737	0.759	1.169	1.123	1.495	0.654	5.7444e-09	0.656	9.5555e-09	0.508	1.90725e-12	0.597	0.030042
Q9CRB6	Tubulin polymerization-promoting protein family member 3 OS=Mus musculus OX=10090 GN=Tppp3	Tppp3	18.965	125.33	66.5	16	32	16	0.762	0.737	0.768	1.26	1.217	1.307	0.605	1e-32	0.606	1e-32	0.588	1e-32	0.599	2.4656e-05
P56857	Claudin-18 OS=Mus musculus OX=10090 GN=Cldn18	Cldn18	28.122	19.666	15.9	4	5	4	0.837	0.752	0.692	1.161	1.275	1.364	0.721	0.0101394	0.59	0.0086599	0.507	0.0029013	0.6	0.0021004
O88662	Epithelial membrane protein 2 OS=Mus musculus OX=10090 GN=Emp2	Emp2	19.747	24.033	5.8	3	10	3	0.707	0.819	0.78	1.176	1.18	1.486	0.601	3.5642e-05	0.694	8.0526e-05	0.525	2.1706e-06	0.6	0.0046596
Q02956	Protein kinase C zeta type OS=Mus musculus OX=10090 GN=Prkcz	Prkcz	67.681	8.6052	6.9	4	5	3	0.801	0.764	0.729	0.984	1.183	1.652	0.814		0.646		0.441		0.601	0.034139
P52800	Ephrin-B2 OS=Mus musculus OX=10090 GN=Efnb2	Efnb2	37.202	68.826	23.5	6	6	6	0.775	0.791	0.751	1.373	1.211	1.255	0.564	0.000175844	0.653	0.00102297	0.598	0.00026309	0.604	0.00023763
Q02566	Myosin-6 OS=Mus musculus OX=10090 GN=Myh6	Myh6	223.56	323.31	60.7	133	335	46	0.729	0.788	0.782	1.424	1.337	1.037	0.512	1e-32	0.589	1e-32	0.754	1.62437e-12	0.605	0.0078587
P08074	Carbonyl reductase [NADPH] 2 OS=Mus musculus OX=10090 GN=Cbr2	Cbr2	25.958	99.79	46.7	11	105	10	0.744	0.766	0.763	1.32	1.194	1.211	0.564	1e-32	0.642	1.62448e-12	0.63	1e-32	0.61	0.000116063
Q80WR1	Tetraspanin-18 OS=Mus musculus OX=10090 GN=Tspan18	Tspan18	27.801	5.6207	7.3	2	3	2	0.741	0.793	0.772	1.304	1.146	1.326	0.568		0.692		0.582		0.611	0.00060358
P52795	Ephrin-B1 OS=Mus musculus OX=10090 GN=Efnb1	Efnb1	37.859	50.386	9	2	3	2	0.777	0.78	0.752	1.197	1.169	1.416	0.649		0.667		0.531		0.611	0.00134062
Q9QYG0	Protein NDRG2 OS=Mus musculus OX=10090 GN=Ndrg2	Ndrg2	40.789	81.769	26.4	8	12	8	0.753	0.748	0.789	1.105	1.385	1.255	0.681	1.60549e-05	0.54	6.7465e-07	0.629	2.3989e-05	0.611	0.00194142
Q8C4V1	Rho GTPase-activating protein 24 OS=Mus musculus OX=10090 GN=Arhgap24	Arhgap24	84.099	4.6767	5.2	2	2	2	0.805	0.835	0.673	1.185	1.021	1.575	0.679		0.818		0.427		0.612	0.028862
Q8CDJ8	Stonin-1 OS=Mus musculus OX=10090 GN=Ston1	Ston1	81.792	28.559	11.8	8	9	8	0.775	0.772	0.793	1.184	1.112	1.52	0.655	0.00077991	0.694	0.00099916	0.522	5.7063e-05	0.613	0.037656
P50752	Troponin T, cardiac muscle OS=Mus musculus OX=10090 GN=Tnnt2	Tnnt2	35.825	97.663	20.3	8	13	8	0.757	0.759	0.78	1.263	1.304	1.17	0.599	5.94813e-12	0.582	2.782e-10	0.667	6.0924e-09	0.614	0.000136021
Q7TSY8	Shugoshin 2 OS=Mus musculus OX=10090 GN=Sgo2	Sgo2	130.28	1.416	0.9	1	1	1	0.739	0.763	0.811	1.291	1.165	1.314	0.572		0.655		0.617		0.614	0.00046104
P51885	Lumican OS=Mus musculus OX=10090 GN=Lum	Lum	38.265	234.91	39.9	11	28	11	0.727	0.797	0.797	1.244	1.386	1.148	0.584	1e-32	0.575	1e-32	0.694	1.62459e-12	0.614	0.00149669
P62806	Histone H4 OS=Mus musculus OX=10090 GN=Hist1h4a	Hist1h4a	11.367	95.945	59.2	9	50	6	0.812	0.663	0.775	0.964	1.183	1.502	0.842	0.021437	0.56	8.28448e-13	0.516	1.11022e-16	0.617	0.02954
Q8CGB6	Tensin-2 OS=Mus musculus OX=10090 GN=Tns2	Tns2	152.01	157.07	21	25	33	23	0.815	0.73	0.783	1.097	1.094	1.577	0.743	6.98552e-13	0.667	8.1775e-10	0.497	1e-32	0.618	0.020483
O55103	Periaxin OS=Mus musculus OX=10090 GN=Prx	Prx	147.69	323.31	41.5	44	96	44	0.789	0.754	0.777	1.208	1.221	1.298	0.653	1e-32	0.618	1.62448e-12	0.599	1e-32	0.622	5.689e-05
Q6W8Q3	Purkinje cell protein 4-like protein 1 OS=Mus musculus OX=10090 GN=Pcp4l1	Pcp4l1	7.5023	7.8877	20.6	1	2	1	0.648	0.947	0.738	1.314	1.351	1.084	0.493		0.701		0.681		0.622	0.021224
Q9JK53	Prolargin OS=Mus musculus OX=10090 GN=Prelp	Prelp	43.292	107.34	37.8	12	24	12	0.779	0.756	0.783	1.193	1.273	1.257	0.653	3.9916e-11	0.594	1.33227e-15	0.623	1e-32	0.623	3.5547e-05
P09470	Angiotensin-converting enzyme OS=Mus musculus OX=10090 GN=Ace	Ace	150.92	323.31	30	29	47	29	0.76	0.783	0.791	1.228	1.098	1.418	0.619	1e-32	0.713	1e-32	0.558	1.62448e-12	0.623	0.0033801
Q99LD8	N(G),N(G)-dimethylarginine dimethylaminohydrolase 2 OS=Mus musculus OX=10090 GN=Ddah2	Ddah2	29.645	222.66	64.9	14	27	13	0.756	0.783	0.784	1.281	1.131	1.289	0.59	2.22045e-16	0.692	1.64313e-14	0.608	1e-32	0.628	0.00046306
O08709	Peroxiredoxin-6 OS=Mus musculus OX=10090 GN=Prdx6	Prdx6	24.87	309.87	76.8	16	71	16	0.774	0.781	0.785	1.284	1.1	1.34	0.603	1e-32	0.71	1e-32	0.586	1e-32	0.628	0.016561
Q5FW53	Myosin-binding protein H-like OS=Mus musculus OX=10090 GN=Mybphl	Mybphl	38.76	21.003	21.4	6	7	6	0.721	0.829	0.796	1.335	1.2	1.196	0.54	0.00199525	0.691	0.0042647	0.666	0.00122143	0.629	0.00107795
Q61469	Phospholipid phosphatase 1 OS=Mus musculus OX=10090 GN=Plpp1	Plpp1	31.891	11.84	5.7	1	1	1	0.919	0.802	0.63	1.059	1.256	1.421	0.868		0.639		0.443		0.629	0.02844
Q6P9J5	KN motif and ankyrin repeat domain-containing protein 4 OS=Mus musculus OX=10090 GN=Kank4	Kank4	110.4	54.64	9.2	7	7	7	0.722	0.803	0.818	1.349	1.175	1.191	0.535	1.1383e-06	0.683	3.0895e-06	0.687	2.0487e-05	0.631	0.00142274
P56392	Cytochrome c oxidase subunit 7A1, mitochondrial OS=Mus musculus OX=10090 GN=Cox7a1	Cox7a1	8.9863	11.031	16.2	1	3	1	0.754	0.813	0.779	1.243	1.482	0.994	0.607	0.00148496	0.549	2.0376e-05	0.784	0.0095981	0.631	0.0189569
Q9D711	Pirin OS=Mus musculus OX=10090 GN=Pir	Pir	32.066	44.349	41.7	9	14	9	0.781	0.795	0.789	1.279	1.127	1.333	0.611	2.225e-12	0.705	1.8728e-11	0.592	1.0566e-12	0.633	0.0121842
Q70IV5	Synemin OS=Mus musculus OX=10090 GN=Synm	Synm	173.21	153.87	15.4	21	26	21	0.801	0.783	0.771	1.218	1.318	1.18	0.658	2.77556e-15	0.594	1.11022e-16	0.653	3.28626e-14	0.634	0.000197563
P10493	Nidogen-1 OS=Mus musculus OX=10090 GN=Nid1	Nid1	136.54	323.31	45.4	44	92	43	0.81	0.75	0.789	1.191	1.151	1.36	0.68	1e-32	0.652	1e-32	0.58	1e-32	0.635	0.00124193
O88492	Perilipin-4 OS=Mus musculus OX=10090 GN=Plin4	Plin4	139.41	179.68	33.7	15	21	15	0.816	0.764	0.771	1.293	1.355	1.056	0.631	4.31921e-12	0.564	6.15064e-14	0.73	2.7621e-07	0.635	0.0047649
Q9WVH9	Fibulin-5 OS=Mus musculus OX=10090 GN=Fbln5	Fbln5	50.193	84.107	19.2	8	15	8	0.786	0.782	0.798	1.241	1.092	1.373	0.633	2.7778e-08	0.716	3.0801e-10	0.581	2.1107e-10	0.638	0.021683
P17563	Methanethiol oxidase OS=Mus musculus OX=10090 GN=Selenbp1	Selenbp1	52.513	323.31	68.2	26	98	26	0.79	0.779	0.8	1.217	1.119	1.371	0.649	1e-32	0.696	1e-32	0.584	1e-32	0.639	0.0174199
Q3UIJ9	Myocardial zonula adherens protein OS=Mus musculus OX=10090 GN=Myzap	Myzap	53.896	153.79	47.4	18	30	18	0.755	0.819	0.801	1.288	1.139	1.285	0.586	1e-32	0.719	1.0981e-10	0.623	3.88578e-15	0.64	0.00070419
E9Q401	Ryanodine receptor 2 OS=Mus musculus OX=10090 GN=Ryr2	Ryr2	564.81	8.1811	1.1	5	5	5	0.731	0.834	0.809	1.225	1.333	1.148	0.597		0.626		0.705		0.641	0.00163719
O08532	Voltage-dependent calcium channel subunit alpha-2/delta-1 OS=Mus musculus OX=10090 GN=Cacna2d1	Cacna2d1	124.63	114.06	18.9	17	19	17	0.777	0.82	0.781	1.191	1.262	1.249	0.652	2.6017e-11	0.65	1.9273e-10	0.625	2.8665e-09	0.642	5.872e-05
Q60936	Atypical kinase COQ8A, mitochondrial OS=Mus musculus OX=10090 GN=Coq8a	Coq8a	71.742	9.8442	7	3	4	3	0.78	0.832	0.765	1.204	1.384	1.114	0.648		0.601		0.687		0.642	0.0030041
Q9EPX2	Papilin OS=Mus musculus OX=10090 GN=Papln	Papln	138.9	10.446	2.9	4	5	4	0.815	0.802	0.741	1.216	1.079	1.377	0.67	0.00099578	0.743	0.00036158	0.538	0.00080374	0.642	0.0045362
Q5SYD0	Unconventional myosin-Id OS=Mus musculus OX=10090 GN=Myo1d	Myo1d	116.08	217.93	39.7	36	51	34	0.825	0.752	0.806	1.018	1.139	1.554	0.81	3.71592e-13	0.66	1e-32	0.519	1e-32	0.642	0.029963
Q9R269	Periplakin OS=Mus musculus OX=10090 GN=Ppl	Ppl	204	323.31	50.4	84	114	83	0.799	0.78	0.802	1.143	1.219	1.343	0.699	1e-32	0.64	1e-32	0.597	1e-32	0.643	0.00076264
Q9EQG3	Sciellin OS=Mus musculus OX=10090 GN=Scel	Scel	72.971	47.798	17.9	12	15	12	0.825	0.767	0.807	1.009	1.246	1.476	0.818	0.136945	0.616	1.56703e-05	0.547	8.7104e-09	0.643	0.0185208
Q8R3G9	Tetraspanin-8 OS=Mus musculus OX=10090 GN=Tspan8	Tspan8	25.582	67.224	27.2	5	16	5	0.76	0.804	0.794	1.218	1.073	1.373	0.624	1.27787e-13	0.749	7.99472e-13	0.578	1e-32	0.644	0.0039839
Q9WVT6	Carbonic anhydrase 14 OS=Mus musculus OX=10090 GN=Ca14	Ca14	37.505	7.3476	3.6	1	2	1	0.808	0.83	0.737	1.394	1.083	1.211	0.58	0.0088211	0.766	0.0070035	0.609	0.00021604	0.644	0.0058622
Q61879	Myosin-10 OS=Mus musculus OX=10090 GN=Myh10	Myh10	228.99	323.31	54.1	118	246	91	0.794	0.783	0.799	1.298	1.105	1.281	0.612	1e-32	0.709	1.62437e-12	0.624	1e-32	0.645	0.0139004
Q14B46	Rhotekin-2 OS=Mus musculus OX=10090 GN=Rtkn2	Rtkn2	66.961	51.574	17.4	10	11	10	0.786	0.804	0.809	1.171	1.111	1.429	0.671	4.2229e-05	0.724	2.7528e-07	0.566	8.8039e-07	0.646	0.030678
Q64462	Cytochrome P450 4B1 OS=Mus musculus OX=10090 GN=Cyp4b1	Cyp4b1	58.9	160.4	30.5	16	40	16	0.795	0.797	0.79	1.124	1.115	1.451	0.707	1.7173e-11	0.715	1e-32	0.544	1e-32	0.646	0.038184
O88322	Nidogen-2 OS=Mus musculus OX=10090 GN=Nid2	Nid2	153.91	323.31	33.1	33	53	32	0.816	0.785	0.789	1.189	1.154	1.347	0.686	1e-32	0.68	1e-32	0.586	1e-32	0.648	0.00090209
P70180	Atrial natriuretic peptide receptor 3 OS=Mus musculus OX=10090 GN=Npr3	Npr3	59.807	1.6343	1.5	1	1	1	0.749	0.846	0.793	1.287	1.299	1.098	0.582		0.651		0.722		0.648	0.0026553
Q9Z1P7	KN motif and ankyrin repeat domain-containing protein 3 OS=Mus musculus OX=10090 GN=Kank3	Kank3	84.185	212.17	34.3	23	32	23	0.786	0.789	0.806	1.214	1.097	1.352	0.647	1e-32	0.719	1e-32	0.596	1.62448e-12	0.65	0.0196961
Q9DC11	Plexin domain-containing protein 2 OS=Mus musculus OX=10090 GN=Plxdc2	Plxdc2	59.616	59.595	20.4	10	15	10	0.807	0.763	0.781	1.141	1.177	1.292	0.707	8.5656e-08	0.648	1.471e-07	0.604	8.2391e-10	0.651	0.00046246
Q9EQ20	Methylmalonate-semialdehyde dehydrogenase [acylating], mitochondrial OS=Mus musculus OX=10090 GN=Aldh6a1	Aldh6a1	57.915	323.31	45.8	19	37	19	0.837	0.761	0.807	1.341	1.173	1.18	0.624	1.62548e-12	0.649	1e-32	0.684	1e-32	0.651	0.0011619
Q9D0R9	WD repeat-containing protein 89 OS=Mus musculus OX=10090 GN=Wdr89	Wdr89	42.469	1.3449	2.1	1	1	1	0.832	0.775	0.792	1.208	1.098	1.375	0.689		0.706		0.576		0.652	0.0034555
D3YVF0	A-kinase anchor protein 5 OS=Mus musculus OX=10090 GN=Akap5	Akap5	79.396	323.31	62.7	29	55	29	0.818	0.768	0.806	1.301	1.164	1.2	0.629	1e-32	0.66	1.62437e-12	0.672	1e-32	0.653	0.00037548
Q9DCT8	Cysteine-rich protein 2 OS=Mus musculus OX=10090 GN=Crip2	Crip2	22.727	57.383	44.2	7	18	7	0.777	0.813	0.813	1.115	1.124	1.443	0.697	5.0211e-09	0.723	3.7206e-05	0.563	1.8842e-10	0.653	0.00816
Q8BH64	EH domain-containing protein 2 OS=Mus musculus OX=10090 GN=Ehd2	Ehd2	61.174	323.31	66.7	28	82	27	0.786	0.794	0.814	1.177	1.173	1.31	0.668	1.62437e-12	0.677	1e-32	0.621	1.62437e-12	0.654	0.00035974
Q9DCB1	High mobility group nucleosome-binding domain-containing protein 3 OS=Mus musculus OX=10090 GN=Hmgn3	Hmgn3	10.769	1.3146	9.1	1	1	1	0.9	0.749	0.76	1.058	1.12	1.502	0.851		0.669		0.506		0.655	0.028299
P12367	cAMP-dependent protein kinase type II-alpha regulatory subunit OS=Mus musculus OX=10090 GN=Prkar2a	Prkar2a	45.389	301.85	48.6	16	36	14	0.802	0.813	0.785	1.306	1.151	1.204	0.614	1e-32	0.706	1.77636e-15	0.652	1e-32	0.656	0.00039563
Q9JK42	[Pyruvate dehydrogenase (acetyl-transferring)] kinase isozyme 2, mitochondrial OS=Mus musculus OX=10090 GN=Pdk2	Pdk2	46.04	13.33	6.4	2	2	2	0.82	0.754	0.833	1.209	1.148	1.313	0.678		0.657		0.634		0.656	0.00107759
P52430	Serum paraoxonase/arylesterase 1 OS=Mus musculus OX=10090 GN=Pon1	Pon1	39.565	43.492	25.9	7	12	7	0.727	0.852	0.797	1.33	1.173	1.119	0.547	1.3367e-06	0.726	1.74126e-05	0.712	3.1396e-06	0.656	0.0036636
Q9WVB4	Slit homolog 3 protein OS=Mus musculus OX=10090 GN=Slit3	Slit3	167.73	14.565	4.1	5	5	5	0.842	0.775	0.79	1.234	1.265	1.163	0.682		0.613		0.679		0.657	0.00028428
Q8BXR9	Oxysterol-binding protein-related protein 6 OS=Mus musculus OX=10090 GN=Osbpl6	Osbpl6	108.92	72.569	9.6	9	10	9	0.715	0.803	0.781	1.065	1.116	1.319	0.671	0.014183	0.72	0.0145175	0.592	0.00051835	0.657	0.0048162
Q6P5D4	Centrosomal protein of 135 kDa OS=Mus musculus OX=10090 GN=Cep135	Cep135	133.34	83.024	7.5	8	8	8	0.827	0.804	0.796	1.102	1.134	1.458	0.75	0.039275	0.709	0.022802	0.546	0.0028572	0.657	0.044223
Q9DD06	Retinoic acid receptor responder protein 2 OS=Mus musculus OX=10090 GN=Rarres2	Rarres2	18.349	9.6462	16	2	2	2	0.81	0.829	0.773	1.253	1.157	1.253	0.646		0.717		0.617		0.658	0.00024056
Q63ZW7	InaD-like protein OS=Mus musculus OX=10090 GN=Patj	Patj	198.51	142.32	13.9	20	24	20	0.787	0.815	0.793	1.268	1.108	1.265	0.621	9.1617e-07	0.736	5.8698e-07	0.627	1.2632e-08	0.658	0.00080407
Q91VC4	Plasmalemma vesicle-associated protein OS=Mus musculus OX=10090 GN=Plvap	Plvap	49.933	156.3	44.7	20	38	18	0.796	0.811	0.81	1.296	1.139	1.241	0.614	1e-32	0.712	6.66134e-16	0.653	1e-32	0.658	0.0083425
Q61146	Occludin OS=Mus musculus OX=10090 GN=Ocln	Ocln	58.999	44.711	15.7	5	7	5	0.77	0.83	0.831	1.189	1.161	1.34	0.648	0.00137662	0.715	0.00181825	0.62	0.00045689	0.659	0.0012362
O70468	Myosin-binding protein C, cardiac-type OS=Mus musculus OX=10090 GN=Mybpc3	Mybpc3	140.63	71.67	16.1	17	22	17	0.774	0.844	0.787	1.186	1.382	1.084	0.653	8.68405e-12	0.611	1.55598e-12	0.726	2.9139e-09	0.659	0.0054632
Q9R1Z8	Vinexin OS=Mus musculus OX=10090 GN=Sorbs3	Sorbs3	82.348	227.22	30.8	19	29	19	0.808	0.795	0.823	1.194	1.102	1.381	0.677	1e-32	0.721	1.66533e-15	0.596	1e-32	0.66	0.025356
Q9Z126	Platelet factor 4 OS=Mus musculus OX=10090 GN=Pf4	Pf4	11.243	7.4613	17.1	2	3	2	0.82	0.86	0.743	1.028	1.13	1.515	0.798	0.0135038	0.761	0.0147374	0.49	0.0077159	0.66	0.031501
O54931	A-kinase anchor protein 2 OS=Mus musculus OX=10090 GN=Akap2	Akap2	98.577	323.31	36.7	39	83	39	0.799	0.809	0.803	1.271	1.112	1.264	0.629	1e-32	0.728	1e-32	0.635	1.62448e-12	0.661	0.0111185
Q61789	Laminin subunit alpha-3 OS=Mus musculus OX=10090 GN=Lama3	Lama3	366.22	323.31	31.2	87	131	87	0.818	0.796	0.807	1.132	1.173	1.355	0.723	1e-32	0.679	1e-32	0.596	1e-32	0.661	0.0178374
P12710	Fatty acid-binding protein, liver OS=Mus musculus OX=10090 GN=Fabp1	Fabp1	14.245	16.95	22.8	2	3	2	0.863	0.813	0.738	1.242	1.393	1.013	0.695		0.584		0.729		0.662	0.0172607
O35632	Hyaluronidase-2 OS=Mus musculus OX=10090 GN=Hyal2	Hyal2	53.617	1.8633	3.4	2	2	2	0.823	0.798	0.8	1.227	1.045	1.386	0.671	0.15854	0.764	0.101602	0.577	0.018698	0.662	0.038755
P58771	Tropomyosin alpha-1 chain OS=Mus musculus OX=10090 GN=Tpm1	Tpm1	32.68	323.31	74.3	30	55	14	0.762	0.856	0.795	1.097	1.557	0.989	0.695	1.00708e-12	0.55	1e-32	0.804	5.4924e-09	0.662	0.049659
P18872	Guanine nucleotide-binding protein G(o) subunit alpha OS=Mus musculus OX=10090 GN=Gnao1	Gnao1	40.084	55.358	28.5	10	20	8	0.81	0.807	0.822	1.117	1.161	1.393	0.725	1.94959e-05	0.695	3.43e-08	0.59	8.3942e-05	0.664	0.0274
Q9WTR5	Cadherin-13 OS=Mus musculus OX=10090 GN=Cdh13	Cdh13	78.185	150.93	16.5	10	12	10	0.798	0.822	0.84	1.129	1.234	1.336	0.707	1.1501e-06	0.666	4.3919e-05	0.629	9.7225e-05	0.665	0.00133819
Q8K0U4	Heat shock 70 kDa protein 12A OS=Mus musculus OX=10090 GN=Hspa12a	Hspa12a	74.87	35.605	16.1	10	12	10	0.849	0.827	0.762	1.216	1.196	1.248	0.698	1.8939e-05	0.691	0.00039618	0.611	6.1308e-05	0.666	0.00030311
Q9D952	Envoplakin OS=Mus musculus OX=10090 GN=Evpl	Evpl	232.01	99.193	14.2	28	30	28	0.804	0.797	0.809	1.094	1.228	1.296	0.735	4.64628e-13	0.649	4.44089e-16	0.624	1.16573e-14	0.666	0.0150823
Q9JK83	Partitioning defective 6 homolog beta OS=Mus musculus OX=10090 GN=Pard6b	Pard6b	41.067	40.086	16.7	5	7	5	0.791	0.776	0.844	1.142	1.158	1.314	0.693	0.00456	0.67	0.005396	0.642	0.0196809	0.667	0.00141967
Q8VCN6	CD99 antigen OS=Mus musculus OX=10090 GN=Cd99	Cd99	16.782	8.7463	13.1	1	2	1	0.747	0.804	0.883	1.197	1.184	1.267	0.624		0.679		0.697		0.667	0.00152327
P49817	Caveolin-1 OS=Mus musculus OX=10090 GN=Cav1	Cav1	20.538	142.59	51.1	9	31	9	0.766	0.84	0.822	1.175	1.128	1.336	0.652	1e-32	0.745	1.11022e-15	0.615	1e-32	0.667	0.0022761
Q91VM4	Protein spinster homolog 2 OS=Mus musculus OX=10090 GN=Spns2	Spns2	58.195	23.332	2.7	1	4	1	0.866	0.738	0.828	1.233	1.153	1.252	0.702	0.11428	0.64	0.00982	0.661	0.01698	0.668	0.0016967
Q6P8J7	Creatine kinase S-type, mitochondrial OS=Mus musculus OX=10090 GN=Ckmt2	Ckmt2	47.473	157.33	31.5	11	18	9	0.764	0.868	0.786	1.215	1.288	1.116	0.629	1.1691e-08	0.674	2.0935e-11	0.704	1.9014e-10	0.668	0.002083
Q6NY15	Testis-specific gene 10 protein OS=Mus musculus OX=10090 GN=Tsga10	Tsga10	81.261	59.534	13.9	8	9	8	0.832	0.79	0.804	1.159	1.087	1.386	0.718	1.5396e-06	0.727	0.000136366	0.58	3.1706e-09	0.668	0.0058365
Q62417	Sorbin and SH3 domain-containing protein 1 OS=Mus musculus OX=10090 GN=Sorbs1	Sorbs1	143.07	207.5	15.6	16	22	16	0.845	0.807	0.818	1.227	1.171	1.293	0.689	8.4273e-10	0.689	4.44089e-15	0.633	3.12428e-12	0.669	0.00022258
Q8R1H0	Homeodomain-only protein OS=Mus musculus OX=10090 GN=Hopx	Hopx	8.2821	103.05	75.3	4	11	4	0.826	0.779	0.853	1.198	1.146	1.323	0.689	7.9551e-05	0.68	6.4109e-05	0.645	1.54167e-05	0.67	0.00134307
Q9WTI7	Unconventional myosin-Ic OS=Mus musculus OX=10090 GN=Myo1c	Myo1c	121.94	323.31	47.4	46	79	45	0.824	0.806	0.821	1.1	1.154	1.402	0.749	1e-32	0.698	1e-32	0.586	1.62448e-12	0.67	0.033883
Q3UH68	LIM and calponin homology domains-containing protein 1 OS=Mus musculus OX=10090 GN=Limch1	Limch1	118.19	323.31	55.7	52	85	52	0.804	0.822	0.809	1.258	1.151	1.22	0.639	1e-32	0.714	1e-32	0.663	1e-32	0.671	0.000120423
Q9WU38	Amiloride-sensitive sodium channel subunit beta OS=Mus musculus OX=10090 GN=Scnn1b	Scnn1b	72.196	2.5838	1.9	1	2	1	0.849	0.769	0.821	1.206	1.152	1.276	0.704	0.0085179	0.668	0.042897	0.643	0.0046841	0.671	0.00065669
P31428	Dipeptidase 1 OS=Mus musculus OX=10090 GN=Dpep1	Dpep1	45.722	255.86	48	15	32	15	0.821	0.808	0.822	1.163	1.15	1.332	0.706	4.32987e-15	0.703	1e-32	0.617	1e-32	0.672	0.0142004
Q60675	Laminin subunit alpha-2 OS=Mus musculus OX=10090 GN=Lama2	Lama2	343.81	292.38	17	43	55	43	0.822	0.811	0.819	1.065	1.333	1.249	0.772	1e-32	0.608	1e-32	0.656	1e-32	0.672	0.02774
Q9Z0J1	Reversion-inducing cysteine-rich protein with Kazal motifs OS=Mus musculus OX=10090 GN=Reck	Reck	106.08	35.943	16.6	14	18	14	0.804	0.818	0.826	1.193	1.045	1.403	0.674	1.7313e-08	0.783	2.4593e-07	0.589	2.708e-09	0.672	0.044956
P10637	Microtubule-associated protein tau OS=Mus musculus OX=10090 GN=Mapt	Mapt	76.243	159.99	29.2	15	23	15	0.81	0.84	0.797	1.185	1.181	1.272	0.684	9.5533e-09	0.711	1.6282e-09	0.627	1.1262e-07	0.673	0.000160407
P10648	Glutathione S-transferase A2 OS=Mus musculus OX=10090 GN=Gsta2	Gsta2	25.542	2.302	15.3	3	8	1	0.821	0.851	0.776	1.123	1.201	1.311	0.731	0.034557	0.709	0.041397	0.592	0.0099212	0.673	0.0016575
Q91VJ2	Caveolae-associated protein 3 OS=Mus musculus OX=10090 GN=Cavin3	Cavin3	27.853	53.062	17.7	4	8	4	0.816	0.792	0.803	1.157	1.176	1.245	0.705	5.7114e-05	0.673	7.7672e-05	0.645	0.00042356	0.674	7.9108e-05
Q61292	Laminin subunit beta-2 OS=Mus musculus OX=10090 GN=Lamb2	Lamb2	196.58	323.31	46.6	69	151	69	0.836	0.804	0.798	1.126	1.122	1.371	0.742	1e-32	0.717	1e-32	0.582	1e-32	0.674	0.0044958
Q8BH44	Coronin-2B OS=Mus musculus OX=10090 GN=Coro2b	Coro2b	54.936	10.985	7.5	4	4	4	0.839	0.802	0.799	1.038	1.176	1.405	0.808	0.0150626	0.682	1.55575e-05	0.569	4.4564e-05	0.674	0.0123183
P02468	Laminin subunit gamma-1 OS=Mus musculus OX=10090 GN=Lamc1	Lamc1	177.3	323.31	50.3	67	141	67	0.817	0.807	0.815	1.158	1.123	1.339	0.706	1e-32	0.719	1e-32	0.609	1e-32	0.674	0.0187183
P24472	Glutathione S-transferase A4 OS=Mus musculus OX=10090 GN=Gsta4	Gsta4	25.564	34.103	37.8	6	11	6	0.785	0.831	0.82	1.124	1.218	1.259	0.698	8.5226e-08	0.682	2.4067e-08	0.651	1.1486e-07	0.676	0.00049919
P47878	Insulin-like growth factor-binding protein 3 OS=Mus musculus OX=10090 GN=Igfbp3	Igfbp3	31.687	5.0645	8.9	2	2	2	0.746	0.896	0.819	1.032	1.233	1.371	0.723		0.727		0.597		0.677	0.0171025
Q8BHL4	Retinoic acid-induced protein 3 OS=Mus musculus OX=10090 GN=Gprc5a	Gprc5a	40.1	129.44	23.9	5	13	5	0.785	0.835	0.838	1.172	1.13	1.322	0.67	1.1782e-09	0.739	5.4489e-07	0.634	1.5151e-09	0.678	0.00174164
Q8BGX0	E3 ubiquitin-protein ligase TRIM23 OS=Mus musculus OX=10090 GN=Trim23	Trim23	63.931	3.6566	1.7	1	2	1	0.859	0.732	0.86	1.261	1.145	1.208	0.681		0.639		0.712		0.678	0.002943
P46735	Unconventional myosin-Ib OS=Mus musculus OX=10090 GN=Myo1b	Myo1b	128.56	323.31	37.4	40	62	37	0.85	0.779	0.816	1.1	1.143	1.361	0.773	1e-32	0.682	1e-32	0.6	1e-32	0.678	0.0054201
P08122	Collagen alpha-2(IV) chain OS=Mus musculus OX=10090 GN=Col4a2	Col4a2	167.32	241.14	11.2	13	29	13	0.831	0.813	0.823	1.132	1.109	1.397	0.734	2.4776e-08	0.733	1.0415e-12	0.589	1e-32	0.678	0.03542
Q8K448	ATP-binding cassette sub-family A member 5 OS=Mus musculus OX=10090 GN=Abca5	Abca5	185.89	3.2147	2.6	3	3	3	0.852	0.723	0.884	1.112	1.125	1.386	0.766		0.643		0.638		0.679	0.0150599
Q62028	Secretory phospholipase A2 receptor OS=Mus musculus OX=10090 GN=Pla2r1	Pla2r1	170.51	12.852	1.9	2	2	2	0.872	0.788	0.795	1.197	1.318	1.096	0.728		0.598		0.725		0.68	0.0035212
Q9EPC1	Alpha-parvin OS=Mus musculus OX=10090 GN=Parva	Parva	42.329	181.36	23.1	9	19	8	0.783	0.832	0.834	1.218	1.077	1.296	0.643	1.2471e-10	0.773	2.4179e-07	0.644	1.59206e-13	0.682	0.0028358
Q9QZZ6	Dermatopontin OS=Mus musculus OX=10090 GN=Dpt	Dpt	23.995	84.482	37.8	7	10	7	0.851	0.839	0.757	1.107	1.339	1.144	0.769	0.066443	0.627	3.6851e-06	0.662	3.3202e-07	0.682	0.0053396
B2RPV6	Multimerin-1 OS=Mus musculus OX=10090 GN=Mmrn1	Mmrn1	136.1	70.789	5.9	5	5	5	0.706	0.844	0.921	1.099	1.128	1.397	0.642	0.0160184	0.748	0.025797	0.659	0.020543	0.682	0.024624
Q9D379	Epoxide hydrolase 1 OS=Mus musculus OX=10090 GN=Ephx1	Ephx1	52.576	151.77	29.9	15	29	15	0.836	0.814	0.827	1.229	1.221	1.176	0.68	1e-32	0.667	1e-32	0.703	1e-32	0.683	1.87056e-05
P55284	Cadherin-5 OS=Mus musculus OX=10090 GN=Cdh5	Cdh5	87.902	179.84	25.6	17	30	17	0.821	0.823	0.81	1.301	1.171	1.12	0.631	3.33067e-15	0.703	4.56446e-12	0.723	9.6634e-08	0.683	0.0136193
Q8BXK9	Chloride intracellular channel protein 5 OS=Mus musculus OX=10090 GN=Clic5	Clic5	28.287	323.31	67.7	14	52	12	0.792	0.845	0.826	1.179	1.184	1.238	0.672	1e-32	0.714	1.62437e-12	0.667	1e-32	0.684	0.000101078
Q9WVK4	EH domain-containing protein 1 OS=Mus musculus OX=10090 GN=Ehd1	Ehd1	60.602	323.31	65.2	29	72	20	0.805	0.84	0.819	1.19	1.09	1.32	0.676	1e-32	0.771	1.11022e-16	0.62	1e-32	0.684	0.0026779
Q9JKK7	Tropomodulin-2 OS=Mus musculus OX=10090 GN=Tmod2	Tmod2	39.51	34.837	26.2	7	10	7	0.819	0.83	0.799	1.249	1.179	1.144	0.656	5.6837e-05	0.704	0.0093604	0.698	0.000163454	0.685	0.000178615
Q91VC7	Protein phosphatase 1 regulatory subunit 14A OS=Mus musculus OX=10090 GN=Ppp1r14a	Ppp1r14a	16.649	24.683	57.1	5	7	5	0.8	0.847	0.798	1.151	1.17	1.246	0.695	0.005361	0.724	0.000195616	0.64	0.00154214	0.685	0.00026109
Q8BZQ7	Anaphase-promoting complex subunit 2 OS=Mus musculus OX=10090 GN=Anapc2	Anapc2	95.306	17.63	4.7	3	3	3	0.798	0.826	0.844	1.287	1.118	1.194	0.62		0.739		0.707		0.686	0.00101739
P15306	Thrombomodulin OS=Mus musculus OX=10090 GN=Thbd	Thbd	61.867	66.595	16.1	6	14	6	0.825	0.826	0.797	1.225	1.133	1.204	0.673	8.7827e-07	0.729	1.1577e-06	0.662	5.75749e-11	0.687	0.000141755
Q9JLB2	MAGUK p55 subfamily member 5 OS=Mus musculus OX=10090 GN=Mpp5	Mpp5	77.229	35.618	19.3	11	12	11	0.82	0.804	0.85	1.173	1.053	1.376	0.699	0.00194048	0.764	0.027478	0.618	0.0023819	0.687	0.009602
P08228	Superoxide dismutase [Cu-Zn] OS=Mus musculus OX=10090 GN=Sod1	Sod1	15.942	232.53	63.6	11	62	11	0.82	0.839	0.807	1.252	1.117	1.208	0.655	2.34035e-12	0.751	1.1971e-09	0.668	1.62526e-12	0.689	0.00047784
P49813	Tropomodulin-1 OS=Mus musculus OX=10090 GN=Tmod1	Tmod1	40.466	153.51	49.9	15	26	15	0.78	0.881	0.815	1.203	1.228	1.164	0.648	2.37588e-14	0.717	9.99201e-16	0.7	2.1137e-11	0.689	0.00065629
P58196	Phospholipid scramblase 4 OS=Mus musculus OX=10090 GN=Plscr4	Plscr4	36.579	32.058	5.8	1	2	1	0.818	0.885	0.774	1.191	1.261	1.142	0.687	0.08722	0.702	0.26932	0.678	0.017605	0.689	0.00152015
Q61234	Alpha-1-syntrophin OS=Mus musculus OX=10090 GN=Snta1	Snta1	53.664	40.599	21.7	9	9	9	0.834	0.802	0.869	1.143	1.266	1.223	0.73	0.0034628	0.633	4.9745e-06	0.711	0.0166216	0.69	0.0006152
Q9QYM5	Rho-related GTP-binding protein RhoN OS=Mus musculus OX=10090 GN=Rnd2	Rnd2	25.399	1.5494	3.1	1	1	1	0.835	0.737	0.902	1.268	1.236	1.083	0.659		0.596		0.833		0.69	0.0082198
P62315	Small nuclear ribonucleoprotein Sm D1 OS=Mus musculus OX=10090 GN=Snrpd1	Snrpd1	13.281	16.623	10.9	2	3	2	0.889	0.694	0.898	1.042	1.29	1.266	0.853		0.538		0.709		0.69	0.026075
P28661	Septin-4 OS=Mus musculus OX=10090 GN=Sept4	Sept4	54.935	96.418	35.8	16	24	13	0.836	0.826	0.817	1.243	1.148	1.199	0.673	2.2977e-06	0.72	7.1034e-09	0.681	2.5745e-09	0.691	0.000101114
Q91XD2	LIM and senescent cell antigen-like-containing domain protein 2 OS=Mus musculus OX=10090 GN=Lims2	Lims2	39.031	8.8201	23.8	9	12	6	0.835	0.853	0.791	1.053	1.156	1.381	0.793	0.0063799	0.738	0.002424	0.573	3.7446e-06	0.691	0.0116042
Q9JHL1	Na(+)/H(+) exchange regulatory cofactor NHE-RF2 OS=Mus musculus OX=10090 GN=Slc9a3r2	Slc9a3r2	37.402	323.31	62.9	23	47	23	0.8	0.833	0.83	1.187	1.093	1.278	0.674	1e-32	0.762	1e-32	0.649	1e-32	0.692	0.00146213
P24549	Retinal dehydrogenase 1 OS=Mus musculus OX=10090 GN=Aldh1a1	Aldh1a1	54.467	323.31	58.5	28	86	16	0.814	0.838	0.817	1.206	1.141	1.215	0.675	1.11022e-16	0.734	1e-32	0.672	1.62448e-12	0.693	7.6983e-05
Q9QWV4	Myeloid leukemia factor 1 OS=Mus musculus OX=10090 GN=Mlf1	Mlf1	30.432	8.6331	18	6	7	6	0.796	0.826	0.836	1.098	1.202	1.249	0.725	0.00171556	0.687	0.00025564	0.669	0.00436	0.693	0.00086284
Q61092	Laminin subunit gamma-2 OS=Mus musculus OX=10090 GN=Lamc2	Lamc2	130.16	323.31	34.6	35	49	35	0.831	0.801	0.847	1.114	1.154	1.311	0.746	1e-32	0.694	1.62448e-12	0.646	1e-32	0.693	0.0021826
Q5ND29	Rab-interacting lysosomal protein OS=Mus musculus OX=10090 GN=Rilp	Rilp	41.139	1.3528	1.9	1	1	1	0.802	0.877	0.806	1.251	1.068	1.266	0.641		0.821		0.637		0.693	0.0041957
Q6URW6	Myosin-14 OS=Mus musculus OX=10090 GN=Myh14	Myh14	228.58	323.31	58.6	118	284	107	0.817	0.829	0.836	1.212	1.115	1.249	0.674	1e-32	0.743	1e-32	0.669	1e-32	0.694	0.00046075
Q61001	Laminin subunit alpha-5 OS=Mus musculus OX=10090 GN=Lama5	Lama5	404.05	323.31	29.4	75	145	75	0.855	0.814	0.825	1.102	1.101	1.386	0.776	1.62437e-12	0.739	1e-32	0.595	1e-32	0.695	0.0100792
Q62165	Dystroglycan OS=Mus musculus OX=10090 GN=Dag1	Dag1	96.904	60.708	13.1	11	17	11	0.822	0.828	0.832	1.173	1.12	1.267	0.701	9.85878e-14	0.739	5.8539e-11	0.657	2.3619e-10	0.697	0.0099604
Q8CIB5	Fermitin family homolog 2 OS=Mus musculus OX=10090 GN=Fermt2	Fermt2	77.8	323.31	52.9	31	63	31	0.837	0.833	0.833	1.156	1.126	1.309	0.724	1e-32	0.74	1e-32	0.636	1e-32	0.697	0.0163626
O88454	Potassium channel subfamily K member 4 OS=Mus musculus OX=10090 GN=Kcnk4	Kcnk4	43.051	1.576	1.8	1	1	1	0.818	0.821	0.863	0.98	1.224	1.387	0.835		0.671		0.622		0.697	0.026983
Q9EQP2	EH domain-containing protein 4 OS=Mus musculus OX=10090 GN=Ehd4	Ehd4	61.48	323.31	64.7	29	77	25	0.817	0.839	0.843	1.227	1.136	1.207	0.666	1e-32	0.739	1.62448e-12	0.698	1e-32	0.7	0.000144742
O35930	Platelet glycoprotein Ib alpha chain OS=Mus musculus OX=10090 GN=Gp1ba	Gp1ba	80.054	10.473	3	2	2	2	0.735	0.932	0.837	1.211	1.112	1.253	0.607		0.838		0.668		0.7	0.0096218
P39447	Tight junction protein ZO-1 OS=Mus musculus OX=10090 GN=Tjp1	Tjp1	194.74	323.31	38.9	57	95	55	0.819	0.84	0.831	1.187	1.085	1.285	0.69	1e-32	0.774	1e-32	0.647	1e-32	0.7	0.0189017
P63158	High mobility group protein B1 OS=Mus musculus OX=10090 GN=Hmgb1	Hmgb1	24.893	191.84	39.5	14	36	13	0.849	0.791	0.845	1.127	1.085	1.334	0.753	6.66134e-14	0.729	4.5183e-11	0.633	1.62548e-12	0.701	0.006442
G5E8Q8	Adhesion G protein-coupled receptor F5 OS=Mus musculus OX=10090 GN=Adgrf5	Adgrf5	149.39	69.858	10.2	12	16	12	0.812	0.826	0.86	1.229	1.039	1.297	0.661	1.60083e-12	0.795	9.7068e-07	0.663	2.2725e-10	0.701	0.0069792
Q8VHH5	Arf-GAP with GTPase, ANK repeat and PH domain-containing protein 3 OS=Mus musculus OX=10090 GN=Agap3	Agap3	97.964	15.072	5.9	5	7	4	0.828	0.848	0.83	1.103	1.163	1.309	0.751	0.166616	0.729	0.054497	0.634	0.0168974	0.701	0.020404
P48678	Prelamin-A/C OS=Mus musculus OX=10090 GN=Lmna	Lmna	74.237	323.31	71	50	126	48	0.828	0.845	0.843	1.154	1.124	1.302	0.718	1e-32	0.752	1e-32	0.647	1e-32	0.703	0.016565
Q8CBY1	Protein Smaug homolog 1 OS=Mus musculus OX=10090 GN=Samd4a	Samd4a	78.359	3.2103	1.4	1	1	1	0.862	0.835	0.811	1.189	1.144	1.227	0.725		0.73		0.661		0.704	0.000199603
Q9QZR9	Collagen alpha-4(IV) chain OS=Mus musculus OX=10090 GN=Col4a4	Col4a4	164.09	8.9522	3	4	4	4	0.872	0.847	0.801	1.047	1.191	1.335	0.833	0.23106	0.711	0.0105042	0.6	6.2367e-05	0.705	0.0098038
Q3V3R4	Integrin alpha-1 OS=Mus musculus OX=10090 GN=Itga1	Itga1	130.81	310.61	20.6	28	53	28	0.819	0.877	0.829	1.23	1.081	1.263	0.666	1e-32	0.811	1e-32	0.656	1e-32	0.706	0.0027569
Q01730	Ras suppressor protein 1 OS=Mus musculus OX=10090 GN=Rsu1	Rsu1	31.55	168.58	50.5	13	39	13	0.826	0.845	0.857	1.225	1.075	1.28	0.674	1e-32	0.786	1e-32	0.67	1e-32	0.706	0.0029632
Q0P557	Mitochondria-eating protein OS=Mus musculus OX=10090 GN=Spata18	Spata18	60.397	25.174	16.2	8	9	8	0.869	0.82	0.843	1.138	1.101	1.346	0.764	0.00086071	0.745	1.88216e-05	0.626	5.5653e-07	0.706	0.0059196
Q9Z0F7	Gamma-synuclein OS=Mus musculus OX=10090 GN=Sncg	Sncg	13.159	31.807	43.9	4	6	3	0.835	0.936	0.742	1.149	1.253	1.156	0.727	0.0044844	0.747	0.121161	0.642	0.079877	0.706	0.0084156
Q9D385	ADP-ribosylation factor-like protein 2-binding protein OS=Mus musculus OX=10090 GN=Arl2bp	Arl2bp	18.754	39.089	12.9	2	2	2	0.818	0.863	0.833	1.23	1.145	1.179	0.665		0.754		0.707		0.707	0.000183029
P11531	Dystrophin OS=Mus musculus OX=10090 GN=Dmd	Dmd	425.83	89.695	5.4	18	21	18	0.834	0.805	0.842	1.07	1.213	1.224	0.779	0.00031612	0.664	1.50039e-05	0.688	1.3575e-07	0.707	0.00163613
Q8VHK1	Caskin-2 OS=Mus musculus OX=10090 GN=Caskin2	Caskin2	126.78	36.898	7.7	9	9	8	0.852	0.817	0.866	1.146	1.117	1.322	0.743	6.0953e-05	0.731	2.0941e-05	0.655	2.1963e-06	0.707	0.0033791
P70257	Nuclear factor 1 X-type OS=Mus musculus OX=10090 GN=Nfix	Nfix	53.394	20.47	15.4	8	9	5	0.839	0.848	0.833	1.051	1.213	1.298	0.798	0.03138	0.699	0.0068637	0.642	0.055322	0.707	0.031703
P02469	Laminin subunit beta-1 OS=Mus musculus OX=10090 GN=Lamb1	Lamb1	197.09	323.31	33.4	53	95	53	0.83	0.85	0.839	1.16	1.13	1.264	0.716	1e-32	0.752	1e-32	0.664	1e-32	0.709	0.00057824
P09055	Integrin beta-1 OS=Mus musculus OX=10090 GN=Itgb1	Itgb1	88.231	323.31	31.5	23	60	23	0.824	0.838	0.845	1.197	1.073	1.268	0.688	1e-32	0.781	1e-32	0.666	1.62437e-12	0.709	0.020318
Q02257	Junction plakoglobin OS=Mus musculus OX=10090 GN=Jup	Jup	81.8	323.31	47.2	23	42	20	0.81	0.873	0.832	1.183	1.221	1.14	0.685	1e-32	0.715	1e-32	0.73	1e-32	0.71	0.0003174
Q8CHU3	Epsin-2 OS=Mus musculus OX=10090 GN=Epn2	Epn2	63.471	51.183	13.6	7	13	7	0.821	0.826	0.868	1.141	1.1	1.301	0.72	3.699e-09	0.751	1.8595e-07	0.667	4.0577e-09	0.71	0.0032244
P06837	Neuromodulin OS=Mus musculus OX=10090 GN=Gap43	Gap43	23.632	72.761	55.1	8	11	8	0.776	0.912	0.821	1.246	1.147	1.143	0.623	1.3639e-10	0.795	1.0265e-07	0.718	3.4554e-08	0.71	0.0033355
Q91X97	Neurocalcin-delta OS=Mus musculus OX=10090 GN=Ncald	Ncald	22.245	18.795	40.4	9	15	3	0.766	0.903	0.851	1.28	1.279	0.983	0.598	0.049144	0.706	0.0082153	0.866	0.40984	0.711	0.028662
P00329	Alcohol dehydrogenase 1 OS=Mus musculus OX=10090 GN=Adh1	Adh1	39.771	56.535	27.7	12	20	12	0.823	0.854	0.86	1.132	1.203	1.229	0.727	2.70672e-13	0.71	3.5413e-11	0.7	1e-32	0.712	0.00027562
Q02013	Aquaporin-1 OS=Mus musculus OX=10090 GN=Aqp1	Aqp1	28.793	55.47	13.8	3	8	3	0.822	0.883	0.807	1.23	1.102	1.197	0.668	3.9508e-05	0.801	0.0057391	0.674	8.6281e-07	0.712	0.00138246
Q8R310	Transmembrane and coiled-coil domain protein 3 OS=Mus musculus OX=10090 GN=Tmcc3	Tmcc3	53.721	3.8184	4.2	2	2	2	0.822	0.888	0.812	1.231	1.252	1.058	0.668	0.024361	0.709	0.0118564	0.767	0.032162	0.712	0.0050419
Q9QYR9	Acyl-coenzyme A thioesterase 2, mitochondrial OS=Mus musculus OX=10090 GN=Acot2	Acot2	49.656	20.682	22.7	10	20	3	0.843	0.876	0.828	1.207	1.121	1.246	0.698	2.3273e-06	0.781	5.882e-05	0.665	7.8543e-05	0.713	0.00067766
Q9DC07	LIM zinc-binding domain-containing Nebulette OS=Mus musculus OX=10090 GN=Nebl	Nebl	31.113	256.72	71.9	20	43	19	0.853	0.816	0.839	1.137	1.122	1.261	0.75	1e-32	0.727	1e-32	0.665	1.62437e-12	0.713	0.00098468
Q64727	Vinculin OS=Mus musculus OX=10090 GN=Vcl	Vcl	116.72	323.31	70.5	78	236	78	0.816	0.854	0.851	1.212	1.083	1.234	0.673	1e-32	0.789	1.62448e-12	0.69	1e-32	0.714	0.00151757
P30115	Glutathione S-transferase A3 OS=Mus musculus OX=10090 GN=Gsta3	Gsta3	25.36	86.618	36.7	8	25	6	0.86	0.854	0.762	1.337	1.189	0.94	0.643	5.3865e-09	0.718	3.8371e-09	0.811	0.00038132	0.714	0.04172
Q60847	Collagen alpha-1(XII) chain OS=Mus musculus OX=10090 GN=Col12a1	Col12a1	340.21	10.488	2.3	7	8	7	0.873	0.772	0.853	1.018	1.302	1.176	0.858	0.0080182	0.593	0.0010437	0.725	0.0113185	0.715	0.0146375
Q9D1N2	Glycosylphosphatidylinositol-anchored high density lipoprotein-binding protein 1 OS=Mus musculus OX=10090 GN=Gpihbp1	Gpihbp1	24.566	35.775	21.9	4	5	4	0.858	0.844	0.891	1.267	1.14	1.212	0.677	0.0150017	0.74	0.021523	0.735	0.0142448	0.716	0.00065578
Q9R069	Basal cell adhesion molecule OS=Mus musculus OX=10090 GN=Bcam	Bcam	67.669	323.31	54.3	23	61	23	0.84	0.842	0.853	1.199	1.108	1.235	0.701	1e-32	0.76	1e-32	0.691	1e-32	0.716	0.0094999
Q60854	Serpin B6 OS=Mus musculus OX=10090 GN=Serpinb6	Serpinb6	42.598	159.16	44.4	14	42	14	0.833	0.848	0.85	1.187	1.281	1.069	0.702	1e-32	0.662	1e-32	0.795	3.50275e-13	0.716	0.024401
Q80ZJ1	Ras-related protein Rap-2a OS=Mus musculus OX=10090 GN=Rap2a	Rap2a	20.642	70.073	51.4	7	9	4	0.839	0.826	0.858	1.187	1.137	1.194	0.707	0.0072789	0.726	0.0086597	0.719	0.0336	0.717	6.1094e-05
O08553	Dihydropyrimidinase-related protein 2 OS=Mus musculus OX=10090 GN=Dpysl2	Dpysl2	62.277	323.31	68.5	26	93	23	0.859	0.836	0.838	1.224	1.165	1.146	0.702	1e-32	0.718	1e-32	0.731	1e-32	0.717	0.0001017
P47738	Aldehyde dehydrogenase, mitochondrial OS=Mus musculus OX=10090 GN=Aldh2	Aldh2	56.537	323.31	50.9	23	64	20	0.861	0.816	0.843	1.228	1.12	1.167	0.701	1e-32	0.729	1e-32	0.722	1e-32	0.717	0.00042098
Q8K007	Extracellular sulfatase Sulf-1 OS=Mus musculus OX=10090 GN=Sulf1	Sulf1	100.92	1.418	0.8	1	1	1	0.842	0.852	0.84	1.197	1.082	1.256	0.703		0.787		0.669		0.717	0.0173376
Q61087	Laminin subunit beta-3 OS=Mus musculus OX=10090 GN=Lamb3	Lamb3	128.9	323.31	51.8	51	83	51	0.87	0.817	0.842	1.066	1.16	1.297	0.816	1e-32	0.704	1e-32	0.649	1e-32	0.718	0.0052962
Q8VHE6	Dynein heavy chain 5, axonemal OS=Mus musculus OX=10090 GN=Dnah5	Dnah5	527.55	9.9699	1.2	6	6	6	0.861	0.852	0.837	1.044	1.28	1.229	0.825	0.039895	0.666	0.067761	0.681	0.062298	0.718	0.034782
Q8CHH9	Septin-8 OS=Mus musculus OX=10090 GN=Sept8	Sept8	49.812	139	48.7	17	27	14	0.868	0.848	0.83	1.204	1.112	1.226	0.721	1.88738e-15	0.763	2.4201e-09	0.677	9.10827e-13	0.719	0.00054115
A3KGF9	Coiled-coil domain-containing protein 9B OS=Mus musculus OX=10090 GN=Ccdc9b	Ccdc9b	58.688	3.9995	5.9	3	3	3	0.839	0.888	0.812	1.125	1.221	1.187	0.746		0.727		0.684		0.719	0.00074023
P21619	Lamin-B2 OS=Mus musculus OX=10090 GN=Lmnb2	Lmnb2	67.317	323.31	57.9	34	60	29	0.851	0.831	0.862	1.175	1.076	1.282	0.724	1e-32	0.772	1e-32	0.672	1e-32	0.72	0.0032367
Q99JP6	Homer protein homolog 3 OS=Mus musculus OX=10090 GN=Homer3	Homer3	39.694	36.805	24.4	8	9	8	0.847	0.85	0.849	1.17	1.106	1.262	0.724	0.00037528	0.769	3.0195e-07	0.673	9.2093e-07	0.72	0.0133582
Q71LX4	Talin-2 OS=Mus musculus OX=10090 GN=Tln2	Tln2	253.62	323.31	31.4	64	92	47	0.875	0.825	0.858	1.117	1.21	1.219	0.783	5.4533e-09	0.682	3.82139e-13	0.704	9.54792e-15	0.721	0.00058041
P18608	Non-histone chromosomal protein HMG-14 OS=Mus musculus OX=10090 GN=Hmgn1	Hmgn1	10.152	1.6051	8.3	1	2	1	0.914	0.784	0.848	1.051	1.086	1.395	0.87	0.038537	0.722	0.031918	0.608	0.020558	0.721	0.032357
Q9CZJ2	Heat shock 70 kDa protein 12B OS=Mus musculus OX=10090 GN=Hspa12b	Hspa12b	76.118	160.46	36.5	24	38	24	0.828	0.855	0.837	1.122	1.103	1.264	0.738	1.23235e-14	0.775	4.04121e-14	0.662	1e-32	0.722	0.00180099
Q9D2N4	Dystrobrevin alpha OS=Mus musculus OX=10090 GN=Dtna	Dtna	84.066	92.091	20.6	13	18	9	0.83	0.874	0.83	1.049	1.131	1.329	0.791	9.2752e-08	0.773	0.000116098	0.625	1.1763e-07	0.722	0.0111213
Q91V24	ATP-binding cassette sub-family A member 7 OS=Mus musculus OX=10090 GN=Abca7	Abca7	236.88	2.6287	0.9	2	2	2	0.851	0.843	0.852	1.143	1.072	1.312	0.745		0.786		0.649		0.722	0.032624
Q9CY66	H/ACA ribonucleoprotein complex subunit 1 OS=Mus musculus OX=10090 GN=Gar1	Gar1	23.474	11.528	18.6	4	4	4	0.929	0.766	0.854	0.967	1.206	1.359	0.961	0.3592	0.635	0.153782	0.628	0.073956	0.722	0.048985
O08967	Cytohesin-3 OS=Mus musculus OX=10090 GN=Cyth3	Cyth3	46.279	33.822	21.3	7	8	3	0.825	0.906	0.814	1.237	1.099	1.183	0.667	0.0129624	0.824	0.0105227	0.688	0.131381	0.723	0.0025557
A6X8Z5	Rho GTPase-activating protein 31 OS=Mus musculus OX=10090 GN=Arhgap31	Arhgap31	155.27	126.57	17.8	20	21	20	0.849	0.824	0.799	1.058	1.074	1.288	0.802	0.0052554	0.767	2.0238e-05	0.62	1.7873e-06	0.723	0.0080985
Q4LFA9	Semaphorin-3G OS=Mus musculus OX=10090 GN=Sema3g	Sema3g	86.694	4.3976	1.3	1	1	1	0.873	0.841	0.836	1.047	1.128	1.354	0.834		0.746		0.617		0.723	0.0146794
P16546	Spectrin alpha chain, non-erythrocytic 1 OS=Mus musculus OX=10090 GN=Sptan1	Sptan1	284.59	323.31	73	179	433	178	0.838	0.859	0.847	1.223	1.102	1.19	0.685	1e-32	0.779	1e-32	0.712	1e-32	0.724	0.00054293
Q04736	Tyrosine-protein kinase Yes OS=Mus musculus OX=10090 GN=Yes1	Yes1	60.629	24.921	15	8	11	3	0.839	0.822	0.86	1.109	1.114	1.261	0.757	0.0104843	0.738	0.0134158	0.682	2.0852e-05	0.724	0.00186387
Q925F2	Endothelial cell-selective adhesion molecule OS=Mus musculus OX=10090 GN=Esam	Esam	41.81	105.72	30.2	9	15	9	0.845	0.858	0.831	1.171	1.058	1.273	0.722	3.1331e-10	0.811	1.9166e-07	0.653	1.3846e-09	0.724	0.0041021
Q6DFV3	Rho GTPase-activating protein 21 OS=Mus musculus OX=10090 GN=Arhgap21	Arhgap21	215.74	21.989	1.5	2	2	2	0.876	0.872	0.803	1.029	1.359	1.135	0.851		0.642		0.707		0.724	0.021284
P98203	Armadillo repeat protein deleted in velo-cardio-facial syndrome homolog OS=Mus musculus OX=10090 GN=Arvcf	Arvcf	105.06	46.143	8.1	6	6	6	0.849	0.866	0.835	1.172	1.234	1.11	0.724	1.52363e-05	0.702	0.036378	0.752	0.068758	0.725	0.00058127
O88851	Putative hydrolase RBBP9 OS=Mus musculus OX=10090 GN=Rbbp9	Rbbp9	20.911	73.456	43	7	12	7	0.857	0.887	0.846	1.197	1.09	1.282	0.716	2.6635e-06	0.814	0.0011635	0.66	2.3374e-07	0.726	0.0029034
O54942	Claudin-5 OS=Mus musculus OX=10090 GN=Cldn5	Cldn5	23.054	3.4984	5	2	3	2	0.849	0.908	0.786	1.241	1.098	1.166	0.684	0.00114219	0.827	0.20454	0.674	0.167998	0.726	0.0041807
Q61235	Beta-2-syntrophin OS=Mus musculus OX=10090 GN=Sntb2	Sntb2	56.381	90.674	35.6	16	20	16	0.826	0.857	0.863	1.106	1.089	1.314	0.747	4.3261e-09	0.787	4.4059e-05	0.657	6.9876e-08	0.726	0.0067806
P26618	Platelet-derived growth factor receptor alpha OS=Mus musculus OX=10090 GN=Pdgfra	Pdgfra	122.68	30.125	7.1	6	6	5	0.877	0.841	0.804	1.12	1.064	1.291	0.783	0.072656	0.79	0.150579	0.623	0.009939	0.726	0.0072802
P21447	Multidrug resistance protein 1A OS=Mus musculus OX=10090 GN=Abcb1a	Abcb1a	140.64	95.924	16.1	17	19	8	0.844	0.858	0.863	1.222	1.104	1.204	0.691	0.000143033	0.777	1.99333e-05	0.717	4.4621e-06	0.727	0.00059927
Q91Z58	Uncharacterized protein C6orf132 homolog OS=Mus musculus OX=10090	---	127.88	5.7541	3.1	4	5	4	0.87	0.818	0.873	1.114	1.15	1.261	0.781	0.0033648	0.711	7.9388e-05	0.692	0.0048972	0.727	0.00173727
Q05909	Receptor-type tyrosine-protein phosphatase gamma OS=Mus musculus OX=10090 GN=Ptprg	Ptprg	161.24	8.1031	3.4	4	5	4	0.838	0.923	0.8	1.276	1.043	1.206	0.657	0.00028461	0.885	0.093256	0.663	0.00033698	0.727	0.0123397
Q9QZS0	Collagen alpha-3(IV) chain OS=Mus musculus OX=10090 GN=Col4a3	Col4a3	161.72	69.677	2.5	4	5	4	0.872	0.85	0.868	1.075	1.148	1.342	0.811	0.032336	0.74	0.00164192	0.647	0.00110044	0.727	0.041462
Q80V42	Carboxypeptidase M OS=Mus musculus OX=10090 GN=Cpm	Cpm	50.555	19.225	15.6	7	7	7	0.79	0.916	0.848	1.132	1.194	1.183	0.698	0.0058783	0.767	0.030284	0.717	0.0056427	0.728	0.0022228
Q8BG60	Thioredoxin-interacting protein OS=Mus musculus OX=10090 GN=Txnip	Txnip	44.363	20.782	6.3	2	3	2	0.833	0.893	0.839	1.026	1.116	1.379	0.812	0.0096021	0.8	0.0032579	0.608	0.0095585	0.728	0.026995
O70318	Band 4.1-like protein 2 OS=Mus musculus OX=10090 GN=Epb41l2	Epb41l2	109.94	323.31	58.8	53	89	49	0.852	0.857	0.829	1.209	1.145	1.127	0.705	1e-32	0.748	1e-32	0.736	1.62437e-12	0.729	0.000180475
O54983	Ketimine reductase mu-crystallin OS=Mus musculus OX=10090 GN=Crym	Crym	33.523	53.16	30	7	8	7	0.928	0.822	0.787	1.202	1.117	1.161	0.772	0.012221	0.736	0.0132566	0.678	0.0050822	0.729	0.0040607
A2AQ25	Sickle tail protein OS=Mus musculus OX=10090 GN=Skt	Skt	213.03	62.551	8.5	17	17	17	0.82	0.852	0.85	1.195	1.098	1.16	0.686	2.4789e-05	0.776	5.8765e-09	0.733	1.75668e-05	0.73	0.00034366
Q8BG95	Protein phosphatase 1 regulatory subunit 12B OS=Mus musculus OX=10090 GN=Ppp1r12b	Ppp1r12b	109.05	88.214	8.4	7	10	5	0.837	0.862	0.849	1.13	1.181	1.174	0.741	0.010855	0.73	0.0143047	0.723	0.0066997	0.731	4.1307e-05
Q7M757	Lys-63-specific deubiquitinase BRCC36-like OS=Mus musculus OX=10090 GN=C6.1al	C6.1al	33.079	2.2883	2.7	1	3	1	0.815	0.857	0.868	1.149	1.126	1.202	0.709	0.002176	0.761	0.047102	0.722	0.00031553	0.731	0.00032194
Q62470	Integrin alpha-3 OS=Mus musculus OX=10090 GN=Itga3	Itga3	116.74	113.7	17.2	16	25	16	0.84	0.856	0.873	1.155	1.119	1.242	0.727	1e-32	0.765	1.6022e-11	0.703	1e-32	0.731	0.00067736
B2RU80	Receptor-type tyrosine-protein phosphatase beta OS=Mus musculus OX=10090 GN=Ptprb	Ptprb	224.49	10.252	2.6	6	7	5	0.84	0.864	0.85	1.198	1.075	1.223	0.701	7.6195e-05	0.804	7.6516e-05	0.695	1.5187e-05	0.731	0.00156317
Q05793	Basement membrane-specific heparan sulfate proteoglycan core protein OS=Mus musculus OX=10090 GN=Hspg2	Hspg2	398.29	323.31	37.4	94	195	94	0.867	0.846	0.846	1.11	1.091	1.298	0.781	1.62448e-12	0.775	1e-32	0.652	1e-32	0.731	0.031001
P28843	Dipeptidyl peptidase 4 OS=Mus musculus OX=10090 GN=Dpp4	Dpp4	87.436	101.82	20.4	16	23	16	0.832	0.863	0.872	1.205	1.155	1.145	0.69	2.7179e-10	0.747	5.6165e-11	0.762	4.836e-10	0.732	0.000123126
Q7TQ62	Podocan OS=Mus musculus OX=10090 GN=Podn	Podn	68.717	1.7097	1.5	1	1	1	0.831	0.873	0.865	1.124	1.22	1.159	0.739		0.716		0.746		0.733	0.00039777
P82347	Delta-sarcoglycan OS=Mus musculus OX=10090 GN=Sgcd	Sgcd	32.133	21.795	19.4	5	6	5	0.848	0.889	0.847	1.089	1.246	1.189	0.779	0.002619	0.713	0.031901	0.712	0.0093239	0.733	0.00191696
O88502	High affinity cAMP-specific and IBMX-insensitive 3',5'-cyclic phosphodiesterase 8A OS=Mus musculus OX=10090 GN=Pde8a	Pde8a	93.17	2.0582	2.4	1	1	1	0.801	0.839	0.924	1.246	1.104	1.15	0.643		0.76		0.803		0.733	0.0048023
O70258	Epsilon-sarcoglycan OS=Mus musculus OX=10090 GN=Sgce	Sgce	49.735	6.2104	8	3	3	3	0.84	0.866	0.861	1.183	1.052	1.267	0.71		0.823		0.68		0.733	0.0050383
Q9WTY4	Aquaporin-5 OS=Mus musculus OX=10090 GN=Aqp5	Aqp5	28.274	3.164	8.7	2	3	2	0.865	0.768	0.936	1.135	1.185	1.178	0.762	0.28386	0.648	0.118695	0.795	0.46584	0.734	0.0061769
P97434	Myosin phosphatase Rho-interacting protein OS=Mus musculus OX=10090 GN=Mprip	Mprip	116.41	323.31	56	44	67	43	0.859	0.865	0.851	1.174	1.101	1.235	0.732	1e-32	0.786	1e-32	0.689	1e-32	0.734	0.0116192
Q8VCT4	Carboxylesterase 1D OS=Mus musculus OX=10090 GN=Ces1d	Ces1d	61.787	323.31	47.6	24	73	21	0.861	0.864	0.856	1.261	1.14	1.113	0.683	1e-32	0.758	1e-32	0.769	1e-32	0.734	0.0152382
P62761	Visinin-like protein 1 OS=Mus musculus OX=10090 GN=Vsnl1	Vsnl1	22.142	28.613	31.4	5	6	5	0.811	0.931	0.832	1.194	1.199	1.109	0.679	1.6047e-06	0.776	6.3581e-05	0.75	1.50988e-05	0.735	0.0033224
Q9DBR4	Amyloid-beta A4 precursor protein-binding family B member 2 OS=Mus musculus OX=10090 GN=Apbb2	Apbb2	83.2	9.7872	2.6	2	2	1	0.803	0.876	0.888	1.3	1.108	1.083	0.618		0.791		0.82		0.735	0.0096206
Q9R1Q7	Proteolipid protein 2 OS=Mus musculus OX=10090 GN=Plp2	Plp2	16.607	10.165	7.9	1	1	1	0.905	0.842	0.827	1.023	1.226	1.251	0.885		0.687		0.661		0.735	0.0120037
Q8BI08	Protein MAL2 OS=Mus musculus OX=10090 GN=Mal2	Mal2	19.094	6.777	6.3	1	2	1	0.862	0.833	0.88	1.104	1.103	1.293	0.781		0.755		0.681		0.736	0.0052807
P84091	AP-2 complex subunit mu OS=Mus musculus OX=10090 GN=Ap2m1	Ap2m1	49.654	100.22	29.4	12	19	12	0.905	0.797	0.868	0.991	1.211	1.289	0.913	0.107699	0.658	4.869e-10	0.673	3.73435e-12	0.736	0.026322
Q9CWL2	Zinc finger protein castor homolog 1 OS=Mus musculus OX=10090 GN=Casz1	Casz1	191.19	4.5644	0.6	1	1	1	0.854	0.852	0.869	1.101	1.107	1.292	0.776		0.77		0.673		0.736	0.028845
A2ASQ1	Agrin OS=Mus musculus OX=10090 GN=Agrn	Agrn	207.54	323.31	28.3	39	74	39	0.863	0.856	0.848	1.155	1.061	1.274	0.747	1e-32	0.807	1e-32	0.666	1.62437e-12	0.736	0.029115
Q91YE5	Bromodomain adjacent to zinc finger domain protein 2A OS=Mus musculus OX=10090 GN=Baz2a	Baz2a	209.62	3.4015	1.4	3	4	2	0.822	0.9	0.845	1.298	1.227	0.961	0.633		0.733		0.879		0.736	0.036002
Q8QZR5	Alanine aminotransferase 1 OS=Mus musculus OX=10090 GN=Gpt	Gpt	55.142	25.611	17.1	8	8	8	0.922	0.84	0.826	1.128	1.191	1.191	0.817	0.00121638	0.705	0.005442	0.694	0.000143664	0.737	0.00139542
Q8BZF8	Phosphoglucomutase-like protein 5 OS=Mus musculus OX=10090 GN=Pgm5	Pgm5	62.219	87.149	30.9	15	20	15	0.831	0.908	0.849	1.088	1.2	1.224	0.764	9.0273e-09	0.757	7.45189e-11	0.694	9.823e-09	0.737	0.0025164
O89103	Complement component C1q receptor OS=Mus musculus OX=10090 GN=Cd93	Cd93	69.354	101.21	20.2	9	17	9	0.875	0.844	0.834	1.231	1.029	1.204	0.711	2.8171e-09	0.82	5.1006e-07	0.693	1.7495e-11	0.737	0.0065595
Q9QUM0	Integrin alpha-IIb OS=Mus musculus OX=10090 GN=Itga2b	Itga2b	112.68	41.318	11.8	9	10	9	0.79	0.921	0.882	1.101	1.116	1.301	0.718	0.0060558	0.825	0.00021578	0.678	0.0070412	0.737	0.0124156
Q60714	Long-chain fatty acid transport protein 1 OS=Mus musculus OX=10090 GN=Slc27a1	Slc27a1	71.275	1.7878	2.3	2	2	2	0.946	0.746	0.87	1.343	1.127	1.008	0.704	0.103183	0.662	0.091883	0.863	0.078195	0.737	0.049221
Q9R1W5	Calcitonin gene-related peptide type 1 receptor OS=Mus musculus OX=10090 GN=Calcrl	Calcrl	53.264	42.841	11.9	5	11	5	0.87	0.854	0.853	1.245	1.119	1.128	0.699	2.2745e-07	0.763	0.00026117	0.756	7.7054e-05	0.738	0.00097622
Q9WV34	MAGUK p55 subfamily member 2 OS=Mus musculus OX=10090 GN=Mpp2	Mpp2	61.554	32.836	25.2	11	12	11	0.855	0.893	0.816	1.143	1.099	1.232	0.748	0.0003046	0.813	3.3608e-06	0.662	8.0671e-08	0.738	0.0020239
Q5SNZ0	Girdin OS=Mus musculus OX=10090 GN=Ccdc88a	Ccdc88a	215.92	3.6869	1.3	3	3	3	0.796	0.879	0.903	1.203	1.042	1.246	0.662		0.844		0.725		0.738	0.0106838
Q9D7J9	Enoyl-CoA hydratase domain-containing protein 3, mitochondrial OS=Mus musculus OX=10090 GN=Echdc3	Echdc3	32.402	11.988	13.3	3	3	3	0.86	0.877	0.838	1.216	1.127	1.143	0.707		0.778		0.733		0.739	0.00035559
Q8R0F9	SEC14-like protein 4 OS=Mus musculus OX=10090 GN=Sec14l4	Sec14l4	46.053	41.231	26.6	7	8	7	0.835	0.932	0.818	1.138	1.146	1.212	0.734	0.000117905	0.813	0.0029219	0.675	0.00057939	0.739	0.0025597
Q5NBX1	Protein cordon-bleu OS=Mus musculus OX=10090 GN=Cobl	Cobl	143.86	34.678	6	7	7	7	0.826	0.86	0.891	1.042	1.23	1.217	0.793	0.00037583	0.699	0.000158103	0.732	0.00045648	0.739	0.0065552
Q5DTX6	Junctional protein associated with coronary artery disease OS=Mus musculus OX=10090 GN=Jcad	Jcad	144.8	126.14	14.9	16	20	16	0.862	0.851	0.851	1.215	1.099	1.155	0.709	2.9184e-06	0.774	1.0808e-06	0.737	3.0646e-07	0.739	0.0093012
Q7TQJ1	MARVEL domain-containing protein 1 OS=Mus musculus OX=10090 GN=Marveld1	Marveld1	19.086	1.8945	8.1	2	2	2	0.762	0.875	0.946	1.138	1.136	1.22	0.67	0.053642	0.77	0.33546	0.775	0.042982	0.739	0.0105955
Q8VEB1	G protein-coupled receptor kinase 5 OS=Mus musculus OX=10090 GN=Grk5	Grk5	67.732	8.2911	6.6	3	3	2	0.864	0.867	0.847	1.178	1.06	1.251	0.733		0.818		0.677		0.739	0.025563
Q05BC3	Echinoderm microtubule-associated protein-like 1 OS=Mus musculus OX=10090 GN=Eml1	Eml1	89.679	62.671	14.1	12	18	11	0.83	0.865	0.856	1.151	1.104	1.194	0.721	2.3989e-09	0.784	7.7639e-08	0.717	5.491e-09	0.74	0.00030408
P45591	Cofilin-2 OS=Mus musculus OX=10090 GN=Cfl2	Cfl2	18.709	42.93	68.7	11	22	9	0.856	0.877	0.848	1.174	1.185	1.124	0.729	2.4479e-10	0.74	9.1402e-10	0.754	1.1251e-09	0.741	9.8473e-05
Q9CZC8	Secernin-1 OS=Mus musculus OX=10090 GN=Scrn1	Scrn1	46.325	57.375	23.4	9	10	9	0.878	0.824	0.856	1.206	1.134	1.111	0.728	0.00061732	0.727	7.9385e-05	0.77	9.5577e-05	0.741	0.00062414
Q9R0M4	Podocalyxin OS=Mus musculus OX=10090 GN=Podxl	Podxl	53.389	75.995	18.9	6	10	6	0.859	0.883	0.838	1.188	1.078	1.215	0.723	0.00161831	0.819	0.0030999	0.69	9.5873e-05	0.741	0.00167807
Q8VCR7	Protein ABHD14B OS=Mus musculus OX=10090 GN=Abhd14b	Abhd14b	22.45	64.448	48.1	7	14	7	0.86	0.873	0.842	1.191	1.065	1.218	0.722	3.3403e-07	0.82	4.3173e-06	0.691	2.2841e-09	0.741	0.0022422
P0C605	cGMP-dependent protein kinase 1 OS=Mus musculus OX=10090 GN=Prkg1	Prkg1	76.35	75.2	21.8	13	16	12	0.819	0.919	0.838	1.145	1.114	1.217	0.715	5.2173e-07	0.825	3.1483e-06	0.689	4.9739e-07	0.741	0.0023806
Q9QZS3	Protein numb homolog OS=Mus musculus OX=10090 GN=Numb	Numb	70.812	80.302	20.5	11	16	9	0.845	0.855	0.869	1.148	1.052	1.261	0.736	1.119e-08	0.813	0.00028004	0.689	5.1235e-11	0.742	0.030663
P26043	Radixin OS=Mus musculus OX=10090 GN=Rdx	Rdx	68.542	214.31	59.5	42	115	28	0.844	0.881	0.865	1.217	1.099	1.164	0.694	1e-32	0.802	1e-32	0.743	1e-32	0.744	0.00077781
Q3LAC4	Phosphatidylinositol 3,4,5-trisphosphate-dependent Rac exchanger 2 protein OS=Mus musculus OX=10090 GN=Prex2	Prex2	181.72	11.04	2.9	5	5	5	0.818	0.83	0.938	1.231	1.089	1.157	0.665		0.762		0.811		0.744	0.0060968
P08207	Protein S100-A10 OS=Mus musculus OX=10090 GN=S100a10	S100a10	11.186	65.464	45.4	3	14	3	0.857	0.868	0.862	1.224	1.126	1.129	0.7	2.1383e-05	0.771	0.000158868	0.764	0.00085732	0.744	0.0086354
O54865	Guanylate cyclase soluble subunit beta-1 OS=Mus musculus OX=10090 GN=Gucy1b1	Gucy1b1	70.597	323.31	41.9	20	33	20	0.831	0.868	0.884	1.194	1.086	1.185	0.696	8.8845e-10	0.799	3.5862e-11	0.746	4.44089e-16	0.745	0.0011777
O08911	Mitogen-activated protein kinase 12 OS=Mus musculus OX=10090 GN=Mapk12	Mapk12	42.043	2.1775	10.9	3	3	3	0.872	0.816	0.903	1.089	1.127	1.264	0.801		0.724		0.714		0.745	0.0055246
P19221	Prothrombin OS=Mus musculus OX=10090 GN=F2	F2	70.268	239.2	35.1	22	41	22	0.821	0.902	0.849	1.188	0.966	1.3	0.691	1.62448e-12	0.934	2.1753e-05	0.653	1e-32	0.745	0.035295
Q8BGN2	UPF0462 protein C4orf33 homolog OS=Mus musculus OX=10090 GN=D3Ertd751e	D3Ertd751e	22.46	1.6888	3.6	1	1	1	0.851	0.882	0.861	1.182	1.105	1.184	0.72		0.798		0.727		0.747	0.00031754
O70423	Membrane primary amine oxidase OS=Mus musculus OX=10090 GN=Aoc3	Aoc3	84.533	102.31	25.1	16	26	16	0.878	0.868	0.852	1.232	1.13	1.117	0.713	1.0764e-08	0.768	8.9131e-07	0.763	2.6772e-11	0.747	0.00082135
Q9WUP0	Receptor activity-modifying protein 2 OS=Mus musculus OX=10090 GN=Ramp2	Ramp2	21.017	11.216	13.2	3	4	3	0.867	0.844	0.884	1.163	1.174	1.132	0.745	0.187476	0.719	0.008758	0.781	0.070321	0.748	7.6972e-05
Q02858	Angiopoietin-1 receptor OS=Mus musculus OX=10090 GN=Tek	Tek	125.7	12.157	5.3	5	5	4	0.851	0.857	0.883	1.219	1.214	1.032	0.698	0.022764	0.706	0.037739	0.856	0.33494	0.748	0.0067841
Q684R7	FRAS1-related extracellular matrix protein 1 OS=Mus musculus OX=10090 GN=Frem1	Frem1	244.54	1.6034	0.4	1	1	1	0.896	0.875	0.83	0.986	1.179	1.314	0.909		0.742		0.632		0.748	0.030504
P97927	Laminin subunit alpha-4 OS=Mus musculus OX=10090 GN=Lama4	Lama4	201.82	323.31	31.9	47	65	47	0.862	0.882	0.854	1.123	1.12	1.224	0.768	1e-32	0.787	1e-32	0.698	1e-32	0.749	0.00072062
Q9WTQ5	A-kinase anchor protein 12 OS=Mus musculus OX=10090 GN=Akap12	Akap12	180.69	323.31	37.8	44	72	44	0.854	0.874	0.854	1.231	1.14	1.078	0.694	1e-32	0.767	1e-32	0.792	1e-32	0.749	0.00183594
Q80VQ1	Leucine-rich repeat-containing protein 1 OS=Mus musculus OX=10090 GN=Lrrc1	Lrrc1	59.411	12.032	15.6	8	9	5	0.902	0.834	0.86	1.163	1.087	1.216	0.776	0.039136	0.767	0.0118429	0.707	0.030462	0.749	0.00191997
Q8R2G4	Ecto-ADP-ribosyltransferase 3 OS=Mus musculus OX=10090 GN=Art3	Art3	42.014	1.488	6.5	2	3	2	0.976	0.797	0.822	1.094	1.198	1.173	0.892		0.665		0.701		0.749	0.0131169
Q9D666	SUN domain-containing protein 1 OS=Mus musculus OX=10090 GN=Sun1	Sun1	101.98	48.48	15.2	13	15	13	0.772	0.856	0.906	1.051	1.094	1.238	0.735	0.063777	0.782	0.034636	0.732	0.034836	0.749	0.0132022
Q8R054	Sushi repeat-containing protein SRPX2 OS=Mus musculus OX=10090 GN=Srpx2	Srpx2	53.14	1.8359	1.9	1	1	1	0.872	0.891	0.839	1.028	1.158	1.289	0.848		0.769		0.651		0.749	0.0135047
P06728	Apolipoprotein A-IV OS=Mus musculus OX=10090 GN=Apoa4	Apoa4	45.029	323.31	65.1	25	45	25	0.833	0.893	0.864	1.225	0.978	1.254	0.68	1e-32	0.913	2.2783e-08	0.689	1.62459e-12	0.749	0.025776
Q8R2R9	AP-3 complex subunit mu-2 OS=Mus musculus OX=10090 GN=Ap3m2	Ap3m2	46.916	-2	6.7	3	3	1	0.847	0.862	0.897	1.017	1.17	1.287	0.833		0.737		0.697		0.75	0.0158797
Q9JLZ3	Methylglutaconyl-CoA hydratase, mitochondrial OS=Mus musculus OX=10090 GN=Auh	Auh	33.395	3.1357	9.2	3	3	3	0.884	0.843	0.871	1.224	1.113	1.122	0.722	0.0143217	0.757	0.054484	0.776	0.034444	0.751	0.00104079
P59242	Cingulin OS=Mus musculus OX=10090 GN=Cgn	Cgn	136.45	323.31	40.3	44	65	44	0.857	0.861	0.89	1.127	1.085	1.261	0.76	1.62437e-12	0.794	1e-32	0.706	1e-32	0.751	0.0036612
Q8CJ61	CKLF-like MARVEL transmembrane domain-containing protein 4 OS=Mus musculus OX=10090 GN=Cmtm4	Cmtm4	22.921	7.5101	9.1	2	4	2	0.871	0.838	0.891	1.074	1.126	1.26	0.811	0.00036437	0.744	0.0020044	0.707	0.0002402	0.751	0.0049786
Q9QXD8	LIM domain-containing protein 1 OS=Mus musculus OX=10090 GN=Limd1	Limd1	71.421	83.267	23.7	12	13	12	0.873	0.901	0.836	1.192	1.056	1.223	0.732	4.1988e-06	0.853	0.0037368	0.684	8.6267e-07	0.752	0.0048405
Q8BIE6	FERM domain-containing protein 4A OS=Mus musculus OX=10090 GN=Frmd4a	Frmd4a	113.88	7.0784	2.4	2	2	2	0.882	0.837	0.888	1.062	1.135	1.268	0.831		0.737		0.7		0.752	0.0068246
Q3UJD6	Ubiquitin carboxyl-terminal hydrolase 19 OS=Mus musculus OX=10090 GN=Usp19	Usp19	150.55	17.929	3.9	4	6	4	0.758	0.956	0.892	1.216	0.997	1.252	0.623		0.959		0.712		0.752	0.045602
Q62469	Integrin alpha-2 OS=Mus musculus OX=10090 GN=Itga2	Itga2	128.95	27.28	7.6	7	8	7	0.838	0.861	0.901	1.116	1.098	1.237	0.751	0.00104172	0.784	0.0026384	0.728	5.7549e-05	0.753	0.0027618
Q9D7X3	Dual specificity protein phosphatase 3 OS=Mus musculus OX=10090 GN=Dusp3	Dusp3	20.472	113.51	36.2	5	11	5	0.86	0.852	0.874	1.22	1.05	1.163	0.705	8.2809e-08	0.811	0.00050262	0.752	0.000104645	0.753	0.0033
O55222	Integrin-linked protein kinase OS=Mus musculus OX=10090 GN=Ilk	Ilk	51.373	290.49	45.4	19	41	19	0.846	0.859	0.871	1.088	1.081	1.254	0.778	1e-32	0.795	1.11022e-16	0.695	1e-32	0.753	0.0045798
P10833	Ras-related protein R-Ras OS=Mus musculus OX=10090 GN=Rras	Rras	23.764	137.56	49.5	12	24	11	0.85	0.874	0.877	1.094	1.09	1.269	0.777	1.046e-07	0.802	3.9525e-06	0.691	1.1282e-10	0.753	0.0053206
Q99JR5	Tubulointerstitial nephritis antigen-like OS=Mus musculus OX=10090 GN=Tinagl1	Tinagl1	52.664	142.52	54.9	15	26	15	0.872	0.834	0.875	1.036	1.051	1.34	0.842	6.625e-07	0.794	7.5833e-07	0.653	3.23253e-12	0.753	0.031137
Q9ES46	Beta-parvin OS=Mus musculus OX=10090 GN=Parvb	Parvb	41.669	76.795	30.4	9	15	8	0.843	0.825	0.87	1.092	1.07	1.203	0.772	0.0023386	0.771	0.00198138	0.723	7.783e-05	0.754	0.002022
P54310	Hormone-sensitive lipase OS=Mus musculus OX=10090 GN=Lipe	Lipe	83.347	27.194	17.5	10	10	10	0.903	0.836	0.871	1.252	1.082	1.128	0.721	0.00067732	0.773	0.00180025	0.772	0.52358	0.754	0.0045003
P39655	Arachidonate 12-lipoxygenase, 12S-type OS=Mus musculus OX=10090 GN=Alox12	Alox12	75.389	22.951	11.9	7	7	7	0.846	0.91	0.858	1.1	1.052	1.308	0.769		0.865		0.656		0.755	0.0169012
P15208	Insulin receptor OS=Mus musculus OX=10090 GN=Insr	Insr	155.61	13.832	3.9	5	5	4	0.954	0.794	0.861	1.072	1.095	1.29	0.89		0.725		0.667		0.755	0.023719
Q8BWT1	3-ketoacyl-CoA thiolase, mitochondrial OS=Mus musculus OX=10090 GN=Acaa2	Acaa2	41.829	323.31	67.5	19	56	19	0.868	0.859	0.882	1.208	1.136	1.108	0.719	1e-32	0.756	1.62437e-12	0.796	1e-32	0.756	0.00047917
Q8R5M0	PDZ domain-containing protein GIPC3 OS=Mus musculus OX=10090 GN=Gipc3	Gipc3	32.108	18.537	14.1	3	3	3	0.863	0.895	0.856	1.085	1.127	1.246	0.795	0.102836	0.794	0.118843	0.687	0.107136	0.756	0.0030611
Q9CWS0	N(G),N(G)-dimethylarginine dimethylaminohydrolase 1 OS=Mus musculus OX=10090 GN=Ddah1	Ddah1	31.381	94.335	52.3	13	17	12	0.847	0.876	0.884	1.263	1.098	1.088	0.671	1.803e-13	0.798	3.2928e-08	0.812	1.7018e-07	0.756	0.0051393
Q6ZPF4	Formin-like protein 3 OS=Mus musculus OX=10090 GN=Fmnl3	Fmnl3	117.17	30.258	11.6	11	11	7	0.822	0.898	0.906	1.169	1.033	1.27	0.703	0.0157399	0.869	0.014341	0.713	0.35026	0.756	0.0149229
Q4ACU6	SH3 and multiple ankyrin repeat domains protein 3 OS=Mus musculus OX=10090 GN=Shank3	Shank3	185.39	114.6	14	20	27	20	0.881	0.85	0.882	1.069	1.077	1.31	0.824	1.94559e-05	0.789	2.4326e-06	0.673	1.7208e-11	0.756	0.0152433
Q8K2I3	Dimethylaniline monooxygenase [N-oxide-forming] 2 OS=Mus musculus OX=10090 GN=Fmo2	Fmo2	60.974	228.21	34.2	18	40	18	0.826	0.921	0.885	1.06	1.12	1.296	0.779	8.88178e-16	0.822	4.73144e-12	0.683	1e-32	0.757	0.0153634
Q3U0S6	Ras-interacting protein 1 OS=Mus musculus OX=10090 GN=Rasip1	Rasip1	103.56	240.59	33.7	23	31	23	0.859	0.873	0.872	1.067	1.102	1.27	0.805	4.3911e-09	0.792	1.34115e-13	0.687	1e-32	0.757	0.036078
P97333	Neuropilin-1 OS=Mus musculus OX=10090 GN=Nrp1	Nrp1	103	150.94	20.6	15	19	15	0.855	0.869	0.878	1.162	1.12	1.149	0.736	4.6081e-07	0.776	1.5263e-06	0.764	2.0921e-06	0.758	3.6069e-05
Q8VHQ3	Protein phosphatase 1 regulatory inhibitor subunit 16B OS=Mus musculus OX=10090 GN=Ppp1r16b	Ppp1r16b	63.57	8.2697	6.2	3	4	3	0.883	0.875	0.854	1.199	1.145	1.102	0.736		0.764		0.775		0.758	0.00046266
Q62261	Spectrin beta chain, non-erythrocytic 1 OS=Mus musculus OX=10090 GN=Sptbn1	Sptbn1	274.22	323.31	69.7	153	364	147	0.852	0.882	0.875	1.201	1.104	1.135	0.709	1e-32	0.799	1e-32	0.771	1e-32	0.758	0.00050436
Q8VCC9	Spondin-1 OS=Mus musculus OX=10090 GN=Spon1	Spon1	90.82	98.625	22.3	15	18	15	0.848	0.884	0.873	1.237	1.05	1.149	0.686	2.92766e-13	0.842	4.3399e-10	0.76	1.5427e-10	0.758	0.004957
P63024	Vesicle-associated membrane protein 3 OS=Mus musculus OX=10090 GN=Vamp3	Vamp3	11.48	88.584	54.4	4	10	2	0.803	0.911	0.896	1.14	1.161	1.144	0.704	0.071183	0.785	0.040076	0.783	0.031296	0.758	0.0199151
Q9WVC3	Caveolin-2 OS=Mus musculus OX=10090 GN=Cav2	Cav2	18.227	81.288	28.4	3	6	3	0.876	0.86	0.862	1.081	1.128	1.213	0.81	0.086377	0.762	0.0048041	0.711	0.0075596	0.759	0.00129974
Q8K4B0	Metastasis-associated protein MTA1 OS=Mus musculus OX=10090 GN=Mta1	Mta1	80.797	11.774	9.1	7	8	4	0.906	0.832	0.877	0.966	1.185	1.296	0.938	0.120722	0.702	0.0055627	0.677	0.00177812	0.759	0.040764
P21279	Guanine nucleotide-binding protein G(q) subunit alpha OS=Mus musculus OX=10090 GN=Gnaq	Gnaq	42.158	93.906	46.2	15	23	10	0.882	0.862	0.882	1.112	1.11	1.235	0.793	1.3347e-08	0.777	9.2757e-08	0.714	2.7957e-09	0.76	0.00162048
Q8CGB3	Uveal autoantigen with coiled-coil domains and ankyrin repeats OS=Mus musculus OX=10090 GN=Uaca	Uaca	160.81	104.25	12.7	17	21	16	0.846	0.911	0.863	1.167	1.069	1.213	0.725	8.9661e-07	0.852	0.00025851	0.711	2.6524e-07	0.76	0.0032245
P61148	Fibroblast growth factor 1 OS=Mus musculus OX=10090 GN=Fgf1	Fgf1	17.417	13.094	22.6	3	4	3	0.818	0.879	0.916	1.202	1.157	1.079	0.681	0.003142	0.76	0.0089642	0.849	0.015316	0.76	0.00388
Q8BGV3	Tumor-associated calcium signal transducer 2 OS=Mus musculus OX=10090 GN=Tacstd2	Tacstd2	35.574	7.7261	10.4	3	4	3	0.91	0.833	0.879	1.042	1.118	1.291	0.873	0.139378	0.745	0.0117435	0.681	0.0060808	0.76	0.0163375
P50285	Dimethylaniline monooxygenase [N-oxide-forming] 1 OS=Mus musculus OX=10090 GN=Fmo1	Fmo1	59.914	154.77	35	16	29	16	0.869	0.852	0.89	1.114	1.107	1.209	0.78	4.16778e-13	0.77	1.0533e-11	0.736	1e-32	0.761	0.00093773
Q8VCW8	Acyl-CoA synthetase family member 2, mitochondrial OS=Mus musculus OX=10090 GN=Acsf2	Acsf2	67.95	151.15	29.6	15	25	15	0.894	0.851	0.874	1.191	1.083	1.166	0.751	5.49272e-12	0.786	2.4749e-09	0.75	2.8995e-10	0.761	0.00106361
Q9Z2M6	Ubiquitin-like protein 3 OS=Mus musculus OX=10090 GN=Ubl3	Ubl3	13.18	14.454	24.8	3	3	3	0.778	0.918	0.932	1.064	1.284	1.1	0.731		0.715		0.847		0.762	0.029478
Q8BWF0	Succinate-semialdehyde dehydrogenase, mitochondrial OS=Mus musculus OX=10090 GN=Aldh5a1	Aldh5a1	55.968	58.062	19.7	7	8	7	0.866	0.878	0.87	1.144	1.128	1.154	0.757	0.00030298	0.778	0.00037531	0.754	0.00088088	0.763	2.0358e-06
Q9JHI5	Isovaleryl-CoA dehydrogenase, mitochondrial OS=Mus musculus OX=10090 GN=Ivd	Ivd	46.325	86.485	31.6	13	24	13	0.882	0.862	0.877	1.238	1.107	1.092	0.712	1.74305e-14	0.779	1.1685e-08	0.803	6.7511e-11	0.763	0.0026156
O88491	Histone-lysine N-methyltransferase, H3 lysine-36 and H4 lysine-20 specific OS=Mus musculus OX=10090 GN=Nsd1	Nsd1	284.08	2.0898	0.5	2	2	2	0.883	0.857	0.881	1.224	1.056	1.155	0.721		0.812		0.763		0.763	0.0036397
Q8BZI0	Actin filament-associated protein 1-like 1 OS=Mus musculus OX=10090 GN=Afap1l1	Afap1l1	86.637	109.23	15.8	8	10	8	0.86	0.884	0.867	1.133	1.118	1.164	0.759	0.000178189	0.791	0.002061	0.745	0.00069903	0.765	4.4397e-05
Q80W04	Transmembrane and coiled-coil domains protein 2 OS=Mus musculus OX=10090 GN=Tmcc2	Tmcc2	77.053	104.93	23.1	13	19	13	0.851	0.911	0.879	1.193	1.137	1.124	0.713	2.5326e-11	0.801	1.0922e-06	0.782	5.9785e-08	0.765	0.00056067
Q9Z0P4	Paralemmin-1 OS=Mus musculus OX=10090 GN=Palm	Palm	41.614	46.746	25.3	8	11	7	0.859	0.888	0.865	1.19	1.069	1.157	0.722	0.0026968	0.831	8.3258e-05	0.748	3.7319e-07	0.765	0.00135902
Q9QXY6	EH domain-containing protein 3 OS=Mus musculus OX=10090 GN=Ehd3	Ehd3	60.82	14.01	33.8	15	25	6	0.851	0.875	0.905	1.072	1.143	1.225	0.794	0.065937	0.766	0.0152766	0.739	0.033597	0.765	0.0032608
Q9ERL9	Guanylate cyclase soluble subunit alpha-1 OS=Mus musculus OX=10090 GN=Gucy1a1	Gucy1a1	77.587	220.02	32.7	19	35	19	0.824	0.919	0.889	1.192	1.077	1.17	0.691	1e-32	0.853	2.3667e-05	0.76	1.0962e-11	0.765	0.0039804
P25976	Nucleolar transcription factor 1 OS=Mus musculus OX=10090 GN=Ubtf	Ubtf	89.508	35.822	11.9	8	10	8	0.916	0.802	0.88	0.985	1.119	1.294	0.93	0.075998	0.717	0.00039604	0.68	2.0755e-05	0.765	0.040184
P62071	Ras-related protein R-Ras2 OS=Mus musculus OX=10090 GN=Rras2	Rras2	23.399	73.193	42.2	8	16	7	0.879	0.867	0.885	1.152	1.029	1.26	0.763	5.3333e-10	0.843	3.2676e-07	0.702	1.50346e-12	0.765	0.046019
P29387	Guanine nucleotide-binding protein subunit beta-4 OS=Mus musculus OX=10090 GN=Gnb4	Gnb4	37.379	82.05	51.8	14	23	8	0.866	0.886	0.879	1.147	1.074	1.212	0.755	0.00190203	0.825	0.0066772	0.725	0.000157732	0.766	0.00173883
Q6PEE2	CBP80/20-dependent translation initiation factor OS=Mus musculus OX=10090 GN=Ctif	Ctif	67.83	5.7223	4	2	2	2	0.886	0.834	0.915	1.017	1.176	1.246	0.871		0.709		0.734		0.766	0.0164402
O88952	Protein lin-7 homolog C OS=Mus musculus OX=10090 GN=Lin7c	Lin7c	21.834	48.51	35.5	6	6	6	0.887	0.857	0.86	1.14	1.121	1.13	0.778	3.8515e-06	0.764	0.00070011	0.761	0.00166477	0.768	2.2442e-05
Q6Q477	Plasma membrane calcium-transporting ATPase 4 OS=Mus musculus OX=10090 GN=Atp2b4	Atp2b4	133.07	73.964	21.5	23	36	13	0.834	0.945	0.855	1.108	1.108	1.209	0.753	4.7378e-09	0.853	6.6352e-07	0.707	1.5327e-09	0.769	0.0053823
Q9JIA7	Sphingosine kinase 2 OS=Mus musculus OX=10090 GN=Sphk2	Sphk2	65.617	4.5668	4.9	2	2	2	0.953	0.879	0.807	1.013	1.127	1.291	0.941		0.78		0.625		0.769	0.037818
P15532	Nucleoside diphosphate kinase A OS=Mus musculus OX=10090 GN=Nme1	Nme1	17.208	54.993	77.6	12	30	6	1.132	1.164	1.111	0.919	0.919	0.783	1.232	2.3846e-06	1.267	1.544e-08	1.419	1.65663e-05	1.3	0.0085837
Q9Z1G4	V-type proton ATPase 116 kDa subunit a isoform 1 OS=Mus musculus OX=10090 GN=Atp6v0a1	Atp6v0a1	96.466	91.873	15	13	16	13	1.133	1.111	1.162	0.868	0.892	0.857	1.305	2.1546e-05	1.246	2.2484e-05	1.356	0.008598	1.301	0.000117395
Q93092	Transaldolase OS=Mus musculus OX=10090 GN=Taldo1	Taldo1	37.387	102.1	43	18	35	18	1.138	1.112	1.133	0.917	0.854	0.83	1.241	5.20695e-14	1.302	1e-32	1.365	1.3017e-11	1.301	0.0009807
Q9Z2X2	26S proteasome non-ATPase regulatory subunit 10 OS=Mus musculus OX=10090 GN=Psmd10	Psmd10	25.083	6.9794	12.6	2	2	2	1.1	1.178	1.121	0.953	0.819	0.84	1.154	0.30864	1.438	0.0143753	1.335	0.055564	1.301	0.0065773
Q9WTP6	Adenylate kinase 2, mitochondrial OS=Mus musculus OX=10090 GN=Ak2	Ak2	26.468	92.739	62.8	12	22	12	1.182	1.111	1.113	0.931	0.909	0.778	1.27	1.13e-07	1.222	0.000119106	1.431	2.96611e-11	1.301	0.0113211
P46664	Adenylosuccinate synthetase isozyme 2 OS=Mus musculus OX=10090 GN=Adss	Adss	50.02	161.46	41.4	15	22	13	1.129	1.125	1.151	0.852	0.891	0.872	1.325	1.9859e-07	1.263	3.8837e-07	1.32	1.5954e-09	1.302	5.8553e-05
Q9DB43	Zinc finger protein-like 1 OS=Mus musculus OX=10090 GN=Zfpl1	Zfpl1	34.155	3.2335	3.2	1	1	1	1.081	1.172	1.153	0.808	0.99	0.818	1.338		1.184		1.41		1.302	0.0189185
P35979	60S ribosomal protein L12 OS=Mus musculus OX=10090 GN=Rpl12	Rpl12	17.804	102.05	53.9	7	15	7	1.146	1.115	1.132	0.855	0.896	0.852	1.34	5.8049e-08	1.244	1.6768e-06	1.329	1.3263e-06	1.303	0.000122586
Q9D0F3	Protein ERGIC-53 OS=Mus musculus OX=10090 GN=Lman1	Lman1	57.788	81.238	38.3	14	20	14	1.072	1.161	1.173	0.914	0.878	0.822	1.173	0.00034299	1.322	1.1394e-07	1.427	0.00054317	1.303	0.0032409
Q810A3	Tetratricopeptide repeat protein 9C OS=Mus musculus OX=10090 GN=Ttc9c	Ttc9c	19.997	8.8394	8.2	1	1	1	1.114	1.099	1.188	0.943	0.879	0.785	1.181		1.25		1.513		1.305	0.0101998
P17439	Glucosylceramidase OS=Mus musculus OX=10090 GN=Gba	Gba	57.621	22.076	9.9	4	5	4	1.115	1.089	1.134	0.788	0.955	0.815	1.415	0.0081185	1.14	0.3198	1.391	0.0087841	1.305	0.0111401
P63242	Eukaryotic translation initiation factor 5A-1 OS=Mus musculus OX=10090 GN=Eif5a	Eif5a	16.832	199.02	55.8	11	27	11	1.161	1.146	1.119	0.86	0.88	0.884	1.35	1.4392e-09	1.302	1.2675e-07	1.266	7.6252e-09	1.306	4.0826e-05
P62962	Profilin-1 OS=Mus musculus OX=10090 GN=Pfn1	Pfn1	14.957	193.61	74.3	9	51	9	1.106	1.14	1.129	0.899	0.843	0.842	1.23	2.17792e-12	1.352	1.9984e-15	1.341	2.96585e-12	1.306	0.00033741
P06797	Cathepsin L1 OS=Mus musculus OX=10090 GN=Ctsl	Ctsl	37.547	33.323	18.9	5	6	5	1.204	1.138	1.048	0.83	0.863	0.903	1.451	0.08496	1.319	0.09088	1.161	0.33864	1.306	0.0048428
P47791	Glutathione reductase, mitochondrial OS=Mus musculus OX=10090 GN=Gsr	Gsr	53.662	172.93	44	16	28	16	1.172	1.105	1.126	0.827	0.824	0.954	1.417	2.27596e-14	1.341	2.2654e-11	1.18	4.5207e-06	1.306	0.0062825
Q9EPJ9	ADP-ribosylation factor GTPase-activating protein 1 OS=Mus musculus OX=10090 GN=Arfgap1	Arfgap1	45.288	51.908	19.3	6	8	6	1.144	1.095	1.172	0.807	0.908	0.894	1.418	0.169122	1.206	0.103722	1.311	0.0087646	1.307	0.003056
Q9CQK7	RWD domain-containing protein 1 OS=Mus musculus OX=10090 GN=Rwdd1	Rwdd1	27.785	6.6974	11.1	3	6	3	1.098	1.129	1.201	0.959	0.818	0.843	1.145	0.0120248	1.38	0.000118358	1.425	0.0153983	1.308	0.0081993
Q9DCJ9	N-acetylneuraminate lyase OS=Mus musculus OX=10090 GN=Npl	Npl	35.13	47.528	15.3	4	6	4	1.091	1.134	1.209	0.817	0.844	0.965	1.335	0.0024443	1.344	0.00044178	1.253	0.026502	1.308	0.0102761
O08528	Hexokinase-2 OS=Mus musculus OX=10090 GN=Hk2	Hk2	102.53	164.13	29.9	22	28	18	1.202	1.074	1.108	0.8	0.979	0.809	1.502	9.0906e-10	1.097	0.21928	1.37	0.000115507	1.308	0.021079
Q8C0I1	Alkyldihydroxyacetonephosphate synthase, peroxisomal OS=Mus musculus OX=10090 GN=Agps	Agps	71.683	66.301	13.8	6	7	6	1.179	1.056	1.15	0.797	0.849	0.94	1.479	0.000104296	1.244	0.0047601	1.223	0.046257	1.309	0.009862
Q61753	D-3-phosphoglycerate dehydrogenase OS=Mus musculus OX=10090 GN=Phgdh	Phgdh	56.585	113.73	28.1	12	21	12	1.213	1.057	1.124	0.895	0.908	0.789	1.355	7.2693e-10	1.164	3.545e-05	1.425	4.8592e-06	1.309	0.0107024
O88738	Baculoviral IAP repeat-containing protein 6 OS=Mus musculus OX=10090 GN=Birc6	Birc6	532.16	70.228	4.7	21	23	21	1.119	1.136	1.137	0.824	0.89	0.876	1.358	1.3992e-06	1.276	1.2898e-07	1.298	2.0905e-05	1.31	0.00035869
Q99L85	Elongator complex protein 5 OS=Mus musculus OX=10090 GN=Elp5	Elp5	33.497	2.3411	2.7	1	1	1	1.133	1.1	1.18	0.803	0.914	0.889	1.411		1.204		1.327		1.31	0.003622
Q9R0E2	Procollagen-lysine,2-oxoglutarate 5-dioxygenase 1 OS=Mus musculus OX=10090 GN=Plod1	Plod1	83.594	34.526	7.3	5	6	5	1.098	1.125	1.188	0.89	0.913	0.8	1.234	0.108959	1.232	0.0098013	1.485	0.16768	1.31	0.0043593
O89079	Coatomer subunit epsilon OS=Mus musculus OX=10090 GN=Cope	Cope	34.567	98.933	41.9	8	12	8	1.089	1.153	1.137	0.907	0.895	0.778	1.201	8.3014e-05	1.288	0.00112371	1.461	3.6419e-08	1.31	0.0063842
Q7TQH0	Ataxin-2-like protein OS=Mus musculus OX=10090 GN=Atxn2l	Atxn2l	110.65	60.43	10.2	12	14	11	1.153	1.129	1.142	0.886	0.902	0.824	1.301	1.1721e-06	1.252	1.8519e-06	1.386	0.000175227	1.311	0.00066086
P47955	60S acidic ribosomal protein P1 OS=Mus musculus OX=10090 GN=Rplp1	Rplp1	11.475	60.472	74.6	3	6	3	1.105	1.147	1.149	0.965	0.858	0.772	1.145	0.046839	1.337	1.6933e-05	1.488	0.00147986	1.311	0.0139392
E9Q555	E3 ubiquitin-protein ligase RNF213 OS=Mus musculus OX=10090 GN=Rnf213	Rnf213	584.78	258.43	12.1	52	59	52	1.14	1.106	1.13	0.837	0.911	0.826	1.362	4.86833e-12	1.214	2.9447e-08	1.368	1.53568e-05	1.312	0.00104289
Q9D3U0	Putative tRNA pseudouridine synthase Pus10 OS=Mus musculus OX=10090 GN=Pus10	Pus10	59.71	3.7977	3.4	2	2	2	1.157	1.082	1.174	0.839	0.863	0.899	1.379		1.254		1.306		1.312	0.00107849
Q6TEK5	Vitamin K epoxide reductase complex subunit 1-like protein 1 OS=Mus musculus OX=10090 GN=Vkorc1l1	Vkorc1l1	19.778	4.2366	15.3	3	4	3	1.104	1.265	1.075	0.828	0.833	0.963	1.333	0.00063698	1.519	0.0392	1.116	0.045864	1.312	0.0182604
Q9R0E1	Procollagen-lysine,2-oxoglutarate 5-dioxygenase 3 OS=Mus musculus OX=10090 GN=Plod3	Plod3	84.921	21.755	13.5	8	11	8	1.179	1.112	1.116	0.879	0.902	0.814	1.341	4.1992e-08	1.233	3.2549e-06	1.371	0.00034451	1.313	0.00165805
O70252	Heme oxygenase 2 OS=Mus musculus OX=10090 GN=Hmox2	Hmox2	35.738	30.955	27.3	8	16	8	1.123	1.153	1.153	0.899	0.857	0.854	1.249	1.5517e-07	1.345	2.7327e-07	1.35	2.0027e-05	1.314	0.000124604
Q9ERN0	Secretory carrier-associated membrane protein 2 OS=Mus musculus OX=10090 GN=Scamp2	Scamp2	36.464	43.858	12.2	3	6	3	1.168	1.195	1.048	0.913	0.864	0.816	1.279	0.0043371	1.383	0.0060557	1.284	0.047439	1.315	0.0061955
Q9QXG2	Rab proteins geranylgeranyltransferase component A 1 OS=Mus musculus OX=10090 GN=Chm	Chm	73.976	4.2453	3.2	2	2	2	1.163	1.135	1.115	0.94	0.874	0.779	1.237	0.119624	1.299	0.20062	1.431	0.00024343	1.316	0.0077401
P27808	Alpha-1,3-mannosyl-glycoprotein 2-beta-N-acetylglucosaminyltransferase OS=Mus musculus OX=10090 GN=Mgat1	Mgat1	51.69	16.007	10.5	4	6	4	1.148	1.149	1.122	0.833	0.887	0.877	1.378	0.27034	1.295	0.223	1.279	0.38442	1.317	0.00018478
Q91VX2	Ubiquitin-associated protein 2 OS=Mus musculus OX=10090 GN=Ubap2	Ubap2	117.96	62.084	3.5	3	3	3	1.167	1.076	1.171	0.878	0.925	0.79	1.329	0.0106373	1.163	0.173565	1.482	0.110918	1.317	0.0068987
Q8QZY1	Eukaryotic translation initiation factor 3 subunit L OS=Mus musculus OX=10090 GN=Eif3l	Eif3l	66.612	141.39	25.9	13	22	13	1.123	1.127	1.133	0.867	0.89	0.811	1.295	1.3707e-10	1.266	2.162e-07	1.397	7.8573e-08	1.317	0.0099603
Q5SWT3	Solute carrier family 25 member 35 OS=Mus musculus OX=10090 GN=Slc25a35	Slc25a35	32.63	19.412	13.7	4	4	4	1.073	1.19	1.155	0.908	0.909	0.778	1.182		1.309		1.485		1.317	0.0099758
Q8BQ30	Phostensin OS=Mus musculus OX=10090 GN=Ppp1r18	Ppp1r18	65.629	27.602	18.5	10	11	10	1.171	1.039	1.181	0.803	0.954	0.818	1.458	0.000101876	1.089	0.60336	1.444	1.89183e-05	1.317	0.0156353
Q9Z2G6	Protein sel-1 homolog 1 OS=Mus musculus OX=10090 GN=Sel1l	Sel1l	88.339	59.508	16.8	10	10	10	1.23	1.023	1.181	0.8	0.862	0.946	1.537	0.00189657	1.187	0.024103	1.248	0.138144	1.317	0.020679
Q64514	Tripeptidyl-peptidase 2 OS=Mus musculus OX=10090 GN=Tpp2	Tpp2	139.88	150.38	23.5	28	38	28	1.09	1.176	1.17	0.869	0.893	0.844	1.254	1e-32	1.317	1e-32	1.386	5.68434e-14	1.318	0.00071922
Q05D44	Eukaryotic translation initiation factor 5B OS=Mus musculus OX=10090 GN=Eif5b	Eif5b	137.61	174.17	22.6	26	31	26	1.161	1.133	1.134	0.884	0.863	0.851	1.313	2.9586e-11	1.313	6.40599e-14	1.333	1.7815e-11	1.319	3.7521e-05
Q9D8N0	Elongation factor 1-gamma OS=Mus musculus OX=10090 GN=Eef1g	Eef1g	50.06	149.39	47.4	22	45	22	1.127	1.158	1.129	0.889	0.891	0.808	1.268	1e-32	1.3	1.1887e-09	1.397	2.45937e-12	1.319	0.00113936
Q3U7R1	Extended synaptotagmin-1 OS=Mus musculus OX=10090 GN=Esyt1	Esyt1	121.55	323.31	39	34	62	34	1.136	1.13	1.144	0.882	0.852	0.85	1.288	1e-32	1.326	6.66134e-16	1.346	1.81022e-12	1.32	2.2058e-05
P47758	Signal recognition particle receptor subunit beta OS=Mus musculus OX=10090 GN=Srprb	Srprb	29.579	88.374	36.1	7	9	7	1.15	1.122	1.138	0.889	0.844	0.851	1.294	3.8139e-06	1.329	0.00104416	1.337	0.014337	1.32	9.7501e-05
Q9D1Q6	Endoplasmic reticulum resident protein 44 OS=Mus musculus OX=10090 GN=Erp44	Erp44	46.852	171.85	46.3	17	27	17	1.145	1.144	1.1	0.869	0.883	0.815	1.318	2.80886e-14	1.296	1.0663e-10	1.35	5.4731e-07	1.32	0.00056127
Q8BKC5	Importin-5 OS=Mus musculus OX=10090 GN=Ipo5	Ipo5	123.59	323.31	34.6	29	47	29	1.11	1.131	1.162	0.874	0.896	0.809	1.27	1e-32	1.262	1.68532e-12	1.436	1e-32	1.32	0.00115565
P35242	Pulmonary surfactant-associated protein A OS=Mus musculus OX=10090 GN=Sftpa1	Sftpa1	26.157	138.75	31.9	7	33	7	0.996	1.257	1.17	0.882	0.781	0.93	1.129	0.0061624	1.609	1.77023e-05	1.258	9.21e-07	1.32	0.0328
P14576	Signal recognition particle 54 kDa protein OS=Mus musculus OX=10090 GN=Srp54	Srp54	55.72	110.47	36.3	16	19	16	1.14	1.11	1.138	0.873	0.884	0.808	1.306	1.0415e-08	1.256	1.77248e-05	1.408	0.000139364	1.321	0.00068413
Q01768	Nucleoside diphosphate kinase B OS=Mus musculus OX=10090 GN=Nme2	Nme2	17.363	158.01	84.2	13	37	7	1.186	1.141	1.092	0.928	0.88	0.78	1.278	8.577e-08	1.297	2.2409e-06	1.4	1.3262e-08	1.321	0.0077601
P49935	Pro-cathepsin H OS=Mus musculus OX=10090 GN=Ctsh	Ctsh	37.17	145.14	35.1	7	18	7	1.118	1.148	1.136	0.839	0.893	0.839	1.333	3.4391e-08	1.286	1.61084e-05	1.354	0.000175008	1.323	0.00022246
Q9QY06	Unconventional myosin-IXb OS=Mus musculus OX=10090 GN=Myo9b	Myo9b	238.83	26.457	5	10	10	10	1.182	1.161	1.078	0.856	0.832	0.898	1.381	0.0048621	1.395	0.022381	1.2	0.29332	1.323	0.00147589
Q3TBD2	Rho GTPase-activating protein 45 OS=Mus musculus OX=10090 GN=Arhgap45	Arhgap45	122.9	105.1	17.5	15	19	15	1.167	1.108	1.139	0.833	0.828	0.919	1.401	2.4602e-05	1.338	4.2269e-05	1.239	0.039244	1.323	0.00160377
O54782	Epididymis-specific alpha-mannosidase OS=Mus musculus OX=10090 GN=Man2b2	Man2b2	115.61	8.467	4.6	5	5	5	1.152	1.156	1.099	0.824	0.927	0.824	1.398	0.00036319	1.247	0.0087152	1.334	0.003277	1.323	0.0027029
Q8R1U1	Conserved oligomeric Golgi complex subunit 4 OS=Mus musculus OX=10090 GN=Cog4	Cog4	88.66	4.5917	5.5	5	6	5	1.103	1.218	1.103	0.892	0.92	0.777	1.237		1.324		1.42		1.323	0.0102961
Q99LJ1	Tissue alpha-L-fucosidase OS=Mus musculus OX=10090 GN=Fuca1	Fuca1	52.28	5.9333	4.4	2	3	2	1.11	1.153	1.161	0.902	0.887	0.798	1.231	0.0031172	1.3	0.0160637	1.455	0.092998	1.324	0.0023171
Q8VEH8	Endoplasmic reticulum lectin 1 OS=Mus musculus OX=10090 GN=Erlec1	Erlec1	54.906	20.666	9.5	5	6	5	1.142	1.145	1.122	0.884	0.845	0.841	1.292	0.042318	1.355	0.0056562	1.334	0.046439	1.326	7.9367e-05
O08795	Glucosidase 2 subunit beta OS=Mus musculus OX=10090 GN=Prkcsh	Prkcsh	58.792	125.51	30.5	18	32	18	1.132	1.174	1.121	0.953	0.864	0.768	1.188	1.0469e-11	1.359	6.2803e-11	1.46	4.14002e-13	1.326	0.0111032
P58021	Transmembrane 9 superfamily member 2 OS=Mus musculus OX=10090 GN=Tm9sf2	Tm9sf2	75.329	63.18	16.2	8	12	8	1.136	1.12	1.125	0.837	0.915	0.798	1.357	7.3992e-07	1.224	0.00025558	1.41	6.4733e-05	1.326	0.0196006
Q9CQ86	Migration and invasion enhancer 1 OS=Mus musculus OX=10090 GN=Mien1	Mien1	12.295	5.4678	22.6	3	3	3	1.048	1.097	1.284	0.91	0.933	0.742	1.152		1.176		1.73		1.326	0.040578
Q9D1M0	Protein SEC13 homolog OS=Mus musculus OX=10090 GN=Sec13	Sec13	35.565	143.57	46.6	15	22	15	1.117	1.157	1.131	0.888	0.894	0.784	1.258	1.3494e-08	1.294	1.4105e-10	1.443	1.1999e-07	1.327	0.002921
Q9JIG8	PRA1 family protein 2 OS=Mus musculus OX=10090 GN=Praf2	Praf2	19.478	19.533	20.8	3	3	3	1.091	1.21	1.155	0.877	0.967	0.761	1.244	0.00052323	1.251	0.009338	1.518	0.0098989	1.327	0.0193569
Q8BH24	Transmembrane 9 superfamily member 4 OS=Mus musculus OX=10090 GN=Tm9sf4	Tm9sf4	74.692	78.017	14.2	8	11	8	1.153	1.136	1.177	0.843	0.92	0.847	1.368	2.2356e-05	1.235	0.00162379	1.39	0.00170111	1.328	0.00070386
Q9D1M4	Eukaryotic translation elongation factor 1 epsilon-1 OS=Mus musculus OX=10090 GN=Eef1e1	Eef1e1	19.859	13.413	25.9	5	6	5	1.137	1.186	1.108	0.89	0.887	0.801	1.278	0.083423	1.337	0.022815	1.383	0.164822	1.331	0.00198018
Q60865	Caprin-1 OS=Mus musculus OX=10090 GN=Caprin1	Caprin1	78.168	46.724	18.1	13	19	13	1.148	1.081	1.149	0.903	0.918	0.717	1.271	2.1617e-07	1.178	0.00161845	1.603	1.1596e-07	1.331	0.023905
Q9WTK5	Nuclear factor NF-kappa-B p100 subunit OS=Mus musculus OX=10090 GN=Nfkb2	Nfkb2	96.831	57.718	13.9	10	12	9	1.198	1.077	1.185	0.837	0.86	0.9	1.431	0.00096283	1.252	0.031055	1.317	0.029277	1.332	0.00199975
P24668	Cation-dependent mannose-6-phosphate receptor OS=Mus musculus OX=10090 GN=M6pr	M6pr	31.172	57.014	36.7	9	13	9	1.128	1.159	1.149	0.933	0.88	0.764	1.209	7.6878e-09	1.317	2.9649e-06	1.504	1.5382e-06	1.333	0.039778
Q9Z0N1	Eukaryotic translation initiation factor 2 subunit 3, X-linked OS=Mus musculus OX=10090 GN=Eif2s3x	Eif2s3x	51.065	125.95	33.7	13	23	13	1.136	1.157	1.159	0.838	0.889	0.861	1.356	3.704e-09	1.301	1.0136e-08	1.346	6.2119e-05	1.334	9.6788e-05
P49138	MAP kinase-activated protein kinase 2 OS=Mus musculus OX=10090 GN=Mapkapk2	Mapkapk2	44.049	34.338	21.5	8	8	5	1.134	1.117	1.186	0.832	0.928	0.817	1.363	0.0064629	1.204	0.153341	1.452	0.076001	1.334	0.0026965
P35991	Tyrosine-protein kinase BTK OS=Mus musculus OX=10090 GN=Btk	Btk	76.437	15.625	11.8	6	6	5	1.164	1.099	1.176	0.786	0.893	0.899	1.481	0.024745	1.231	0.060576	1.308	0.0168361	1.334	0.0039583
Q9CQE7	Endoplasmic reticulum-Golgi intermediate compartment protein 3 OS=Mus musculus OX=10090 GN=Ergic3	Ergic3	43.208	20.535	12.3	4	4	4	1.108	1.257	1.072	0.855	0.919	0.802	1.296	0.040919	1.368	0.00992	1.337	0.08706	1.334	0.0100006
Q9CZN7	Serine hydroxymethyltransferase, mitochondrial OS=Mus musculus OX=10090 GN=Shmt2	Shmt2	55.758	85.119	28	12	18	11	1.211	1.079	1.135	0.821	0.898	0.847	1.475	1.70916e-05	1.202	0.0129784	1.34	0.006496	1.335	0.0024619
Q07113	Cation-independent mannose-6-phosphate receptor OS=Mus musculus OX=10090 GN=Igf2r	Igf2r	273.81	81.484	9.1	23	25	23	1.118	1.166	1.139	0.908	0.874	0.783	1.231	1.5301e-11	1.334	1.9907e-09	1.455	2.0952e-08	1.335	0.0032351
Q9JIK5	Nucleolar RNA helicase 2 OS=Mus musculus OX=10090 GN=Ddx21	Ddx21	93.55	93.731	28.2	18	22	18	1.22	1.064	1.133	0.794	0.824	0.942	1.537	3.9963e-09	1.291	1.85798e-05	1.203	0.00043913	1.335	0.0113035
O35206	Collagen alpha-1(XV) chain OS=Mus musculus OX=10090 GN=Col15a1	Col15a1	140.47	22.04	5.2	6	6	6	1.217	1.137	1.118	0.893	0.946	0.757	1.363	0.00078268	1.202	0.03066	1.477	0.00095584	1.337	0.0147371
O35601	FYN-binding protein 1 OS=Mus musculus OX=10090 GN=Fyb1	Fyb1	90.054	43.731	10.5	7	7	7	1.14	1.148	1.128	0.788	0.903	0.864	1.447	0.000118674	1.271	0.0158842	1.306	0.0105208	1.337	0.0186586
Q3UMW7	MAP kinase-activated protein kinase 3 OS=Mus musculus OX=10090 GN=Mapkapk3	Mapkapk3	43.293	10.192	10.4	4	4	1	1.219	1.04	1.182	0.819	0.778	0.975	1.488		1.337		1.212		1.338	0.024882
Q8VDP3	[F-actin]-monooxygenase MICAL1 OS=Mus musculus OX=10090 GN=Mical1	Mical1	116.78	61.791	14	13	14	13	1.142	1.13	1.145	0.835	0.858	0.859	1.368	2.7008e-07	1.317	2.2881e-08	1.333	0.000559	1.339	4.2575e-06
Q3V3R1	Monofunctional C1-tetrahydrofolate synthase, mitochondrial OS=Mus musculus OX=10090 GN=Mthfd1l	Mthfd1l	105.73	58.538	15.3	14	17	13	1.196	1.126	1.133	0.852	0.861	0.867	1.404	2.6336e-09	1.308	0.174184	1.307	0.00090428	1.339	0.000121967
Q8R180	ERO1-like protein alpha OS=Mus musculus OX=10090 GN=Ero1a	Ero1a	54.084	88.108	29.3	11	18	11	1.154	1.133	1.158	0.884	0.804	0.884	1.305	1.2156e-07	1.409	6.1351e-05	1.31	0.00060321	1.339	0.00082012
Q3UM18	Large subunit GTPase 1 homolog OS=Mus musculus OX=10090 GN=Lsg1	Lsg1	73.156	4.195	4.3	3	3	3	1.076	1.152	1.217	0.847	0.891	0.835	1.27	0.022102	1.293	0.036757	1.457	0.025616	1.339	0.0020226
Q6ZQ58	La-related protein 1 OS=Mus musculus OX=10090 GN=Larp1	Larp1	121.12	94.339	9.8	9	11	9	1.17	1.125	1.125	0.84	0.838	0.872	1.393	1.51893e-05	1.342	3.5475e-08	1.29	0.0064361	1.341	8.4655e-05
Q9DBG7	Signal recognition particle receptor subunit alpha OS=Mus musculus OX=10090 GN=Srpra	Srpra	69.622	100.29	26.9	18	25	18	1.141	1.162	1.136	0.815	0.886	0.863	1.4	7.28417e-13	1.312	2.26152e-13	1.316	7.0269e-09	1.341	0.00032402
Q9D1A2	Cytosolic non-specific dipeptidase OS=Mus musculus OX=10090 GN=Cndp2	Cndp2	52.767	317.07	54.1	23	55	23	1.14	1.118	1.176	0.883	0.866	0.812	1.291	1.62448e-12	1.291	1.4056e-08	1.448	1.62437e-12	1.341	0.00055829
P61161	Actin-related protein 2 OS=Mus musculus OX=10090 GN=Actr2	Actr2	44.76	206.02	42.1	14	33	14	1.144	1.153	1.14	0.876	0.848	0.838	1.306	1.9984e-15	1.36	8.88178e-16	1.36	1.14686e-13	1.342	2.3838e-05
Q99ML1	Bcl-2-binding component 3 OS=Mus musculus OX=10090 GN=Bbc3	Bbc3	20.748	1.4688	3.6	1	1	1	1.199	1.065	1.179	0.828	0.894	0.844	1.448		1.191		1.397		1.342	0.0025447
Q8K4S1	1-phosphatidylinositol 4,5-bisphosphate phosphodiesterase epsilon-1 OS=Mus musculus OX=10090 GN=Plce1	Plce1	255.04	1.3363	0.7	2	2	2	1.202	1.091	1.148	0.854	0.952	0.758	1.407	0.0009605	1.146	0.126821	1.515	0.079921	1.342	0.0141027
Q571I9	Aldehyde dehydrogenase family 16 member A1 OS=Mus musculus OX=10090 GN=Aldh16a1	Aldh16a1	84.755	87.236	12.6	9	11	9	1.155	1.136	1.131	0.822	0.859	0.865	1.405	1.283e-06	1.322	0.0124953	1.308	2.4479e-05	1.344	6.3451e-05
Q9DCD0	6-phosphogluconate dehydrogenase, decarboxylating OS=Mus musculus OX=10090 GN=Pgd	Pgd	53.247	307.4	50.5	22	46	22	1.153	1.137	1.152	0.837	0.83	0.892	1.378	1.62448e-12	1.37	1e-32	1.291	8.068e-11	1.345	0.00021717
P99027	60S acidic ribosomal protein P2 OS=Mus musculus OX=10090 GN=Rplp2	Rplp2	11.651	148.19	60.9	6	18	6	1.138	1.141	1.164	0.924	0.871	0.765	1.232	4.5477e-06	1.31	0.00052467	1.522	9.82547e-14	1.345	0.033516
Q8K2I4	Beta-mannosidase OS=Mus musculus OX=10090 GN=Manba	Manba	100.83	15.71	8.9	7	8	7	1.113	1.191	1.166	0.849	0.849	0.879	1.311	0.0064159	1.403	0.00045745	1.327	0.0105646	1.347	0.00021532
Q9QZE5	Coatomer subunit gamma-1 OS=Mus musculus OX=10090 GN=Copg1	Copg1	97.512	279.92	35.8	24	44	21	1.145	1.176	1.157	0.868	0.896	0.816	1.319	1e-32	1.312	1.75238e-12	1.418	1.0798e-10	1.348	0.00046344
Q923B6	Metalloreductase STEAP4 OS=Mus musculus OX=10090 GN=Steap4	Steap4	52.993	63.676	21.7	7	10	7	1.229	1.061	1.181	0.894	0.936	0.744	1.375	0.0029011	1.134	0.30372	1.587	0.00155515	1.348	0.021797
Q9CYL5	Golgi-associated plant pathogenesis-related protein 1 OS=Mus musculus OX=10090 GN=Glipr2	Glipr2	17.09	52.404	28.6	3	5	3	1.126	1.142	1.196	0.762	0.87	0.935	1.478	0.0069606	1.313	0.0035165	1.279	0.122538	1.349	0.0084196
Q8BHN1	Gamma-taxilin OS=Mus musculus OX=10090 GN=Txlng	Txlng	60.308	7.7622	3.4	1	1	1	1.133	1.249	1.077	0.745	0.921	0.898	1.521		1.356		1.199		1.349	0.0193597
P17182	Alpha-enolase OS=Mus musculus OX=10090 GN=Eno1	Eno1	47.14	323.31	62.9	24	89	22	1.157	1.121	1.149	0.912	0.826	0.799	1.269	1e-32	1.357	1e-32	1.438	1e-32	1.351	0.00178207
Q3UPH1	Protein PRRC1 OS=Mus musculus OX=10090 GN=Prrc1	Prrc1	46.297	63.245	28.7	9	14	9	1.152	1.06	1.19	0.874	0.909	0.736	1.318	4.8156e-06	1.166	0.0025558	1.617	0.00054093	1.351	0.0144566
O70251	Elongation factor 1-beta OS=Mus musculus OX=10090 GN=Eef1b	Eef1b	24.693	103.21	48.9	9	17	7	1.148	1.154	1.144	0.909	0.878	0.764	1.263	3.6016e-08	1.314	0.00035891	1.497	2.2527e-09	1.351	0.029336
Q9CVB6	Actin-related protein 2/3 complex subunit 2 OS=Mus musculus OX=10090 GN=Arpc2	Arpc2	34.357	95.281	49.3	17	32	17	1.137	1.148	1.143	0.837	0.863	0.835	1.358	4.44089e-16	1.33	9.12603e-14	1.369	4.9444e-10	1.352	1.51979e-05
P06151	L-lactate dehydrogenase A chain OS=Mus musculus OX=10090 GN=Ldha	Ldha	36.498	221.18	46.1	14	39	13	1.14	1.157	1.157	0.847	0.883	0.825	1.346	1e-32	1.31	6.77125e-13	1.402	1e-32	1.352	0.000120544
Q8BMK4	Cytoskeleton-associated protein 4 OS=Mus musculus OX=10090 GN=Ckap4	Ckap4	63.691	323.31	50.8	31	52	31	1.149	1.114	1.169	0.845	0.878	0.815	1.36	1e-32	1.269	1.44329e-15	1.434	1.62459e-12	1.352	0.00030013
P37913	DNA ligase 1 OS=Mus musculus OX=10090 GN=Lig1	Lig1	102.29	20.775	7.1	6	6	6	1.19	1.1	1.191	0.795	0.85	0.93	1.497	0.0032976	1.294	0.022155	1.281	0.132316	1.352	0.0044957
P58044	Isopentenyl-diphosphate Delta-isomerase 1 OS=Mus musculus OX=10090 GN=Idi1	Idi1	26.289	43.719	44.5	8	10	8	1.163	1.154	1.127	0.875	0.843	0.828	1.329	2.6653e-06	1.369	0.00034367	1.361	1.5206e-08	1.353	8.3834e-05
Q9Z0H7	B-cell lymphoma/leukemia 10 OS=Mus musculus OX=10090 GN=Bcl10	Bcl10	25.948	4.2387	8.6	2	2	2	1.121	1.121	1.218	0.83	0.828	0.899	1.351		1.354		1.355		1.353	0.00144219
O35945	Aldehyde dehydrogenase, cytosolic 1 OS=Mus musculus OX=10090 GN=Aldh1a7	Aldh1a7	54.587	163.02	46.1	22	56	10	1.133	1.194	1.131	0.861	0.843	0.85	1.316	4.3156e-05	1.416	8.25895e-12	1.331	6.1372e-08	1.354	8.3615e-05
P62814	V-type proton ATPase subunit B, brain isoform OS=Mus musculus OX=10090 GN=Atp6v1b2	Atp6v1b2	56.55	161.64	47.4	19	32	19	1.171	1.101	1.166	0.863	0.841	0.835	1.357	1.1109e-10	1.309	1.7847e-06	1.396	1.286e-09	1.354	0.000164421
Q9CPW4	Actin-related protein 2/3 complex subunit 5 OS=Mus musculus OX=10090 GN=Arpc5	Arpc5	16.288	109.74	68.2	10	19	10	1.154	1.153	1.18	0.887	0.847	0.839	1.301	3.70814e-14	1.361	5.39235e-13	1.406	2.6085e-10	1.355	8.2476e-05
Q8VDL4	ADP-dependent glucokinase OS=Mus musculus OX=10090 GN=Adpgk	Adpgk	53.902	93.426	21	8	11	8	1.165	1.144	1.102	0.789	0.805	0.923	1.477	0.00090157	1.421	0.021444	1.194	0.27222	1.355	0.0041406
Q99JY9	Actin-related protein 3 OS=Mus musculus OX=10090 GN=Actr3	Actr3	47.357	259.03	54.5	21	46	21	1.14	1.148	1.148	0.863	0.867	0.806	1.321	1e-32	1.324	1e-32	1.424	4.36318e-14	1.355	0.0060164
Q8BVE3	V-type proton ATPase subunit H OS=Mus musculus OX=10090 GN=Atp6v1h	Atp6v1h	55.854	241.58	36.6	12	19	12	1.148	1.143	1.137	0.825	0.902	0.802	1.392	1.6592e-09	1.267	4.2443e-06	1.418	3.7364e-05	1.355	0.0132586
Q8K2B0	Endoplasmic reticulum protein SC65 OS=Mus musculus OX=10090 GN=P3h4	P3h4	51.131	2.0153	1.8	1	1	1	1.096	1.211	1.152	0.896	0.894	0.761	1.223		1.355		1.514		1.356	0.0074754
P21300	Aldose reductase-related protein 1 OS=Mus musculus OX=10090 GN=Akr1b7	Akr1b7	35.988	2.6631	10.8	5	6	2	1.021	1.194	1.25	0.836	0.933	0.786	1.221		1.28		1.59		1.356	0.0185577
P63323	40S ribosomal protein S12 OS=Mus musculus OX=10090 GN=Rps12	Rps12	14.525	33.057	48.5	7	20	7	1.158	1.147	1.124	0.928	0.833	0.767	1.248	4.4924e-06	1.377	2.0366e-06	1.465	0.000162038	1.356	0.031397
Q9D710	Thioredoxin-related transmembrane protein 2 OS=Mus musculus OX=10090 GN=Tmx2	Tmx2	33.942	4.2254	8.1	3	3	3	1.182	1.18	1.095	0.895	0.87	0.782	1.321	0.0130563	1.356	0.0167185	1.4	0.00168185	1.357	0.0031376
P82198	Transforming growth factor-beta-induced protein ig-h3 OS=Mus musculus OX=10090 GN=Tgfbi	Tgfbi	74.596	111.99	27.4	14	20	14	1.234	1.064	1.188	0.753	0.904	0.912	1.639	1.834e-08	1.177	1.4961e-08	1.303	1.4822e-07	1.357	0.0160406
P23780	Beta-galactosidase OS=Mus musculus OX=10090 GN=Glb1	Glb1	73.12	19.462	12.2	5	6	5	1.186	1.125	1.15	0.833	0.899	0.816	1.424		1.251		1.409		1.358	0.00076086
P08508	Low affinity immunoglobulin gamma Fc region receptor III OS=Mus musculus OX=10090 GN=Fcgr3	Fcgr3	30.036	20.249	21.8	5	6	3	1.308	1.085	1.064	0.784	0.919	0.843	1.668		1.181		1.262		1.358	0.019382
Q60872	Eukaryotic translation initiation factor 1A OS=Mus musculus OX=10090 GN=Eif1a	Eif1a	16.502	2.8213	40.3	5	6	1	1.234	1.107	1.117	0.862	0.865	0.818	1.432		1.28		1.366		1.359	0.00146059
A2A8Z1	Oxysterol-binding protein-related protein 9 OS=Mus musculus OX=10090 GN=Osbpl9	Osbpl9	83.108	11.22	6.1	4	4	4	1.148	1.198	1.115	0.907	0.779	0.861	1.266		1.538		1.295		1.359	0.0033356
Q9JIH2	Nuclear pore complex protein Nup50 OS=Mus musculus OX=10090 GN=Nup50	Nup50	49.485	26.102	17.4	6	6	6	1.208	1.11	1.141	0.868	0.882	0.794	1.392	0.0057807	1.259	0.108862	1.437	0.022741	1.36	0.001702
Q8BTZ7	Mannose-1-phosphate guanyltransferase beta OS=Mus musculus OX=10090 GN=Gmppb	Gmppb	39.916	38.295	22.2	6	8	6	1.123	1.183	1.178	0.849	0.869	0.842	1.323	0.0027161	1.361	0.0051434	1.399	0.0048003	1.361	8.396e-05
Q91VE0	Long-chain fatty acid transport protein 4 OS=Mus musculus OX=10090 GN=Slc27a4	Slc27a4	72.318	10.97	14	7	7	7	1.163	1.169	1.135	0.836	0.852	0.857	1.391	0.055201	1.372	0.02138	1.324	0.0071001	1.362	1.62796e-05
Q80VJ2	Steroid receptor RNA activator 1 OS=Mus musculus OX=10090 GN=Sra1	Sra1	25.557	17.782	29.7	6	8	6	1.173	1.15	1.126	0.845	0.896	0.792	1.388	0.000101194	1.283	0.6385	1.422	0.003357	1.362	0.00117778
Q62422	Osteoclast-stimulating factor 1 OS=Mus musculus OX=10090 GN=Ostf1	Ostf1	23.782	110.94	49.8	7	16	7	1.171	1.135	1.174	0.89	0.837	0.827	1.316	6.6164e-11	1.356	2.8521e-09	1.42	5.03642e-12	1.363	0.0002557
Q8R502	Volume-regulated anion channel subunit LRRC8C OS=Mus musculus OX=10090 GN=Lrrc8c	Lrrc8c	92.371	106.17	15.6	10	11	9	1.155	1.167	1.147	0.864	0.838	0.842	1.337	0.00122159	1.393	2.188e-05	1.362	0.0070803	1.364	4.2739e-06
O08997	Copper transport protein ATOX1 OS=Mus musculus OX=10090 GN=Atox1	Atox1	7.3384	22.977	60.3	3	5	3	1.118	1.166	1.157	0.898	0.826	0.798	1.245	0.36672	1.412	0.00041668	1.45	0.0115236	1.364	0.00112313
Q9D8Y0	EF-hand domain-containing protein D2 OS=Mus musculus OX=10090 GN=Efhd2	Efhd2	26.791	115.24	37.5	9	19	9	1.153	1.136	1.15	0.909	0.857	0.756	1.268	1.1863e-08	1.326	4.0593e-08	1.521	5.0835e-10	1.364	0.02904
Q8CIE6	Coatomer subunit alpha OS=Mus musculus OX=10090 GN=Copa	Copa	138.43	319.91	39.7	41	56	41	1.168	1.155	1.164	0.803	0.895	0.857	1.455	1.62437e-12	1.291	1e-32	1.358	1.11022e-16	1.365	0.010162
Q8R323	Replication factor C subunit 3 OS=Mus musculus OX=10090 GN=Rfc3	Rfc3	40.526	2.2781	4.2	2	2	2	1.214	1.123	1.136	0.722	0.882	0.941	1.681		1.273		1.207		1.365	0.0191437
Q8BXA5	Cleft lip and palate transmembrane protein 1-like protein OS=Mus musculus OX=10090 GN=Clptm1l	Clptm1l	62.183	16.787	5.4	2	3	2	1.139	1.114	1.22	0.8	0.896	0.847	1.424	0.051403	1.243	0.25316	1.44	0.051176	1.366	0.00185875
Q9DBZ5	Eukaryotic translation initiation factor 3 subunit K OS=Mus musculus OX=10090 GN=Eif3k	Eif3k	25.086	38.215	21.1	4	5	4	1.144	1.146	1.182	0.866	0.859	0.813	1.321	0.0065415	1.334	0.120276	1.454	0.0012015	1.368	0.000156783
O35604	NPC intracellular cholesterol transporter 1 OS=Mus musculus OX=10090 GN=Npc1	Npc1	142.88	30.447	4.8	6	8	6	1.159	1.151	1.148	0.838	0.827	0.861	1.383	1.1979e-06	1.392	2.3504e-05	1.333	0.0071633	1.369	1.67404e-05
Q9DBG6	Dolichyl-diphosphooligosaccharide--protein glycosyltransferase subunit 2 OS=Mus musculus OX=10090 GN=Rpn2	Rpn2	69.062	323.31	31.2	17	36	17	1.129	1.158	1.159	0.86	0.88	0.777	1.313	1.62625e-12	1.316	2.2248e-11	1.492	1.66445e-12	1.369	0.00129663
Q99MK8	Beta-adrenergic receptor kinase 1 OS=Mus musculus OX=10090 GN=Grk2	Grk2	79.638	25.818	12.5	8	10	8	1.213	1.097	1.185	0.797	0.876	0.88	1.522	4.5367e-09	1.252	1.69123e-05	1.347	2.9713e-06	1.369	0.0020962
Q5XJY5	Coatomer subunit delta OS=Mus musculus OX=10090 GN=Arcn1	Arcn1	57.229	177.43	38	21	38	21	1.157	1.124	1.168	0.889	0.88	0.75	1.301	1e-32	1.277	1e-32	1.557	1.69864e-12	1.369	0.0048786
Q03267	DNA-binding protein Ikaros OS=Mus musculus OX=10090 GN=Ikzf1	Ikzf1	57.336	32.891	11.8	6	8	6	1.238	1.068	1.175	0.749	0.883	0.907	1.653	6.4256e-08	1.21	4.2893e-05	1.295	2.2533e-06	1.371	0.0126797
Q3V1L4	Cytosolic purine 5'-nucleotidase OS=Mus musculus OX=10090 GN=Nt5c2	Nt5c2	64.808	22.469	10.9	5	5	5	1.201	1.085	1.193	0.749	0.839	0.949	1.603	0.0055809	1.293	0.000140029	1.257	0.059364	1.371	0.0135561
Q8VDS8	Syntaxin-18 OS=Mus musculus OX=10090 GN=Stx18	Stx18	38.381	5.4172	3.6	1	2	1	1.118	1.094	1.274	0.7	0.881	0.961	1.597	0.020137	1.242	0.023102	1.326	0.27284	1.371	0.038221
Q91WN1	DnaJ homolog subfamily C member 9 OS=Mus musculus OX=10090 GN=Dnajc9	Dnajc9	30.059	33.364	37.1	10	13	10	1.196	1.101	1.177	0.885	0.88	0.767	1.351	0.00048188	1.251	0.00072255	1.535	0.00133785	1.372	0.0039436
Q9CQC8	Maspardin OS=Mus musculus OX=10090 GN=Spg21	Spg21	34.952	50.161	17.2	4	5	4	1.131	1.199	1.14	0.799	0.914	0.812	1.416	0.0084835	1.312	0.150944	1.404	0.0131967	1.374	0.0022952
Q9Z0M5	Lysosomal acid lipase/cholesteryl ester hydrolase OS=Mus musculus OX=10090 GN=Lipa	Lipa	45.325	4.2584	7.1	3	4	3	1.198	1.097	1.158	0.812	0.978	0.724	1.475	0.00068317	1.122	0.070082	1.599	0.0191825	1.374	0.023717
Q9D8U8	Sorting nexin-5 OS=Mus musculus OX=10090 GN=Snx5	Snx5	46.797	135.63	43.6	17	25	16	1.146	1.152	1.158	0.848	0.827	0.838	1.351	2.37044e-12	1.393	6.90559e-14	1.382	2.82407e-12	1.375	1.0955e-06
Q99J27	Acetyl-coenzyme A transporter 1 OS=Mus musculus OX=10090 GN=Slc33a1	Slc33a1	61.075	30.767	6	3	3	3	1.174	1.158	1.147	0.824	0.895	0.812	1.425	0.142656	1.294	0.116696	1.413	0.141584	1.375	0.00050264
Q9CYI4	Putative RNA-binding protein Luc7-like 1 OS=Mus musculus OX=10090 GN=Luc7l	Luc7l	43.934	14.668	24.8	8	12	3	1.118	1.11	1.25	0.879	0.939	0.711	1.272	0.114562	1.182	0.056424	1.758	0.0099181	1.375	0.024659
Q3TWW8	Serine/arginine-rich splicing factor 6 OS=Mus musculus OX=10090 GN=Srsf6	Srsf6	39.025	28.865	29.5	11	15	7	1.134	1.086	1.2	0.836	0.903	0.747	1.356	0.00020004	1.203	0.059984	1.606	0.00171545	1.376	0.0066803
Q922J9	Fatty acyl-CoA reductase 1 OS=Mus musculus OX=10090 GN=Far1	Far1	59.434	18.371	12.2	5	5	5	1.134	1.119	1.234	0.784	0.821	0.927	1.446	0.21006	1.363	0.028699	1.331	0.127098	1.377	0.0053764
Q9CQ45	Neudesin OS=Mus musculus OX=10090 GN=Nenf	Nenf	18.904	43.771	43.9	5	5	5	1.125	1.148	1.205	0.896	0.863	0.763	1.256	0.0044028	1.33	0.0201	1.579	0.00190102	1.379	0.0035612
Q6PB93	Polypeptide N-acetylgalactosaminyltransferase 2 OS=Mus musculus OX=10090 GN=Galnt2	Galnt2	64.514	31.283	15.8	9	11	9	1.136	1.135	1.156	0.855	0.869	0.762	1.329	0.0008437	1.306	0.030096	1.517	0.0038184	1.379	0.0163608
Q8R0A0	General transcription factor IIF subunit 2 OS=Mus musculus OX=10090 GN=Gtf2f2	Gtf2f2	28.381	8.4797	19.3	5	5	5	1.16	1.116	1.209	0.835	0.872	0.817	1.389		1.28		1.48		1.381	0.0004227
P61804	Dolichyl-diphosphooligosaccharide--protein glycosyltransferase subunit DAD1 OS=Mus musculus OX=10090 GN=Dad1	Dad1	12.497	5.173	10.6	1	2	1	1.117	1.113	1.259	0.814	0.89	0.822	1.372		1.251		1.532		1.381	0.0028569
P97449	Aminopeptidase N OS=Mus musculus OX=10090 GN=Anpep	Anpep	109.65	323.31	26.4	20	30	20	1.148	1.157	1.177	0.861	0.838	0.821	1.333	1e-32	1.381	4.32987e-15	1.434	3.4886e-10	1.382	3.607e-05
Q8BIG7	Catechol O-methyltransferase domain-containing protein 1 OS=Mus musculus OX=10090 GN=Comtd1	Comtd1	28.96	1.8285	3.4	1	1	1	1.256	1.138	1.091	0.745	0.972	0.805	1.686		1.171		1.355		1.382	0.021358
Q9D7G0	Ribose-phosphate pyrophosphokinase 1 OS=Mus musculus OX=10090 GN=Prps1	Prps1	34.834	161.97	39.3	12	19	6	1.087	1.194	1.184	0.816	0.845	0.844	1.332	0.00116308	1.413	1.8096e-05	1.403	2.215e-05	1.383	0.00054226
P62858	40S ribosomal protein S28 OS=Mus musculus OX=10090 GN=Rps28	Rps28	7.8409	45.218	46.4	3	10	3	1.164	1.115	1.233	0.913	0.87	0.756	1.275	5.4545e-08	1.282	6.0408e-05	1.631	2.2417e-08	1.383	0.0068237
Q9ERR7	Selenoprotein F OS=Mus musculus OX=10090 GN=Selenof	Selenof	17.806	79.664	29.6	4	7	4	1.148	1.132	1.178	0.898	0.864	0.737	1.278	1.9996e-09	1.31	0.00091861	1.598	3.3118e-09	1.384	0.0059613
Q8BHL5	Engulfment and cell motility protein 2 OS=Mus musculus OX=10090 GN=Elmo2	Elmo2	83.886	39.608	19.9	13	14	9	1.203	1.148	1.125	0.911	0.883	0.718	1.321	0.00137863	1.3	2.2001e-05	1.567	0.0079588	1.384	0.0129778
Q9CQY5	Magnesium transporter protein 1 OS=Mus musculus OX=10090 GN=Magt1	Magt1	37.969	17.694	14.6	5	7	4	1.148	1.175	1.164	0.856	0.901	0.763	1.341		1.304		1.526		1.384	0.02224
Q3UMC0	Spermatogenesis-associated protein 5 OS=Mus musculus OX=10090 GN=Spata5	Spata5	97.255	7.6672	4.3	2	2	2	1.202	1.048	1.236	0.805	0.976	0.737	1.493		1.074		1.677		1.384	0.027605
Q9QVP9	Protein-tyrosine kinase 2-beta OS=Mus musculus OX=10090 GN=Ptk2b	Ptk2b	115.79	22.16	6.9	6	7	5	1.207	1.085	1.164	0.812	0.885	0.798	1.486	0.080884	1.226	0.032842	1.459	0.020001	1.385	0.00188406
Q91YP3	Deoxyribose-phosphate aldolase OS=Mus musculus OX=10090 GN=Dera	Dera	34.975	20.785	18.9	5	5	5	1.152	1.102	1.241	0.777	0.849	0.896	1.483	0.0084792	1.298	0.047083	1.385	0.187496	1.386	0.0037839
Q9EPR5	VPS10 domain-containing receptor SorCS2 OS=Mus musculus OX=10090 GN=Sorcs2	Sorcs2	128.9	3.1784	1	1	1	1	1.156	1.174	1.16	0.856	0.916	0.745	1.35		1.282		1.557		1.387	0.032421
Q3UPL0	Protein transport protein Sec31A OS=Mus musculus OX=10090 GN=Sec31a	Sec31a	133.57	265.42	22.7	25	32	25	1.155	1.171	1.174	0.87	0.853	0.798	1.328	4.25249e-12	1.373	6.8179e-08	1.471	1.1184e-09	1.388	0.00024352
P13864	DNA (cytosine-5)-methyltransferase 1 OS=Mus musculus OX=10090 GN=Dnmt1	Dnmt1	183.19	30.469	9.4	13	13	13	1.166	1.092	1.169	0.722	0.818	0.929	1.615	2.7489e-07	1.335	0.00021699	1.258	0.00104039	1.388	0.01196
P42230	Signal transducer and activator of transcription 5A OS=Mus musculus OX=10090 GN=Stat5a	Stat5a	90.83	19.732	15.3	11	12	1	1.306	1.043	1.134	0.876	0.863	0.77	1.491		1.209		1.473		1.388	0.0135618
O88630	Golgi SNAP receptor complex member 1 OS=Mus musculus OX=10090 GN=Gosr1	Gosr1	28.489	34.258	22.4	5	5	5	1.123	1.184	1.187	0.825	0.847	0.844	1.361	0.0152601	1.398	0.0032	1.406	0.0134775	1.389	7.9302e-05
Q62392	Pleckstrin homology-like domain family A member 1 OS=Mus musculus OX=10090 GN=Phlda1	Phlda1	45.582	2.0567	4	2	2	2	1.204	1.119	1.167	0.867	0.868	0.777	1.389		1.289		1.502		1.389	0.00147809
Q91XC8	Death-associated protein 1 OS=Mus musculus OX=10090 GN=Dap	Dap	11.154	6.3493	26.5	3	6	3	1.176	1.22	1.132	0.96	0.812	0.768	1.225	0.00140138	1.502	4.571e-06	1.474	0.00099976	1.389	0.009159
P18760	Cofilin-1 OS=Mus musculus OX=10090 GN=Cfl1	Cfl1	18.559	228.06	82.5	19	56	17	1.177	1.169	1.154	0.889	0.827	0.802	1.324	1e-32	1.414	1e-32	1.439	1e-32	1.39	0.00044194
Q8VDJ3	Vigilin OS=Mus musculus OX=10090 GN=Hdlbp	Hdlbp	141.74	323.31	47.7	53	78	53	1.168	1.137	1.179	0.846	0.879	0.781	1.381	1e-32	1.294	1e-32	1.51	1.62459e-12	1.39	0.000821
Q91WC0	Histone-lysine N-methyltransferase setd3 OS=Mus musculus OX=10090 GN=Setd3	Setd3	67.175	26.37	10.1	6	8	6	1.148	1.149	1.193	0.864	0.907	0.74	1.329	5.3932e-07	1.267	2.8057e-06	1.612	1.8595e-06	1.39	0.0060409
Q9R0P6	Signal peptidase complex catalytic subunit SEC11A OS=Mus musculus OX=10090 GN=Sec11a	Sec11a	20.626	45.175	24.6	6	11	6	1.164	1.161	1.178	0.831	0.886	0.804	1.401	1.78554e-05	1.31	1.7184e-07	1.465	0.0040211	1.39	0.0075759
Q9JIF7	Coatomer subunit beta OS=Mus musculus OX=10090 GN=Copb1	Copb1	107.06	303.9	41.1	33	60	33	1.164	1.147	1.174	0.88	0.87	0.758	1.323	1e-32	1.318	1e-32	1.549	1e-32	1.39	0.020722
Q6ZQI3	Malectin OS=Mus musculus OX=10090 GN=Mlec	Mlec	32.342	89.612	41.2	10	16	10	1.173	1.172	1.173	0.838	0.856	0.835	1.4	2.7708e-09	1.369	4.2427e-05	1.405	7.7018e-08	1.391	0.00055579
Q78PY7	Staphylococcal nuclease domain-containing protein 1 OS=Mus musculus OX=10090 GN=Snd1	Snd1	102.09	323.31	53.2	44	70	44	1.201	1.111	1.167	0.816	0.874	0.81	1.472	1e-32	1.271	1e-32	1.441	1e-32	1.392	0.0005765
Q99K01	Pyridoxal-dependent decarboxylase domain-containing protein 1 OS=Mus musculus OX=10090 GN=Pdxdc1	Pdxdc1	87.334	75.314	26.7	17	22	17	1.193	1.152	1.145	0.861	0.871	0.776	1.386	2.3357e-11	1.323	8.6474e-10	1.476	7.7207e-08	1.392	0.00103907
Q8BYW1	Rho GTPase-activating protein 25 OS=Mus musculus OX=10090 GN=Arhgap25	Arhgap25	73.382	20.128	18.4	13	14	12	1.117	1.137	1.204	0.805	0.743	0.937	1.388	0.0042781	1.53	0.0035562	1.285	0.050742	1.392	0.0095403
Q9DCD6	Gamma-aminobutyric acid receptor-associated protein OS=Mus musculus OX=10090 GN=Gabarap	Gabarap	13.918	2.0713	15.4	2	3	1	1.122	1.225	1.153	0.853	0.807	0.852	1.315		1.518		1.353		1.393	0.00047815
P10126	Elongation factor 1-alpha 1 OS=Mus musculus OX=10090 GN=Eef1a1	Eef1a1	50.113	323.31	55	26	111	15	1.177	1.15	1.168	0.873	0.87	0.766	1.348	1e-32	1.322	1e-32	1.525	1e-32	1.393	0.0166613
P14869	60S acidic ribosomal protein P0 OS=Mus musculus OX=10090 GN=Rplp0	Rplp0	34.216	144.85	42.3	11	23	11	1.137	1.143	1.203	0.84	0.859	0.799	1.354	3.63565e-12	1.331	1.9107e-10	1.506	1.60572e-05	1.394	0.00028322
P54227	Stathmin OS=Mus musculus OX=10090 GN=Stmn1	Stmn1	17.274	33.952	63.1	14	26	11	1.124	1.251	1.099	0.953	0.719	0.817	1.179	1.7626e-09	1.74	2.9976e-15	1.345	3.7216e-08	1.396	0.020284
Q62393	Tumor protein D52 OS=Mus musculus OX=10090 GN=Tpd52	Tpd52	24.313	181.78	45.5	9	17	9	1.168	1.123	1.185	0.859	0.886	0.743	1.36	0.00080002	1.267	0.0043582	1.595	4.0053e-05	1.397	0.0039835
Q9R060	Cytosolic Fe-S cluster assembly factor NUBP1 OS=Mus musculus OX=10090 GN=Nubp1	Nubp1	34.085	5.456	11.9	3	5	3	1.152	1.083	1.223	0.806	0.888	0.78	1.429	0.0057628	1.22	0.33548	1.568	0.053339	1.398	0.0030755
Q8BH61	Coagulation factor XIII A chain OS=Mus musculus OX=10090 GN=F13a1	F13a1	83.206	138.78	32.9	20	28	20	1.265	1.057	1.174	0.824	0.904	0.773	1.535	1.11022e-16	1.169	1.28775e-12	1.519	1.87406e-12	1.398	0.0084243
Q3TBT3	Stimulator of interferon genes protein OS=Mus musculus OX=10090 GN=Tmem173	Tmem173	42.829	55.099	25.9	5	8	5	1.091	1.18	1.197	0.819	0.936	0.725	1.332	0.023061	1.261	0.077922	1.651	0.0095236	1.398	0.012721
Q9QUH0	Glutaredoxin-1 OS=Mus musculus OX=10090 GN=Glrx	Glrx	11.871	30.21	36.4	3	8	3	1.144	1.225	1.142	0.788	0.847	0.874	1.452	0.00047529	1.446	0.00072165	1.307	0.020523	1.399	0.00093757
Q8JZM8	Mucin-4 OS=Mus musculus OX=10090 GN=Muc4	Muc4	360.76	9.5457	0.6	2	3	2	1.137	1.347	1.023	0.831	0.784	0.891	1.368		1.718		1.148		1.399	0.0199435
Q3UZ39	Leucine-rich repeat flightless-interacting protein 1 OS=Mus musculus OX=10090 GN=Lrrfip1	Lrrfip1	79.248	298.43	43.3	29	45	28	1.154	1.15	1.181	0.891	0.85	0.749	1.295	1e-32	1.353	1.62459e-12	1.577	1e-32	1.4	0.0029647
B9EKI3	TATA element modulatory factor OS=Mus musculus OX=10090 GN=Tmf1	Tmf1	121.8	6.9393	4.8	5	5	5	1.207	1.15	1.142	0.884	0.872	0.744	1.365		1.319		1.535		1.4	0.0042802
Q9D1K2	V-type proton ATPase subunit F OS=Mus musculus OX=10090 GN=Atp6v1f	Atp6v1f	13.37	51.488	40.3	5	8	5	1.151	1.175	1.149	0.881	0.806	0.794	1.306	0.00171801	1.458	8.2321e-05	1.447	0.0105231	1.401	0.00052339
Q9ET30	Transmembrane 9 superfamily member 3 OS=Mus musculus OX=10090 GN=Tm9sf3	Tm9sf3	67.544	30.24	12.9	8	9	8	1.143	1.142	1.175	0.846	0.88	0.744	1.351	0.00024359	1.298	0.00023914	1.579	0.0025613	1.401	0.0027555
Q921L5	Conserved oligomeric Golgi complex subunit 2 OS=Mus musculus OX=10090 GN=Cog2	Cog2	82.039	34.488	9.8	5	6	5	1.078	1.221	1.185	0.786	0.839	0.859	1.372	0.0060368	1.455	0.000143006	1.38	0.0110975	1.403	0.00183644
P13439	Uridine 5'-monophosphate synthase OS=Mus musculus OX=10090 GN=Umps	Umps	52.292	47.53	22.7	8	8	8	1.287	1.095	1.168	0.811	0.972	0.748	1.587	0.0050799	1.127	0.080836	1.561	0.0190443	1.403	0.0194599
Q8BXV2	BRI3-binding protein OS=Mus musculus OX=10090 GN=Bri3bp	Bri3bp	28.263	4.8818	3.6	1	1	1	1.15	1.178	1.186	0.741	0.89	0.871	1.552		1.324		1.362		1.404	0.004244
Q8C147	Dedicator of cytokinesis protein 8 OS=Mus musculus OX=10090 GN=Dock8	Dock8	238.98	35.045	8.8	16	17	14	1.191	1.137	1.163	0.747	0.871	0.865	1.594	4.5941e-07	1.305	0.00061974	1.345	0.00021574	1.406	0.0027027
Q9D3P1	Trichohyalin-like protein 1 OS=Mus musculus OX=10090 GN=Tchhl1	Tchhl1	70.706	-2	2.5	2	2	2	1.189	1.159	1.159	0.906	0.826	0.761	1.312		1.403		1.523		1.407	0.0025412
Q91YQ5	Dolichyl-diphosphooligosaccharide--protein glycosyltransferase subunit 1 OS=Mus musculus OX=10090 GN=Rpn1	Rpn1	68.527	323.31	55.4	29	53	29	1.151	1.171	1.167	0.869	0.838	0.772	1.325	1e-32	1.397	1e-32	1.512	1e-32	1.407	0.0104838
Q9CXE7	Transmembrane emp24 domain-containing protein 5 OS=Mus musculus OX=10090 GN=Tmed5	Tmed5	26.172	52.268	13.1	4	7	4	1.166	1.127	1.174	0.875	0.831	0.756	1.333	0.00030079	1.356	2.3404e-05	1.553	0.0040429	1.408	0.00152253
Q61263	Sterol O-acyltransferase 1 OS=Mus musculus OX=10090 GN=Soat1	Soat1	63.798	34.308	8.3	4	4	4	1.215	1.15	1.144	0.861	0.91	0.72	1.411	0.0174981	1.264	0.099777	1.589	0.0198792	1.409	0.0090394
P61750	ADP-ribosylation factor 4 OS=Mus musculus OX=10090 GN=Arf4	Arf4	20.396	27.825	60.6	8	19	3	1.154	1.18	1.178	0.873	0.871	0.748	1.322	0.00055677	1.355	8.0142e-05	1.575	0.00044221	1.409	0.021599
P45878	Peptidyl-prolyl cis-trans isomerase FKBP2 OS=Mus musculus OX=10090 GN=Fkbp2	Fkbp2	15.344	63.775	53.6	7	16	7	1.177	1.168	1.153	0.873	0.871	0.737	1.348	5.9508e-14	1.341	5.2268e-08	1.564	8.2153e-08	1.41	0.025464
Q8BWY3	Eukaryotic peptide chain release factor subunit 1 OS=Mus musculus OX=10090 GN=Etf1	Etf1	49.03	82.456	25.9	10	17	10	1.181	1.146	1.2	0.826	0.849	0.822	1.43	2.0798e-11	1.35	1.24789e-13	1.46	2.6052e-06	1.412	3.6694e-05
Q9EPQ7	StAR-related lipid transfer protein 5 OS=Mus musculus OX=10090 GN=Stard5	Stard5	23.922	9.6079	24.4	3	4	3	1.178	1.155	1.195	0.803	0.801	0.895	1.467	0.000162506	1.442	0.006961	1.335	0.046644	1.412	0.00079845
Q9ERD8	Gamma-parvin OS=Mus musculus OX=10090 GN=Parvg	Parvg	37.603	27.135	20.5	5	5	5	1.234	1.124	1.173	0.734	0.882	0.885	1.681	0.0197816	1.274	0.0073815	1.325	0.083859	1.412	0.0067015
Q9EQC5	N-terminal kinase-like protein OS=Mus musculus OX=10090 GN=Scyl1	Scyl1	89.159	5.9834	4.8	3	4	3	1.222	1.124	1.166	0.841	0.922	0.724	1.453	0.00145792	1.219	0.121304	1.61	0.0018411	1.412	0.0093751
A1L314	Macrophage-expressed gene 1 protein OS=Mus musculus OX=10090 GN=Mpeg1	Mpeg1	78.39	21.291	15	8	11	8	1.278	1.067	1.137	0.714	0.941	0.811	1.79	0.00055624	1.134	0.031375	1.402	0.128417	1.412	0.021905
Q8BGB5	LIM domain-containing protein 2 OS=Mus musculus OX=10090 GN=Limd2	Limd2	14.237	5.1557	26.6	4	5	3	1.255	1.133	1.125	0.825	0.866	0.796	1.521	0.0197376	1.308	0.061982	1.413	0.0140612	1.413	0.0013037
P35564	Calnexin OS=Mus musculus OX=10090 GN=Canx	Canx	67.277	222.02	46	34	78	34	1.175	1.171	1.155	0.894	0.861	0.722	1.314	1e-32	1.36	1e-32	1.6	1e-32	1.413	0.033797
P70375	Coagulation factor VII OS=Mus musculus OX=10090 GN=F7	F7	50.276	17.253	4.5	2	2	2	1.163	1.159	1.198	0.767	0.95	0.774	1.516	0.022721	1.22	0.41374	1.548	0.042381	1.413	0.038277
Q9R257	Heme-binding protein 1 OS=Mus musculus OX=10090 GN=Hebp1	Hebp1	21.067	29.659	23.2	3	3	3	1.227	1.056	1.234	0.814	0.776	0.898	1.507	0.105665	1.361	0.061658	1.374	0.0094594	1.414	0.0066152
Q9CQR2	40S ribosomal protein S21 OS=Mus musculus OX=10090 GN=Rps21	Rps21	9.1413	10.224	12	1	2	1	1.181	1.139	1.196	0.864	0.901	0.721	1.367	0.0432	1.264	0.043898	1.659	0.092282	1.414	0.0073837
Q8BG48	Serine/threonine-protein kinase 17B OS=Mus musculus OX=10090 GN=Stk17b	Stk17b	41.982	16.97	16.4	5	5	5	1.199	1.132	1.188	0.836	0.765	0.886	1.434	0.038643	1.48	0.031297	1.341	0.2324	1.415	0.00166113
Q61553	Fascin OS=Mus musculus OX=10090 GN=Fscn1	Fscn1	54.507	90.074	32.7	14	21	14	1.204	1.1	1.184	0.851	0.874	0.739	1.415	1.39661e-11	1.259	1.6544e-06	1.602	4.2817e-07	1.416	0.004064
Q9CXF4	TBC1 domain family member 15 OS=Mus musculus OX=10090 GN=Tbc1d15	Tbc1d15	76.526	23.391	11	7	8	7	1.212	1.159	1.146	0.885	0.794	0.803	1.369	0.0033037	1.46	0.00127685	1.427	0.0058163	1.417	0.00081651
Q91V12	Cytosolic acyl coenzyme A thioester hydrolase OS=Mus musculus OX=10090 GN=Acot7	Acot7	42.536	119.37	31	10	25	10	1.135	1.206	1.18	0.815	0.88	0.787	1.393	1.8781e-10	1.37	6.11289e-13	1.499	1.2695e-08	1.419	0.00072334
Q91VU0	Protein FAM3C OS=Mus musculus OX=10090 GN=Fam3c	Fam3c	24.752	7.8789	16.3	4	7	4	1.157	1.155	1.202	0.844	0.836	0.795	1.371	6.5036e-07	1.382	3.9164e-07	1.512	6.1547e-07	1.42	0.000100917
Q9D1D4	Transmembrane emp24 domain-containing protein 10 OS=Mus musculus OX=10090 GN=Tmed10	Tmed10	24.911	184.04	42	10	23	10	1.182	1.189	1.144	0.834	0.882	0.76	1.417	1.25056e-12	1.348	2.37588e-14	1.505	4.4975e-10	1.42	0.00144257
Q8BVG4	Dipeptidyl peptidase 9 OS=Mus musculus OX=10090 GN=Dpp9	Dpp9	98	24.172	11.3	10	11	10	1.183	1.208	1.165	0.795	0.847	0.858	1.488	2.2624e-05	1.426	3.2653e-07	1.358	0.000160363	1.422	0.000162854
O70310	Glycylpeptide N-tetradecanoyltransferase 1 OS=Mus musculus OX=10090 GN=Nmt1	Nmt1	56.888	110.79	25.8	12	19	11	1.189	1.117	1.191	0.838	0.896	0.726	1.419	2.9551e-07	1.247	0.000119828	1.64	9.5152e-08	1.422	0.0056238
Q09200	Beta-1,4 N-acetylgalactosaminyltransferase 1 OS=Mus musculus OX=10090 GN=B4galnt1	B4galnt1	59.211	8.8188	3.6	2	2	2	1.182	1.178	1.166	0.814	0.894	0.771	1.452		1.318		1.512		1.422	0.0147016
P11031	Activated RNA polymerase II transcriptional coactivator p15 OS=Mus musculus OX=10090 GN=Sub1	Sub1	14.427	93.112	52	8	19	8	1.226	1.116	1.171	0.77	0.967	0.733	1.592	3.44169e-15	1.154	3.2635e-08	1.598	2.6089e-10	1.422	0.0160172
P51863	V-type proton ATPase subunit d 1 OS=Mus musculus OX=10090 GN=Atp6v0d1	Atp6v0d1	40.301	83.934	36.2	11	15	11	1.164	1.171	1.186	0.831	0.813	0.823	1.401	6.948e-09	1.44	2.2092e-06	1.441	1.294e-07	1.427	9.3057e-07
P47713	Cytosolic phospholipase A2 OS=Mus musculus OX=10090 GN=Pla2g4a	Pla2g4a	85.221	3.4108	2.3	2	2	2	1.186	1.167	1.181	0.8	0.843	0.832	1.482	0.031701	1.384	0.0044772	1.419	8.0402e-05	1.428	2.3433e-05
Q9CR20	Immediate early response 3-interacting protein 1 OS=Mus musculus OX=10090 GN=Ier3ip1	Ier3ip1	9.0167	32.788	24.4	1	2	1	1.107	1.25	1.185	0.72	0.862	0.898	1.538		1.45		1.32		1.428	0.0092607
Q99104	Unconventional myosin-Va OS=Mus musculus OX=10090 GN=Myo5a	Myo5a	215.54	19.006	4.7	9	9	4	1.201	1.148	1.186	0.787	0.834	0.851	1.526	0.036602	1.376	0.033398	1.394	0.035479	1.43	0.000183686
Q8K124	Pleckstrin homology domain-containing family O member 2 OS=Mus musculus OX=10090 GN=Plekho2	Plekho2	53.872	116.85	27.1	11	16	11	1.191	1.148	1.208	0.825	0.819	0.831	1.444	4.3517e-09	1.402	8.304e-10	1.454	3.5957e-06	1.433	2.0897e-05
Q9CR67	Transmembrane protein 33 OS=Mus musculus OX=10090 GN=Tmem33	Tmem33	28.031	19.688	7.7	2	2	2	1.195	1.161	1.18	0.804	0.914	0.75	1.486	0.0031439	1.27	0.0131206	1.573	0.015318	1.433	0.025035
Q8CG47	Structural maintenance of chromosomes protein 4 OS=Mus musculus OX=10090 GN=Smc4	Smc4	146.89	18.342	7.2	10	11	10	1.176	1.146	1.155	0.693	0.864	0.869	1.697	0.000121321	1.326	0.006344	1.329	0.0190581	1.433	0.039557
Q99MD9	Nuclear autoantigenic sperm protein OS=Mus musculus OX=10090 GN=Nasp	Nasp	83.953	53.93	14.7	10	14	10	1.206	1.133	1.193	0.836	0.8	0.827	1.443	6.2199e-08	1.416	9.3758e-08	1.443	2.117e-06	1.434	0.000101697
P61924	Coatomer subunit zeta-1 OS=Mus musculus OX=10090 GN=Copz1	Copz1	20.198	95.168	33.9	5	7	5	1.219	1.109	1.186	0.85	0.869	0.731	1.434	0.000143787	1.276	9.6121e-05	1.622	3.7718e-05	1.434	0.0040552
Q61543	Golgi apparatus protein 1 OS=Mus musculus OX=10090 GN=Glg1	Glg1	133.73	323.31	36.7	36	46	36	1.185	1.18	1.184	0.837	0.874	0.755	1.416	1e-32	1.35	5.3749e-10	1.568	1e-32	1.439	0.013798
Q9QYI3	DnaJ homolog subfamily C member 7 OS=Mus musculus OX=10090 GN=Dnajc7	Dnajc7	56.475	53.894	18	9	13	9	1.202	1.169	1.166	0.847	0.847	0.763	1.419	6.9314e-08	1.38	0.0024425	1.528	1.68343e-05	1.44	0.00053945
Q9EQ61	Pescadillo homolog OS=Mus musculus OX=10090 GN=Pes1	Pes1	67.795	11.072	10.8	7	7	7	1.245	1.165	1.138	0.726	0.893	0.844	1.715	0.000181092	1.305	0.0042758	1.348	0.00151797	1.441	0.0054641
Q8VI51	VPS10 domain-containing receptor SorCS3 OS=Mus musculus OX=10090 GN=Sorcs3	Sorcs3	135.98	-2	0.7	1	1	1	1.173	1.193	1.177	0.858	0.874	0.726	1.367		1.365		1.621		1.441	0.024805
P70315	Wiskott-Aldrich syndrome protein homolog OS=Mus musculus OX=10090 GN=Was	Was	54.191	39.33	15.8	5	7	5	1.205	1.246	1.122	0.832	0.861	0.78	1.448	0.0020791	1.447	0.0027844	1.438	6.2085e-05	1.445	0.00096401
Q4KWH5	1-phosphatidylinositol 4,5-bisphosphate phosphodiesterase eta-1 OS=Mus musculus OX=10090 GN=Plch1	Plch1	187.74	2.618	1.3	3	7	3	1.231	1.103	1.208	0.866	0.925	0.66	1.421	0.0151973	1.192	0.086057	1.83	0.038659	1.445	0.025557
P68040	Receptor of activated protein C kinase 1 OS=Mus musculus OX=10090 GN=Rack1	Rack1	35.076	323.31	68.1	16	34	16	1.177	1.18	1.195	0.84	0.822	0.791	1.401	1.62459e-12	1.436	2.22045e-16	1.511	1.62481e-12	1.448	3.7157e-05
Q9ES52	Phosphatidylinositol 3,4,5-trisphosphate 5-phosphatase 1 OS=Mus musculus OX=10090 GN=Inpp5d	Inpp5d	133.54	65.547	16	18	24	17	1.215	1.151	1.19	0.795	0.785	0.875	1.528	4.76175e-13	1.466	1.13975e-12	1.36	1.3537e-08	1.448	0.0005981
Q9D662	Protein transport protein Sec23B OS=Mus musculus OX=10090 GN=Sec23b	Sec23b	86.436	194.45	31.2	18	28	17	1.165	1.227	1.173	0.832	0.857	0.772	1.4	8.60541e-11	1.432	5.7869e-09	1.519	4.411e-08	1.449	0.00045546
Q3TYS2	Cytochrome b-245 chaperone 1 OS=Mus musculus OX=10090 GN=Cybc1	Cybc1	20.921	3.9903	8.6	2	3	2	1.277	1.106	1.166	0.792	0.853	0.805	1.612		1.297		1.448		1.449	0.00149598
Q64092	Transcription factor E3 OS=Mus musculus OX=10090 GN=Tfe3	Tfe3	61.535	6.0517	4.4	3	3	3	1.174	1.144	1.235	0.781	0.925	0.746	1.503		1.237		1.655		1.449	0.0056211
O88470	Forkhead box protein L2 OS=Mus musculus OX=10090 GN=Foxl2	Foxl2	38.887	1.2866	1.9	1	1	1	1.193	1.073	1.295	0.721	0.824	0.909	1.655		1.302		1.425		1.451	0.012399
O54734	Dolichyl-diphosphooligosaccharide--protein glycosyltransferase 48 kDa subunit OS=Mus musculus OX=10090 GN=Ddost	Ddost	49.027	176.22	32.9	12	23	12	1.167	1.183	1.208	0.854	0.848	0.749	1.367	6.66134e-16	1.395	4.66294e-15	1.613	1.69476e-12	1.452	0.00102289
Q8VCT9	Dual specificity testis-specific protein kinase 2 OS=Mus musculus OX=10090 GN=Tesk2	Tesk2	63.469	1.5514	1.2	1	1	1	1.111	1.283	1.163	0.901	0.7	0.849	1.233		1.833		1.37		1.452	0.0124602
Q9D1M7	Peptidyl-prolyl cis-trans isomerase FKBP11 OS=Mus musculus OX=10090 GN=Fkbp11	Fkbp11	22.137	7.7822	17.9	3	4	3	1.301	1.231	1.022	0.762	0.788	0.898	1.707		1.562		1.138		1.452	0.0139176
Q91YJ2	Sorting nexin-4 OS=Mus musculus OX=10090 GN=Snx4	Snx4	51.777	52.453	29.8	11	14	11	1.149	1.22	1.156	0.791	0.815	0.82	1.453	5.7577e-05	1.497	1.1283e-06	1.41	1.68312e-05	1.453	7.574e-05
P27046	Alpha-mannosidase 2 OS=Mus musculus OX=10090 GN=Man2a1	Man2a1	131.63	111.44	20	20	25	20	1.168	1.168	1.208	0.802	0.852	0.785	1.456	3.9185e-10	1.371	6.1919e-09	1.539	5.0979e-11	1.453	0.000158263
P97797	Tyrosine-protein phosphatase non-receptor type substrate 1 OS=Mus musculus OX=10090 GN=Sirpa	Sirpa	56.424	23.573	11.5	5	6	5	1.25	1.136	1.161	0.848	0.79	0.803	1.474	0.00062291	1.438	0.0033178	1.446	0.030183	1.453	0.00048422
Q9ET22	Dipeptidyl peptidase 2 OS=Mus musculus OX=10090 GN=Dpp7	Dpp7	56.253	15.783	12.8	5	5	5	1.122	1.206	1.207	0.83	0.842	0.761	1.352	0.167004	1.432	0.0110012	1.586	0.103321	1.453	0.00071741
Q8K297	Procollagen galactosyltransferase 1 OS=Mus musculus OX=10090 GN=Colgalt1	Colgalt1	71.06	40.012	19	10	12	10	1.144	1.22	1.221	0.829	0.917	0.722	1.38	3.7098e-05	1.33	3.8063e-05	1.691	0.0123017	1.453	0.0065005
Q62426	Cystatin-B OS=Mus musculus OX=10090 GN=Cstb	Cstb	11.045	4.5561	18.4	3	4	3	1.291	1.173	1.053	0.814	0.714	0.893	1.586	0.00099924	1.643	0.0035427	1.179	0.028877	1.453	0.0129419
Q922S4	cGMP-dependent 3',5'-cyclic phosphodiesterase OS=Mus musculus OX=10090 GN=Pde2a	Pde2a	105.62	4.6737	2.6	2	2	2	1.257	1.115	1.188	0.722	0.753	0.975	1.741		1.481		1.218		1.453	0.018917
Q9CQC6	Basic leucine zipper and W2 domain-containing protein 1 OS=Mus musculus OX=10090 GN=Bzw1	Bzw1	48.043	39.05	24.3	11	16	11	1.204	1.187	1.175	0.751	0.854	0.848	1.603	3.1965e-10	1.39	2.6669e-06	1.386	1.4308e-06	1.454	0.00088391
P01649	Ig kappa chain V-V regions OS=Mus musculus OX=10090	---	12.056	2.1615	16.7	1	2	1	1.282	1.06	1.209	0.853	0.866	0.721	1.503	0.145079	1.224	0.168423	1.677	0.25294	1.455	0.0098953
Q9R0Q3	Transmembrane emp24 domain-containing protein 2 OS=Mus musculus OX=10090 GN=Tmed2	Tmed2	22.705	75.124	38.8	8	22	8	1.138	1.175	1.277	0.909	0.906	0.65	1.252	2.7922e-08	1.297	4.3074e-06	1.965	7.54952e-15	1.456	0.029345
Q9CQB5	CDGSH iron-sulfur domain-containing protein 2 OS=Mus musculus OX=10090 GN=Cisd2	Cisd2	15.242	33.213	29.6	3	6	3	1.165	1.16	1.217	0.8	0.822	0.809	1.456	0.00078023	1.411	0.00027578	1.504	0.00039519	1.457	2.3006e-05
Q91WM3	U3 small nucleolar RNA-interacting protein 2 OS=Mus musculus OX=10090 GN=Rrp9	Rrp9	52.106	6.5631	9.3	3	3	3	1.329	1.05	1.177	0.751	0.906	0.783	1.77		1.159		1.503		1.457	0.0133441
P47879	Insulin-like growth factor-binding protein 4 OS=Mus musculus OX=10090 GN=Igfbp4	Igfbp4	27.807	5.1682	13.4	3	3	3	1.221	1.103	1.231	0.893	0.806	0.739	1.367		1.368		1.666		1.458	0.0043405
A2AF47	Dedicator of cytokinesis protein 11 OS=Mus musculus OX=10090 GN=Dock11	Dock11	237.77	11.025	3.7	6	6	5	1.193	1.213	1.163	0.685	0.877	0.885	1.742		1.383		1.314		1.459	0.045444
P50516	V-type proton ATPase catalytic subunit A OS=Mus musculus OX=10090 GN=Atp6v1a	Atp6v1a	68.325	187.53	35	16	26	16	1.183	1.207	1.251	0.845	0.857	0.789	1.4	1.96909e-12	1.408	6.0363e-09	1.586	1.719e-10	1.462	0.00023661
Q64516	Glycerol kinase OS=Mus musculus OX=10090 GN=Gk	Gk	61.227	63.637	21.5	11	14	11	1.187	1.193	1.172	0.817	0.793	0.815	1.453	4.0946e-08	1.504	5.4869e-07	1.438	0.00017563	1.465	1.9978e-06
Q7TN29	Stromal membrane-associated protein 2 OS=Mus musculus OX=10090 GN=Smap2	Smap2	46.577	2.5036	8.4	3	3	3	1.181	1.135	1.254	0.804	0.784	0.849	1.469		1.448		1.477		1.465	0.00051785
Q8BUV8	Protein GPR107 OS=Mus musculus OX=10090 GN=Gpr107	Gpr107	62.055	2.7888	3.3	2	2	2	1.224	1.241	1.102	0.809	0.925	0.699	1.513		1.342		1.577		1.466	0.0121768
P50518	V-type proton ATPase subunit E 1 OS=Mus musculus OX=10090 GN=Atp6v1e1	Atp6v1e1	26.157	124.06	42.9	14	20	14	1.183	1.187	1.178	0.865	0.809	0.746	1.368	2.9974e-11	1.467	4.18554e-14	1.579	4.5572e-11	1.466	0.0121975
P35821	Tyrosine-protein phosphatase non-receptor type 1 OS=Mus musculus OX=10090 GN=Ptpn1	Ptpn1	49.593	49.795	20.8	9	13	9	1.153	1.187	1.211	0.791	0.798	0.832	1.458	5.4454e-09	1.487	2.1853e-06	1.456	4.5837e-08	1.467	5.7143e-05
Q69ZK0	Phosphatidylinositol 3,4,5-trisphosphate-dependent Rac exchanger 1 protein OS=Mus musculus OX=10090 GN=Prex1	Prex1	184.93	8.6884	2.5	4	4	4	1.263	1.148	1.158	0.785	0.837	0.809	1.609		1.372		1.431		1.468	0.00042237
P97814	Proline-serine-threonine phosphatase-interacting protein 1 OS=Mus musculus OX=10090 GN=Pstpip1	Pstpip1	47.59	6.7939	4.8	2	2	2	1.253	1.17	1.153	0.771	0.768	0.889	1.625	0.0108604	1.523	0.0126962	1.297	0.044099	1.473	0.0020425
P01592	Immunoglobulin J chain OS=Mus musculus OX=10090 GN=Jchain	Jchain	18.013	47.759	18.2	2	2	2	1.105	1.288	1.178	0.987	0.744	0.693	1.12	0.20096	1.731	0.129922	1.7	0.21908	1.473	0.027203
Q99J87	Probable ATP-dependent RNA helicase DHX58 OS=Mus musculus OX=10090 GN=Dhx58	Dhx58	76.708	6.3006	6	4	4	4	1.316	1.048	1.211	0.721	0.883	0.821	1.825	0.005003	1.187	0.22216	1.475	0.033817	1.474	0.0121987
Q91VI7	Ribonuclease inhibitor OS=Mus musculus OX=10090 GN=Rnh1	Rnh1	49.816	323.31	77.9	25	62	25	1.208	1.167	1.179	0.811	0.796	0.801	1.49	1.62437e-12	1.466	1.62437e-12	1.472	1.62448e-12	1.476	2.367e-06
O88668	Protein CREG1 OS=Mus musculus OX=10090 GN=Creg1	Creg1	24.452	4.7671	10.5	2	5	2	1.179	1.234	1.2	0.781	0.775	0.892	1.51	0.0085576	1.592	0.00030222	1.345	0.0029447	1.476	0.00118392
Q9JL26	Formin-like protein 1 OS=Mus musculus OX=10090 GN=Fmnl1	Fmnl1	122.06	79.505	15.6	15	17	14	1.201	1.179	1.19	0.856	0.832	0.73	1.403	3.4513e-09	1.417	6.9456e-09	1.63	8.0139e-07	1.476	0.0154624
P98197	Probable phospholipid-transporting ATPase IH OS=Mus musculus OX=10090 GN=Atp11a	Atp11a	135.5	23.058	8	10	10	9	1.194	1.187	1.23	0.777	0.779	0.886	1.537	0.000115664	1.524	7.5459e-05	1.388	0.00127573	1.479	0.00092235
P00375	Dihydrofolate reductase OS=Mus musculus OX=10090 GN=Dhfr	Dhfr	21.606	29.818	31.6	5	6	5	1.185	1.183	1.216	0.789	0.792	0.841	1.502	0.093297	1.494	0.159742	1.446	0.021602	1.48	6.1824e-05
Q9D3P8	Plasminogen receptor (KT) OS=Mus musculus OX=10090 GN=Plgrkt	Plgrkt	17.261	10.895	27.9	4	6	4	1.241	1.113	1.223	0.865	0.795	0.756	1.435		1.4		1.618		1.481	0.00164492
O70496	H(+)/Cl(-) exchange transporter 7 OS=Mus musculus OX=10090 GN=Clcn7	Clcn7	88.712	6.0393	2.4	2	2	2	1.124	1.221	1.239	0.877	0.772	0.77	1.282		1.582		1.609		1.482	0.00169728
O55029	Coatomer subunit beta' OS=Mus musculus OX=10090 GN=Copb2	Copb2	102.45	203.61	36	28	42	28	1.185	1.195	1.188	0.858	0.828	0.721	1.381	1.11022e-15	1.443	1e-32	1.648	6.79901e-13	1.482	0.0174841
Q9EPL9	Peroxisomal acyl-coenzyme A oxidase 3 OS=Mus musculus OX=10090 GN=Acox3	Acox3	78.403	59.384	13.9	7	8	7	1.211	1.154	1.188	0.761	0.758	0.875	1.591	0.0056029	1.522	0.00177534	1.358	0.0077021	1.484	0.00128322
P21981	Protein-glutamine gamma-glutamyltransferase 2 OS=Mus musculus OX=10090 GN=Tgm2	Tgm2	77.06	323.31	52.5	34	91	34	1.193	1.202	1.197	0.805	0.789	0.821	1.482	1.62437e-12	1.523	1.62437e-12	1.458	1.62448e-12	1.487	2.2325e-06
Q9D2C6	DNA-directed RNA polymerase III subunit RPC8 OS=Mus musculus OX=10090 GN=Polr3h	Polr3h	22.948	2.4169	5.9	1	1	1	1.208	1.135	1.248	0.767	0.849	0.797	1.575		1.337		1.566		1.488	0.00061582
Q8N9S3	Activator of 90 kDa heat shock protein ATPase homolog 2 OS=Mus musculus OX=10090 GN=Ahsa2	Ahsa2	37.648	2.8701	3.3	1	1	1	1.229	1.154	1.204	0.827	0.89	0.691	1.486		1.297		1.742		1.49	0.0064561
Q80YW0	Cytohesin-4 OS=Mus musculus OX=10090 GN=Cyth4	Cyth4	45.284	49.94	23.4	8	10	7	1.282	1.159	1.177	0.718	0.87	0.837	1.786	1.64049e-05	1.332	0.0073636	1.406	0.032597	1.492	0.0037604
Q9CQ88	Tetraspanin-31 OS=Mus musculus OX=10090 GN=Tspan31	Tspan31	22.694	18.402	10.5	2	2	2	1.257	1.191	1.138	0.835	0.924	0.645	1.505		1.289		1.764		1.492	0.020798
Q3TGF2	Protein FAM107B OS=Mus musculus OX=10090 GN=Fam107b	Fam107b	15.572	11.087	29	4	5	4	1.259	1.186	1.171	0.756	0.796	0.869	1.665	4.4274e-05	1.49	0.0002648	1.348	0.0047755	1.494	0.0009764
Q9WV32	Actin-related protein 2/3 complex subunit 1B OS=Mus musculus OX=10090 GN=Arpc1b	Arpc1b	41.063	249.55	45.2	13	29	12	1.219	1.188	1.208	0.785	0.797	0.836	1.553	1e-32	1.491	1e-32	1.445	4.4964e-14	1.495	3.9512e-05
D3Z6Q9	Bridging integrator 2 OS=Mus musculus OX=10090 GN=Bin2	Bin2	52.553	95.403	23.5	10	19	8	1.203	1.231	1.175	0.82	0.771	0.823	1.467	4.55191e-14	1.597	5.981e-08	1.428	9.1495e-09	1.495	8.4111e-05
O89110	Caspase-8 OS=Mus musculus OX=10090 GN=Casp8	Casp8	55.356	45.668	25.2	13	19	13	1.203	1.211	1.171	0.861	0.796	0.738	1.397	9.1571e-07	1.521	2.8223e-08	1.587	2.5878e-06	1.497	0.00089557
Q8VHN8	Tudor-interacting repair regulator protein OS=Mus musculus OX=10090 GN=Nudt16l1	Nudt16l1	23.414	2.1632	10.4	2	2	1	1.097	1.255	1.253	0.79	0.768	0.85	1.389		1.634		1.474		1.497	0.00171767
Q99M31	Heat shock 70 kDa protein 14 OS=Mus musculus OX=10090 GN=Hspa14	Hspa14	54.65	53.769	20	9	12	9	1.25	1.132	1.201	0.788	0.764	0.838	1.586	2.3873e-06	1.482	0.02374	1.433	0.00034192	1.499	0.0005179
Q9D8Y7	Tumor necrosis factor alpha-induced protein 8-like protein 2 OS=Mus musculus OX=10090 GN=Tnfaip8l2	Tnfaip8l2	20.615	15.963	12	2	2	2	1.271	1.126	1.209	0.739	0.797	0.861	1.72		1.413		1.404		1.504	0.0019189
Q922Q8	Leucine-rich repeat-containing protein 59 OS=Mus musculus OX=10090 GN=Lrrc59	Lrrc59	34.877	127.13	49.5	12	23	12	1.192	1.185	1.227	0.787	0.865	0.743	1.515	4.11005e-13	1.37	1.3391e-08	1.651	4.649e-11	1.505	0.00084169
Q8VCI0	Phospholipase B-like 1 OS=Mus musculus OX=10090 GN=Plbd1	Plbd1	62.998	45.393	15.6	9	10	9	1.176	1.226	1.224	0.747	0.857	0.803	1.574	1.71469e-05	1.431	2.2382e-05	1.524	3.5212e-05	1.506	0.00060365
Q8CGY8	UDP-N-acetylglucosamine--peptide N-acetylglucosaminyltransferase 110 kDa subunit OS=Mus musculus OX=10090 GN=Ogt	Ogt	116.95	30.148	6.3	5	7	5	1.261	1.141	1.203	0.75	0.88	0.764	1.681		1.297		1.575		1.506	0.0021169
Q8BZN6	Dedicator of cytokinesis protein 10 OS=Mus musculus OX=10090 GN=Dock10	Dock10	245.76	63.476	7.4	12	13	12	1.208	1.153	1.251	0.799	0.875	0.724	1.512	1.3025e-08	1.318	0.000159714	1.728	0.000104412	1.506	0.0022971
Q5SSL4	Active breakpoint cluster region-related protein OS=Mus musculus OX=10090 GN=Abr	Abr	97.666	18.155	10.2	8	8	7	1.149	1.29	1.174	0.766	0.739	0.894	1.5	0.071923	1.746	0.053578	1.313	0.0081753	1.506	0.003837
Q921M7	Protein FAM49B OS=Mus musculus OX=10090 GN=Fam49b	Fam49b	36.776	183.91	55.6	16	28	14	1.22	1.217	1.166	0.782	0.795	0.812	1.56	4.569e-11	1.531	3.7095e-07	1.436	3.4618e-09	1.508	2.1648e-05
P97821	Dipeptidyl peptidase 1 OS=Mus musculus OX=10090 GN=Ctsc	Ctsc	52.376	160.32	22.1	7	15	7	1.211	1.188	1.188	0.837	0.813	0.728	1.447	1.2861e-09	1.461	6.0934e-08	1.632	4.7865e-07	1.508	0.0106625
O35988	Syndecan-4 OS=Mus musculus OX=10090 GN=Sdc4	Sdc4	21.482	9.8869	21.7	4	4	4	1.205	1.195	1.168	0.859	0.805	0.7	1.403	0.0020952	1.484	0.0021984	1.669	0.0167202	1.509	0.020982
Q62186	Translocon-associated protein subunit delta OS=Mus musculus OX=10090 GN=Ssr4	Ssr4	18.936	23.63	36.6	5	6	5	1.286	1.209	1.104	0.762	0.836	0.785	1.688	0.00069834	1.446	0.0144638	1.406	0.087199	1.51	0.00139565
Q9WUA3	ATP-dependent 6-phosphofructokinase, platelet type OS=Mus musculus OX=10090 GN=Pfkp	Pfkp	85.454	323.31	35.1	22	38	19	1.187	1.217	1.206	0.759	0.835	0.795	1.564	1e-32	1.457	6.1807e-11	1.517	5.30453e-12	1.511	0.000135596
Q9ERL7	Glia maturation factor gamma OS=Mus musculus OX=10090 GN=Gmfg	Gmfg	16.748	13.699	31.7	5	8	4	1.219	1.173	1.262	0.764	0.761	0.89	1.596	0.027318	1.541	9.9506e-05	1.418	0.000101045	1.513	0.00171668
Q64674	Spermidine synthase OS=Mus musculus OX=10090 GN=Srm	Srm	33.995	58.444	37.7	9	12	9	1.229	1.145	1.204	0.839	0.812	0.712	1.465	2.1766e-05	1.41	1.2602e-06	1.691	2.2768e-06	1.514	0.00155832
O88958	Glucosamine-6-phosphate isomerase 1 OS=Mus musculus OX=10090 GN=Gnpda1	Gnpda1	32.549	63.578	38.4	8	12	6	1.131	1.205	1.265	0.81	0.843	0.724	1.396	1.2765e-06	1.429	0.00022107	1.747	0.00022334	1.515	0.00173824
Q8BUM3	Tyrosine-protein phosphatase non-receptor type 7 OS=Mus musculus OX=10090 GN=Ptpn7	Ptpn7	40.351	16.637	13.4	5	6	5	1.239	1.188	1.198	0.764	0.819	0.802	1.622	0.00018421	1.451	0.00170215	1.494	0.000195818	1.52	6.3029e-05
P16045	Galectin-1 OS=Mus musculus OX=10090 GN=Lgals1	Lgals1	14.866	146.97	88.1	10	37	10	1.245	1.134	1.23	0.865	0.853	0.656	1.439	1e-32	1.329	3.60822e-14	1.875	7.21645e-14	1.52	0.0108169
Q9CZ52	Anthrax toxin receptor 1 OS=Mus musculus OX=10090 GN=Antxr1	Antxr1	62.308	21.628	5.2	2	2	2	1.12	1.178	1.319	0.881	0.896	0.602	1.271	0.178836	1.315	0.102956	2.191	0.0084648	1.52	0.035423
Q8VDV3	Guanine nucleotide exchange factor for Rab-3A OS=Mus musculus OX=10090 GN=Rab3il1	Rab3il1	42.712	8.6045	13.1	3	3	3	1.287	1.18	1.152	0.754	0.805	0.821	1.707	0.0155409	1.466	0.062765	1.403	0.23718	1.521	0.00058436
P29416	Beta-hexosaminidase subunit alpha OS=Mus musculus OX=10090 GN=Hexa	Hexa	60.612	42.702	22.2	10	14	10	1.188	1.13	1.261	0.761	0.845	0.747	1.561	1.569e-09	1.337	0.003363	1.688	0.0048803	1.521	0.00108083
Q91YW3	DnaJ homolog subfamily C member 3 OS=Mus musculus OX=10090 GN=Dnajc3	Dnajc3	57.463	162.15	48.4	21	29	21	1.186	1.213	1.203	0.89	0.792	0.686	1.333	1.4949e-10	1.532	4.81648e-12	1.754	1.6564e-11	1.521	0.030196
Q6PIC6	Sodium/potassium-transporting ATPase subunit alpha-3 OS=Mus musculus OX=10090 GN=Atp1a3	Atp1a3	111.69	19.725	21.4	18	40	2	1.154	1.251	1.217	0.837	0.814	0.729	1.379		1.537		1.669		1.522	0.00095942
Q8BM55	Transmembrane protein 214 OS=Mus musculus OX=10090 GN=Tmem214	Tmem214	76.429	9.5681	5.4	4	4	4	1.229	1.138	1.258	0.728	0.733	0.921	1.688	0.0190004	1.553	0.033377	1.366	0.42636	1.522	0.0068777
Q8VEE4	Replication protein A 70 kDa DNA-binding subunit OS=Mus musculus OX=10090 GN=Rpa1	Rpa1	69.036	48.759	16.5	9	11	9	1.226	1.147	1.213	0.756	0.845	0.753	1.622	1.8932e-06	1.357	1.7943e-06	1.611	1.70795e-05	1.523	0.00060389
Q91V01	Lysophospholipid acyltransferase 5 OS=Mus musculus OX=10090 GN=Lpcat3	Lpcat3	56.146	15.45	6.8	3	6	3	1.296	1.194	1.127	0.835	0.829	0.709	1.552		1.44		1.59		1.524	0.0032359
Q9DCM0	Persulfide dioxygenase ETHE1, mitochondrial OS=Mus musculus OX=10090 GN=Ethe1	Ethe1	27.738	16.089	15	3	3	3	1.239	1.166	1.22	0.769	0.854	0.751	1.611	0.0092428	1.365	0.00154299	1.625	9.9291e-05	1.527	0.00061856
O88561	Long-chain fatty acid transport protein 3 OS=Mus musculus OX=10090 GN=Slc27a3	Slc27a3	72.964	22.844	1.6	1	1	1	1.104	1.349	1.175	0.872	0.791	0.71	1.266		1.705		1.655		1.529	0.0071631
P30355	Arachidonate 5-lipoxygenase-activating protein OS=Mus musculus OX=10090 GN=Alox5ap	Alox5ap	18.136	10.816	13	2	4	2	1.287	1.107	1.217	0.65	0.813	0.898	1.98	0.005457	1.362	0.038775	1.355	0.70984	1.529	0.0147826
Q2VLH6	Scavenger receptor cysteine-rich type 1 protein M130 OS=Mus musculus OX=10090 GN=Cd163	Cd163	120.92	32.386	7.1	7	7	7	1.32	1.141	1.195	0.673	0.858	0.859	1.961	0.000175898	1.33	0.0058412	1.391	0.0006194	1.53	0.0094604
Q91YS8	Calcium/calmodulin-dependent protein kinase type 1 OS=Mus musculus OX=10090 GN=Camk1	Camk1	41.624	120.45	30.5	9	12	7	1.176	1.231	1.23	0.868	0.804	0.703	1.355	1.69883e-05	1.531	1.8169e-09	1.75	1.6205e-10	1.531	0.0024798
Q08024	Core-binding factor subunit beta OS=Mus musculus OX=10090 GN=Cbfb	Cbfb	22.03	7.8777	19.3	3	3	3	1.348	1.141	1.135	0.786	0.846	0.732	1.715		1.349		1.551		1.533	0.0037415
P35951	Low-density lipoprotein receptor OS=Mus musculus OX=10090 GN=Ldlr	Ldlr	94.946	13.82	2.8	2	2	2	1.162	1.26	1.217	0.755	0.739	0.876	1.539	0.045945	1.705	0.034461	1.389	0.198203	1.535	0.00179675
P06332	T-cell surface glycoprotein CD4 OS=Mus musculus OX=10090 GN=Cd4	Cd4	51.296	1.3692	2	1	1	1	1.311	1.161	1.161	0.705	0.901	0.759	1.86		1.289		1.53		1.536	0.0064975
Q08509	Epidermal growth factor receptor kinase substrate 8 OS=Mus musculus OX=10090 GN=Eps8	Eps8	91.736	33.078	13.2	9	9	9	1.167	1.261	1.188	0.753	0.742	0.858	1.55	0.00097966	1.699	0.0030991	1.385	0.0103801	1.537	0.00113699
Q61462	Cytochrome b-245 light chain OS=Mus musculus OX=10090 GN=Cyba	Cyba	20.748	17.45	27.6	3	7	3	1.221	1.137	1.248	0.673	0.69	0.981	1.814	3.7046e-05	1.648	0.00050466	1.272	0.0170433	1.538	0.02346
P24369	Peptidyl-prolyl cis-trans isomerase B OS=Mus musculus OX=10090 GN=Ppib	Ppib	23.713	171.67	54.2	12	22	12	1.207	1.217	1.219	0.83	0.836	0.698	1.454	4.9323e-11	1.456	4.42091e-13	1.746	3.2346e-09	1.541	0.0178631
A2RSJ4	UHRF1-binding protein 1-like OS=Mus musculus OX=10090 GN=Uhrf1bp1l	Uhrf1bp1l	161.94	12.423	2.9	4	4	4	1.203	1.277	1.233	0.759	0.841	0.805	1.585	0.002182	1.518	0.00086354	1.532	0.0011218	1.544	0.00022272
Q99PL5	Ribosome-binding protein 1 OS=Mus musculus OX=10090 GN=Rrbp1	Rrbp1	172.88	323.31	57.1	67	122	67	1.214	1.202	1.218	0.867	0.827	0.659	1.4	1e-32	1.453	1e-32	1.848	1e-32	1.544	0.034922
Q9QZ49	UBX domain-containing protein 8 OS=Mus musculus OX=10090 GN=Ubxn8	Ubxn8	31.555	1.497	2.9	1	1	1	1.148	1.245	1.257	0.761	0.729	0.871	1.509		1.708		1.443		1.546	0.00197923
Q8C2K5	RAS protein activator like-3 OS=Mus musculus OX=10090 GN=Rasal3	Rasal3	114.78	6.2397	3.6	3	3	3	1.237	1.239	1.168	0.774	0.811	0.77	1.598	0.030976	1.528	0.079259	1.517	0.118882	1.547	6.4026e-05
Q9CR51	V-type proton ATPase subunit G 1 OS=Mus musculus OX=10090 GN=Atp6v1g1	Atp6v1g1	13.724	25.979	23.7	2	3	2	1.244	1.216	1.182	0.803	0.791	0.759	1.549		1.537		1.557		1.548	4.0425e-05
Q91W90	Thioredoxin domain-containing protein 5 OS=Mus musculus OX=10090 GN=Txndc5	Txndc5	46.415	291.83	42.9	15	27	15	1.247	1.175	1.217	0.876	0.804	0.67	1.424	7.5476e-11	1.461	1.5961e-10	1.816	9.3399e-09	1.549	0.0054046
Q9CPY7	Cytosol aminopeptidase OS=Mus musculus OX=10090 GN=Lap3	Lap3	56.141	323.31	48.4	21	45	21	1.195	1.225	1.226	0.781	0.809	0.762	1.53	1e-32	1.514	1e-32	1.609	1e-32	1.55	2.1092e-05
Q9CPS7	RNA-binding protein PNO1 OS=Mus musculus OX=10090 GN=Pno1	Pno1	27.453	2.5514	4	1	1	1	1.339	1.105	1.197	0.714	0.964	0.671	1.875		1.146		1.784		1.55	0.023061
Q9EPB4	Apoptosis-associated speck-like protein containing a CARD OS=Mus musculus OX=10090 GN=Pycard	Pycard	21.458	151.43	42.5	7	13	7	1.179	1.192	1.225	0.824	0.84	0.654	1.431	5.6385e-08	1.419	5.4923e-07	1.873	7.8412e-10	1.551	0.031699
Q921I2	Kelch domain-containing protein 4 OS=Mus musculus OX=10090 GN=Klhdc4	Klhdc4	64.86	1.4655	1.4	1	1	1	1.261	1.203	1.181	0.788	0.831	0.729	1.6		1.448		1.62		1.552	0.00049924
Q91YT7	YTH domain-containing family protein 2 OS=Mus musculus OX=10090 GN=Ythdf2	Ythdf2	62.279	19.487	8.8	5	5	3	1.286	1.226	1.136	0.738	0.806	0.806	1.743	0.033762	1.521	0.028039	1.409	0.030281	1.552	0.00070162
P55821	Stathmin-2 OS=Mus musculus OX=10090 GN=Stmn2	Stmn2	20.828	12.733	15.1	4	7	1	1.196	1.244	1.203	0.896	0.749	0.703	1.335	0.0035998	1.661	0.008197	1.711	0.0172243	1.552	0.0038023
Q9EQQ2	Protein YIPF5 OS=Mus musculus OX=10090 GN=Yipf5	Yipf5	27.873	30.065	4.7	1	1	1	1.286	1.178	1.183	0.773	0.821	0.752	1.664		1.435		1.573		1.555	0.00033685
Q91WC9	Sn1-specific diacylglycerol lipase beta OS=Mus musculus OX=10090 GN=Daglb	Daglb	73.904	5.1931	4.8	3	3	3	1.188	1.211	1.255	0.751	0.812	0.786	1.582	0.23098	1.491	0.31488	1.597	0.2229	1.556	9.5526e-05
Q9R1Q8	Transgelin-3 OS=Mus musculus OX=10090 GN=Tagln3	Tagln3	22.47	8.2433	21.6	4	13	1	1.209	1.216	1.234	0.693	0.803	0.854	1.745	0.00150355	1.514	0.012265	1.445	0.0055357	1.557	0.0189002
Q99K85	Phosphoserine aminotransferase OS=Mus musculus OX=10090 GN=Psat1	Psat1	40.472	59.12	34.1	11	14	11	1.252	1.187	1.192	0.715	0.854	0.762	1.751	2.347e-08	1.39	2.0247e-06	1.564	0.00090319	1.558	0.00123805
Q9Z1G3	V-type proton ATPase subunit C 1 OS=Mus musculus OX=10090 GN=Atp6v1c1	Atp6v1c1	43.887	187.99	43.2	18	28	18	1.187	1.218	1.246	0.765	0.788	0.789	1.552	3.04201e-14	1.546	3.15303e-14	1.579	4.4406e-07	1.559	1.6802e-05
Q7TMR0	Lysosomal Pro-X carboxypeptidase OS=Mus musculus OX=10090 GN=Prcp	Prcp	55.026	27.191	14.5	6	7	6	1.214	1.176	1.246	0.789	0.845	0.698	1.539	0.0065028	1.392	0.0011648	1.785	9.9709e-05	1.559	0.00156028
Q60648	Ganglioside GM2 activator OS=Mus musculus OX=10090 GN=Gm2a	Gm2a	20.824	10.178	13	3	5	3	1.182	1.21	1.264	0.812	0.816	0.713	1.456	0.030562	1.483	2.0929e-05	1.773	0.0121848	1.562	0.0007596
P27773	Protein disulfide-isomerase A3 OS=Mus musculus OX=10090 GN=Pdia3	Pdia3	56.678	323.31	67.1	35	98	35	1.201	1.207	1.217	0.86	0.816	0.644	1.397	1e-32	1.479	1e-32	1.89	1.62448e-12	1.563	0.036383
Q9R1Q9	V-type proton ATPase subunit S1 OS=Mus musculus OX=10090 GN=Atp6ap1	Atp6ap1	51.007	4.2343	3.5	2	2	2	1.137	1.29	1.24	0.694	0.87	0.781	1.638		1.483		1.588		1.564	0.0039178
Q9DCF9	Translocon-associated protein subunit gamma OS=Mus musculus OX=10090 GN=Ssr3	Ssr3	21.064	109.74	12.4	4	6	4	1.228	1.254	1.173	0.784	0.773	0.778	1.566	5.4058e-07	1.622	0.000103722	1.508	0.000158193	1.565	2.2109e-05
Q5SUA5	Unconventional myosin-Ig OS=Mus musculus OX=10090 GN=Myo1g	Myo1g	117.23	165.83	30.3	24	30	23	1.22	1.196	1.211	0.7	0.86	0.756	1.743	1.04239e-12	1.391	0.00043673	1.602	2.8456e-09	1.566	0.0173404
Q8VDW0	ATP-dependent RNA helicase DDX39A OS=Mus musculus OX=10090 GN=Ddx39a	Ddx39a	49.067	50.902	30.4	11	17	5	1.22	1.234	1.198	0.784	0.756	0.788	1.556	0.00094409	1.632	0.000184897	1.52	0.0180011	1.569	4.3327e-06
O70570	Polymeric immunoglobulin receptor OS=Mus musculus OX=10090 GN=Pigr	Pigr	84.998	62.327	18.2	11	14	11	1.272	1.266	1.2	0.791	0.787	0.803	1.608	2.2414e-05	1.609	3.5816e-05	1.494	3.7042e-05	1.57	2.0676e-05
Q8R0X7	Sphingosine-1-phosphate lyase 1 OS=Mus musculus OX=10090 GN=Sgpl1	Sgpl1	63.676	76.015	28.7	13	18	13	1.237	1.194	1.231	0.767	0.854	0.71	1.613	3.2506e-09	1.398	0.00053589	1.734	1.58336e-05	1.571	0.00114225
P58252	Elongation factor 2 OS=Mus musculus OX=10090 GN=Eef2	Eef2	95.313	323.31	49.5	38	104	37	1.21	1.191	1.249	0.825	0.834	0.66	1.467	1e-32	1.428	1.62448e-12	1.892	1.62448e-12	1.574	0.0040773
Q61334	B-cell receptor-associated protein 29 OS=Mus musculus OX=10090 GN=Bcap29	Bcap29	27.964	29.007	28.8	8	10	8	1.208	1.245	1.202	0.752	0.822	0.746	1.606	1.0169e-11	1.515	8.9234e-11	1.611	8.1497e-08	1.575	0.000159641
P81117	Nucleobindin-2 OS=Mus musculus OX=10090 GN=Nucb2	Nucb2	50.304	185.97	52.6	20	34	20	1.27	1.165	1.215	0.794	0.798	0.726	1.599	1e-32	1.46	1.6247e-12	1.674	1e-32	1.575	0.0003239
P11928	2'-5'-oligoadenylate synthase 1A OS=Mus musculus OX=10090 GN=Oas1a	Oas1a	42.428	10.115	10.1	3	4	3	1.315	1.09	1.264	0.694	0.821	0.813	1.895	0.0146227	1.328	0.022963	1.555	0.026516	1.576	0.0045024
A2AAY5	SH3 and PX domain-containing protein 2B OS=Mus musculus OX=10090 GN=Sh3pxd2b	Sh3pxd2b	101.52	2.7712	2	2	2	2	1.214	1.306	1.15	0.783	0.822	0.722	1.55		1.589		1.593		1.577	0.0009963
Q8BW96	Calcium/calmodulin-dependent protein kinase type 1D OS=Mus musculus OX=10090 GN=Camk1d	Camk1d	42.918	3.9357	11.4	4	5	2	1.315	1.182	1.172	0.654	1.052	0.62	2.011	0.0188639	1.124	0.56766	1.89	0.0170426	1.577	0.048218
P49446	Receptor-type tyrosine-protein phosphatase epsilon OS=Mus musculus OX=10090 GN=Ptpre	Ptpre	80.687	27.725	12.3	9	9	7	1.263	1.205	1.22	0.759	0.854	0.722	1.664	0.00152445	1.411	0.048496	1.69	0.00095949	1.579	0.00088405
Q8C6I2	Succinate dehydrogenase assembly factor 2, mitochondrial OS=Mus musculus OX=10090 GN=Sdhaf2	Sdhaf2	19.431	3.9746	12.2	2	2	2	1.223	1.238	1.21	0.839	0.756	0.726	1.458	0.0076986	1.638	0.0091965	1.667	0.00146377	1.582	0.0088449
Q9CWI3	BRCA2 and CDKN1A-interacting protein OS=Mus musculus OX=10090 GN=Bccip	Bccip	35.942	3.1329	6	2	2	2	1.226	1.209	1.236	0.848	0.749	0.722	1.446		1.614		1.712		1.583	0.0111194
Q8R550	SH3 domain-containing kinase-binding protein 1 OS=Mus musculus OX=10090 GN=Sh3kbp1	Sh3kbp1	78.169	111.05	19.3	12	19	12	1.249	1.21	1.211	0.809	0.796	0.704	1.544	7.82041e-13	1.52	2.65832e-12	1.72	1.0984e-07	1.589	0.00049957
Q922F4	Tubulin beta-6 chain OS=Mus musculus OX=10090 GN=Tubb6	Tubb6	50.09	83.143	51.7	17	30	7	1.239	1.255	1.237	0.797	0.805	0.744	1.555	1.98216e-05	1.559	2.4047e-06	1.663	0.00053542	1.59	5.543e-05
P45700	Mannosyl-oligosaccharide 1,2-alpha-mannosidase IA OS=Mus musculus OX=10090 GN=Man1a1	Man1a1	73.275	14.489	6.7	4	4	4	1.26	1.186	1.239	0.801	0.768	0.738	1.573	0.0032045	1.544	0.0186049	1.679	0.041843	1.597	9.7437e-05
Q8BMS9	Ras association domain-containing protein 2 OS=Mus musculus OX=10090 GN=Rassf2	Rassf2	37.973	9.4825	12.3	4	4	4	1.247	1.154	1.286	0.781	0.753	0.774	1.597		1.533		1.661		1.597	0.0001614
Q9DCG6	Phenazine biosynthesis-like domain-containing protein 1 OS=Mus musculus OX=10090 GN=Pbld1	Pbld1	32.047	8.2736	8	2	2	2	1.203	1.269	1.221	0.712	0.76	0.841	1.69		1.67		1.452		1.597	0.00076489
Q00941	Granulocyte-macrophage colony-stimulating factor receptor subunit alpha OS=Mus musculus OX=10090 GN=Csf2ra	Csf2ra	41.768	1.4296	2.6	1	1	1	1.134	1.198	1.363	0.75	0.731	0.832	1.512		1.639		1.638		1.597	0.0022762
Q920E5	Farnesyl pyrophosphate synthase OS=Mus musculus OX=10090 GN=Fdps	Fdps	40.581	132.23	34.8	11	21	11	1.245	1.193	1.241	0.772	0.823	0.706	1.613	1e-32	1.45	1e-32	1.758	1.62448e-12	1.599	0.000538
P07091	Protein S100-A4 OS=Mus musculus OX=10090 GN=S100a4	S100a4	11.721	10.132	32.7	5	11	5	1.287	1.18	1.223	0.838	0.816	0.652	1.536	8.907e-08	1.446	2.4701e-05	1.876	3.5052e-05	1.6	0.0046848
Q9DBH5	Vesicular integral-membrane protein VIP36 OS=Mus musculus OX=10090 GN=Lman2	Lman2	40.429	95.497	41.3	12	18	12	1.201	1.239	1.252	0.836	0.828	0.643	1.437	9.0736e-10	1.496	3.3057e-07	1.947	1.6007e-06	1.6	0.031557
Q9CY18	Sorting nexin-7 OS=Mus musculus OX=10090 GN=Snx7	Snx7	45	42.424	32.6	11	14	11	1.206	1.243	1.244	0.776	0.812	0.717	1.554	1.3194e-07	1.531	0.000118761	1.735	4.4002e-05	1.602	0.00023728
Q99M15	Proline-serine-threonine phosphatase-interacting protein 2 OS=Mus musculus OX=10090 GN=Pstpip2	Pstpip2	38.948	17.47	15.9	5	5	5	1.3	1.117	1.277	0.693	0.737	0.875	1.876	0.0118601	1.516	0.040601	1.459	0.022663	1.603	0.0049774
P15702	Leukosialin OS=Mus musculus OX=10090 GN=Spn	Spn	40.038	34.202	9.6	2	2	2	1.276	1.16	1.255	0.75	0.856	0.694	1.701	0.0099443	1.355	0.2974	1.808	0.058504	1.605	0.0021828
Q9JKR6	Hypoxia up-regulated protein 1 OS=Mus musculus OX=10090 GN=Hyou1	Hyou1	111.18	323.31	41.5	37	72	37	1.248	1.225	1.22	0.821	0.816	0.663	1.52	1e-32	1.501	1e-32	1.84	1e-32	1.606	0.0211
Q91VW3	SH3 domain-binding glutamic acid-rich-like protein 3 OS=Mus musculus OX=10090 GN=Sh3bgrl3	Sh3bgrl3	10.477	82.987	47.3	5	8	5	1.225	1.217	1.23	0.789	0.74	0.756	1.553	1.0218e-06	1.645	1.7804e-07	1.627	7.8757e-05	1.607	1.77769e-05
Q8K1X4	Nck-associated protein 1-like OS=Mus musculus OX=10090 GN=Nckap1l	Nckap1l	128.9	32.926	7.2	8	9	7	1.283	1.17	1.214	0.707	0.81	0.764	1.815	3.4496e-08	1.444	0.00042316	1.589	0.00044471	1.608	0.00056279
P63028	Translationally-controlled tumor protein OS=Mus musculus OX=10090 GN=Tpt1	Tpt1	19.462	77.533	40.1	7	22	7	1.227	1.25	1.214	0.81	0.733	0.749	1.515	4.11671e-13	1.705	1e-32	1.621	1e-32	1.61	0.000115442
Q6PGH2	Jupiter microtubule associated homolog 2 OS=Mus musculus OX=10090 GN=Jpt2	Jpt2	20.02	69.293	38.9	5	6	5	1.278	1.19	1.193	0.774	0.799	0.7	1.651	0.022142	1.489	3.5686e-05	1.704	0.0023371	1.611	0.00049721
P60843	Eukaryotic initiation factor 4A-I OS=Mus musculus OX=10090 GN=Eif4a1	Eif4a1	46.153	133.68	48	19	40	8	1.222	1.208	1.253	0.816	0.794	0.674	1.498	1.4988e-14	1.521	3.40061e-13	1.859	2.4738e-12	1.613	0.00136388
Q921Y4	Molybdate-anion transporter OS=Mus musculus OX=10090 GN=Mfsd5	Mfsd5	49.679	1.2697	1.6	1	1	1	1.322	1.176	1.199	0.764	0.825	0.701	1.73		1.425		1.71		1.614	0.00127656
Q61881	DNA replication licensing factor MCM7 OS=Mus musculus OX=10090 GN=Mcm7	Mcm7	81.21	63.451	17.5	10	11	10	1.232	1.192	1.239	0.764	0.712	0.788	1.613	1.2301e-06	1.674	2.1008e-07	1.572	1.1066e-07	1.618	0.000119082
P46978	Dolichyl-diphosphooligosaccharide--protein glycosyltransferase subunit STT3A OS=Mus musculus OX=10090 GN=Stt3a	Stt3a	80.597	63.441	18	14	27	13	1.235	1.219	1.267	0.776	0.824	0.7	1.591	1.62448e-12	1.479	1e-32	1.81	2.76446e-14	1.618	0.00059558
Q8K2C7	Protein OS-9 OS=Mus musculus OX=10090 GN=Os9	Os9	76.107	5.5428	6.1	3	3	3	1.279	1.251	1.171	0.82	0.763	0.703	1.56		1.64		1.666		1.619	0.00073708
P09103	Protein disulfide-isomerase OS=Mus musculus OX=10090 GN=P4hb	P4hb	57.058	323.31	66	32	94	32	1.219	1.237	1.244	0.831	0.782	0.672	1.467	1e-32	1.582	1e-32	1.851	1e-32	1.619	0.0166218
P98078	Disabled homolog 2 OS=Mus musculus OX=10090 GN=Dab2	Dab2	82.311	91.47	20.5	12	16	12	1.279	1.177	1.252	0.839	0.749	0.699	1.524	4.18665e-13	1.571	1.5797e-08	1.791	2.8739e-08	1.621	0.00117555
P57759	Endoplasmic reticulum resident protein 29 OS=Mus musculus OX=10090 GN=Erp29	Erp29	28.823	71.711	50.4	9	17	9	1.238	1.19	1.214	0.808	0.781	0.657	1.532	4.7541e-09	1.524	2.1059e-08	1.848	7.0455e-07	1.622	0.00169989
Q8CIH5	1-phosphatidylinositol 4,5-bisphosphate phosphodiesterase gamma-2 OS=Mus musculus OX=10090 GN=Plcg2	Plcg2	147.59	73.515	19.3	19	20	19	1.334	1.134	1.255	0.726	0.758	0.795	1.837	1.0821e-08	1.496	3.6768e-05	1.579	0.000115956	1.634	0.00083541
Q9CQS8	Protein transport protein Sec61 subunit beta OS=Mus musculus OX=10090 GN=Sec61b	Sec61b	9.9583	82.278	44.8	4	8	4	1.188	1.244	1.265	0.762	0.839	0.656	1.559	0.00021673	1.483	1.89463e-05	1.928	1.5379e-07	1.638	0.0025384
Q6ZWQ7	Signal peptidase complex subunit 3 OS=Mus musculus OX=10090 GN=Spcs3	Spcs3	20.313	13.222	17.8	3	4	3	1.287	1.206	1.229	0.712	0.81	0.749	1.808	0.043281	1.489	0.0076806	1.641	0.00146154	1.639	0.0003008
P20060	Beta-hexosaminidase subunit beta OS=Mus musculus OX=10090 GN=Hexb	Hexb	61.115	76.73	21.8	11	16	11	1.244	1.226	1.267	0.73	0.79	0.751	1.704	3.33067e-16	1.552	1.27942e-12	1.687	7.721e-10	1.646	3.8618e-05
Q8CG48	Structural maintenance of chromosomes protein 2 OS=Mus musculus OX=10090 GN=Smc2	Smc2	134.24	66.892	11.3	11	12	11	1.236	1.24	1.249	0.706	0.721	0.832	1.751	1.8317e-06	1.72	7.7241e-05	1.501	0.00038186	1.649	0.0104005
Q5I012	Putative sodium-coupled neutral amino acid transporter 10 OS=Mus musculus OX=10090 GN=Slc38a10	Slc38a10	117.19	12.502	3.3	3	3	3	1.218	1.237	1.271	0.864	0.76	0.636	1.41		1.628		1.998		1.649	0.029837
Q3TLS3	GDP-D-glucose phosphorylase 1 OS=Mus musculus OX=10090 GN=Gdpgp1	Gdpgp1	42.514	3.9743	4.4	2	2	2	1.189	1.38	1.172	0.673	0.759	0.835	1.767	0.27356	1.818	0.31456	1.404	0.4627	1.65	0.0035026
P70218	Mitogen-activated protein kinase kinase kinase kinase 1 OS=Mus musculus OX=10090 GN=Map4k1	Map4k1	91.534	5.2859	4.7	3	3	3	1.279	1.155	1.301	0.655	0.873	0.734	1.953		1.323		1.772		1.651	0.0051626
P48999	Arachidonate 5-lipoxygenase OS=Mus musculus OX=10090 GN=Alox5	Alox5	77.966	82.491	14.8	8	11	8	1.22	1.218	1.262	0.701	0.696	0.843	1.74	7.3498e-10	1.75	1.0021e-08	1.497	5.2594e-10	1.652	0.00136429
Q9DBY1	E3 ubiquitin-protein ligase synoviolin OS=Mus musculus OX=10090 GN=Syvn1	Syvn1	67.296	10.032	4.4	3	3	3	1.262	1.154	1.318	0.719	0.823	0.717	1.755	0.027375	1.402	0.050916	1.838	0.101536	1.653	0.00110345
O08807	Peroxiredoxin-4 OS=Mus musculus OX=10090 GN=Prdx4	Prdx4	31.052	117.28	54.4	10	22	9	1.253	1.235	1.264	0.798	0.784	0.687	1.57	5.51148e-12	1.575	2.5009e-09	1.84	2.916e-08	1.654	0.0088165
P17047	Lysosome-associated membrane glycoprotein 2 OS=Mus musculus OX=10090 GN=Lamp2	Lamp2	45.681	20.825	14.7	6	8	6	1.237	1.231	1.285	0.761	0.773	0.732	1.625	5.7707e-10	1.592	9.9045e-07	1.755	4.8876e-10	1.656	1.91251e-05
Q6DIA2	Exocyst complex component 3-like protein 4 OS=Mus musculus OX=10090 GN=Exoc3l4	Exoc3l4	81.034	3.765	2.1	2	2	2	1.145	1.391	1.212	0.692	0.752	0.817	1.655		1.85		1.483		1.658	0.0025582
P27870	Proto-oncogene vav OS=Mus musculus OX=10090 GN=Vav1	Vav1	98.136	34.081	16.8	14	17	13	1.317	1.201	1.205	0.676	0.697	0.872	1.948	1.5218e-08	1.723	2.5758e-10	1.382	1.2303e-06	1.658	0.0039631
P70429	Ena/VASP-like protein OS=Mus musculus OX=10090 GN=Evl	Evl	44.337	154.03	39.6	14	21	14	1.293	1.223	1.236	0.798	0.811	0.653	1.62	9.70668e-13	1.508	9.0332e-09	1.893	5.4167e-07	1.659	0.0020613
Q9CYN2	Signal peptidase complex subunit 2 OS=Mus musculus OX=10090 GN=Spcs2	Spcs2	24.977	176.95	38.1	7	11	7	1.218	1.176	1.303	0.759	0.793	0.674	1.605	1.4376e-08	1.483	1.5363e-07	1.933	3.9925e-05	1.661	0.00087968
Q78XF5	Oligosaccharyltransferase complex subunit OSTC OS=Mus musculus OX=10090 GN=Ostc	Ostc	16.815	14.417	8.1	1	2	1	1.229	1.26	1.253	0.764	0.811	0.674	1.609	0.0189601	1.554	0.0118625	1.859	0.00192335	1.664	0.0113604
Q99KV1	DnaJ homolog subfamily B member 11 OS=Mus musculus OX=10090 GN=Dnajb11	Dnajb11	40.555	144.56	38.3	13	21	13	1.239	1.223	1.27	0.783	0.829	0.63	1.582	4.9752e-11	1.475	1.3737e-11	2.016	7.663e-08	1.665	0.025676
Q8JZK9	Hydroxymethylglutaryl-CoA synthase, cytoplasmic OS=Mus musculus OX=10090 GN=Hmgcs1	Hmgcs1	57.568	30.187	17.3	8	9	7	1.305	1.187	1.232	0.699	0.8	0.735	1.867	3.7911e-05	1.484	0.00025581	1.676	5.7952e-05	1.667	0.00044039
Q921V5	Alpha-1,6-mannosyl-glycoprotein 2-beta-N-acetylglucosaminyltransferase OS=Mus musculus OX=10090 GN=Mgat2	Mgat2	51.029	1.4048	1.6	1	1	1	1.176	1.226	1.355	0.698	0.782	0.767	1.685		1.568		1.767		1.672	0.00072054
Q8C3J5	Dedicator of cytokinesis protein 2 OS=Mus musculus OX=10090 GN=Dock2	Dock2	211.7	88.42	14.9	23	28	23	1.278	1.225	1.192	0.711	0.773	0.715	1.797	2.2775e-10	1.585	4.7878e-06	1.667	1.8528e-06	1.68	0.000102022
Q8BWW4	La-related protein 4 OS=Mus musculus OX=10090 GN=Larp4	Larp4	79.763	10.434	6	4	4	4	1.3	1.24	1.21	0.82	0.784	0.627	1.585		1.582		1.93		1.681	0.0035752
P49710	Hematopoietic lineage cell-specific protein OS=Mus musculus OX=10090 GN=Hcls1	Hcls1	54.24	46.176	31.3	16	23	16	1.327	1.16	1.256	0.716	0.76	0.749	1.853	2.22045e-16	1.526	7.2981e-11	1.677	5.046e-11	1.682	0.00026482
P49718	DNA replication licensing factor MCM5 OS=Mus musculus OX=10090 GN=Mcm5	Mcm5	82.342	60.886	18.8	12	14	12	1.274	1.215	1.213	0.706	0.738	0.755	1.805	1.4688e-06	1.646	0.00014433	1.607	6.2064e-05	1.683	3.6774e-05
P97499	Telomerase protein component 1 OS=Mus musculus OX=10090 GN=Tep1	Tep1	291.46	5.1569	0.7	2	2	2	1.284	1.235	1.238	0.772	0.778	0.679	1.663		1.587		1.823		1.686	0.00033807
P29351	Tyrosine-protein phosphatase non-receptor type 6 OS=Mus musculus OX=10090 GN=Ptpn6	Ptpn6	67.558	290.21	45	24	39	24	1.341	1.166	1.255	0.702	0.743	0.785	1.91	1e-32	1.569	1.62448e-12	1.599	1e-32	1.687	0.00053977
Q64512	Tyrosine-protein phosphatase non-receptor type 13 OS=Mus musculus OX=10090 GN=Ptpn13	Ptpn13	270.33	3.1853	0.8	2	2	2	1.324	1.343	1.096	0.681	0.749	0.799	1.944		1.793		1.372		1.688	0.0028969
P14211	Calreticulin OS=Mus musculus OX=10090 GN=Calr	Calr	47.994	270.07	53.8	21	77	21	1.255	1.266	1.226	0.84	0.781	0.598	1.494	1e-32	1.621	1e-32	2.05	1.62437e-12	1.689	0.035715
P24452	Macrophage-capping protein OS=Mus musculus OX=10090 GN=Capg	Capg	39.24	158.74	40.9	10	23	10	1.306	1.218	1.251	0.739	0.755	0.74	1.767	5.67391e-12	1.613	1.6455e-08	1.691	1.5658e-07	1.69	1.83426e-05
Q920A5	Retinoid-inducible serine carboxypeptidase OS=Mus musculus OX=10090 GN=Scpep1	Scpep1	50.964	92.563	24.8	10	18	10	1.189	1.268	1.256	0.737	0.782	0.678	1.613	3.91476e-12	1.621	1.59377e-05	1.853	4.6234e-07	1.69	0.00033669
P70248	Unconventional myosin-If OS=Mus musculus OX=10090 GN=Myo1f	Myo1f	125.95	82.747	18.7	19	26	15	1.31	1.158	1.257	0.641	0.736	0.826	2.044	1.6636e-10	1.573	1.9099e-08	1.522	2.9384e-08	1.691	0.0029375
P51569	Alpha-galactosidase A OS=Mus musculus OX=10090 GN=Gla	Gla	47.642	5.459	5.5	2	3	2	1.222	1.284	1.262	0.795	0.731	0.696	1.537		1.756		1.813		1.696	0.00021823
Q9JHU9	Inositol-3-phosphate synthase 1 OS=Mus musculus OX=10090 GN=Isyna1	Isyna1	60.931	13.947	9.9	6	7	6	1.252	1.265	1.256	0.792	0.767	0.663	1.581	1.854e-06	1.649	1.9268e-06	1.894	6.3616e-07	1.698	0.0104229
E9Q634	Unconventional myosin-Ie OS=Mus musculus OX=10090 GN=Myo1e	Myo1e	126.82	41.174	14.8	15	21	11	1.223	1.219	1.3	0.689	0.799	0.713	1.775	2.0155e-06	1.526	3.967e-05	1.823	3.7869e-05	1.7	0.00042062
Q3U1Y4	DENN domain-containing protein 4B OS=Mus musculus OX=10090 GN=Dennd4b	Dennd4b	164.74	1.761	1.5	2	2	2	1.37	1.178	1.223	0.647	0.828	0.743	2.117		1.423		1.646		1.7	0.0032235
Q571E4	N-acetylgalactosamine-6-sulfatase OS=Mus musculus OX=10090 GN=Galns	Galns	57.673	17.097	4.4	2	6	2	1.296	1.297	1.208	0.747	0.673	0.801	1.735	6.3798e-05	1.927	0.00080331	1.508	0.0013601	1.711	0.00064086
Q80SY3	V-type proton ATPase subunit d 2 OS=Mus musculus OX=10090 GN=Atp6v0d2	Atp6v0d2	40.493	9.7883	10.9	3	3	3	1.306	1.209	1.27	0.583	0.925	0.704	2.24	0.088125	1.307	0.35098	1.804	0.022101	1.711	0.0150625
Q61285	ATP-binding cassette sub-family D member 2 OS=Mus musculus OX=10090 GN=Abcd2	Abcd2	83.482	15.971	6.7	5	6	5	1.239	1.342	1.201	0.786	0.679	0.743	1.576		1.976		1.616		1.713	0.00056198
Q922R8	Protein disulfide-isomerase A6 OS=Mus musculus OX=10090 GN=Pdia6	Pdia6	48.1	181.01	35.9	13	28	13	1.231	1.247	1.262	0.802	0.771	0.603	1.535	3.09752e-14	1.617	1.68032e-12	2.093	1.66767e-12	1.719	0.025542
P15535	Beta-1,4-galactosyltransferase 1 OS=Mus musculus OX=10090 GN=B4galt1	B4galt1	44.411	2.8375	4	2	2	2	1.256	1.043	1.496	0.657	0.736	0.81	1.912		1.417		1.847		1.723	0.0111963
P61620	Protein transport protein Sec61 subunit alpha isoform 1 OS=Mus musculus OX=10090 GN=Sec61a1	Sec61a1	52.264	19.952	5.5	3	6	3	1.282	1.252	1.232	0.734	0.84	0.611	1.747	2.2557e-07	1.49	0.00050012	2.016	9.1906e-07	1.724	0.027142
Q9ET01	Glycogen phosphorylase, liver form OS=Mus musculus OX=10090 GN=Pygl	Pygl	97.462	241.11	44.5	36	53	29	1.284	1.244	1.293	0.682	0.645	0.882	1.883	1.62448e-12	1.929	1e-32	1.466	1e-32	1.73	0.029038
P49717	DNA replication licensing factor MCM4 OS=Mus musculus OX=10090 GN=Mcm4	Mcm4	96.735	39.562	15.3	11	13	11	1.242	1.206	1.298	0.702	0.761	0.698	1.769	5.7551e-10	1.585	6.1872e-08	1.86	1.8014e-07	1.733	9.8504e-05
Q9JLJ1	Selenoprotein K OS=Mus musculus OX=10090 GN=Selenok	Selenok	10.642	4.1786	9.6	1	1	1	1.195	1.287	1.323	0.664	0.799	0.732	1.8		1.611		1.807		1.733	0.00085573
Q99JF5	Diphosphomevalonate decarboxylase OS=Mus musculus OX=10090 GN=Mvd	Mvd	44.072	25.593	13.7	5	8	5	1.308	1.249	1.238	0.734	0.812	0.635	1.782	1.5137e-05	1.538	0.00025715	1.95	1.6077e-06	1.74	0.00159819
Q9CZE3	Ras-related protein Rab-32 OS=Mus musculus OX=10090 GN=Rab32	Rab32	25.068	23.152	31.4	6	6	5	1.36	1.228	1.206	0.782	0.801	0.596	1.739		1.533		2.023		1.741	0.0052813
P20664	DNA primase small subunit OS=Mus musculus OX=10090 GN=Prim1	Prim1	49.295	3.0697	2.6	1	1	1	1.293	1.122	1.394	0.645	0.746	0.794	2.005		1.504		1.756		1.743	0.0032981
P56542	Deoxyribonuclease-2-alpha OS=Mus musculus OX=10090 GN=Dnase2	Dnase2	38.81	3.3935	6.5	2	2	2	1.286	1.231	1.293	0.653	0.744	0.788	1.969		1.655		1.641		1.744	0.00063868
P97310	DNA replication licensing factor MCM2 OS=Mus musculus OX=10090 GN=Mcm2	Mcm2	102.08	46.416	16.4	12	15	12	1.25	1.255	1.304	0.722	0.741	0.719	1.731	9.8488e-09	1.694	1.8181e-09	1.814	0.00037872	1.746	2.2696e-06
Q8VD58	Protein EVI2B OS=Mus musculus OX=10090 GN=Evi2b	Evi2b	47.993	3.799	2.5	1	1	1	1.321	1.254	1.235	0.704	0.741	0.733	1.876		1.692		1.685		1.749	2.3116e-05
P18242	Cathepsin D OS=Mus musculus OX=10090 GN=Ctsd	Ctsd	44.953	122.03	39.8	13	30	13	1.292	1.235	1.282	0.746	0.71	0.721	1.732	1e-32	1.739	1e-32	1.778	1.64191e-12	1.75	1.50432e-05
P15379	CD44 antigen OS=Mus musculus OX=10090 GN=Cd44	Cd44	85.616	58.695	10.2	6	10	6	1.324	1.223	1.261	0.707	0.75	0.714	1.873	2.02838e-13	1.631	1.3691e-10	1.766	1.1129e-07	1.754	4.226e-05
Q9CWU2	Palmitoyltransferase ZDHHC13 OS=Mus musculus OX=10090 GN=Zdhhc13	Zdhhc13	70.889	1.7546	1.4	1	1	1	1.234	1.332	1.248	0.75	0.77	0.654	1.645		1.73		1.908		1.754	0.00054209
Q05144	Ras-related C3 botulinum toxin substrate 2 OS=Mus musculus OX=10090 GN=Rac2	Rac2	21.441	22.635	28.6	6	12	1	1.308	1.27	1.238	0.701	0.63	0.844	1.866	0.062664	2.016	0.094744	1.467	0.072058	1.754	0.0028035
P12265	Beta-glucuronidase OS=Mus musculus OX=10090 GN=Gusb	Gusb	74.194	37.587	20.5	11	17	11	1.27	1.271	1.27	0.709	0.749	0.712	1.791	1.9312e-09	1.697	3.0812e-09	1.784	6.8514e-09	1.756	0.00097902
Q8R5A3	Amyloid beta A4 precursor protein-binding family B member 1-interacting protein OS=Mus musculus OX=10090 GN=Apbb1ip	Apbb1ip	74.318	19.153	12.7	8	11	8	1.307	1.231	1.257	0.72	0.712	0.727	1.815	4.9926e-08	1.729	0.00016203	1.729	5.5964e-05	1.758	3.4985e-06
Q60787	Lymphocyte cytosolic protein 2 OS=Mus musculus OX=10090 GN=Lcp2	Lcp2	60.238	19.615	9	5	6	5	1.306	1.264	1.244	0.746	0.71	0.714	1.751	0.081417	1.78	0.0080151	1.742	0.0020625	1.758	1.59312e-05
P20029	Endoplasmic reticulum chaperone BiP OS=Mus musculus OX=10090 GN=Hspa5	Hspa5	72.421	323.31	56.9	40	128	37	1.285	1.261	1.266	0.806	0.754	0.607	1.594	1e-32	1.672	1e-32	2.086	1.62448e-12	1.759	0.021764
Q9JLF6	Protein-glutamine gamma-glutamyltransferase K OS=Mus musculus OX=10090 GN=Tgm1	Tgm1	89.825	15.351	5.9	5	5	5	1.248	1.255	1.298	0.632	0.75	0.763	1.975	8.185e-05	1.673	0.0115032	1.701	0.00022005	1.772	0.00072014
Q9Z183	Protein-arginine deiminase type-4 OS=Mus musculus OX=10090 GN=Padi4	Padi4	74.414	111.8	19.7	10	12	10	1.303	1.228	1.24	0.638	0.622	0.867	2.042	0.019796	1.974	0.02138	1.43	0.31102	1.773	0.0057185
P25206	DNA replication licensing factor MCM3 OS=Mus musculus OX=10090 GN=Mcm3	Mcm3	91.545	127.82	24.4	18	22	18	1.274	1.26	1.285	0.683	0.724	0.744	1.865	4.56424e-12	1.74	1.1553e-07	1.727	4.8562e-08	1.775	2.2146e-05
Q91XV3	Brain acid soluble protein 1 OS=Mus musculus OX=10090 GN=Basp1	Basp1	22.086	96.37	44.7	8	14	8	1.228	1.339	1.227	0.744	0.682	0.709	1.651	9.02389e-13	1.963	1.21014e-13	1.731	5.5951e-08	1.777	0.000117945
Q61576	Peptidyl-prolyl cis-trans isomerase FKBP10 OS=Mus musculus OX=10090 GN=Fkbp10	Fkbp10	64.697	27.633	13.3	8	10	8	1.279	1.299	1.27	0.77	0.804	0.589	1.661	1.3425e-11	1.616	2.8915e-10	2.156	1.3622e-10	1.779	0.026682
P20491	High affinity immunoglobulin epsilon receptor subunit gamma OS=Mus musculus OX=10090 GN=Fcer1g	Fcer1g	9.6523	9.7934	25.6	2	2	2	1.314	1.211	1.319	0.655	0.705	0.788	2.006		1.718		1.674		1.79	0.00064251
Q9D958	Signal peptidase complex subunit 1 OS=Mus musculus OX=10090 GN=Spcs1	Spcs1	18.186	7.4806	8.1	1	2	1	1.282	1.238	1.324	0.698	0.723	0.725	1.837	0.010461	1.712	0.00145899	1.826	0.0168959	1.791	1.71085e-05
Q61093	Cytochrome b-245 heavy chain OS=Mus musculus OX=10090 GN=Cybb	Cybb	65.304	149.16	27.5	11	14	11	1.379	1.202	1.286	0.647	0.648	0.862	2.131	9.954e-11	1.855	7.6142e-05	1.492	9.9021e-08	1.793	0.0046014
P48025	Tyrosine-protein kinase SYK OS=Mus musculus OX=10090 GN=Syk	Syk	71.376	68.246	22.3	11	14	11	1.361	1.217	1.303	0.677	0.701	0.78	2.01	2.6949e-06	1.736	1.5772e-06	1.671	1.9613e-07	1.798	0.00039674
Q9QUJ7	Long-chain-fatty-acid--CoA ligase 4 OS=Mus musculus OX=10090 GN=Acsl4	Acsl4	79.076	154.3	36	18	29	18	1.287	1.277	1.266	0.682	0.769	0.676	1.887	1e-32	1.661	3.31524e-12	1.873	1.62459e-12	1.801	0.0049969
P97494	Glutamate--cysteine ligase catalytic subunit OS=Mus musculus OX=10090 GN=Gclc	Gclc	72.571	259.07	37.4	19	39	19	1.235	1.303	1.312	0.681	0.738	0.715	1.814	1.62437e-12	1.766	1e-32	1.835	1e-32	1.804	4.0201e-05
P70677	Caspase-3 OS=Mus musculus OX=10090 GN=Casp3	Casp3	31.474	40.215	32.1	7	11	7	1.282	1.297	1.272	0.715	0.72	0.699	1.793	1.4248e-09	1.801	9.2912e-08	1.82	3.9345e-07	1.805	3.08e-07
Q61233	Plastin-2 OS=Mus musculus OX=10090 GN=Lcp1	Lcp1	70.148	323.31	65.2	35	105	31	1.277	1.283	1.291	0.747	0.724	0.652	1.71	1.62437e-12	1.772	1e-32	1.98	1e-32	1.814	0.0047391
P01872	Immunoglobulin heavy constant mu OS=Mus musculus OX=10090 GN=Ighm	Ighm	49.971	256.59	38.5	17	42	17	1.298	1.242	1.279	0.841	0.635	0.625	1.543	1e-32	1.956	1e-32	2.046	1e-32	1.818	0.024738
P70698	CTP synthase 1 OS=Mus musculus OX=10090 GN=Ctps1	Ctps1	66.682	127.38	32.8	17	24	16	1.319	1.259	1.294	0.653	0.74	0.729	2.02	2.31037e-12	1.701	1.1141e-07	1.775	1.1644e-07	1.825	0.000136472
P28867	Protein kinase C delta type OS=Mus musculus OX=10090 GN=Prkcd	Prkcd	77.546	114.79	43.9	25	29	24	1.282	1.262	1.305	0.691	0.691	0.723	1.855	1e-32	1.826	7.8567e-11	1.805	2.51532e-12	1.829	2.32e-06
P04441	H-2 class II histocompatibility antigen gamma chain OS=Mus musculus OX=10090 GN=Cd74	Cd74	31.557	44.184	43.7	11	15	11	1.32	1.195	1.343	0.763	0.865	0.472	1.73	2.2131e-11	1.382	1.61781e-05	2.845	3.3364e-06	1.837	0.027375
Q9CXI5	Mesencephalic astrocyte-derived neurotrophic factor OS=Mus musculus OX=10090 GN=Manf	Manf	20.373	52.818	33	8	15	8	1.33	1.243	1.292	0.736	0.756	0.607	1.807	2.33147e-15	1.644	1.7315e-10	2.129	3.351e-07	1.841	0.00102241
Q9CYD3	Cartilage-associated protein OS=Mus musculus OX=10090 GN=Crtap	Crtap	46.169	7.3355	5.8	2	2	2	1.263	1.246	1.374	0.64	0.819	0.648	1.973		1.521		2.12		1.843	0.00198283
Q62351	Transferrin receptor protein 1 OS=Mus musculus OX=10090 GN=Tfrc	Tfrc	85.73	127.76	28.2	19	30	19	1.28	1.275	1.316	0.796	0.725	0.576	1.608	1e-32	1.759	1e-32	2.285	6.66134e-16	1.846	0.023301
P30204	Macrophage scavenger receptor types I and II OS=Mus musculus OX=10090 GN=Msr1	Msr1	50.169	27.139	7.2	3	3	3	1.266	1.279	1.34	0.722	0.742	0.635	1.753	0.116381	1.724	0.119224	2.11	0.0145152	1.851	0.00026429
P16675	Lysosomal protective protein OS=Mus musculus OX=10090 GN=Ctsa	Ctsa	53.844	60.03	18.4	6	13	6	1.333	1.295	1.309	0.743	0.734	0.627	1.794	5.55112e-15	1.764	3.24196e-12	2.088	2.3955e-09	1.871	0.007637
P0DOV2	Interferon-activable protein 204 OS=Mus musculus OX=10090 GN=Ifi204	Ifi204	69.437	25.056	16.8	8	11	4	1.468	1.126	1.299	0.66	0.803	0.614	2.224		1.402		2.116		1.874	0.0047752
Q61599	Rho GDP-dissociation inhibitor 2 OS=Mus musculus OX=10090 GN=Arhgdib	Arhgdib	22.851	224.72	77.5	10	21	10	1.34	1.263	1.315	0.716	0.583	0.788	1.872	1e-32	2.166	1e-32	1.669	7.7811e-11	1.877	0.0021553
Q9Z110	Delta-1-pyrroline-5-carboxylate synthase OS=Mus musculus OX=10090 GN=Aldh18a1	Aldh18a1	87.265	43.924	14.7	10	12	10	1.274	1.254	1.352	0.71	0.711	0.644	1.794	1.4274e-07	1.764	2.5003e-08	2.099	0.00040084	1.879	9.6976e-05
O08912	Polypeptide N-acetylgalactosaminyltransferase 1 OS=Mus musculus OX=10090 GN=Galnt1	Galnt1	64.254	34.17	7.5	4	4	4	1.279	1.291	1.334	0.749	0.725	0.599	1.708	0.00176499	1.781	0.011817	2.227	0.0102845	1.883	0.00084232
O35405	Phospholipase D3 OS=Mus musculus OX=10090 GN=Pld3	Pld3	54.388	20.747	9.4	5	8	5	1.302	1.276	1.261	0.606	0.797	0.627	2.149	0.0033007	1.601	0.0181579	2.011	1.77219e-05	1.891	0.0176171
O09159	Lysosomal alpha-mannosidase OS=Mus musculus OX=10090 GN=Man2b1	Man2b1	114.65	239.54	18.2	18	25	18	1.336	1.271	1.312	0.694	0.691	0.682	1.925	1.512e-11	1.839	2.8751e-10	1.924	1.7763e-09	1.896	1.0284e-06
O70469	Docking protein 2 OS=Mus musculus OX=10090 GN=Dok2	Dok2	45.522	22.971	15	5	5	5	1.246	1.256	1.33	0.638	0.693	0.687	1.953	0.0026782	1.812	0.00115615	1.936	0.0147587	1.899	4.1448e-05
O89053	Coronin-1A OS=Mus musculus OX=10090 GN=Coro1a	Coro1a	50.989	275.69	58.6	25	54	24	1.35	1.232	1.305	0.707	0.676	0.658	1.909	1e-32	1.822	1e-32	1.983	1.62437e-12	1.904	4.2714e-05
Q9CYA0	Cysteine-rich with EGF-like domain protein 2 OS=Mus musculus OX=10090 GN=Creld2	Creld2	38.219	128	28.3	10	13	10	1.397	1.263	1.289	0.749	0.662	0.662	1.865	6.83253e-12	1.908	7.91378e-12	1.947	7.3557e-08	1.905	0.00023584
P68404	Protein kinase C beta type OS=Mus musculus OX=10090 GN=Prkcb	Prkcb	76.75	3.7469	13	8	11	3	1.39	1.216	1.314	0.67	0.723	0.663	2.075		1.682		1.982		1.907	0.000164752
Q9R1Q6	Transmembrane protein 176B OS=Mus musculus OX=10090 GN=Tmem176b	Tmem176b	28.367	11.704	5.3	1	1	1	1.323	1.281	1.322	0.705	0.741	0.605	1.877		1.729		2.185		1.914	0.00045899
Q9CQI6	Coactosin-like protein OS=Mus musculus OX=10090 GN=Cotl1	Cotl1	15.944	89.638	66.9	11	25	11	1.345	1.252	1.337	0.671	0.652	0.713	2.004	1e-32	1.92	1.7093e-12	1.875	1.15685e-13	1.932	4.3332e-05
O89017	Legumain OS=Mus musculus OX=10090 GN=Lgmn	Lgmn	49.372	63.707	16.6	6	11	6	1.401	1.256	1.314	0.674	0.721	0.642	2.079	6.3986e-05	1.742	1.71495e-05	2.047	2.4344e-06	1.949	0.000136781
P18181	CD48 antigen OS=Mus musculus OX=10090 GN=Cd48	Cd48	27.383	2.8857	6.2	2	2	2	1.308	1.298	1.342	0.753	0.735	0.535	1.737	0.0030418	1.766	0.00045613	2.508	0.00097897	1.952	0.025424
Q04863	Transcription factor RelB OS=Mus musculus OX=10090 GN=Relb	Relb	60.305	2.3429	2.9	2	2	2	1.418	1.208	1.336	0.654	0.712	0.646	2.168		1.697		2.068		1.969	0.00026366
P14901	Heme oxygenase 1 OS=Mus musculus OX=10090 GN=Hmox1	Hmox1	32.928	38.993	28	5	7	5	1.399	1.296	1.263	0.691	0.685	0.625	2.025	0.00028224	1.892	0.00071653	2.021	0.00129744	1.978	0.000102482
Q05910	Disintegrin and metalloproteinase domain-containing protein 8 OS=Mus musculus OX=10090 GN=Adam8	Adam8	90.046	18.942	2.8	2	2	2	1.341	1.349	1.297	0.584	0.536	0.884	2.296		2.517		1.467		1.99	0.044183
Q6ZWY8	Thymosin beta-10 OS=Mus musculus OX=10090 GN=Tmsb10	Tmsb10	5.0256	2.6291	34.1	3	11	1	1.396	1.276	1.296	0.78	0.675	0.538	1.79	0.0163617	1.89	0.0042836	2.409	0.00036129	1.991	0.0033044
P36423	Thromboxane-A synthase OS=Mus musculus OX=10090 GN=Tbxas1	Tbxas1	60.39	52.272	17.1	6	6	6	1.311	1.349	1.326	0.716	0.703	0.573	1.831	0.0081801	1.919	0.0026637	2.314	0.0046224	2.001	0.0104226
O70145	Neutrophil cytosol factor 2 OS=Mus musculus OX=10090 GN=Ncf2	Ncf2	59.485	84.677	27	16	20	16	1.344	1.332	1.336	0.603	0.565	0.831	2.229	3.9387e-10	2.358	1.46e-07	1.608	1.976e-11	2.007	0.026982
P08003	Protein disulfide-isomerase A4 OS=Mus musculus OX=10090 GN=Pdia4	Pdia4	71.982	323.31	49.4	32	79	32	1.345	1.3	1.325	0.728	0.696	0.546	1.848	1e-32	1.868	1e-32	2.427	1e-32	2.015	0.0157217
Q64GA5	Cytosolic phospholipase A2 gamma OS=Mus musculus OX=10090 GN=Pla2g4c	Pla2g4c	67.881	16.671	12.1	7	8	7	1.278	1.422	1.319	0.597	0.672	0.7	2.141	0.00052231	2.116	1.51878e-05	1.884	9.9817e-05	2.041	0.0002386
Q9QXH4	Integrin alpha-X OS=Mus musculus OX=10090 GN=Itgax	Itgax	129.15	60.092	13.2	13	17	13	1.363	1.332	1.303	0.656	0.643	0.657	2.078	1.1147e-06	2.072	1.89379e-05	1.983	0.00058243	2.044	5.4009e-07
Q78IS1	Transmembrane emp24 domain-containing protein 3 OS=Mus musculus OX=10090 GN=Tmed3	Tmed3	25.465	26.403	15.8	3	4	3	1.342	1.371	1.301	0.615	0.719	0.63	2.182		1.907		2.065		2.044	0.000143665
P17918	Proliferating cell nuclear antigen OS=Mus musculus OX=10090 GN=Pcna	Pcna	28.785	90.433	47.1	10	19	10	1.395	1.286	1.338	0.691	0.67	0.593	2.019	2.54186e-12	1.919	1e-32	2.256	2.1831e-10	2.057	0.000159286
Q91UZ5	Inositol monophosphatase 2 OS=Mus musculus OX=10090 GN=Impa2	Impa2	31.716	10.077	10	3	4	3	1.365	1.321	1.345	0.607	0.663	0.678	2.249		1.992		1.984		2.069	3.589e-05
P10923	Osteopontin OS=Mus musculus OX=10090 GN=Spp1	Spp1	32.459	25.061	15	3	4	3	1.485	1.216	1.324	0.578	0.677	0.689	2.569	0.0197024	1.796	0.171344	1.922	0.23722	2.07	0.00082442
P97311	DNA replication licensing factor MCM6 OS=Mus musculus OX=10090 GN=Mcm6	Mcm6	92.866	106.67	22.8	18	21	18	1.354	1.327	1.336	0.656	0.625	0.65	2.064	1e-32	2.123	1.67244e-12	2.055	3.28049e-12	2.08	6.7674e-07
P06800	Receptor-type tyrosine-protein phosphatase C OS=Mus musculus OX=10090 GN=Ptprc	Ptprc	144.84	136.46	17.9	20	27	20	1.378	1.293	1.367	0.663	0.647	0.602	2.078	1e-32	1.998	5.55112e-16	2.271	1.5696e-11	2.112	2.4523e-05
P63082	V-type proton ATPase 16 kDa proteolipid subunit OS=Mus musculus OX=10090 GN=Atp6v0c	Atp6v0c	15.808	18.707	11.6	1	2	1	1.161	1.606	1.302	0.704	0.736	0.473	1.649	0.022542	2.182	0.00182462	2.753	0.00128353	2.127	0.0107784
Q9JHW9	Aldehyde dehydrogenase family 1 member A3 OS=Mus musculus OX=10090 GN=Aldh1a3	Aldh1a3	56.157	7.6044	8	5	6	1	1.412	1.218	1.43	0.66	0.575	0.673	2.139		2.118		2.125		2.128	0.00045706
Q8CB87	Ras-related protein Rab-44 OS=Mus musculus OX=10090 GN=Rab44	Rab44	106.33	10.559	3.1	3	3	3	1.442	1.336	1.286	0.591	0.597	0.721	2.44	0.057581	2.238	0.02484	1.784	0.057303	2.129	0.0004806
Q9Z0J0	NPC intracellular cholesterol transporter 2 OS=Mus musculus OX=10090 GN=Npc2	Npc2	16.442	54.208	51.7	9	30	9	1.336	1.359	1.361	0.641	0.637	0.616	2.084	1.62448e-12	2.133	1e-32	2.209	1.62448e-12	2.141	3.1423e-07
Q8VBT6	Apolipoprotein B receptor OS=Mus musculus OX=10090 GN=Apobr	Apobr	102.7	175.46	23.1	16	18	16	1.413	1.311	1.344	0.604	0.553	0.71	2.339	3.3788e-08	2.371	0.000115655	1.893	1.4705e-08	2.179	0.0005048
Q99N69	Leupaxin OS=Mus musculus OX=10090 GN=Lpxn	Lpxn	43.478	13.112	11.4	4	4	4	1.409	1.376	1.304	0.681	0.655	0.536	2.069	0.076978	2.101	0.085658	2.433	0.135215	2.184	0.00053768
Q09014	Neutrophil cytosol factor 1 OS=Mus musculus OX=10090 GN=Ncf1	Ncf1	44.666	46.104	36.2	12	16	12	1.443	1.309	1.37	0.521	0.486	0.879	2.77	0.00137866	2.693	0.00086252	1.559	3.9718e-05	2.186	0.049541
P50429	Arylsulfatase B OS=Mus musculus OX=10090 GN=Arsb	Arsb	59.646	22.124	6.4	3	5	3	1.429	1.36	1.314	0.61	0.627	0.628	2.343	0.0022392	2.169	0.037918	2.092	0.031163	2.2	3.5936e-06
P70265	6-phosphofructo-2-kinase/fructose-2,6-bisphosphatase 2 OS=Mus musculus OX=10090 GN=Pfkfb2	Pfkfb2	59.925	27.541	11	6	7	4	1.383	1.38	1.343	0.607	0.659	0.591	2.278	6.3565e-08	2.094	2.6715e-06	2.272	0.00073888	2.211	2.0062e-05
Q9ESP1	Stromal cell-derived factor 2-like protein 1 OS=Mus musculus OX=10090 GN=Sdf2l1	Sdf2l1	23.648	77.16	39.8	7	10	7	1.418	1.366	1.321	0.658	0.666	0.525	2.155	4.7968e-07	2.051	2.0665e-06	2.516	0.00102321	2.22	0.00055731
P11835	Integrin beta-2 OS=Mus musculus OX=10090 GN=Itgb2	Itgb2	85.025	323.31	45.9	30	54	30	1.422	1.347	1.362	0.565	0.564	0.699	2.517	1.62448e-12	2.388	1.62437e-12	1.948	1.62448e-12	2.26	0.00035995
Q8BYI6	Lysophosphatidylcholine acyltransferase 2 OS=Mus musculus OX=10090 GN=Lpcat2	Lpcat2	60.253	12.604	4	2	2	2	1.399	1.364	1.383	0.538	0.603	0.689	2.6	0.0176236	2.262	0.0064011	2.007	0.0135564	2.266	0.0075398
Q2TBA3	Mucosa-associated lymphoid tissue lymphoma translocation protein 1 homolog OS=Mus musculus OX=10090 GN=Malt1	Malt1	93.215	16.54	4.9	3	3	3	1.434	1.328	1.382	0.51	0.772	0.544	2.812		1.72		2.54		2.269	0.0030617
Q01320	DNA topoisomerase 2-alpha OS=Mus musculus OX=10090 GN=Top2a	Top2a	172.79	6.1279	5.8	9	15	3	1.374	1.385	1.409	0.534	0.634	0.665	2.573	0.00159889	2.185	0.002658	2.119	0.0035628	2.274	0.006522
P49300	C-type lectin domain family 10 member A OS=Mus musculus OX=10090 GN=Clec10a	Clec10a	34.595	74.8	19.4	5	9	5	1.323	1.414	1.428	0.67	0.649	0.499	1.975	0.00031625	2.179	1.6789e-06	2.862	0.0093031	2.291	0.00096461
O09049	Regenerating islet-derived protein 3-gamma OS=Mus musculus OX=10090 GN=Reg3g	Reg3g	19.307	23.268	20.1	2	3	2	1.408	1.445	1.304	0.612	0.636	0.56	2.301	0.045619	2.272	0.089022	2.329	0.104242	2.299	6.4212e-05
P47856	Glutamine--fructose-6-phosphate aminotransferase [isomerizing] 1 OS=Mus musculus OX=10090 GN=Gfpt1	Gfpt1	78.538	189.26	24.1	14	19	12	1.392	1.408	1.391	0.653	0.647	0.521	2.132	9.24927e-13	2.176	2.09832e-13	2.67	5.8396e-08	2.301	0.007665
P05555	Integrin alpha-M OS=Mus musculus OX=10090 GN=Itgam	Itgam	127.48	117.6	17	20	32	20	1.456	1.334	1.408	0.508	0.455	0.841	2.866	1.62448e-12	2.932	4.14668e-13	1.674	1e-32	2.327	0.043818
P10404	MLV-related proviral Env polyprotein OS=Mus musculus OX=10090	---	69.612	25.487	8.6	4	5	4	1.433	1.443	1.306	0.618	0.561	0.601	2.319		2.572		2.173		2.349	3.9207e-05
P10605	Cathepsin B OS=Mus musculus OX=10090 GN=Ctsb	Ctsb	37.279	180.36	38.9	11	36	11	1.416	1.353	1.43	0.635	0.58	0.553	2.23	1e-32	2.333	1.62437e-12	2.586	1.62437e-12	2.375	3.96e-05
Q9ESY9	Gamma-interferon-inducible lysosomal thiol reductase OS=Mus musculus OX=10090 GN=Ifi30	Ifi30	27.784	94.295	28.2	6	18	6	1.426	1.369	1.43	0.604	0.591	0.58	2.361	6.5104e-11	2.316	2.5285e-11	2.466	1.6063e-08	2.38	5.9615e-07
Q91Y74	CMP-N-acetylneuraminate-beta-galactosamide-alpha-2,3-sialyltransferase 4 OS=Mus musculus OX=10090 GN=St3gal4	St3gal4	38.058	8.9304	6.6	2	4	2	1.348	1.428	1.446	0.613	0.623	0.512	2.199	2.4077e-05	2.292	0.0038043	2.824	0.00192284	2.415	0.000182009
E9QAM5	Helicase with zinc finger domain 2 OS=Mus musculus OX=10090 GN=Helz2	Helz2	331.56	2.6959	0.5	2	2	2	1.252	1.639	1.355	0.466	0.6	0.677	2.687	0.20602	2.732	0.32434	2.001	0.39758	2.436	0.0027563
P41731	CD63 antigen OS=Mus musculus OX=10090 GN=Cd63	Cd63	25.766	18.316	4.6	1	4	1	1.32	1.487	1.426	0.527	0.591	0.603	2.505	7.8587e-05	2.516	3.8415e-06	2.365	0.00092225	2.46	7.948e-05
Q61830	Macrophage mannose receptor 1 OS=Mus musculus OX=10090 GN=Mrc1	Mrc1	164.98	275.97	33.4	41	53	41	1.419	1.388	1.427	0.558	0.577	0.577	2.543	1e-32	2.406	1e-32	2.473	1e-32	2.473	1.7129e-07
Q61207	Prosaposin OS=Mus musculus OX=10090 GN=Psap	Psap	61.422	159.81	41.3	20	43	20	1.375	1.462	1.423	0.599	0.627	0.488	2.295	1e-32	2.332	1.62448e-12	2.916	1e-32	2.485	0.00031877
Q61362	Chitinase-3-like protein 1 OS=Mus musculus OX=10090 GN=Chi3l1	Chi3l1	43.893	266.09	32.6	11	20	11	1.458	1.292	1.439	0.606	0.598	0.444	2.406	1.91958e-13	2.161	7.5942e-09	3.241	4.9011e-08	2.542	0.00097596
O70370	Cathepsin S OS=Mus musculus OX=10090 GN=Ctss	Ctss	38.474	155.62	36.8	11	18	11	1.381	1.452	1.443	0.574	0.546	0.555	2.406	9.74776e-14	2.659	4.6411e-10	2.6	1.94678e-12	2.553	8.4037e-07
Q9JLM8	Serine/threonine-protein kinase DCLK1 OS=Mus musculus OX=10090 GN=Dclk1	Dclk1	84.152	31.672	5.8	4	6	4	1.464	1.375	1.44	0.559	0.659	0.457	2.619	7.8096e-08	2.086	0.00022275	3.151	0.00021598	2.555	0.00090495
Q61114	BPI fold-containing family B member 1 OS=Mus musculus OX=10090 GN=Bpifb1	Bpifb1	52.455	41.352	25.5	13	16	13	1.37	1.495	1.497	0.497	0.527	0.661	2.757	1.0343e-06	2.837	7.5652e-07	2.265	0.0061969	2.589	0.00047776
Q9D964	Glycine amidinotransferase, mitochondrial OS=Mus musculus OX=10090 GN=Gatm	Gatm	48.297	42.169	36.9	11	15	11	1.507	1.391	1.441	0.469	0.562	0.612	3.213	2.165e-07	2.475	0.00070411	2.355	0.000179751	2.641	0.00028107
Q9WUU7	Cathepsin Z OS=Mus musculus OX=10090 GN=Ctsz	Ctsz	33.996	105.05	34	8	15	8	1.488	1.405	1.427	0.556	0.538	0.52	2.676	2.26585e-12	2.612	8.85958e-14	2.744	4.50761e-11	2.677	1.4144e-06
Q9D8V7	Signal peptidase complex catalytic subunit SEC11C OS=Mus musculus OX=10090 GN=Sec11c	Sec11c	21.66	4.714	16.7	4	4	4	1.492	1.297	1.543	0.625	0.463	0.525	2.387		2.801		2.939		2.686	0.00062152
Q810Q5	Normal mucosa of esophagus-specific gene 1 protein OS=Mus musculus OX=10090 GN=Nmes1	Nmes1	9.5842	18.982	47	3	5	3	1.404	1.54	1.46	0.507	0.527	0.522	2.769	0.085263	2.922	0.065143	2.797	0.0132365	2.83	1.8593e-06
P04918	Serum amyloid A-3 protein OS=Mus musculus OX=10090 GN=Saa3	Saa3	13.773	3.3123	8.2	1	1	1	1.844	1.078	1.514	0.457	0.44	0.591	4.035		2.45		2.562		2.981	0.0040953
Q60604	Adseverin OS=Mus musculus OX=10090 GN=Scin	Scin	80.253	5.5388	7.7	5	6	5	1.404	1.589	1.521	0.427	0.559	0.482	3.288	0.0123802	2.843	0.00182246	3.156	0.0195758	3.075	0.000197122
Q8BVZ5	Interleukin-33 OS=Mus musculus OX=10090 GN=Il33	Il33	29.991	28.234	16.9	3	5	3	1.564	1.434	1.477	0.508	0.492	0.439	3.079	0.0093564	2.915	0.0080011	3.364	0.0179	3.11	2.2127e-05
Q80YX1	Tenascin OS=Mus musculus OX=10090 GN=Tnc	Tnc	231.8	201.3	12.5	22	27	22	1.458	1.59	1.517	0.451	0.492	0.506	3.233	5.4769e-08	3.232	5.42e-09	2.998	4.5213e-06	3.15	1.57129e-05
Q9R155	Pendrin OS=Mus musculus OX=10090 GN=Slc26a4	Slc26a4	85.686	48.442	13.5	8	9	8	1.502	1.628	1.465	0.462	0.472	0.513	3.251	0.00082394	3.449	5.0278e-07	2.856	0.0046989	3.176	1.68887e-05
P16110	Galectin-3 OS=Mus musculus OX=10090 GN=Lgals3	Lgals3	27.515	110.19	28	10	30	10	1.51	1.5	1.489	0.47	0.458	0.48	3.213	1e-32	3.275	1e-32	3.102	1.62448e-12	3.195	6.6074e-08
P49290	Eosinophil peroxidase OS=Mus musculus OX=10090 GN=Epx	Epx	81.379	105.42	24.9	16	24	13	1.879	1.155	1.586	0.475	0.503	0.413	3.956	1.3352e-08	2.296	1.7693e-05	3.84	3.6678e-07	3.321	0.00154296
Q8BYK6	YTH domain-containing family protein 3 OS=Mus musculus OX=10090 GN=Ythdf3	Ythdf3	63.961	10.104	7.7	4	4	1	1.384	1.69	1.515	0.448	0.481	0.436	3.089		3.514		3.475		3.362	4.4135e-05
Q09143	High affinity cationic amino acid transporter 1 OS=Mus musculus OX=10090 GN=Slc7a1	Slc7a1	67.091	4.5669	2.1	1	1	1	1.46	1.527	1.597	0.445	0.497	0.42	3.281		3.072		3.802		3.366	2.3103e-05
Q9EQF5	Dihydropyrimidinase OS=Mus musculus OX=10090 GN=Dpys	Dpys	56.724	8.8953	2.1	1	2	1	1.372	1.802	1.428	0.403	0.453	0.502	3.404	0.130545	3.978	0.110415	2.845	0.190644	3.389	0.00032464
P25085	Interleukin-1 receptor antagonist protein OS=Mus musculus OX=10090 GN=Il1rn	Il1rn	20.274	50.473	18	2	3	2	1.538	1.564	1.518	0.401	0.481	0.403	3.835	3.6862e-05	3.252	8.1239e-05	3.767	0.0004032	3.595	0.0022157
A6H584	Collagen alpha-5(VI) chain OS=Mus musculus OX=10090 GN=Col6a5	Col6a5	289.57	38.045	5.6	14	18	12	1.764	1.299	1.526	0.397	0.492	0.383	4.443	1.2351e-06	2.64	0.001383	3.984	2.1652e-05	3.608	0.00040393
P08101	Low affinity immunoglobulin gamma Fc region receptor II OS=Mus musculus OX=10090 GN=Fcgr2	Fcgr2	36.695	16.757	13.6	4	7	2	1.618	1.494	1.57	0.41	0.441	0.398	3.946		3.388		3.945		3.749	2.1099e-06
P51670	C-C motif chemokine 9 OS=Mus musculus OX=10090 GN=Ccl9	Ccl9	13.871	5.1274	15.6	2	2	2	1.531	1.542	1.627	0.355	0.475	0.412	4.313	0.056197	3.246	0.069383	3.949	0.036322	3.784	0.000100424
Q9QXD6	Fructose-1,6-bisphosphatase 1 OS=Mus musculus OX=10090 GN=Fbp1	Fbp1	36.912	145.93	53	15	22	15	1.469	1.708	1.562	0.372	0.397	0.413	3.949	3.3913e-06	4.302	4.2634e-07	3.782	1.76339e-05	4.009	1.64826e-05
P97426	Eosinophil cationic protein 1 OS=Mus musculus OX=10090 GN=Ear1	Ear1	17.296	20.392	25.2	3	11	2	1.534	1.491	1.605	0.35	0.426	0.34	4.383	0.00024002	3.5	0.00088064	4.721	0.0076239	4.149	4.1291e-05
P27784	C-C motif chemokine 6 OS=Mus musculus OX=10090 GN=Ccl6	Ccl6	12.984	14.487	11.2	4	5	4	1.745	1.606	1.519	0.433	0.373	0.345	4.03	0.0025978	4.306	0.0004221	4.403	0.0031014	4.231	4.4813e-05
P34960	Macrophage metalloelastase OS=Mus musculus OX=10090 GN=Mmp12	Mmp12	54.97	4.7144	5.7	3	3	3	1.563	1.675	1.627	0.299	0.434	0.335	5.227	0.00039537	3.859	0.040343	4.857	0.0068039	4.555	0.000163701
P39654	Arachidonate 15-lipoxygenase OS=Mus musculus OX=10090 GN=Alox15	Alox15	75.444	275.01	50.8	24	43	24	1.624	1.54	1.621	0.34	0.346	0.345	4.776	1.62703e-12	4.451	5.66214e-15	4.699	3.88578e-15	4.641	5.9619e-08
P50404	Pulmonary surfactant-associated protein D OS=Mus musculus OX=10090 GN=Sftpd	Sftpd	37.688	220.84	42.2	13	32	13	1.543	1.727	1.635	0.372	0.324	0.338	4.148	1.6247e-12	5.33	1.6247e-12	4.837	1.06692e-12	4.744	3.7663e-06
Q99N16	Leukotriene-B(4) omega-hydroxylase 2 OS=Mus musculus OX=10090 GN=Cyp4f3	Cyp4f3	59.842	27.852	9	5	5	5	1.641	1.579	1.631	0.308	0.378	0.318	5.328	0.0058589	4.177	1.69695e-05	5.129	0.000119106	4.832	1.83721e-05
Q91XA9	Acidic mammalian chitinase OS=Mus musculus OX=10090 GN=Chia	Chia	52.003	179.57	24.7	9	17	9	1.387	1.885	1.66	0.281	0.339	0.335	4.936	1.3174e-10	5.56	2.5262e-11	4.955	1.7865e-10	5.164	0.000104557
Q9EP95	Resistin-like alpha OS=Mus musculus OX=10090 GN=Retnla	Retnla	11.936	25.802	20.7	2	6	2	1.528	1.783	1.701	0.29	0.304	0.325	5.269	0.0040838	5.865	0.00095623	5.234	0.0012158	5.454	3.6415e-06
O88312	Anterior gradient protein 2 homolog OS=Mus musculus OX=10090 GN=Agr2	Agr2	19.92	22.186	22.9	3	5	3	1.711	1.611	1.704	0.311	0.279	0.294	5.502		5.774		5.796		5.686	6.0585e-07
Q91Z98	Chitinase-like protein 4 OS=Mus musculus OX=10090 GN=Chil4	Chil4	44.974	252.71	61.4	20	59	13	1.475	1.881	1.684	0.283	0.261	0.316	5.212	4.3408e-09	7.207	4.5319e-10	5.329	1.3001e-10	5.86	3.9442e-05
O35744	Chitinase-like protein 3 OS=Mus musculus OX=10090 GN=Chil3	Chil3	44.458	323.31	65.3	23	94	16	1.647	1.722	1.665	0.249	0.233	0.37	6.614	1.62437e-12	7.391	1.62448e-12	4.5	1e-32	5.908	0.0064403
P97425	Eosinophil cationic protein 2 OS=Mus musculus OX=10090 GN=Ear2	Ear2	17.62	43.112	24.4	3	12	2	1.782	1.597	1.678	0.301	0.287	0.258	5.92	0.0091644	5.564	0.0143644	6.504	0.0140803	5.978	2.7618e-06
P55097	Cathepsin K OS=Mus musculus OX=10090 GN=Ctsk	Ctsk	36.888	9.9584	9.1	2	2	2	1.832	1.505	1.738	0.248	0.283	0.296	7.387		5.318		5.872		6.137	2.0771e-05
Q9D7Z6	Calcium-activated chloride channel regulator 1 OS=Mus musculus OX=10090 GN=Clca1	Clca1	100.07	323.31	48.1	37	69	37	1.514	1.914	1.722	0.253	0.25	0.253	5.984	1e-32	7.656	1.62437e-12	6.806	1.62448e-12	6.812	0.00125801
P18581	Cationic amino acid transporter 2 OS=Mus musculus OX=10090 GN=Slc7a2	Slc7a2	71.855	17.261	5.8	3	3	3	1.901	1.585	1.675	0.226	0.259	0.245	8.412		6.12		6.837		7.07	4.0598e-06
Q8BIP0	Aspartate--tRNA ligase, mitochondrial OS=Mus musculus OX=10090 GN=Dars2	Dars2	74.101	1.8405	2.5	2	2	2	1.307	2.271	1.735	0.169	0.179	0.281	7.734		12.687		6.174		8.447	0.00070256
A3KGF7	1-phosphatidylinositol 4,5-bisphosphate phosphodiesterase beta-2 OS=Mus musculus OX=10090 GN=Plcb2	Plcb2	134.54	21.652	4.7	5	7	5	1.611	1.743	1.715	0.165	0.14	0.274	9.764	0.0115171	12.45	0.050705	6.259	0.15488	8.755	0.0083613
Q61176	Arginase-1 OS=Mus musculus OX=10090 GN=Arg1	Arg1	34.807	220.54	45.5	13	33	13	1.709	1.703	1.702	0.181	0.177	0.177	9.442	1.76614e-12	9.621	1.11022e-16	9.616	1.62548e-12	9.559	3.7697e-10
Q9JL95	Proteoglycan 3 OS=Mus musculus OX=10090 GN=Prg3	Prg3	25.204	1.3703	7.2	2	2	2	1.743	1.913	1.796	0.155	0.148	0.138	11.245		12.926		13.014		12.363	2.6802e-07
Q61878	Bone marrow proteoglycan OS=Mus musculus OX=10090 GN=Prg2	Prg2	24.255	69.387	13.5	2	4	2	1.83	1.808	1.778	0.132	0.077	0.14	13.864	0.023182	23.481	0.027624	12.7	0.030496	15.519	0.0046766
A0JLY1	Coiled-coil domain-containing protein 173 OS=Mus musculus OX=10090 GN=Ccdc173	Ccdc173	65.131	-2	1.6	1	1	1	0.883	0.896	0.877	0.949	1.171	1.304	0.93		0.765		0.673		0.776	0.119663
A2A432	Cullin-4B OS=Mus musculus OX=10090 GN=Cul4b	Cul4b	110.7	60.967	12.9	12	13	6	1.05	1.08	1.048	0.935	0.965	0.956	1.123	0.054224	1.119	0.30198	1.096	0.089201	1.113	0.00138008
A2A5R2	Brefeldin A-inhibited guanine nucleotide-exchange protein 2 OS=Mus musculus OX=10090 GN=Arfgef2	Arfgef2	202.24	70.486	12.2	19	23	14	1.071	1.055	1.072	0.901	0.897	1.001	1.189	8.2087e-05	1.176	0.066359	1.071	0.133782	1.143	0.065443
A2A5Z6	E3 ubiquitin-protein ligase SMURF2 OS=Mus musculus OX=10090 GN=Smurf2	Smurf2	86.174	2.5083	3.1	2	3	1	0.887	0.878	1.139	0.984	1.064	1.107	0.901		0.825		1.029		0.92	0.38684
A2A699	Protein FAM171A2 OS=Mus musculus OX=10090 GN=Fam171a2	Fam171a2	87.486	-2	1.5	1	2	1	0.182	0.164	0.159	0.178	4.953	0.645	1.022	0.90016	0.033	0.00152243	0.247	0.0139997	0.087	0.24148
A2A6A1	G patch domain-containing protein 8 OS=Mus musculus OX=10090 GN=Gpatch8	Gpatch8	164.99	2.162	1.1	1	1	1
A2A7S8	Uncharacterized protein KIAA1522 OS=Mus musculus OX=10090 GN=Kiaa1522	Kiaa1522	104.84	4.6187	2.6	3	3	3	0.994	0.995	0.997	0.945	0.963	1.155	1.052		1.033		0.863		0.975	0.771
A2A863	Integrin beta-4 OS=Mus musculus OX=10090 GN=Itgb4	Itgb4	201.65	9.368	2.9	5	5	5	0.965	0.824	0.921	1.058	1.284	1.001	0.912	0.151482	0.642	0.024165	0.92	0.42374	0.811	0.080944
A2A8L5	Receptor-type tyrosine-protein phosphatase F OS=Mus musculus OX=10090 GN=Ptprf	Ptprf	211.49	50.619	9.3	11	11	11	1.007	0.989	0.948	0.997	0.996	1.022	1.01	0.58666	0.993	0.62758	0.928	0.095476	0.976	0.29036
A2A8U2	Transmembrane protein 201 OS=Mus musculus OX=10090 GN=Tmem201	Tmem201	72.499	6.0511	4.7	2	2	2
A2A9C3	KICSTOR complex protein SZT2 OS=Mus musculus OX=10090 GN=Szt2	Szt2	377.62	16.751	0.8	2	2	2	1.011	0.909	0.913	0.99	1.065	1.165	1.021	0.83008	0.854	0.24008	0.784	0.34236	0.88	0.09564
A2AB59	Rho GTPase-activating protein 27 OS=Mus musculus OX=10090 GN=Arhgap27	Arhgap27	97.047	12.503	4.5	4	5	4	1.013	1.079	0.973	0.885	0.882	1.216	1.145	0.00140006	1.223	0.085603	0.8	0.00171855	1.027	0.74912
A2ACP1	Tetratricopeptide repeat protein 39A OS=Mus musculus OX=10090 GN=Ttc39a	Ttc39a	66.126	2.3082	4	2	3	2
A2ADA5	tRNA pseudouridine synthase-like 1 OS=Mus musculus OX=10090 GN=Pusl1	Pusl1	31.992	1.6275	4.8	1	1	1
A2ADY9	Protein DDI1 homolog 2 OS=Mus musculus OX=10090 GN=Ddi2	Ddi2	44.59	106.82	29.3	6	11	6	0.961	0.984	0.995	1.045	0.979	1.067	0.92	0.030681	1.005	0.80148	0.933	0.054704	0.951	0.150337
A2AFS3	UPF0577 protein KIAA1324 OS=Mus musculus OX=10090 GN=Kiaa1324	Kiaa1324	110.68	32.356	3.6	3	3	3	1.054	0.99	1.119	1.008	0.944	0.785	1.046	0.032476	1.049	0.64792	1.425	0.0115357	1.156	0.146455
A2AGT5	Cytoskeleton-associated protein 5 OS=Mus musculus OX=10090 GN=Ckap5	Ckap5	225.63	159.49	17.8	30	33	30	1.032	1.067	1.037	0.945	0.961	0.971	1.092	0.00042163	1.11	2.2158e-05	1.068	0.0025008	1.09	0.0027417
A2AI08	Taperin OS=Mus musculus OX=10090 GN=Tprn	Tprn	80.088	18.789	2.4	1	1	1	1.008	1.015	0.996	0.894	0.949	1.19	1.128		1.07		0.837		0.995	0.97492
A2AIV2	Protein virilizer homolog OS=Mus musculus OX=10090 GN=Virma	Virma	201.44	12.222	4	5	5	5	1.03	1.06	0.977	0.948	1.033	0.99	1.086	0.4956	1.026	0.813	0.987	0.93206	1.032	0.40718
A2AJ15	Endoplasmic reticulum mannosyl-oligosaccharide 1,2-alpha-mannosidase OS=Mus musculus OX=10090 GN=Man1b1	Man1b1	75.149	9.3606	1.7	1	1	1
A2AJ88	Patatin-like phospholipase domain-containing protein 7 OS=Mus musculus OX=10090 GN=Pnpla7	Pnpla7	150.49	10.038	2.3	3	3	2
A2AJI0	MAP7 domain-containing protein 1 OS=Mus musculus OX=10090 GN=Map7d1	Map7d1	93.275	88.551	12.4	9	13	9	0.936	0.944	0.982	1.057	1.135	1.023	0.886	0.14298	0.832	0.00196379	0.96	0.26456	0.89	0.027403
A2AJT4	Arginine/serine-rich protein PNISR OS=Mus musculus OX=10090 GN=Pnisr	Pnisr	92.114	10.592	5.7	4	4	4	1.016	1.089	1.091	0.933	0.938	0.966	1.089	0.192883	1.161	0.32826	1.129	0.423	1.127	0.0100366
A2AL36	Centriolin OS=Mus musculus OX=10090 GN=Cntrl	Cntrl	268.88	13.879	1.7	3	3	3	0.98	0.901	1.091	0.997	1.027	1.049	0.983		0.877		1.04		0.967	0.56106
A2ALU4	Protein Shroom2 OS=Mus musculus OX=10090 GN=Shroom2	Shroom2	164.7	7.9777	2.2	3	3	3	0.918	0.907	0.86	1.088	0.998	1.294	0.844	0.20072	0.909	0.142917	0.665	0.017579	0.794	0.0466
A2AM05	Centlein OS=Mus musculus OX=10090 GN=Cntln	Cntln	160.75	1.4092	2.9	3	3	3	0.8	1.04	0.926	1.067	0.975	0.944	0.75	0.064959	1.067	0.48864	0.981	0.62896	0.926	0.3915
A2AMZ4	NADH dehydrogenase [ubiquinone] 1 alpha subcomplex assembly factor 8 OS=Mus musculus OX=10090 GN=Ndufaf8	Ndufaf8	7.7849	2.5009	14.9	1	1	1	1.02	0.884	0.991	1.026	1.115	1.005	0.994		0.793		0.986		0.92	0.194775
A2AN08	E3 ubiquitin-protein ligase UBR4 OS=Mus musculus OX=10090 GN=Ubr4	Ubr4	572.28	253.15	11.8	47	52	47	1.043	1.07	1.035	0.962	0.983	0.924	1.084	6.3175e-05	1.089	0.00024425	1.12	1.7787e-06	1.097	0.0109387
A2APV2	Formin-like protein 2 OS=Mus musculus OX=10090 GN=Fmnl2	Fmnl2	123.1	20.712	9.5	10	10	6	0.976	0.993	0.977	0.88	0.997	1.186	1.109	0.45174	0.996	0.46048	0.824	0.021158	0.962	0.7516
A2APY7	Arginine-hydroxylase NDUFAF5, mitochondrial OS=Mus musculus OX=10090 GN=Ndufaf5	Ndufaf5	38.404	1.4856	2	1	1	1	0.948	0.934	1.018	0.969	1.255	0.926	0.978		0.744		1.099		0.921	0.49254
A2AQ19	RNA polymerase-associated protein RTF1 homolog OS=Mus musculus OX=10090 GN=Rtf1	Rtf1	80.796	3.5715	3.4	2	2	2	0.96	1.048	1.067	0.945	1.029	0.995	1.016		1.018		1.072		1.036	0.44554
A2AR02	Peptidyl-prolyl cis-trans isomerase G OS=Mus musculus OX=10090 GN=Ppig	Ppig	88.324	32.061	15	11	12	11	1.033	0.989	1.062	0.861	0.953	1.134	1.2	0.00023635	1.038	0.108558	0.937	0.020116	1.046	0.57086
A2ARV4	Low-density lipoprotein receptor-related protein 2 OS=Mus musculus OX=10090 GN=Lrp2	Lrp2	519.2	15.366	1.3	6	6	6	1.076	1.134	1.159	0.924	0.87	0.854	1.165		1.303		1.357		1.272	0.00175671
A2ASS6	Titin OS=Mus musculus OX=10090 GN=Ttn	Ttn	3906.4	323.31	9.6	273	294	273	0.702	0.716	0.709	0.998	2.059	0.913	0.703	1.62448e-12	0.348	1e-32	0.777	1e-32	0.536	0.164604
A2AUC9	Kelch-like protein 41 OS=Mus musculus OX=10090 GN=Klhl41	Klhl41	68.189	2.5683	3	1	1	1
A2AUM9	Centrosomal protein of 152 kDa OS=Mus musculus OX=10090 GN=Cep152	Cep152	196.53	2.5482	1	1	1	1	1.075	1.048	1.009	0.731	1.196	0.987	1.471		0.876		1.022		1.075	0.58982
A2AVA0	Sushi, von Willebrand factor type A, EGF and pentraxin domain-containing protein 1 OS=Mus musculus OX=10090 GN=Svep1	Svep1	387.45	14.623	0.7	2	2	2
A2AVZ9	Solute carrier family 43 member 3 OS=Mus musculus OX=10090 GN=Slc43a3	Slc43a3	56.033	1.9809	1.4	1	2	1	0.671	0.41	0.58	0.843	0.888	2.807	0.796		0.462		0.207		0.366	0.109523
A2AWA9	Rab GTPase-activating protein 1 OS=Mus musculus OX=10090 GN=Rabgap1	Rabgap1	120.8	78.811	12.7	12	13	12	0.987	1.002	0.953	1.042	0.992	1.043	0.947	0.31048	1.01	0.82822	0.914	0.105384	0.956	0.114141
A2AWP8	Rho guanine nucleotide exchange factor 10-like protein OS=Mus musculus OX=10090 GN=Arhgef10l	Arhgef10l	139.99	3.3473	1.9	2	2	2
A2BDX3	Adenylyltransferase and sulfurtransferase MOCS3 OS=Mus musculus OX=10090 GN=Mocs3	Mocs3	49.374	4.8915	2.6	1	1	1
A2BH40	AT-rich interactive domain-containing protein 1A OS=Mus musculus OX=10090 GN=Arid1a	Arid1a	242.09	55.74	4.8	8	8	7	1.053	0.997	0.982	0.95	0.98	1.062	1.108	0.2324	1.017	0.97726	0.925	0.36594	1.013	0.74132
A2BIM8	Major urinary protein 18 OS=Mus musculus OX=10090 GN=Mup18	Mup18	20.762	31.87	21	3	3	1	0.864	1.272	1.06	1.168	1.048	0.605	0.74		1.214		1.752		1.133	0.55102
A2CG49	Kalirin OS=Mus musculus OX=10090 GN=Kalrn	Kalrn	337	8.1907	1.1	2	2	2	0.964	0.923	0.942	1.004	1.039	1.183	0.96	0.24528	0.888	0.2335	0.796	0.120697	0.877	0.066558
A2RSQ0	DENN domain-containing protein 5B OS=Mus musculus OX=10090 GN=Dennd5b	Dennd5b	144.63	3.2228	3.4	3	3	2
A2RSY1	KAT8 regulatory NSL complex subunit 3 OS=Mus musculus OX=10090 GN=Kansl3	Kansl3	96.134	-2	1.4	1	2	1
A2RSY6	TRMT1-like protein OS=Mus musculus OX=10090 GN=Trmt1l	Trmt1l	80.86	4.8935	3.7	2	2	2
A2RT67	DENN domain-containing protein 3 OS=Mus musculus OX=10090 GN=Dennd3	Dennd3	143.89	26.139	6.2	9	11	9	0.92	0.849	0.936	1.024	1.068	1.201	0.898	0.0072176	0.795	5.7094e-05	0.779	0.000102703	0.821	0.025738
A2TJV2	Paralemmin-3 OS=Mus musculus OX=10090 GN=Palm3	Palm3	78.787	1.7817	1	1	1	1	1.013	0.976	1.018	1.114	1.059	0.844	0.909		0.922		1.206		0.997	0.97058
A3KGB4	TBC1 domain family member 8B OS=Mus musculus OX=10090 GN=Tbc1d8b	Tbc1d8b	127.89	22.99	5	4	4	4	1.055	1.043	1.072	0.947	1.011	0.899	1.114		1.032		1.192		1.11	0.0395
A3KGS3	Ral GTPase-activating protein subunit alpha-2 OS=Mus musculus OX=10090 GN=Ralgapa2	Ralgapa2	210.29	23.48	3.2	5	5	5	0.968	0.927	0.948	0.867	1.088	1.221	1.116	0.134365	0.852	0.40776	0.776	0.0103245	0.895	0.42396
A3KGV1	Outer dense fiber protein 2 OS=Mus musculus OX=10090 GN=Odf2	Odf2	95.54	20.351	10.2	8	9	8	0.972	0.875	0.971	1.039	1.101	1.094	0.936	0.035777	0.795	0.00087699	0.888	0.0056011	0.871	0.024538
A3KMP2	Tetratricopeptide repeat protein 38 OS=Mus musculus OX=10090 GN=Ttc38	Ttc38	52.223	78.428	26.2	9	13	9	0.976	0.964	0.934	1.07	0.99	1.128	0.912	0.34698	0.974	0.24984	0.828	0.034521	0.902	0.063003
A6H5X4	PHD finger protein 11 OS=Mus musculus OX=10090 GN=Phf11	Phf11	37.728	18.497	11.3	3	4	3	1.178	0.787	0.878	0.979	1.22	0.991	1.203		0.645		0.886		0.891	0.4231
A6H5Y3	Methionine synthase OS=Mus musculus OX=10090 GN=Mtr	Mtr	139.07	22.223	4.2	5	5	5	1.062	0.912	1.075	1.006	0.987	0.989	1.056	0.60458	0.924	0.35188	1.087	0.24134	1.022	0.74922
A6H5Z3	Exocyst complex component 6B OS=Mus musculus OX=10090 GN=Exoc6b	Exoc6b	94.128	35.859	9	6	8	6	0.931	0.926	0.957	1.061	1.066	1.073	0.877	0.028938	0.869	0.0048633	0.892	0.0153837	0.879	0.00027756
A6H630	Protein-glutamate O-methyltransferase OS=Mus musculus OX=10090 GN=Armt1	Armt1	50.548	12.586	7.1	4	4	4	1.021	1.062	1.048	0.98	0.956	1.015	1.042	0.158843	1.111	0.060817	1.033	0.34776	1.061	0.046623
A6H639	Dynein regulatory complex subunit 5 OS=Mus musculus OX=10090 GN=Tcte1	Tcte1	55.518	4.0062	2.2	1	1	1
A6H6A9	Rab GTPase-activating protein 1-like OS=Mus musculus OX=10090 GN=Rabgap1l	Rabgap1l	92.403	2.779	2.3	2	2	2
A6H6E2	Multimerin-2 OS=Mus musculus OX=10090 GN=Mmrn2	Mmrn2	105.21	79.26	15.3	9	10	9	1.016	0.97	1.047	0.99	0.937	1.035	1.026	0.24592	1.035	0.5883	1.012	0.66808	1.024	0.54484
A6H8H2	DENN domain-containing protein 4C OS=Mus musculus OX=10090 GN=Dennd4c	Dennd4c	211.46	26.426	6.8	11	11	11	1.105	1.051	1.006	0.941	0.95	1.114	1.174	0.0079223	1.106	0.057235	0.903	0.131261	1.052	0.43266
A6X919	Probable C-mannosyltransferase DPY19L1 OS=Mus musculus OX=10090 GN=Dpy19l1	Dpy19l1	84.186	1.5073	1.1	1	1	1
A6X935	Inter alpha-trypsin inhibitor, heavy chain 4 OS=Mus musculus OX=10090 GN=Itih4	Itih4	104.66	251.77	31.2	22	41	22	0.842	0.819	0.857	0.981	0.825	1.695	0.858	1.2273e-09	0.993	0.45066	0.506	1e-32	0.719	0.32574
A8C756	Thyroid adenoma-associated protein homolog OS=Mus musculus OX=10090 GN=Thada	Thada	217.29	4.4484	1.8	3	3	3
B0V2N1	Receptor-type tyrosine-protein phosphatase S OS=Mus musculus OX=10090 GN=Ptprs	Ptprs	211.9	1.6222	0.6	1	1	1	0.961	0.92	1.073	0.99	0.894	1.214	0.971		1.029		0.884		0.954	0.70194
B1AR13	CDGSH iron-sulfur domain-containing protein 3, mitochondrial OS=Mus musculus OX=10090 GN=Cisd3	Cisd3	15.676	3.0437	14.6	2	2	2	1.079	0.913	0.896	0.941	1.069	1.151	1.147		0.854		0.778		0.914	0.33898
B1AUE5	Peroxisome biogenesis factor 10 OS=Mus musculus OX=10090 GN=Pex10	Pex10	37.157	5.2108	5.9	2	2	2
B1AVD1	Xaa-Pro aminopeptidase 2 OS=Mus musculus OX=10090 GN=Xpnpep2	Xpnpep2	76.433	2.9827	2.8	2	2	2
B1AVH7	TBC1 domain family member 2A OS=Mus musculus OX=10090 GN=Tbc1d2	Tbc1d2	104.26	15.487	8.5	7	8	7	1.058	1.11	1.081	0.896	0.869	1.126	1.181	0.079583	1.277	0.030284	0.96	0.7465	1.124	0.2109
B1AVY7	Kinesin-like protein KIF16B OS=Mus musculus OX=10090 GN=Kif16b	Kif16b	150.06	8.2184	2.8	4	6	3	1.087	0.97	0.939	0.928	0.982	1.076	1.171	0.037061	0.988	0.38682	0.873	0.26274	1.003	0.96098
B1AVZ0	Uracil phosphoribosyltransferase homolog OS=Mus musculus OX=10090 GN=Uprt	Uprt	34.278	4.2977	3.5	1	1	1
B1AXH1	NHS-like protein 2 OS=Mus musculus OX=10090 GN=Nhsl2	Nhsl2	91.872	4.6753	2.3	2	2	2	1.102	1.034	1.106	0.91	0.808	1.068	1.211	0.0138647	1.28	0.07878	1.036	0.61574	1.164	0.132801
B1AY13	Ubiquitin carboxyl-terminal hydrolase 24 OS=Mus musculus OX=10090 GN=Usp24	Usp24	294	27.383	3.8	7	7	7	1.057	1.017	0.924	0.989	1.045	1.032	1.069	0.20828	0.973	0.48058	0.895	0.59668	0.978	0.61286
B1AZA5	Transmembrane protein 245 OS=Mus musculus OX=10090 GN=Tmem245	Tmem245	97.356	11.025	2.5	2	2	2	0.965	1.005	0.997	1.05	0.975	1.05	0.919		1.031		0.95		0.965	0.27078
B1AZI6	THO complex subunit 2 OS=Mus musculus OX=10090 GN=Thoc2	Thoc2	182.77	26.206	6.1	12	13	12	1.119	1.038	1.046	0.899	0.916	1.006	1.245	6.0489e-05	1.133	0.039524	1.04	0.097917	1.135	0.038944
B1AZP2	Disks large-associated protein 4 OS=Mus musculus OX=10090 GN=Dlgap4	Dlgap4	108.04	29.232	4.7	4	5	4	0.993	1.083	1.032	1.068	0.933	0.95	0.93	0.153958	1.161	0.0092041	1.086	0.40776	1.053	0.34214
B2RQC6	CAD protein OS=Mus musculus OX=10090 GN=Cad	Cad	243.24	122.15	12.4	22	30	22	1.126	1.108	1.067	0.87	0.886	0.92	1.294	1.4823e-06	1.251	0.000101887	1.16	9.5979e-05	1.234	0.00078406
B2RRE7	OTU domain-containing protein 4 OS=Mus musculus OX=10090 GN=Otud4	Otud4	123.05	26.27	3.5	3	3	3	0.973	1.016	0.949	0.996	1.071	0.946	0.977	0.81946	0.949	0.22312	1.003	0.74616	0.975	0.58648
B2RSH2	Guanine nucleotide-binding protein G(i) subunit alpha-1 OS=Mus musculus OX=10090 GN=Gnai1	Gnai1	40.361	8.0045	28.2	9	24	2	0.966	0.945	0.921	1.136	1.056	1.016	0.85		0.895		0.906		0.883	0.02524
B2RUJ5	Amyloid-beta A4 precursor protein-binding family A member 1 OS=Mus musculus OX=10090 GN=Apba1	Apba1	92.908	1.2748	3	1	1	1
B2RUP2	Protein unc-13 homolog D OS=Mus musculus OX=10090 GN=Unc13d	Unc13d	123.12	158.07	16.6	13	15	13	1.021	1.024	1.05	0.956	0.936	0.956	1.068	0.59688	1.094	0.25114	1.098	0.5544	1.087	0.00184179
B2RUR8	OTU domain-containing protein 7B OS=Mus musculus OX=10090 GN=Otud7b	Otud7b	91.982	48.522	17.4	11	11	11	0.922	0.889	0.96	1.107	1.035	1.158	0.833	0.00070286	0.859	0.024097	0.829	0.00068304	0.84	0.0115647
B2RWS6	Histone acetyltransferase p300 OS=Mus musculus OX=10090 GN=Ep300	Ep300	263.3	15.189	2	3	3	3	1.122	1.133	1.141	0.911	0.886	0.817	1.232		1.279		1.397		1.299	0.0154376
B2RX12	Canalicular multispecific organic anion transporter 2 OS=Mus musculus OX=10090 GN=Abcc3	Abcc3	169.12	26.899	5.4	6	6	5	0.978	0.824	0.915	1.088	1.341	0.901	0.899		0.614		1.016		0.816	0.198581
B2RXC1	Trafficking protein particle complex subunit 11 OS=Mus musculus OX=10090 GN=Trappc11	Trappc11	128.39	13.963	4.5	4	5	4
B2RXR6	Serine/threonine-protein phosphatase 6 regulatory ankyrin repeat subunit B OS=Mus musculus OX=10090 GN=Ankrd44	Ankrd44	107.38	203.04	27.3	21	26	20	1.044	1.009	1.033	0.99	0.916	1.022	1.055	0.070544	1.102	0.0048353	1.011	0.66102	1.054	0.191162
B2RXS4	Plexin-B2 OS=Mus musculus OX=10090 GN=Plxnb2	Plxnb2	206.23	214.2	17.4	27	32	27	1.017	1.007	1.013	0.992	0.993	1.049	1.025	0.127039	1.014	0.9021	0.966	0.063538	1.001	0.94998
B2RY04	Dedicator of cytokinesis protein 5 OS=Mus musculus OX=10090 GN=Dock5	Dock5	214.43	5.0618	2	4	5	4	1.062	0.991	0.971	0.913	1.053	1.069	1.163	0.00140067	0.941	0.173444	0.908	0.08734	0.996	0.97522
B2RY50	Armadillo repeat-containing protein 4 OS=Mus musculus OX=10090 GN=Armc4	Armc4	115.26	10.952	3.4	3	3	3	0.943	0.857	0.99	0.877	1.415	0.981	1.075		0.606		1.009		0.852	0.40526
B2RY56	RNA-binding protein 25 OS=Mus musculus OX=10090 GN=Rbm25	Rbm25	99.551	21.746	10.7	9	11	9	1.048	1.034	1.052	0.946	0.946	1	1.108	0.000142497	1.093	0.039101	1.052	0.60738	1.084	0.0137434
B7ZMP1	Xaa-Pro aminopeptidase 3 OS=Mus musculus OX=10090 GN=Xpnpep3	Xpnpep3	56.677	2.3677	2.2	1	1	1
B8JK39	Integrin alpha-9 OS=Mus musculus OX=10090 GN=Itga9	Itga9	114.41	23.165	6.2	5	7	5	0.966	0.978	0.84	0.994	1.027	1.258	0.972	0.91518	0.952	0.7178	0.668	0.080756	0.849	0.143564
B8ZXI1	Queuine tRNA-ribosyltransferase accessory subunit 2 OS=Mus musculus OX=10090 GN=Qtrt2	Qtrt2	46.288	7.0434	7.5	2	2	2	0.847	0.964	0.868	1.079	1.125	1.185	0.785		0.857		0.732		0.79	0.0079838
B9EJ80	PDZ domain-containing protein 8 OS=Mus musculus OX=10090 GN=Pdzd8	Pdzd8	127.74	9.6934	3	3	3	3	1.065	1.025	1.061	0.814	1.19	0.883	1.308		0.861		1.202		1.091	0.4758
B9EJ86	Oxysterol-binding protein-related protein 8 OS=Mus musculus OX=10090 GN=Osbpl8	Osbpl8	101.27	69.707	9.1	6	7	6	1.014	1.061	1.018	0.899	0.978	1.033	1.128	0.68278	1.085	0.93808	0.985	0.76306	1.063	0.21972
B9EJR8	Dynein assembly factor 5, axonemal OS=Mus musculus OX=10090 GN=Dnaaf5	Dnaaf5	93.85	10.503	4	3	3	3	1.061	1.064	0.912	0.912	1.044	1.048	1.163		1.019		0.87		1.011	0.88618
C0HKD9	Microfibrillar-associated protein 1B OS=Mus musculus OX=10090 GN=Mfap1b	Mfap1b	51.954	27.019	14.4	6	7	5	1.053	1.031	1.01	0.967	0.937	1.013	1.089	0.067962	1.1	0.021457	0.997	0.33626	1.061	0.081939
C0HKG6	Ribonuclease T2-B OS=Mus musculus OX=10090 GN=Rnaset2b	Rnaset2b	29.608	17.635	13.1	3	4	3	1.116	1.089	1.083	0.898	0.884	0.917	1.243	0.00146072	1.232	0.00047583	1.181	0.0086351	1.218	0.000144691
D0QMC3	Myeloid cell nuclear differentiation antigen-like protein OS=Mus musculus OX=10090 GN=Mndal	Mndal	60.526	62.596	24	11	13	8	0.958	0.901	0.964	0.987	1.092	1.028	0.971	0.72528	0.825	0.05552	0.938	0.48094	0.909	0.058803
D3YXG0	Hemicentin-1 OS=Mus musculus OX=10090 GN=Hmcn1	Hmcn1	611.55	58.13	1.9	8	8	8	0.951	0.98	0.985	0.995	0.959	1.148	0.956	0.199203	1.022	0.77752	0.858	0.2451	0.94	0.35182
D3YXK2	Scaffold attachment factor B1 OS=Mus musculus OX=10090 GN=Safb	Safb	105.1	52.033	21.1	20	25	13	1.07	0.961	1.044	0.936	0.989	1.017	1.143	0.00125792	0.972	0.6248	1.027	0.52878	1.045	0.34208
D3YZP9	Coiled-coil domain-containing protein 6 OS=Mus musculus OX=10090 GN=Ccdc6	Ccdc6	52.938	59.197	16	7	7	7	1.062	1.051	1.046	0.97	0.968	0.918	1.095	0.040357	1.086	0.0039558	1.139	0.0167561	1.106	0.0055359
D3Z2R5	Selenoprotein N OS=Mus musculus OX=10090 GN=Selenon	Selenon	62.491	4.3018	5.4	2	2	2
D3Z4R1	Probable ATP-dependent DNA helicase HFM1 OS=Mus musculus OX=10090 GN=Hfm1	Hfm1	161.38	1.292	1.5	2	2	2	1.131	0.957	1.093	0.992	0.945	0.897	1.14	0.23336	1.013	0.99512	1.219	0.58182	1.122	0.124399
D3Z4S3	Putative peptidyl-tRNA hydrolase PTRHD1 OS=Mus musculus OX=10090 GN=Ptrhd1	Ptrhd1	16.037	2.6498	15.7	2	3	2
D3Z5T1	Coiled-coil domain-containing protein 78 OS=Mus musculus OX=10090 GN=Ccdc78	Ccdc78	49.471	3.5946	2.1	1	1	1	0.866	0.953	0.864	1.055	1.086	1.247	0.821		0.878		0.693		0.792	0.0190029
D3Z7P3	Glutaminase kidney isoform, mitochondrial OS=Mus musculus OX=10090 GN=Gls	Gls	73.963	64.836	27.6	13	18	13	1.099	1.047	1.134	0.981	0.91	0.829	1.12	0.00051712	1.151	0.0174023	1.368	3.6098e-05	1.206	0.0248
E1U8D0	Protein SOGA1 OS=Mus musculus OX=10090 GN=Soga1	Soga1	159.18	6.7257	3.2	4	4	3
E2JF22	Piezo-type mechanosensitive ion channel component 1 OS=Mus musculus OX=10090 GN=Piezo1	Piezo1	292	17.448	2.7	6	6	6	1.058	0.979	1.088	0.986	0.985	0.86	1.073	0.47422	0.994	0.39316	1.265	0.8036	1.104	0.145342
E9PV24	Fibrinogen alpha chain OS=Mus musculus OX=10090 GN=Fga	Fga	87.428	323.31	46.9	36	83	34	0.806	0.823	0.808	0.996	0.856	1.833	0.809	1.62448e-12	0.961	0.034141	0.441	1e-32	0.661	0.26516
E9PVA8	eIF-2-alpha kinase activator GCN1 OS=Mus musculus OX=10090 GN=Gcn1	Gcn1	293.02	201.94	18	43	51	43	1.084	1.054	1.074	0.922	0.968	0.919	1.176	1.2783e-07	1.089	0.0003431	1.169	0.00035552	1.143	0.00199956
E9PVX6	Proliferation marker protein Ki-67 OS=Mus musculus OX=10090 GN=Mki67	Mki67	350.86	5.8812	1.1	4	4	4	1.191	1.012	0.98	0.782	0.962	1.114	1.523	0.0148396	1.052	0.23796	0.88	0.2479	1.114	0.3911
E9PY46	Intraflagellar transport protein 140 homolog OS=Mus musculus OX=10090 GN=Ift140	Ift140	165.87	1.6374	1.8	3	3	3	0.945	0.95	1.061	1.063	1.01	1.014	0.889		0.941		1.046		0.958	0.3402
E9PYL2	Proline-rich protein 12 OS=Mus musculus OX=10090 GN=Prr12	Prr12	211.87	21.587	1.2	2	2	2	0.991	0.965	0.875	0.981	1.023	1.223	1.01	0.38912	0.943	0.54422	0.715	0.081436	0.877	0.174683
E9PZJ8	Activating signal cointegrator 1 complex subunit 3 OS=Mus musculus OX=10090 GN=Ascc3	Ascc3	250.55	9.8939	2.4	4	6	4	0.921	0.876	0.904	1.063	1.062	1.249	0.866	0.744	0.825	0.84408	0.724	0.4299	0.801	0.0170421
E9PZM4	Chromodomain-helicase-DNA-binding protein 2 OS=Mus musculus OX=10090 GN=Chd2	Chd2	210.8	9.2696	1.5	3	3	3	1.015	0.7	0.918	0.844	1.241	1.361	1.203	0.28214	0.564	0.29932	0.675	0.40526	0.764	0.22886
E9Q1P8	Interferon regulatory factor 2-binding protein 2 OS=Mus musculus OX=10090 GN=Irf2bp2	Irf2bp2	59.291	21.247	15.8	7	8	5
E9Q309	Centrosome-associated protein 350 OS=Mus musculus OX=10090 GN=Cep350	Cep350	346.45	2.0671	0.3	1	1	1
E9Q394	A-kinase anchor protein 13 OS=Mus musculus OX=10090 GN=Akap13	Akap13	303.97	173.89	13.6	28	34	28	1.039	0.973	0.993	0.998	0.977	1.06	1.041	0.063099	0.996	0.144016	0.937	0.067583	0.99	0.77104
E9Q3C1	C2 domain-containing protein 2 OS=Mus musculus OX=10090 GN=C2cd2	C2cd2	76.535	6.0813	6	3	3	3	0.91	0.909	0.994	1.044	1.116	1.084	0.872	0.020237	0.815	0.137821	0.917	0.3412	0.867	0.015517
E9Q3L2	Phosphatidylinositol 4-kinase alpha OS=Mus musculus OX=10090 GN=Pi4ka	Pi4ka	237.04	90.621	8.5	15	18	15	1.038	1.014	0.978	0.953	0.996	1.074	1.089	0.069015	1.018	0.68502	0.911	0.85104	1.002	0.93776
E9Q414	Apolipoprotein B-100 OS=Mus musculus OX=10090 GN=Apob	Apob	509.43	167.24	9.3	35	44	35	0.817	0.994	0.909	0.957	0.956	1.523	0.854	4.2789e-07	1.04	0.113357	0.597	1.62448e-12	0.792	0.26888
E9Q4N7	AT-rich interactive domain-containing protein 1B OS=Mus musculus OX=10090 GN=Arid1b	Arid1b	237.79	13.637	1.8	3	4	2	1.043	1.047	1.021	0.989	1.012	0.968	1.055	0.063298	1.035	0.53862	1.055	0.70552	1.048	0.035697
E9Q557	Desmoplakin OS=Mus musculus OX=10090 GN=Dsp	Dsp	332.91	323.31	25.5	65	72	65	0.84	0.847	0.857	1.067	1.394	1.048	0.787	1.18794e-14	0.608	1e-32	0.818	4.09228e-13	0.725	0.077296
E9Q5C9	Nucleolar and coiled-body phosphoprotein 1 OS=Mus musculus OX=10090 GN=Nolc1	Nolc1	73.697	34.729	13	11	11	11	1.109	1.043	1.093	0.884	0.919	0.94	1.255	7.7478e-07	1.135	0.101119	1.163	0.12574	1.183	0.0028592
E9Q5F9	Histone-lysine N-methyltransferase SETD2 OS=Mus musculus OX=10090 GN=Setd2	Setd2	285.66	2.5995	0.4	1	1	1
E9Q5K9	YTH domain-containing protein 1 OS=Mus musculus OX=10090 GN=Ythdc1	Ythdc1	74.693	2.3679	1.1	1	1	1	1.009	0.835	0.894	1.018	1.06	1.241	0.991		0.788		0.72		0.825	0.0793
E9Q6J5	Biorientation of chromosomes in cell division protein 1-like 1 OS=Mus musculus OX=10090 GN=Bod1l	Bod1l	327.45	15.79	1.9	5	5	4	1.072	1.03	1.04	1.013	0.965	0.918	1.058	0.094344	1.067	0.160984	1.133	0.023742	1.085	0.056258
E9Q6P5	Tetratricopeptide repeat protein 7B OS=Mus musculus OX=10090 GN=Ttc7b	Ttc7b	94.202	4.1495	4.4	4	4	4	1.082	0.821	0.867	0.94	1.095	1.251	1.151	0.66282	0.75	0.0039189	0.693	0.04308	0.843	0.22044
E9Q735	Ubiquitin conjugation factor E4 A OS=Mus musculus OX=10090 GN=Ube4a	Ube4a	118.2	20.215	8.7	7	7	7	1.054	1.01	0.975	0.965	0.988	0.987	1.092	0.30334	1.022	0.56502	0.988	0.5619	1.034	0.24178
E9Q784	Zinc finger CCCH domain-containing protein 13 OS=Mus musculus OX=10090 GN=Zc3h13	Zc3h13	203.75	5.8007	2.1	4	4	4	1.084	0.917	0.999	0.891	1.054	1.098	1.217		0.87		0.91		0.986	0.88308
E9Q7D5	Rho guanine nucleotide exchange factor 5 OS=Mus musculus OX=10090 GN=Arhgef5	Arhgef5	176.66	11.612	2.8	3	3	3
E9Q7G0	Nuclear mitotic apparatus protein 1 OS=Mus musculus OX=10090 GN=Numa1	Numa1	235.63	323.31	42.3	78	114	78	0.967	0.931	0.96	1.054	0.994	1.138	0.917	2.48057e-12	0.937	1.1389e-08	0.844	1e-32	0.897	0.058518
E9Q7X6	Protein HEG homolog 1 OS=Mus musculus OX=10090 GN=Heg1	Heg1	141.9	5.6922	1.6	2	2	2
E9Q8I9	Protein furry homolog OS=Mus musculus OX=10090 GN=Fry	Fry	339.09	14.361	2.1	6	6	6	0.873	0.865	0.888	1.017	0.948	1.492	0.858		0.912		0.595		0.76	0.21326
E9QMW4	Uncharacterized protein C16orf96 homolog OS=Mus musculus OX=10090	---	127.66	1.6552	0.6	1	1	1	0.508	0.539	0.555	0.994	2.69	0.859	0.511		0.2		0.646		0.353	0.128165
F6ZDS4	Nucleoprotein TPR OS=Mus musculus OX=10090 GN=Tpr	Tpr	273.99	323.31	28.5	63	77	63	1.022	0.966	1.005	1.019	0.942	1.068	1.003	0.19358	1.025	0.0108604	0.941	0.002759	0.988	0.79994
F7BJB9	MORC family CW-type zinc finger protein 3 OS=Mus musculus OX=10090 GN=Morc3	Morc3	106.52	2.2565	1.2	1	1	1
F7BWT7	Tetraspanin-15 OS=Mus musculus OX=10090 GN=Tspan15	Tspan15	33.07	3.1882	6.8	2	2	2
F8VPU2	FERM, ARHGEF and pleckstrin domain-containing protein 1 OS=Mus musculus OX=10090 GN=Farp1	Farp1	118.87	188.16	21.7	17	23	17	0.894	0.936	0.935	1.072	1.078	1.165	0.834	2.6456e-08	0.868	3.4865e-06	0.803	2.0167e-08	0.834	0.0042027
F8VQB6	Unconventional myosin-X OS=Mus musculus OX=10090 GN=Myo10	Myo10	237.32	1.5584	0.7	2	3	2	1.055	0.968	1.326	0.979	0.937	0.746	1.078	0.5958	1.033	0.81484	1.777	0.00083662	1.258	0.145664
G3X982	Aldehyde oxidase 3 OS=Mus musculus OX=10090 GN=Aox3	Aox3	146.9	254.56	19.1	20	26	19	0.926	1.026	0.984	0.987	0.996	1.137	0.938	0.20542	1.03	0.126382	0.865	0.03182	0.941	0.33642
G3X9C2	F-box only protein 50 OS=Mus musculus OX=10090 GN=Nccrp1	Nccrp1	30.407	2.3927	3.8	1	2	1	1.089	1.106	0.967	0.767	1.307	0.801	1.42		0.846		1.207		1.1	0.52026
G3X9K3	Brefeldin A-inhibited guanine nucleotide-exchange protein 1 OS=Mus musculus OX=10090 GN=Arfgef1	Arfgef1	208.5	15.811	7	12	13	7	0.979	0.849	0.965	0.786	0.814	1.696	1.246	0.3936	1.043	0.97992	0.569	0.464	0.847	0.71272
G5E829	Plasma membrane calcium-transporting ATPase 1 OS=Mus musculus OX=10090 GN=Atp2b1	Atp2b1	134.75	323.31	29.7	31	50	21	0.988	0.967	0.969	1.046	1.007	1.128	0.945	0.00065834	0.96	0.0029785	0.859	5.4063e-07	0.919	0.070959
G5E870	E3 ubiquitin-protein ligase TRIP12 OS=Mus musculus OX=10090 GN=Trip12	Trip12	224.13	51.82	4.2	7	10	7	1.098	1.027	1.127	0.836	0.927	1.002	1.313	3.9767e-05	1.108	0.027025	1.125	0.23446	1.176	0.0504
G5E8K5	Ankyrin-3 OS=Mus musculus OX=10090 GN=Ank3	Ank3	214.06	181.63	18	28	34	25	1.001	0.992	0.977	0.982	1.063	0.996	1.019	0.31448	0.933	0.0037989	0.981	0.92226	0.977	0.41522
O08529	Calpain-2 catalytic subunit OS=Mus musculus OX=10090 GN=Capn2	Capn2	79.871	305.78	40.7	23	41	23	0.951	0.959	0.959	1.057	1.039	1.083	0.9	4.2884e-08	0.923	1.133e-06	0.886	1.52847e-05	0.902	0.00115645
O08539	Myc box-dependent-interacting protein 1 OS=Mus musculus OX=10090 GN=Bin1	Bin1	64.469	85.381	27.7	15	24	13	0.984	0.962	1.009	0.935	1.255	0.83	1.052	0.061065	0.767	1.1909e-06	1.216	0.21246	0.978	0.96284
O08547	Vesicle-trafficking protein SEC22b OS=Mus musculus OX=10090 GN=Sec22b	Sec22b	24.74	128.59	47.9	9	15	9	1.054	1.089	1.111	0.92	0.98	0.842	1.146	0.000183985	1.111	3.673e-05	1.319	1.8168e-08	1.187	0.020678
O08573	Galectin-9 OS=Mus musculus OX=10090 GN=Lgals9	Lgals9	40.035	104.8	17	4	5	4	1.114	1.041	1.129	0.929	0.942	0.906	1.199	0.171296	1.105	0.2802	1.246	0.130302	1.183	0.0037407
O08579	Emerin OS=Mus musculus OX=10090 GN=Emd	Emd	29.435	62.272	32	6	10	6	0.982	0.888	1.002	0.996	1.05	0.932	0.986	0.4851	0.846	0.30656	1.075	0.6173	0.964	0.5132
O08582	GTP-binding protein 1 OS=Mus musculus OX=10090 GN=Gtpbp1	Gtpbp1	72.3	33.19	14.4	8	10	8	0.974	0.961	0.969	0.97	1.009	1.088	1.004	0.91668	0.952	0.59232	0.891	0.108325	0.947	0.2554
O08583	THO complex subunit 4 OS=Mus musculus OX=10090 GN=Alyref	Alyref	26.94	174.36	42.4	9	18	9	1.069	0.919	0.973	0.931	1.009	1.162	1.148	0.00024164	0.911	2.1089e-05	0.837	0.0004767	0.955	0.60248
O08585	Clathrin light chain A OS=Mus musculus OX=10090 GN=Clta	Clta	25.604	66.371	23.8	8	15	8	1.103	1.113	1.083	0.957	0.88	0.87	1.153	5.193e-08	1.265	1.6649e-10	1.245	5.2424e-07	1.219	0.003083
O08586	Phosphatidylinositol 3,4,5-trisphosphate 3-phosphatase and dual-specificity protein phosphatase PTEN OS=Mus musculus OX=10090 GN=Pten	Pten	47.152	1.7006	5.5	2	2	2	0.946	0.985	0.983	0.942	0.946	1.259	1.004		1.041		0.781		0.926	0.5575
O08599	Syntaxin-binding protein 1 OS=Mus musculus OX=10090 GN=Stxbp1	Stxbp1	67.568	177.31	36.4	16	21	16	0.881	0.897	0.894	1.162	1.155	1.087	0.758	1.1953e-08	0.777	2.8622e-08	0.822	0.00051948	0.785	0.00039536
O08600	Endonuclease G, mitochondrial OS=Mus musculus OX=10090 GN=Endog	Endog	32.19	12.136	12.6	4	5	4	1.09	0.937	1.033	0.956	0.958	1.062	1.14	0.049844	0.978	0.84554	0.973	0.70114	1.028	0.65506
O08605	MAP kinase-interacting serine/threonine-protein kinase 1 OS=Mus musculus OX=10090 GN=Mknk1	Mknk1	47.914	5.5852	2.8	1	1	1	0.973	0.978	1.101	1.093	0.944	0.942	0.89		1.036		1.169		1.025	0.71432
O08638	Myosin-11 OS=Mus musculus OX=10090 GN=Myh11	Myh11	227.03	323.31	54.3	120	289	96	0.952	1.189	1.054	0.882	1.018	0.954	1.079	1.62448e-12	1.168	1e-32	1.105	1.62437e-12	1.119	0.22214
O08663	Methionine aminopeptidase 2 OS=Mus musculus OX=10090 GN=Metap2	Metap2	52.921	102.88	26.4	11	13	11	1.077	1.12	1.086	0.872	0.977	0.832	1.235	9.7615e-07	1.146	0.045057	1.305	0.027958	1.225	0.0140956
O08677	Kininogen-1 OS=Mus musculus OX=10090 GN=Kng1	Kng1	73.101	323.31	38	23	56	23	0.927	0.931	0.936	1.074	0.82	1.295	0.863	1.96017e-05	1.135	0.007079	0.723	1e-32	0.876	0.47752
O08688	Calpain-5 OS=Mus musculus OX=10090 GN=Capn5	Capn5	72.954	16.242	11.2	6	6	6	0.851	0.986	0.9	1.023	1.085	1.225	0.832		0.909		0.735		0.821	0.045341
O08691	Arginase-2, mitochondrial OS=Mus musculus OX=10090 GN=Arg2	Arg2	38.878	12.332	6.5	2	3	2	1.087	1.154	1.091	0.833	0.847	1.018	1.305	0.022017	1.362	0.0080624	1.072	0.4196	1.235	0.032835
O08692	Neutrophilic granule protein OS=Mus musculus OX=10090 GN=Ngp	Ngp	19.331	158.36	52.1	11	24	11	0.956	0.776	0.925	0.858	0.6	2.023	1.114	9.5362e-05	1.293	3.0529e-06	0.457	1e-32	0.763	0.72358
O08715	A-kinase anchor protein 1, mitochondrial OS=Mus musculus OX=10090 GN=Akap1	Akap1	92.194	2.5091	1.2	1	1	1	1.009	0.892	0.933	0.997	1.09	1.13	1.012		0.818		0.826		0.881	0.070722
O08734	Bcl-2 homologous antagonist/killer OS=Mus musculus OX=10090 GN=Bak1	Bak1	23.294	20.798	11	1	2	1	1.123	0.988	1.04	0.912	0.975	0.99	1.231	0.196104	1.013	0.88484	1.051	0.7797	1.095	0.115164
O08738	Caspase-6 OS=Mus musculus OX=10090 GN=Casp6	Casp6	31.595	35.832	26.8	7	11	7	1.103	1.097	1.037	0.9	0.9	0.999	1.226	0.00048297	1.219	0.021436	1.038	0.4248	1.156	0.021642
O08739	AMP deaminase 3 OS=Mus musculus OX=10090 GN=Ampd3	Ampd3	88.651	8.869	6.1	5	7	5	0.98	1.034	0.956	0.906	0.973	1.144	1.082	0.126684	1.063	0.2186	0.836	0.0105201	0.982	0.86286
O08740	DNA-directed RNA polymerase II subunit RPB11 OS=Mus musculus OX=10090 GN=Polr2j	Polr2j	13.251	16.204	19.7	2	3	2	1.134	1.05	1.162	0.893	0.817	0.962	1.27		1.285		1.208		1.252	0.0158245
O08742	Platelet glycoprotein V OS=Mus musculus OX=10090 GN=Gp5	Gp5	63.467	2.7797	4.2	3	3	3
O08749	Dihydrolipoyl dehydrogenase, mitochondrial OS=Mus musculus OX=10090 GN=Dld	Dld	54.272	219.53	38.9	15	36	15	0.954	0.934	0.941	1.165	1.084	0.974	0.819	2.0733e-10	0.862	1.7282e-11	0.966	0.054165	0.878	0.134962
O08756	3-hydroxyacyl-CoA dehydrogenase type-2 OS=Mus musculus OX=10090 GN=Hsd17b10	Hsd17b10	27.418	81.785	33.3	7	15	7	0.953	0.961	0.996	1.051	1.011	1.024	0.907	0.0012167	0.951	0.050662	0.973	0.133781	0.943	0.029397
O08759	Ubiquitin-protein ligase E3A OS=Mus musculus OX=10090 GN=Ube3a	Ube3a	99.818	34.482	15.3	11	13	11	0.958	0.955	0.932	1.022	0.985	1.039	0.937	0.45072	0.97	0.4706	0.897	0.55436	0.934	0.0194395
O08784	Treacle protein OS=Mus musculus OX=10090 GN=Tcof1	Tcof1	135	27.966	14.4	17	18	17	1.119	1.001	1.039	0.946	0.964	1.005	1.183	6.0009e-05	1.038	0.4489	1.034	0.43332	1.084	0.099742
O08785	Circadian locomoter output cycles protein kaput OS=Mus musculus OX=10090 GN=Clock	Clock	96.392	1.3851	0.9	1	1	1
O08788	Dynactin subunit 1 OS=Mus musculus OX=10090 GN=Dctn1	Dctn1	141.67	323.31	40.8	44	64	44	0.966	0.977	0.979	1.083	1.028	1.003	0.892	1.504e-07	0.95	0.00095593	0.976	0.050077	0.938	0.051623
O08800	Serpin B8 OS=Mus musculus OX=10090 GN=Serpinb8	Serpinb8	42.15	7.8063	10.7	4	5	4	1.009	1.341	1.098	0.77	0.987	0.824	1.31	0.21012	1.359	0.045817	1.333	0.048361	1.336	0.062299
O08808	Protein diaphanous homolog 1 OS=Mus musculus OX=10090 GN=Diaph1	Diaph1	139.34	232.39	28.6	35	48	35	1.076	1.09	1.078	0.934	0.931	0.926	1.152	7.54952e-15	1.171	1.616e-08	1.164	1.7666e-08	1.162	2.9701e-06
O08810	116 kDa U5 small nuclear ribonucleoprotein component OS=Mus musculus OX=10090 GN=Eftud2	Eftud2	109.36	142.77	35.5	27	38	26	1.06	1.027	1.069	0.939	0.954	0.977	1.129	0.00046256	1.077	0.069536	1.094	0.2336	1.1	0.0048034
O08848	60 kDa SS-A/Ro ribonucleoprotein OS=Mus musculus OX=10090 GN=Trove2	Trove2	60.123	19.597	4.6	2	2	2	0.839	0.942	0.883	1.091	1.061	1.256	0.769		0.888		0.703		0.782	0.0169155
O08852	Polycystin-1 OS=Mus musculus OX=10090 GN=Pkd1	Pkd1	466.57	4.5595	0.3	1	1	1
O08914	Fatty-acid amide hydrolase 1 OS=Mus musculus OX=10090 GN=Faah	Faah	63.221	25.012	11.6	5	6	5	0.975	0.967	0.974	1.06	1.1	0.99	0.92	0.066919	0.879	0.022159	0.984	0.69802	0.926	0.132856
O08915	AH receptor-interacting protein OS=Mus musculus OX=10090 GN=Aip	Aip	37.605	100.14	39.1	10	13	10	1.108	1.083	1.064	0.954	0.897	0.92	1.161	0.0022578	1.207	0.000178366	1.157	0.199001	1.175	0.00165968
O08917	Flotillin-1 OS=Mus musculus OX=10090 GN=Flot1	Flot1	47.513	175.29	55.8	19	27	19	0.916	0.943	0.948	1.07	0.989	1.178	0.856	0.00198073	0.953	0.3318	0.805	1.9269e-06	0.867	0.053515
O08919	Numb-like protein OS=Mus musculus OX=10090 GN=Numbl	Numbl	64.13	11.772	5.8	4	5	2
O08992	Syntenin-1 OS=Mus musculus OX=10090 GN=Sdcbp	Sdcbp	32.379	11.011	13.7	2	2	2	1.035	1.177	1.061	0.953	0.914	0.884	1.086	0.34456	1.288	0.09148	1.2	0.06242	1.19	0.0184835
O08999	Latent-transforming growth factor beta-binding protein 2 OS=Mus musculus OX=10090 GN=Ltbp2	Ltbp2	195.83	25.118	6.2	11	12	10	1.192	1.084	1.089	0.898	0.836	0.88	1.327	5.5561e-05	1.297	6.0557e-05	1.238	0.0116629	1.287	0.0025613
O09005	Sphingolipid delta(4)-desaturase DES1 OS=Mus musculus OX=10090 GN=Degs1	Degs1	38.241	5.0589	5	1	1	1
O09012	Peroxisomal targeting signal 1 receptor OS=Mus musculus OX=10090 GN=Pex5	Pex5	70.755	5.4256	3.3	2	2	2
O09043	Napsin-A OS=Mus musculus OX=10090 GN=Napsa	Napsa	45.544	56.7	17.7	4	5	4	1.206	0.961	0.95	0.746	0.94	1.239	1.617		1.022		0.767		1.066	0.6591
O09044	Synaptosomal-associated protein 23 OS=Mus musculus OX=10090 GN=Snap23	Snap23	23.261	235.22	51	8	16	8	1.02	1.116	1.077	0.93	0.925	0.966	1.097	0.00054318	1.206	2.6675e-07	1.115	0.0066782	1.139	0.0117441
O09046	L-amino-acid oxidase OS=Mus musculus OX=10090 GN=Il4i1	Il4i1	70.19	1.3973	1.3	1	1	1
O09061	Proteasome subunit beta type-1 OS=Mus musculus OX=10090 GN=Psmb1	Psmb1	26.372	126.64	44.6	11	22	11	1.034	1.084	1.088	0.98	0.926	0.868	1.055	0.024259	1.171	2.4807e-05	1.253	0.0144757	1.156	0.0196981
O09106	Histone deacetylase 1 OS=Mus musculus OX=10090 GN=Hdac1	Hdac1	55.074	84.711	31.5	11	16	8	1.089	1.068	1.023	0.917	0.879	1.067	1.188	0.00138474	1.215	0.0097974	0.959	0.28794	1.111	0.154237
O09110	Dual specificity mitogen-activated protein kinase kinase 3 OS=Mus musculus OX=10090 GN=Map2k3	Map2k3	39.296	47.495	28.5	8	10	8	1.053	1.036	1.052	0.879	0.956	1.025	1.198	0.0153963	1.084	0.24846	1.026	0.5432	1.098	0.165904
O09111	NADH dehydrogenase [ubiquinone] 1 beta subcomplex subunit 11, mitochondrial OS=Mus musculus OX=10090 GN=Ndufb11	Ndufb11	17.444	9.5414	35.8	4	6	4	1.011	0.88	1.078	0.917	1.103	0.918	1.103	0.277	0.798	0.100284	1.174	0.12264	1.011	0.9059
O09116	Small proline-rich protein 3 OS=Mus musculus OX=10090 GN=Sprr3	Sprr3	25.241	3.7459	9.2	2	2	2	0.49	0.442	0.466	0.489	3.663	0.638	1.002	0.9665	0.121	8.4553e-05	0.73	0.22972	0.292	0.32912
O09117	Synaptophysin-like protein 1 OS=Mus musculus OX=10090 GN=Sypl1	Sypl1	28.899	6.4344	4.2	2	3	2	0.89	0.892	0.908	1.14	1.071	1.153	0.781	0.00029721	0.833	0.00100154	0.788	4.3723e-05	0.8	0.00072038
O09126	Semaphorin-4D OS=Mus musculus OX=10090 GN=Sema4d	Sema4d	95.639	6.8218	3.8	3	3	3	1.13	1.044	1.075	0.884	0.831	1.063	1.278	0.100024	1.256	0.091704	1.011	0.7628	1.17	0.10528
O09130	NFATC2-interacting protein OS=Mus musculus OX=10090 GN=Nfatc2ip	Nfatc2ip	45.121	1.2611	3.9	1	1	1
O09131	Glutathione S-transferase omega-1 OS=Mus musculus OX=10090 GN=Gsto1	Gsto1	27.497	72.669	60.8	18	44	18	1.013	1.122	1.047	0.944	0.943	0.998	1.073	0.0002016	1.19	9.892e-11	1.049	0.146439	1.103	0.051497
O09164	Extracellular superoxide dismutase [Cu-Zn] OS=Mus musculus OX=10090 GN=Sod3	Sod3	27.392	202.13	41.8	8	21	8	0.927	0.919	0.925	1.151	1.09	1.004	0.805	7.4561e-11	0.843	7.8759e-07	0.921	0.029819	0.854	0.059117
O09165	Calsequestrin-1 OS=Mus musculus OX=10090 GN=Casq1	Casq1	46.377	5.6198	7.7	3	3	3
O09167	60S ribosomal protein L21 OS=Mus musculus OX=10090 GN=Rpl21	Rpl21	18.562	3.4747	10.6	3	4	3	0.95	0.605	0.839	0.818	1.169	1.717	1.161	0.0020245	0.518	0.00183512	0.489	1.8292e-06	0.646	0.181603
O09172	Glutamate--cysteine ligase regulatory subunit OS=Mus musculus OX=10090 GN=Gclm	Gclm	30.534	96.925	22.3	5	8	5	0.887	1.151	1.023	1.022	0.975	0.959	0.868	2.3266e-05	1.181	0.054383	1.067	0.8126	1.036	0.72236
O35071	Kinesin-like protein KIF1C OS=Mus musculus OX=10090 GN=Kif1c	Kif1c	122.43	-2	7.2	8	11	1
O35074	Prostacyclin synthase OS=Mus musculus OX=10090 GN=Ptgis	Ptgis	57.046	136.79	42.5	17	29	17	1.051	1.008	0.993	1.009	1.011	0.941	1.042	0.185042	0.997	0.31142	1.055	0.6507	1.031	0.35286
O35075	Down syndrome critical region protein 3 homolog OS=Mus musculus OX=10090 GN=Dscr3	Dscr3	32.97	32.264	22.9	5	5	5	1.001	0.99	1.046	0.989	0.954	1.06	1.012	0.84514	1.038	0.182936	0.987	0.77426	1.011	0.75154
O35083	1-acyl-sn-glycerol-3-phosphate acyltransferase alpha OS=Mus musculus OX=10090 GN=Agpat1	Agpat1	31.709	2.6153	6.3	2	2	2	1.04	1.016	1.186	0.882	0.982	0.925	1.179		1.035		1.282		1.162	0.059916
O35098	Dihydropyrimidinase-related protein 4 OS=Mus musculus OX=10090 GN=Dpysl4	Dpysl4	61.961	6.3625	2.8	1	2	1	0.86	0.873	0.921	1.179	1.168	1.057	0.729		0.747		0.871		0.78	0.0036568
O35099	Mitogen-activated protein kinase kinase kinase 5 OS=Mus musculus OX=10090 GN=Map3k5	Map3k5	154.51	6.0674	2.5	3	3	3
O35114	Lysosome membrane protein 2 OS=Mus musculus OX=10090 GN=Scarb2	Scarb2	54.043	42.517	12.1	6	7	6	0.96	1.057	0.977	1.017	0.945	1.003	0.944	0.30388	1.119	0.02682	0.974	0.67206	1.01	0.81382
O35127	Protein C10 OS=Mus musculus OX=10090 GN=Grcc10	Grcc10	13.194	49.586	36.5	3	5	3	0.939	1.035	1.018	1	0.979	0.957	0.939	0.38652	1.057	0.9733	1.064	0.93442	1.019	0.6076
O35129	Prohibitin-2 OS=Mus musculus OX=10090 GN=Phb2	Phb2	33.296	131.35	37.1	10	17	10	0.982	0.924	1.04	1.027	1.061	0.965	0.956	0.82008	0.871	0.00179853	1.078	0.033883	0.965	0.4588
O35143	ATPase inhibitor, mitochondrial OS=Mus musculus OX=10090 GN=ATP5IF1	ATP5IF1	12.159	8.2282	28.3	6	10	6	0.914	0.995	0.944	1.088	1.01	0.945	0.84	0.0025018	0.985	0.67446	0.999	0.44936	0.938	0.25378
O35144	Telomeric repeat-binding factor 2 OS=Mus musculus OX=10090 GN=Terf2	Terf2	60.263	4.2908	5.4	3	3	3	0.972	0.878	1.024	0.937	1.064	1.184	1.037		0.825		0.865		0.902	0.2853
O35153	BET1-like protein OS=Mus musculus OX=10090 GN=Bet1l	Bet1l	12.428	9.023	13.5	1	1	1
O35166	Golgi SNAP receptor complex member 2 OS=Mus musculus OX=10090 GN=Gosr2	Gosr2	24.725	3.3542	5.2	1	1	1
O35177	Enhancer of filamentation 1 OS=Mus musculus OX=10090 GN=Nedd9	Nedd9	93.051	1.4619	1	1	1	1	1.143	0.997	0.86	0.848	1.146	1.047	1.348		0.87		0.821		0.987	0.92286
O35207	Cyclin-dependent kinase 2-associated protein 1 OS=Mus musculus OX=10090 GN=Cdk2ap1	Cdk2ap1	12.354	1.4323	7	1	1	1	1.08	1.083	1.062	0.936	0.9	0.966	1.154		1.203		1.099		1.151	0.0027361
O35215	D-dopachrome decarboxylase OS=Mus musculus OX=10090 GN=Ddt	Ddt	13.077	128.42	82.2	8	13	8	0.948	0.91	0.943	1.12	1.01	1.082	0.846	1.7195e-06	0.901	0.0023817	0.872	0.00155581	0.872	0.0145226
O35216	Histone H3-like centromeric protein A OS=Mus musculus OX=10090 GN=Cenpa	Cenpa	15.509	3.1794	8.2	1	1	1
O35218	Cleavage and polyadenylation specificity factor subunit 2 OS=Mus musculus OX=10090 GN=Cpsf2	Cpsf2	88.382	53.367	9.7	6	7	6	1.069	1.008	1.105	0.959	0.961	0.964	1.115	0.0024031	1.049	0.027758	1.146	0.0109797	1.103	0.068284
O35226	26S proteasome non-ATPase regulatory subunit 4 OS=Mus musculus OX=10090 GN=Psmd4	Psmd4	40.703	115.94	29.3	9	16	9	1.034	1.031	1.068	0.995	0.959	0.921	1.039	0.34838	1.075	0.0166566	1.16	3.5315e-05	1.09	0.026045
O35239	Tyrosine-protein phosphatase non-receptor type 9 OS=Mus musculus OX=10090 GN=Ptpn9	Ptpn9	67.969	4.5757	4.4	3	3	3	1.016	0.947	0.892	0.965	1.162	1.068	1.053		0.815		0.835		0.894	0.165542
O35242	Protein FAN OS=Mus musculus OX=10090 GN=Nsmaf	Nsmaf	104.54	3.4196	2.2	2	2	2	1.123	1.072	1.143	0.922	0.877	0.877	1.218		1.222		1.303		1.247	0.00095903
O35250	Exocyst complex component 7 OS=Mus musculus OX=10090 GN=Exoc7	Exoc7	79.959	77.951	16.9	10	10	10	0.967	0.972	1.002	1.033	1.017	1.08	0.936	0.042716	0.956	0.37674	0.928	0.0196601	0.94	0.04258
O35286	Pre-mRNA-splicing factor ATP-dependent RNA helicase DHX15 OS=Mus musculus OX=10090 GN=Dhx15	Dhx15	91.006	91.869	23.6	16	21	16	1.092	1.035	1.104	0.882	0.937	0.963	1.238	2.9578e-10	1.105	5.6625e-07	1.146	3.6116e-05	1.161	0.0101844
O35295	Transcriptional activator protein Pur-beta OS=Mus musculus OX=10090 GN=Purb	Purb	33.901	165.88	40.4	10	18	10	0.972	0.956	0.962	1.073	1.038	1.052	0.906	0.138004	0.921	0.00167603	0.914	0.059317	0.914	0.00111783
O35309	N-myc-interactor OS=Mus musculus OX=10090 GN=Nmi	Nmi	35.235	83.117	37.6	9	12	9	1.061	1.015	1.044	1.02	0.948	0.94	1.04	0.3277	1.071	0.31724	1.111	0.00109803	1.073	0.070796
O35326	Serine/arginine-rich splicing factor 5 OS=Mus musculus OX=10090 GN=Srsf5	Srsf5	30.891	37.612	26	7	13	6	1.143	1.025	1.078	0.844	0.922	1.084	1.354	1.4928e-06	1.112	0.0134838	0.994	0.83024	1.139	0.166896
O35343	Importin subunit alpha-3 OS=Mus musculus OX=10090 GN=Kpna4	Kpna4	57.922	148.03	33.6	10	16	5	1.011	1.04	1.024	0.994	1.038	0.992	1.017	0.68236	1.002	0.90106	1.032	0.64882	1.017	0.37436
O35344	Importin subunit alpha-4 OS=Mus musculus OX=10090 GN=Kpna3	Kpna3	57.772	112.14	32.8	11	13	6	1.061	0.927	1.03	0.885	0.969	1.048	1.199	0.65586	0.957	0.3444	0.983	0.58508	1.04	0.5652
O35345	Importin subunit alpha-7 OS=Mus musculus OX=10090 GN=Kpna6	Kpna6	59.964	6.2343	10.3	4	5	2
O35350	Calpain-1 catalytic subunit OS=Mus musculus OX=10090 GN=Capn1	Capn1	82.105	257.49	43.1	27	48	27	1.037	1.1	1.1	0.924	0.945	0.934	1.122	9.97979e-11	1.164	5.3337e-09	1.178	9.70199e-11	1.155	0.0022638
O35379	Multidrug resistance-associated protein 1 OS=Mus musculus OX=10090 GN=Abcc1	Abcc1	171.18	4.9523	2.7	4	4	3	0.992	1.025	1.079	0.978	0.977	0.986	1.014		1.049		1.094		1.053	0.175484
O35381	Acidic leucine-rich nuclear phosphoprotein 32 family member A OS=Mus musculus OX=10090 GN=Anp32a	Anp32a	28.537	109.74	32	11	20	9	0.951	0.929	0.954	1.128	1.013	1.107	0.843	9.8304e-09	0.917	0.0118789	0.862	0.0043994	0.873	0.016719
O35382	Exocyst complex component 4 OS=Mus musculus OX=10090 GN=Exoc4	Exoc4	110.54	101.73	19.2	17	21	17	1.017	1.001	1.012	0.966	1.02	1.004	1.053	0.4887	0.981	0.94902	1.008	0.94006	1.013	0.46634
O35386	Phytanoyl-CoA dioxygenase, peroxisomal OS=Mus musculus OX=10090 GN=Phyh	Phyh	38.607	2.8956	3.6	1	1	1
O35435	Dihydroorotate dehydrogenase (quinone), mitochondrial OS=Mus musculus OX=10090 GN=Dhodh	Dhodh	42.699	32.946	13.4	4	4	4	0.954	0.949	0.98	0.992	1.093	1.084	0.962	0.41708	0.868	0.0140415	0.904	0.047657	0.91	0.045198
O35459	Delta(3,5)-Delta(2,4)-dienoyl-CoA isomerase, mitochondrial OS=Mus musculus OX=10090 GN=Ech1	Ech1	36.118	122.54	43.1	11	24	11	0.941	0.989	0.964	1.059	1.013	1.069	0.889	0.0084614	0.976	0.7032	0.902	0.0062388	0.921	0.020319
O35465	Peptidyl-prolyl cis-trans isomerase FKBP8 OS=Mus musculus OX=10090 GN=Fkbp8	Fkbp8	43.528	54.613	24.9	8	11	8	1.105	1.086	1.119	0.905	0.958	0.834	1.221	0.00196265	1.134	0.0117008	1.342	0.000116067	1.227	0.007418
O35492	Dual specificity protein kinase CLK3 OS=Mus musculus OX=10090 GN=Clk3	Clk3	73.797	19.437	3.1	1	1	1	0.936	1.014	0.949	0.947	1.223	0.986	0.988		0.829		0.962		0.919	0.39522
O35495	Cyclin-dependent kinase 14 OS=Mus musculus OX=10090 GN=Cdk14	Cdk14	52.995	8.5877	7	3	6	2	0.883	0.951	0.882	1.065	1.134	1.15	0.829		0.839		0.767		0.811	0.0036416
O35516	Neurogenic locus notch homolog protein 2 OS=Mus musculus OX=10090 GN=Notch2	Notch2	265.33	9.1576	1.4	4	4	4	0.908	0.895	0.734	0.854	1.692	0.999	1.063		0.529		0.735		0.716	0.24774
O35551	Rab GTPase-binding effector protein 1 OS=Mus musculus OX=10090 GN=Rabep1	Rabep1	99.523	54.583	18.7	15	15	15	1.012	0.983	1.005	1.044	1.009	0.98	0.969	0.029177	0.974	0.26688	1.026	0.84458	0.989	0.62614
O35566	CD151 antigen OS=Mus musculus OX=10090 GN=Cd151	Cd151	28.246	12.166	10.3	3	4	3	0.905	0.925	0.867	1.191	1.083	1.064	0.76	0.00144294	0.854	0.051541	0.815	0.130201	0.808	0.0059632
O35593	26S proteasome non-ATPase regulatory subunit 14 OS=Mus musculus OX=10090 GN=Psmd14	Psmd14	34.577	63.261	31.9	9	13	9	1.091	1.135	1.092	0.973	0.876	0.859	1.121	2.7824e-06	1.296	1.1912e-09	1.271	7.3946e-09	1.225	0.0074407
O35594	Intraflagellar transport protein 81 homolog OS=Mus musculus OX=10090 GN=Ift81	Ift81	79.284	4.1179	3.1	2	2	2	0.984	0.96	1.022	0.955	0.95	1.182	1.03		1.011		0.865		0.961	0.66172
O35598	Disintegrin and metalloproteinase domain-containing protein 10 OS=Mus musculus OX=10090 GN=Adam10	Adam10	83.967	66.307	16	8	12	8	1.03	1.059	1.01	0.951	0.976	1.04	1.083	0.26444	1.085	0.18406	0.971	0.94214	1.044	0.2149
O35607	Bone morphogenetic protein receptor type-2 OS=Mus musculus OX=10090 GN=Bmpr2	Bmpr2	115.02	46.775	6.1	5	5	5	0.853	0.873	0.9	1.079	0.985	1.358	0.791	0.0050555	0.886	0.70566	0.663	6.3561e-05	0.767	0.057483
O35609	Secretory carrier-associated membrane protein 3 OS=Mus musculus OX=10090 GN=Scamp3	Scamp3	38.458	64.115	21.8	9	17	9	1.077	1.107	1.102	0.973	0.875	0.878	1.107	1.61639e-05	1.265	1.88547e-05	1.255	1.0288e-08	1.205	0.006323
O35623	BET1 homolog OS=Mus musculus OX=10090 GN=Bet1	Bet1	13.274	19.324	24.6	2	2	2	1.122	1.13	1.125	0.911	0.933	0.789	1.232	0.036081	1.211	0.138022	1.426	0.176822	1.283	0.040757
O35638	Cohesin subunit SA-2 OS=Mus musculus OX=10090 GN=Stag2	Stag2	141.28	43.197	11.5	14	15	12	1.01	0.961	1.013	0.965	1.014	1.085	1.047	0.48342	0.948	0.129079	0.934	0.198004	0.974	0.53786
O35639	Annexin A3 OS=Mus musculus OX=10090 GN=Anxa3	Anxa3	36.384	323.31	74.3	28	60	28	0.882	0.926	0.903	1.19	1.032	1.11	0.741	1e-32	0.897	3.6492e-06	0.814	1e-32	0.814	0.0092355
O35640	Annexin A8 OS=Mus musculus OX=10090 GN=Anxa8	Anxa8	36.724	38.305	20.5	5	5	5	1.008	1.068	1.132	0.943	1.113	0.771	1.069	0.062839	0.96	0.97588	1.468	0.055084	1.135	0.28738
O35643	AP-1 complex subunit beta-1 OS=Mus musculus OX=10090 GN=Ap1b1	Ap1b1	103.93	177.65	40.7	31	52	13	1.026	1.047	1.066	1.009	0.949	0.923	1.017	0.169715	1.103	0.059215	1.155	0.021895	1.09	0.038964
O35648	Centrin-3 OS=Mus musculus OX=10090 GN=Cetn3	Cetn3	19.519	8.7322	19.2	2	2	2	1.068	0.871	1.042	0.966	1.064	1.027	1.106		0.819		1.015		0.975	0.7062
O35654	DNA polymerase delta subunit 2 OS=Mus musculus OX=10090 GN=Pold2	Pold2	51.354	7.5818	5.1	2	2	2	1.036	1.043	0.909	0.929	1.098	1.029	1.115		0.95		0.883		0.978	0.75468
O35658	Complement component 1 Q subcomponent-binding protein, mitochondrial OS=Mus musculus OX=10090 GN=C1qbp	C1qbp	31.013	99.139	24.8	5	9	5	1.054	0.994	1.066	1.041	1.004	0.873	1.012	0.139719	0.99	0.7746	1.221	0.00049755	1.067	0.30904
O35664	Interferon alpha/beta receptor 2 OS=Mus musculus OX=10090 GN=Ifnar2	Ifnar2	56.578	3.0404	4.9	3	3	3	1.066	1.04	1.08	0.978	0.934	0.925	1.09		1.113		1.168		1.123	0.0047246
O35678	Monoglyceride lipase OS=Mus musculus OX=10090 GN=Mgll	Mgll	33.387	27.553	31.7	6	7	6	0.99	1.075	0.991	0.916	0.955	1.041	1.081	0.36502	1.126	0.198481	0.952	0.85258	1.049	0.35206
O35682	Myeloid-associated differentiation marker OS=Mus musculus OX=10090 GN=Myadm	Myadm	35.284	93.783	12.5	3	10	3	0.986	1.024	0.972	0.985	1.022	1.048	1.001	0.77144	1.002	0.38858	0.927	0.048902	0.976	0.36822
O35685	Nuclear migration protein nudC OS=Mus musculus OX=10090 GN=Nudc	Nudc	38.358	171.14	53.9	19	35	19	1.071	1.083	1.072	1.007	0.971	0.774	1.064	0.00043649	1.115	1.8053e-05	1.385	1.22014e-13	1.172	0.182364
O35691	Pinin OS=Mus musculus OX=10090 GN=Pnn	Pnn	82.435	110.81	20.4	15	21	15	1.027	1.036	1.049	0.969	0.929	1.065	1.06	0.00062407	1.115	3.6714e-05	0.985	0.71448	1.05	0.34068
O35704	Serine palmitoyltransferase 1 OS=Mus musculus OX=10090 GN=Sptlc1	Sptlc1	52.534	13.217	10.8	5	7	5	1.117	1.052	1.062	0.857	0.913	0.888	1.303	0.075238	1.152	0.57908	1.196	0.108579	1.216	0.00171594
O35711	Liprin-beta-2 OS=Mus musculus OX=10090 GN=Ppfibp2	Ppfibp2	98.752	16.752	5.7	5	5	3	0.981	0.955	0.855	1.084	1.102	1.071	0.905	0.28116	0.867	0.0141013	0.798	0.182076	0.857	0.021956
O35737	Heterogeneous nuclear ribonucleoprotein H OS=Mus musculus OX=10090 GN=Hnrnph1	Hnrnph1	49.199	323.31	43.9	17	39	5	1.069	1.03	1.023	0.972	0.968	0.99	1.1	0.6624	1.064	0.4169	1.033	0.198805	1.066	0.0144236
O35841	Apoptosis inhibitor 5 OS=Mus musculus OX=10090 GN=Api5	Api5	56.784	182.53	29.6	13	19	13	1.073	1.054	1.081	0.955	0.917	0.943	1.124	0.00155798	1.149	5.5211e-07	1.146	0.00035764	1.14	0.00076108
O35855	Branched-chain-amino-acid aminotransferase, mitochondrial OS=Mus musculus OX=10090 GN=Bcat2	Bcat2	44.127	119.12	23.7	7	8	7	1.095	0.993	1.024	0.975	1.025	0.919	1.123	0.058783	0.969	0.64016	1.114	0.3261	1.066	0.2078
O35857	Mitochondrial import inner membrane translocase subunit TIM44 OS=Mus musculus OX=10090 GN=Timm44	Timm44	51.091	76.851	23.7	9	15	9	0.963	1.066	1.034	1.054	1.046	0.928	0.914	0.055639	1.019	0.7835	1.114	0.0150613	1.012	0.8219
O35864	COP9 signalosome complex subunit 5 OS=Mus musculus OX=10090 GN=Cops5	Cops5	37.548	52.97	45.2	11	13	11	1.017	1.078	1.045	0.956	0.927	0.929	1.064	0.30188	1.163	0.0163039	1.125	0.051002	1.117	0.004877
O35874	Neutral amino acid transporter A OS=Mus musculus OX=10090 GN=Slc1a4	Slc1a4	56.061	3.1844	1.9	1	1	1	1.081	1.028	1.021	0.947	1.079	0.87	1.141		0.953		1.174		1.081	0.28004
O35887	Calumenin OS=Mus musculus OX=10090 GN=Calu	Calu	37.063	218.38	56.8	16	35	16	1.081	1.111	1.077	1.035	0.953	0.749	1.044	0.0099034	1.166	1.6646e-08	1.438	1.63547e-12	1.194	0.195644
O35892	Nuclear autoantigen Sp-100 OS=Mus musculus OX=10090 GN=Sp100	Sp100	54.726	42.948	17.6	7	8	7	1.063	0.862	0.907	0.96	1.116	1.099	1.107	0.77978	0.772	0.042619	0.825	0.136744	0.892	0.21648
O35900	U6 snRNA-associated Sm-like protein LSm2 OS=Mus musculus OX=10090 GN=Lsm2	Lsm2	10.834	43.551	67.4	4	6	4	1.012	0.985	1.009	0.931	1.06	1.047	1.087	0.32482	0.929	0.5391	0.964	0.3695	0.989	0.84208
O35955	Proteasome subunit beta type-10 OS=Mus musculus OX=10090 GN=Psmb10	Psmb10	29.063	95.992	28.6	6	8	6	1.08	1.074	1.054	0.978	0.98	0.879	1.104	0.10902	1.096	0.103004	1.199	0.00057662	1.131	0.02766
O35963	Ras-related protein Rab-33B OS=Mus musculus OX=10090 GN=Rab33b	Rab33b	25.766	14.746	17.9	3	3	3	0.987	0.961	0.929	1.066	1.133	0.965	0.926		0.848		0.963		0.909	0.135403
O35969	Guanidinoacetate N-methyltransferase OS=Mus musculus OX=10090 GN=Gamt	Gamt	26.336	12.365	18.6	2	2	2	0.919	1.039	0.994	0.763	1.335	1.019	1.204		0.778		0.975		0.947	0.8657
O54692	Centromere/kinetochore protein zw10 homolog OS=Mus musculus OX=10090 GN=Zw10	Zw10	88.062	20.984	9.5	6	6	6	1.066	1.047	1.12	0.914	0.855	1.029	1.166		1.225		1.088		1.155	0.063678
O54754	Aldehyde oxidase 1 OS=Mus musculus OX=10090 GN=Aox1	Aox1	146.68	22.686	5.3	6	7	5	1.064	0.894	1.07	1.104	1.147	0.738	0.964		0.779		1.45		1.013	0.8614
O54774	AP-3 complex subunit delta-1 OS=Mus musculus OX=10090 GN=Ap3d1	Ap3d1	135.08	123.3	16.3	15	21	15	1.097	1.127	1.115	0.943	0.897	0.844	1.163	6.4064e-05	1.256	8.4581e-05	1.321	4.438e-06	1.244	0.0026625
O54781	SRSF protein kinase 2 OS=Mus musculus OX=10090 GN=Srpk2	Srpk2	76.756	1.3496	4.6	3	3	2
O54784	Death-associated protein kinase 3 OS=Mus musculus OX=10090 GN=Dapk3	Dapk3	51.421	6.4293	6	3	3	3	1.032	0.989	1.026	1	1.048	0.938	1.032	0.2265	0.944	0.63054	1.094	0.28634	1.02	0.57734
O54785	LIM domain kinase 2 OS=Mus musculus OX=10090 GN=Limk2	Limk2	72.201	5.9389	2.2	1	1	1	0.983	0.947	1.006	0.974	1.139	0.997	1.009		0.831		1.009		0.944	0.34472
O54786	DNA fragmentation factor subunit alpha OS=Mus musculus OX=10090 GN=Dffa	Dffa	36.572	18.38	8.5	2	3	2	0.939	1.028	0.932	0.843	1.308	1.013	1.114		0.786		0.92		0.916	0.6118
O54790	Transcription factor MafG OS=Mus musculus OX=10090 GN=Mafg	Mafg	17.876	3.4679	13	3	3	3	0.969	0.891	0.943	0.915	0.912	1.402	1.059	0.4676	0.977	0.63074	0.673	0.00173889	0.868	0.45124
O54819	Tissue factor pathway inhibitor OS=Mus musculus OX=10090 GN=Tfpi	Tfpi	34.986	12.93	6.9	1	1	1	0.99	0.822	0.972	1.112	1.013	1.138	0.89		0.811		0.854		0.853	0.080139
O54824	Pro-interleukin-16 OS=Mus musculus OX=10090 GN=Il16	Il16	141.43	50.312	9	8	11	8	1.283	1.028	1.069	0.828	0.95	0.93	1.55	0.00017928	1.082	0.034077	1.149	0.088722	1.248	0.053236
O54833	Casein kinase II subunit alpha' OS=Mus musculus OX=10090 GN=Csnk2a2	Csnk2a2	41.215	35.655	23.4	6	7	6	1.049	1.066	1.032	0.825	1.03	1.009	1.272	0.122337	1.035	0.40716	1.023	0.9063	1.099	0.29984
O54834	Rho GTPase-activating protein 6 OS=Mus musculus OX=10090 GN=Arhgap6	Arhgap6	108.84	10.801	5.4	5	5	5	0.908	0.91	0.977	1.008	1.049	1.213	0.901	0.0112618	0.867	0.04616	0.805	0.0155642	0.855	0.065182
O54879	High mobility group protein B3 OS=Mus musculus OX=10090 GN=Hmgb3	Hmgb3	23.01	30.533	20.5	4	6	3	0.975	0.905	0.968	0.949	1.018	1.234	1.027	0.070104	0.889	0.104498	0.784	0.00199503	0.89	0.2468
O54890	Integrin beta-3 OS=Mus musculus OX=10090 GN=Itgb3	Itgb3	86.738	110.26	26	16	22	16	0.877	0.913	0.918	1.096	1.064	1.277	0.8	8.0894e-05	0.858	0.00121586	0.719	1.7809e-07	0.788	0.0156826
O54901	OX-2 membrane glycoprotein OS=Mus musculus OX=10090 GN=Cd200	Cd200	31.256	20.146	19.1	6	9	6	0.91	0.946	0.906	1.089	0.988	1.259	0.836	0.0012407	0.957	0.21752	0.72	4.6188e-06	0.828	0.062322
O54910	NF-kappa-B inhibitor epsilon OS=Mus musculus OX=10090 GN=Nfkbie	Nfkbie	39.2	2.0344	6.3	1	1	1
O54916	RalBP1-associated Eps domain-containing protein 1 OS=Mus musculus OX=10090 GN=Reps1	Reps1	86.518	32.972	9.1	7	9	6	0.997	0.959	0.968	1.067	0.98	1.055	0.934	0.83924	0.979	0.75228	0.918	0.100619	0.943	0.114862
O54940	BCL2/adenovirus E1B 19 kDa protein-interacting protein 2 OS=Mus musculus OX=10090 GN=Bnip2	Bnip2	37.768	2.1381	6.7	3	4	3	0.95	0.885	0.942	1.062	1.069	1.146	0.895	0.0086178	0.828	0.40002	0.822	0.22284	0.847	0.0074605
O54941	SWI/SNF-related matrix-associated actin-dependent regulator of chromatin subfamily E member 1 OS=Mus musculus OX=10090 GN=Smarce1	Smarce1	46.638	60.722	20.4	7	10	7	1.06	1.04	1.038	0.97	0.952	0.982	1.093	0.00024446	1.092	0.081216	1.057	0.2296	1.081	0.0023152
O54946	DnaJ homolog subfamily B member 6 OS=Mus musculus OX=10090 GN=Dnajb6	Dnajb6	39.807	23.661	17.3	5	8	4	0.988	0.996	0.919	0.955	1.114	1.153	1.035	0.41752	0.894	0.036116	0.797	0.108317	0.901	0.183855
O54950	5'-AMP-activated protein kinase subunit gamma-1 OS=Mus musculus OX=10090 GN=Prkag1	Prkag1	37.52	53.7	18.5	5	7	5	1.003	1.02	1.061	0.93	1.079	0.955	1.078	0.0049032	0.945	0.838	1.111	0.22134	1.04	0.44182
O54962	Barrier-to-autointegration factor OS=Mus musculus OX=10090 GN=Banf1	Banf1	10.102	11.457	42.7	3	4	3	0.912	0.865	0.895	1.098	0.992	1.286	0.831	0.0134438	0.872	0.00083859	0.696	0.00107803	0.791	0.041464
O54974	Galectin-7 OS=Mus musculus OX=10090 GN=Lgals7	Lgals7	15.173	35.259	34.6	3	5	3	0.829	0.812	0.777	0.947	1.776	1.053	0.875	0.43068	0.457	0.0022959	0.738	0.27612	0.64	0.172816
O54984	ATPase Asna1 OS=Mus musculus OX=10090 GN=Asna1	Asna1	38.822	55.226	29.3	7	8	7	1.034	1.107	1.057	0.951	0.928	0.933	1.087	0.30092	1.193	0.00113731	1.133	0.041185	1.137	0.0039184
O54988	STE20-like serine/threonine-protein kinase OS=Mus musculus OX=10090 GN=Slk	Slk	141.46	305.12	36.7	36	44	34	0.965	0.955	0.963	1.027	1.002	1.117	0.94	0.00025829	0.953	0.146501	0.862	0.000141864	0.916	0.120817
O54998	Peptidyl-prolyl cis-trans isomerase FKBP7 OS=Mus musculus OX=10090 GN=Fkbp7	Fkbp7	24.913	14.028	19.7	5	5	5	1.103	1.048	1.152	0.942	0.949	0.822	1.171	0.051882	1.104	0.176417	1.401	0.0184224	1.217	0.021543
O55013	Trafficking protein particle complex subunit 3 OS=Mus musculus OX=10090 GN=Trappc3	Trappc3	20.302	23.645	17.2	3	4	3	1.053	1.027	1.023	1.023	1.003	0.896	1.029	0.43812	1.024	0.26926	1.142	0.30448	1.062	0.21816
O55022	Membrane-associated progesterone receptor component 1 OS=Mus musculus OX=10090 GN=Pgrmc1	Pgrmc1	21.694	47.474	33.3	6	9	5	0.852	0.973	0.905	1.132	1.074	1.125	0.753	0.072695	0.906	0.1761	0.804	0.068436	0.82	0.0087375
O55023	Inositol monophosphatase 1 OS=Mus musculus OX=10090 GN=Impa1	Impa1	30.436	97.358	34.3	8	18	8	0.987	1.01	1.035	1.081	0.981	0.974	0.913	0.0046202	1.03	0.2528	1.063	0.150376	0.999	0.99248
O55026	Ectonucleoside triphosphate diphosphohydrolase 2 OS=Mus musculus OX=10090 GN=Entpd2	Entpd2	54.319	26.125	13.3	4	6	4	0.928	0.854	0.873	1.134	1.175	1.091	0.818	0.073957	0.727	0.087483	0.8	0.42372	0.781	0.00165752
O55033	Cytoplasmic protein NCK2 OS=Mus musculus OX=10090 GN=Nck2	Nck2	42.879	30.464	28.4	10	14	9	0.933	0.924	0.867	1.085	1.083	1.102	0.86	0.0137041	0.853	0.0120246	0.787	0.00053641	0.833	0.00149986
O55042	Alpha-synuclein OS=Mus musculus OX=10090 GN=Snca	Snca	14.485	86.276	50.7	7	14	6	0.858	1.059	0.993	1.125	1.012	0.961	0.763	2.5359e-11	1.046	0.24224	1.033	0.33914	0.939	0.45436
O55057	Retinal rod rhodopsin-sensitive cGMP 3',5'-cyclic phosphodiesterase subunit delta OS=Mus musculus OX=10090 GN=Pde6d	Pde6d	17.348	15.444	28.7	3	4	3	1.044	0.971	0.994	0.989	0.998	1.04	1.056	0.20028	0.973	0.28428	0.956	0.082562	0.994	0.8262
O55060	Thiopurine S-methyltransferase OS=Mus musculus OX=10090 GN=Tpmt	Tpmt	27.585	5.5454	7.9	2	2	2	1.054	1.161	1.004	0.813	1.005	1.002	1.296		1.155		1.002		1.141	0.174896
O55071	Cytochrome P450 2B19 OS=Mus musculus OX=10090 GN=Cyp2b19	Cyp2b19	55.996	13.794	15.4	8	17	2	0.681	1.005	1.041	1.03	0.988	1.343	0.661		1.017		0.775		0.811	0.26224
O55074	A-kinase anchor protein 7 isoform alpha OS=Mus musculus OX=10090 GN=Akap7	Akap7	9.169	3.9422	14.8	1	1	1	0.945	1.021	1.002	1.011	0.998	1.07	0.935		1.023		0.936		0.964	0.30932
O55091	Protein IMPACT OS=Mus musculus OX=10090 GN=Impact	Impact	36.276	2.3337	3.5	1	1	1
O55098	Serine/threonine-protein kinase 10 OS=Mus musculus OX=10090 GN=Stk10	Stk10	111.9	64.358	17.7	15	17	13	1.197	1.086	1.138	0.801	0.898	0.936	1.494	2.4116e-09	1.209	4.2737e-05	1.216	1.4433e-06	1.298	0.0084987
O55101	Synaptogyrin-2 OS=Mus musculus OX=10090 GN=Syngr2	Syngr2	24.778	12.341	8	1	1	1	0.986	1.193	1.199	0.975	0.864	0.802	1.011		1.381		1.495		1.279	0.046157
O55102	Biogenesis of lysosome-related organelles complex 1 subunit 1 OS=Mus musculus OX=10090 GN=Bloc1s1	Bloc1s1	14.281	10.309	22.4	3	4	3
O55106	Striatin OS=Mus musculus OX=10090 GN=Strn	Strn	85.965	40.535	25	14	14	14	1.077	0.992	1.045	0.916	0.999	0.965	1.176	0.067357	0.993	0.34134	1.083	0.167176	1.081	0.088078
O55111	Desmoglein-2 OS=Mus musculus OX=10090 GN=Dsg2	Dsg2	122.38	2.1285	2.6	2	2	2
O55125	Protein NipSnap homolog 1 OS=Mus musculus OX=10090 GN=Nipsnap1	Nipsnap1	33.363	16.652	12.3	3	3	3	0.948	1.024	0.94	0.907	1.179	1.06	1.045		0.869		0.887		0.926	0.42194
O55126	Protein NipSnap homolog 2 OS=Mus musculus OX=10090 GN=Nipsnap2	Nipsnap2	32.932	35.656	24.6	7	11	7	0.886	0.927	0.904	1.077	1.14	1.125	0.823	5.3552e-07	0.813	2.4403e-08	0.804	5.3727e-09	0.813	0.00066119
O55128	Histone deacetylase complex subunit SAP18 OS=Mus musculus OX=10090 GN=Sap18	Sap18	17.595	40.838	41.2	7	10	7	1.103	1.005	1.063	0.946	0.921	0.969	1.166	2.2122e-05	1.091	0.071262	1.097	0.032236	1.118	0.022523
O55131	Septin-7 OS=Mus musculus OX=10090 GN=Sept7	Sept7	50.549	254.76	50	24	49	23	0.96	0.945	0.968	1.046	1.048	1.093	0.918	0.00199953	0.902	5.0144e-07	0.886	0.015481	0.901	0.0029218
O55134	Protocadherin-12 OS=Mus musculus OX=10090 GN=Pcdh12	Pcdh12	128.67	2.7734	0.8	1	1	1
O55135	Eukaryotic translation initiation factor 6 OS=Mus musculus OX=10090 GN=Eif6	Eif6	26.511	80.254	42	6	11	6	1.071	1.106	1.097	0.886	0.951	0.891	1.209	0.0066615	1.163	0.0112644	1.231	0.023835	1.2	0.00177552
O55142	60S ribosomal protein L35a OS=Mus musculus OX=10090 GN=Rpl35a	Rpl35a	12.554	16.021	40	5	13	5	1.023	0.691	0.866	0.856	1.178	1.453	1.195	1.3254e-08	0.587	4.61253e-12	0.596	1.44329e-15	0.74	0.20296
O55143	Sarcoplasmic/endoplasmic reticulum calcium ATPase 2 OS=Mus musculus OX=10090 GN=Atp2a2	Atp2a2	114.86	323.31	42.6	41	106	26	1.002	1.019	1.004	1.055	1.079	0.854	0.95	0.4904	0.944	0.0080411	1.176	8.7449e-08	1.012	0.83482
O55201	Transcription elongation factor SPT5 OS=Mus musculus OX=10090 GN=Supt5h	Supt5h	120.66	70.663	14.6	12	17	12	1.047	1.036	1.006	0.959	0.964	0.98	1.092	0.0039042	1.075	0.3608	1.027	0.94044	1.064	0.0103967
O55203	LIM domain-binding protein 2 OS=Mus musculus OX=10090 GN=Ldb2	Ldb2	42.691	5.6865	3.8	1	1	1	0.781	0.854	0.965	0.998	1.644	0.831	0.783		0.519		1.161		0.749	0.30506
O55226	Chondroadherin OS=Mus musculus OX=10090 GN=Chad	Chad	40.348	5.3531	5.9	2	2	2	1.041	1.056	0.919	0.893	1.004	1.135	1.166		1.052		0.81		0.995	0.97792
O55229	Choline/ethanolamine kinase OS=Mus musculus OX=10090 GN=Chkb	Chkb	45.126	2.7518	2	1	1	1	0.901	0.855	0.962	0.872	0.984	1.513	1.033		0.869		0.636		0.807	0.33502
O55234	Proteasome subunit beta type-5 OS=Mus musculus OX=10090 GN=Psmb5	Psmb5	28.532	18.753	19.7	5	7	5	0.881	1.028	0.966	0.999	1.05	1.048	0.882	0.175499	0.979	0.29536	0.922	0.2741	0.928	0.185722
O55236	mRNA-capping enzyme OS=Mus musculus OX=10090 GN=Rngtt	Rngtt	68.683	3.2643	2	1	1	1
O70133	ATP-dependent RNA helicase A OS=Mus musculus OX=10090 GN=Dhx9	Dhx9	149.47	267.39	26.2	31	56	31	1.058	1.057	1.066	0.905	0.935	1.028	1.169	1.96965e-12	1.13	0.00132174	1.037	0.42232	1.109	0.111263
O70138	Neutrophil collagenase OS=Mus musculus OX=10090 GN=Mmp8	Mmp8	53.125	8.3135	4.7	2	2	2
O70139	cAMP-dependent protein kinase inhibitor gamma OS=Mus musculus OX=10090 GN=Pkig	Pkig	7.9434	24.219	21.1	1	1	1	1.106	0.989	1.052	1.046	0.934	0.89	1.057		1.059		1.182		1.097	0.181178
O70152	Dolichol-phosphate mannosyltransferase subunit 1 OS=Mus musculus OX=10090 GN=Dpm1	Dpm1	29.174	19.883	11.2	3	3	3	1.034	0.988	1.057	0.924	1.039	0.997	1.119	0.178184	0.951	0.44986	1.06	0.42902	1.04	0.36848
O70161	Phosphatidylinositol 4-phosphate 5-kinase type-1 gamma OS=Mus musculus OX=10090 GN=Pip5k1c	Pip5k1c	72.407	16.085	9.2	5	5	4	0.89	0.917	0.916	1.161	1.075	1.115	0.767	0.0178612	0.853	0.007123	0.822	0.0231	0.813	0.00103849
O70165	Ficolin-1 OS=Mus musculus OX=10090 GN=Fcn1	Fcn1	36.298	4.2863	6.3	2	2	2	0.828	1.031	0.892	1.049	1.063	1.207	0.789		0.97		0.739		0.829	0.072598
O70172	Phosphatidylinositol 5-phosphate 4-kinase type-2 alpha OS=Mus musculus OX=10090 GN=Pip4k2a	Pip4k2a	46.151	5.9168	17.3	7	9	3	1.068	1.042	1.048	0.895	1.052	0.928	1.193	0.111698	0.99	0.89064	1.129	0.175841	1.098	0.191436
O70194	Eukaryotic translation initiation factor 3 subunit D OS=Mus musculus OX=10090 GN=Eif3d	Eif3d	63.988	145.2	44.5	16	23	16	1.065	1.061	1.071	0.863	0.997	0.931	1.234	2.7344e-07	1.064	0.063178	1.15	0.040102	1.145	0.081176
O70200	Allograft inflammatory factor 1 OS=Mus musculus OX=10090 GN=Aif1	Aif1	16.91	4.7099	15.6	2	2	2
O70209	PDZ and LIM domain protein 3 OS=Mus musculus OX=10090 GN=Pdlim3	Pdlim3	34.299	43.967	19.3	5	6	5	0.842	0.936	0.868	0.979	1.478	0.977	0.86	0.078737	0.633	0.0081844	0.888	0.15136	0.771	0.161755
O70228	Probable phospholipid-transporting ATPase IIA OS=Mus musculus OX=10090 GN=Atp9a	Atp9a	118.61	1.2689	2.9	3	3	1
O70250	Phosphoglycerate mutase 2 OS=Mus musculus OX=10090 GN=Pgam2	Pgam2	28.827	59.138	40.3	12	20	9	0.655	0.726	0.673	1.05	2.046	0.951	0.624	6.0275e-05	0.355	2.2218e-07	0.708	0.00010234	0.508	0.125664
O70274	Protein tyrosine phosphatase type IVA 2 OS=Mus musculus OX=10090 GN=Ptp4a2	Ptp4a2	19.127	1.3329	9	2	2	2
O70279	Splicing factor ESS-2 homolog OS=Mus musculus OX=10090 GN=Ess2	Ess2	52.603	3.9395	2.5	1	1	1	1.148	1.035	0.952	0.89	0.893	1.115	1.29		1.159		0.854		1.082	0.4272
O70281	Protein-tyrosine sulfotransferase 1 OS=Mus musculus OX=10090 GN=Tpst1	Tpst1	42.132	1.3959	4.9	1	1	1
O70293	G protein-coupled receptor kinase 6 OS=Mus musculus OX=10090 GN=Grk6	Grk6	65.978	17.478	11.3	5	5	4
O70305	Ataxin-2 OS=Mus musculus OX=10090 GN=Atxn2	Atxn2	136.48	20.295	6.8	9	9	8	1.045	0.975	1.033	1.026	1	0.91	1.019	0.86724	0.975	0.19288	1.135	0.104383	1.04	0.3987
O70309	Integrin beta-5 OS=Mus musculus OX=10090 GN=Itgb5	Itgb5	87.908	34.146	12.3	9	9	9	0.942	0.917	0.922	1.104	1.026	1.209	0.853	0.62696	0.894	0.6071	0.763	0.42578	0.833	0.0199408
O70311	Glycylpeptide N-tetradecanoyltransferase 2 OS=Mus musculus OX=10090 GN=Nmt2	Nmt2	60.484	7.5704	8.3	4	6	3
O70325	Phospholipid hydroperoxide glutathione peroxidase OS=Mus musculus OX=10090 GN=Gpx4	Gpx4	22.228	71.586	36.5	7	11	7	0.987	1.043	1.036	0.961	0.949	1.047	1.027	0.130984	1.099	0.00169814	0.989	0.75162	1.037	0.35696
O70362	Phosphatidylinositol-glycan-specific phospholipase D OS=Mus musculus OX=10090 GN=Gpld1	Gpld1	93.254	52.036	8.2	7	10	7	0.962	1.023	0.995	1.028	1.006	1.024	0.936	0.07872	1.017	0.52054	0.972	0.31624	0.974	0.24098
O70378	ER membrane protein complex subunit 8 OS=Mus musculus OX=10090 GN=Emc8	Emc8	23.348	92.992	43	8	10	8	1.105	1.065	1.085	0.94	0.97	0.883	1.176	0.000103189	1.098	0.00138354	1.229	0.00044336	1.165	0.0065427
O70400	PDZ and LIM domain protein 1 OS=Mus musculus OX=10090 GN=Pdlim1	Pdlim1	35.774	266.11	70.6	19	33	19	1.1	1.064	1.096	0.934	0.939	0.865	1.178	2.2746e-07	1.133	2.2159e-05	1.267	4.3365e-10	1.191	0.0035778
O70404	Vesicle-associated membrane protein 8 OS=Mus musculus OX=10090 GN=Vamp8	Vamp8	11.451	29.964	38.6	4	7	4	1.018	0.994	0.999	0.98	0.988	1.067	1.039	0.196084	1.006	0.4964	0.936	0.099564	0.992	0.8088
O70435	Proteasome subunit alpha type-3 OS=Mus musculus OX=10090 GN=Psma3	Psma3	28.405	75.698	51.4	14	26	14	1.038	1.099	1.084	0.983	0.937	0.873	1.056	0.127765	1.173	0.091976	1.242	8.0772e-07	1.153	0.020403
O70439	Syntaxin-7 OS=Mus musculus OX=10090 GN=Stx7	Stx7	29.82	112.62	48.3	10	16	10	0.969	0.913	0.91	1.087	1.065	1.109	0.891	0.00019521	0.857	4.3671e-06	0.821	1.79555e-05	0.856	0.0027152
O70456	14-3-3 protein sigma OS=Mus musculus OX=10090 GN=Sfn	Sfn	27.706	145.22	70.6	16	33	12	1.102	1.057	1.056	0.725	1.376	0.698	1.52	7.0584e-07	0.768	0.000103447	1.513	1.8467e-06	1.149	0.48058
O70475	UDP-glucose 6-dehydrogenase OS=Mus musculus OX=10090 GN=Ugdh	Ugdh	54.831	75.51	23.5	9	12	9	1.114	1.07	1.101	0.957	0.925	0.826	1.164	0.00089557	1.157	0.00033866	1.333	1.5723e-06	1.213	0.0133585
O70481	E3 ubiquitin-protein ligase UBR1 OS=Mus musculus OX=10090 GN=Ubr1	Ubr1	200.24	44.926	5.7	9	9	9	0.962	1.008	1.009	0.966	1.039	0.976	0.996	0.27226	0.97	0.5319	1.034	0.63008	0.999	0.98928
O70492	Sorting nexin-3 OS=Mus musculus OX=10090 GN=Snx3	Snx3	18.757	50.632	34	6	15	5	1.058	1.047	1.035	1	0.892	0.96	1.058	0.2174	1.174	0.00058476	1.078	0.0070375	1.101	0.04602
O70493	Sorting nexin-12 OS=Mus musculus OX=10090 GN=Snx12	Snx12	19.116	33.927	33.9	6	12	5	0.96	0.903	1.019	1.041	1.052	1.073	0.922	0.099141	0.858	0.101181	0.95	0.62632	0.91	0.057441
O70494	Transcription factor Sp3 OS=Mus musculus OX=10090 GN=Sp3	Sp3	82.361	18.367	3.2	2	2	2	1.085	0.987	0.979	0.829	1	1.17	1.309		0.987		0.837		1.017	0.81692
O70503	Very-long-chain 3-oxoacyl-CoA reductase OS=Mus musculus OX=10090 GN=Hsd17b12	Hsd17b12	34.741	62.988	21.8	7	11	7	1.115	1.11	1.075	0.96	0.903	0.817	1.161	0.00032082	1.229	2.4588e-05	1.316	2.7009e-06	1.231	0.0122239
O70546	Lysine-specific demethylase 6A OS=Mus musculus OX=10090 GN=Kdm6a	Kdm6a	154.35	11.145	1.4	2	2	2	1.184	1.1	1.109	0.853	0.833	0.935	1.388		1.321		1.186		1.295	0.0035839
O70548	Telethonin OS=Mus musculus OX=10090 GN=Tcap	Tcap	19.077	1.5361	6	1	1	1
O70551	SRSF protein kinase 1 OS=Mus musculus OX=10090 GN=Srpk1	Srpk1	73.088	6.8832	6.5	3	3	2
O70566	Protein diaphanous homolog 2 OS=Mus musculus OX=10090 GN=Diaph2	Diaph2	124.87	78.623	12.2	11	11	11	1.036	0.991	1.016	0.922	0.982	1.094	1.124	0.0056768	1.009	0.92486	0.929	0.136337	1.015	0.75488
O70572	Sphingomyelin phosphodiesterase 2 OS=Mus musculus OX=10090 GN=Smpd2	Smpd2	47.466	11.442	12.6	4	4	4	1.112	1.087	1.142	0.877	0.936	0.866	1.268	0.06534	1.161	0.070056	1.319	0.160343	1.247	0.0013834
O70585	Dystrobrevin beta OS=Mus musculus OX=10090 GN=Dtnb	Dtnb	74.398	3.6516	10.2	6	9	2	0.981	0.985	0.858	1.052	0.937	1.241	0.933		1.051		0.691		0.874	0.23694
O70589	Peripheral plasma membrane protein CASK OS=Mus musculus OX=10090 GN=Cask	Cask	105.11	36.906	16	13	13	13	0.895	0.951	0.946	1.022	1.036	1.214	0.876	0.0117381	0.918	0.020684	0.779	0.000156341	0.853	0.056276
O70591	Prefoldin subunit 2 OS=Mus musculus OX=10090 GN=Pfdn2	Pfdn2	16.534	59.11	51.9	7	9	7	1.075	1.063	1.068	0.995	0.926	0.897	1.08	0.09006	1.148	0.00135965	1.191	0.027819	1.138	0.051981
O88200	C-type lectin domain family 11 member A OS=Mus musculus OX=10090 GN=Clec11a	Clec11a	36.451	4.4776	5.5	2	2	2	0.794	0.852	0.962	1.214	1.357	0.878	0.654		0.628		1.096		0.756	0.134303
O88207	Collagen alpha-1(V) chain OS=Mus musculus OX=10090 GN=Col5a1	Col5a1	183.67	29.98	3.5	5	5	5	1.001	0.832	0.952	0.781	1.32	1.073	1.282	0.065495	0.63	0.00070307	0.887	0.103797	0.877	0.53156
O88271	Craniofacial development protein 1 OS=Mus musculus OX=10090 GN=Cfdp1	Cfdp1	32.921	15.786	13.6	4	5	4	1.08	1.043	1.015	0.993	0.971	0.905	1.088	0.041897	1.074	0.78438	1.122	0.166757	1.094	0.053502
O88286	Protein Wiz OS=Mus musculus OX=10090 GN=Wiz	Wiz	184.29	3.8383	0.7	1	1	1
O88291	DBIRD complex subunit ZNF326 OS=Mus musculus OX=10090 GN=Znf326	Znf326	65.225	37.66	5	2	3	2	1.05	1.034	1.016	1.091	0.99	0.838	0.962		1.044		1.212		1.062	0.48514
O88307	Sortilin-related receptor OS=Mus musculus OX=10090 GN=Sorl1	Sorl1	247.08	36.231	5.7	10	11	10	1.108	0.958	1.088	0.947	0.928	1.068	1.17	0.0428	1.032	0.171995	1.019	0.29502	1.072	0.33668
O88342	WD repeat-containing protein 1 OS=Mus musculus OX=10090 GN=Wdr1	Wdr1	66.406	323.31	50.7	25	62	25	1.076	1.098	1.079	0.928	0.915	0.917	1.159	1e-32	1.2	1e-32	1.177	1.24678e-13	1.179	2.4277e-05
O88351	Inhibitor of nuclear factor kappa-B kinase subunit beta OS=Mus musculus OX=10090 GN=Ikbkb	Ikbkb	86.689	43.532	14	9	9	9	1.042	1.031	1.087	0.948	0.981	0.951	1.099	0.39334	1.051	0.174622	1.143	0.0188603	1.097	0.0089617
O88379	Bromodomain adjacent to zinc finger domain protein 1A OS=Mus musculus OX=10090 GN=Baz1a	Baz1a	178.46	1.4704	1.2	2	2	2	1.277	1.097	1.164	0.702	0.727	1.047	1.819		1.509		1.112		1.429	0.051385
O88384	Vesicle transport through interaction with t-SNAREs homolog 1B OS=Mus musculus OX=10090 GN=Vti1b	Vti1b	26.713	50.988	32.3	6	8	6	0.984	1.028	0.979	0.99	1.005	1.067	0.994	0.8788	1.023	0.79004	0.918	0.068085	0.977	0.44884
O88393	Transforming growth factor beta receptor type 3 OS=Mus musculus OX=10090 GN=Tgfbr3	Tgfbr3	93.827	9.6454	3.5	3	3	3	0.707	0.606	0.721	1.087	0.947	2.07	0.65	0.024376	0.64	0.023419	0.348	0.002599	0.496	0.059778
O88428	Bifunctional 3'-phosphoadenosine 5'-phosphosulfate synthase 2 OS=Mus musculus OX=10090 GN=Papss2	Papss2	70.35	20.948	14.5	9	11	8	1.121	1.039	1.085	0.856	0.879	1.032	1.31	0.0020174	1.182	0.53334	1.051	0.059924	1.173	0.059998
O88441	Metaxin-2 OS=Mus musculus OX=10090 GN=Mtx2	Mtx2	29.758	40.013	19	4	10	4	0.997	0.851	0.897	0.851	1.046	1.423	1.172	0.021904	0.814	0.121755	0.63	0.0100788	0.827	0.3388
O88447	Kinesin light chain 1 OS=Mus musculus OX=10090 GN=Klc1	Klc1	61.449	133.64	36.2	20	31	18	0.955	0.984	0.979	1.129	1.04	0.956	0.846	1.5368e-07	0.946	0.086376	1.024	0.99398	0.934	0.24652
O88448	Kinesin light chain 2 OS=Mus musculus OX=10090 GN=Klc2	Klc2	66.662	25.076	16	7	9	4	1.097	0.962	0.912	0.876	1.106	1.093	1.252		0.87		0.834		0.966	0.75072
O88456	Calpain small subunit 1 OS=Mus musculus OX=10090 GN=Capns1	Capns1	28.463	180.05	32.7	6	16	6	0.955	1.011	0.975	1.081	1.005	1.048	0.883	0.37074	1.006	0.4963	0.93	0.55912	0.938	0.077924
O88487	Cytoplasmic dynein 1 intermediate chain 2 OS=Mus musculus OX=10090 GN=Dync1i2	Dync1i2	68.393	323.31	35	17	29	17	0.976	0.978	0.998	1.131	1.008	0.937	0.863	3.9679e-08	0.97	0.37802	1.065	0.38146	0.96	0.56086
O88512	AP-1 complex subunit gamma-like 2 OS=Mus musculus OX=10090 GN=Ap1g2	Ap1g2	87.862	14.491	6.3	4	4	3	1.044	0.995	1.103	0.802	1.124	0.976	1.302		0.885		1.13		1.083	0.43798
O88522	NF-kappa-B essential modulator OS=Mus musculus OX=10090 GN=Ikbkg	Ikbkg	47.972	9.9511	14.6	6	7	6	1.069	1.104	1.022	0.973	0.874	0.986	1.099	0.28694	1.263	0.037378	1.037	0.42712	1.128	0.051976
O88531	Palmitoyl-protein thioesterase 1 OS=Mus musculus OX=10090 GN=Ppt1	Ppt1	34.49	43.21	17.3	5	7	5	1.001	1.031	1.017	0.999	1.012	1.041	1.002	0.6214	1.019	0.79544	0.977	0.7491	0.999	0.9542
O88532	Zinc finger RNA-binding protein OS=Mus musculus OX=10090 GN=Zfr	Zfr	116.86	31.645	8	6	6	6	0.918	0.971	0.936	0.968	1.087	1.184	0.948	0.38764	0.893	0.028577	0.791	0.075677	0.872	0.092263
O88536	Formyl peptide receptor 2 OS=Mus musculus OX=10090 GN=Fpr2	Fpr2	39.422	2.5108	3.1	1	1	1	0.941	0.941	0.944	1.034	0.938	1.261	0.91		1.003		0.749		0.874	0.28244
O88543	COP9 signalosome complex subunit 3 OS=Mus musculus OX=10090 GN=Cops3	Cops3	47.832	83.097	30.5	10	17	10	0.987	1.004	1.028	1.024	0.991	0.962	0.964	0.76712	1.013	0.71352	1.069	0.181324	1.014	0.54612
O88544	COP9 signalosome complex subunit 4 OS=Mus musculus OX=10090 GN=Cops4	Cops4	46.284	209.7	61.3	20	28	20	0.997	1.024	0.992	1.046	1.029	0.984	0.953	0.036984	0.995	0.99814	1.008	0.146862	0.985	0.51192
O88545	COP9 signalosome complex subunit 6 OS=Mus musculus OX=10090 GN=Cops6	Cops6	35.88	81.524	29.6	7	9	7	0.971	1.046	1.015	1.047	1.015	0.933	0.927	1.87351e-05	1.031	0.118383	1.088	0.04624	1.012	0.76536
O88559	Menin OS=Mus musculus OX=10090 GN=Men1	Men1	67.5	3.1028	2.3	1	1	1	1.063	1.093	0.96	0.894	1.027	1	1.189		1.064		0.96		1.067	0.32582
O88569	Heterogeneous nuclear ribonucleoproteins A2/B1 OS=Mus musculus OX=10090 GN=Hnrnpa2b1	Hnrnpa2b1	37.402	323.31	67.1	24	71	23	1.012	1.004	0.969	1.024	0.946	1.067	0.988	0.0044965	1.061	0.061782	0.908	3.3155e-09	0.983	0.68986
O88587	Catechol O-methyltransferase OS=Mus musculus OX=10090 GN=Comt	Comt	29.486	93.528	41.1	10	13	10	1.064	1.022	1.047	0.933	0.996	0.941	1.14	0.00025955	1.026	0.27848	1.113	0.03492	1.092	0.020377
O88593	Peptidoglycan recognition protein 1 OS=Mus musculus OX=10090 GN=Pglyrp1	Pglyrp1	20.489	8.9593	15.4	3	4	3	1.071	1.024	0.979	0.631	0.443	1.939	1.697	0.0048028	2.312	0.0127216	0.505	0.0100447	1.02	0.6601
O88597	Beclin-1 OS=Mus musculus OX=10090 GN=Becn1	Becn1	51.588	9.8749	17	6	6	6	0.966	0.983	1.03	0.978	1.031	1.058	0.988		0.953		0.974		0.971	0.3897
O88622	Poly(ADP-ribose) glycohydrolase OS=Mus musculus OX=10090 GN=Parg	Parg	109.32	2.567	2.1	2	2	2
O88632	Semaphorin-3F OS=Mus musculus OX=10090 GN=Sema3f	Sema3f	88.548	1.3499	1.1	1	1	1
O88643	Serine/threonine-protein kinase PAK 1 OS=Mus musculus OX=10090 GN=Pak1	Pak1	60.736	2.4987	12.7	5	11	1
O88653	Ragulator complex protein LAMTOR3 OS=Mus musculus OX=10090 GN=Lamtor3	Lamtor3	13.553	30.76	37.1	3	4	3	1.019	1.08	1.045	0.971	0.845	0.915	1.049	0.148383	1.278	0.064515	1.142	0.65444	1.151	0.031157
O88673	Diacylglycerol kinase alpha OS=Mus musculus OX=10090 GN=Dgka	Dgka	82.761	4.7119	1.8	1	1	1
O88685	26S proteasome regulatory subunit 6A OS=Mus musculus OX=10090 GN=Psmc3	Psmc3	49.548	249.78	55.2	21	35	21	1.068	1.049	1.109	1.005	0.948	0.885	1.063	0.000178063	1.107	2.7128e-07	1.253	2.1629e-09	1.137	0.03254
O88696	ATP-dependent Clp protease proteolytic subunit, mitochondrial OS=Mus musculus OX=10090 GN=Clpp	Clpp	29.8	53.397	25.7	5	9	5	0.978	0.959	0.992	1.064	1.018	0.913	0.919	0.86792	0.942	0.29796	1.087	0.34238	0.978	0.68464
O88712	C-terminal-binding protein 1 OS=Mus musculus OX=10090 GN=Ctbp1	Ctbp1	47.744	66.844	26.3	9	12	5	0.887	0.888	0.874	1.018	1.512	0.883	0.871	0.39764	0.587	0.36354	0.99	0.96362	0.776	0.29434
O88735	Ensconsin OS=Mus musculus OX=10090 GN=Map7	Map7	82.021	6.0993	4.2	4	5	4	0.931	0.881	0.926	1.068	1.03	1.268	0.872	0.017337	0.855	0.0028586	0.73	0.00022222	0.813	0.038103
O88736	3-keto-steroid reductase OS=Mus musculus OX=10090 GN=Hsd17b7	Hsd17b7	37.316	1.6057	3.6	1	1	1
O88746	Target of Myb protein 1 OS=Mus musculus OX=10090 GN=Tom1	Tom1	54.325	55.236	19.7	9	10	9	1.005	0.948	1.005	1.044	0.997	1.053	0.963	0.23636	0.951	0.0036817	0.954	0.107265	0.956	0.156035
O88783	Coagulation factor V OS=Mus musculus OX=10090 GN=F5	F5	247.23	10.079	1.6	4	4	4	1.045	1.088	1.07	0.843	0.826	1.173	1.24	0.121641	1.317	0.031559	0.912	0.23914	1.127	0.36508
O88792	Junctional adhesion molecule A OS=Mus musculus OX=10090 GN=F11r	F11r	32.423	59.407	16.7	3	5	3	0.858	0.862	0.934	1.136	1.148	1.125	0.755	0.056756	0.751	0.049897	0.83	0.114396	0.779	0.00087742
O88796	Ribonuclease P protein subunit p30 OS=Mus musculus OX=10090 GN=Rpp30	Rpp30	29.473	5.7746	7.1	2	2	2	1.003	1.006	1.086	0.92	0.997	1.029	1.09		1.009		1.055		1.051	0.30452
O88811	Signal transducing adapter molecule 2 OS=Mus musculus OX=10090 GN=Stam2	Stam2	57.454	19.923	17.8	7	10	5	1.109	1.024	1.045	1.024	0.956	0.851	1.083	0.0125834	1.071	0.032144	1.228	8.0883e-05	1.123	0.116577
O88839	Disintegrin and metalloproteinase domain-containing protein 15 OS=Mus musculus OX=10090 GN=Adam15	Adam15	92.663	4.3851	2.8	2	2	2	0.987	0.986	1.001	1.007	0.995	1.068	0.98		0.991		0.937		0.969	0.23494
O88844	Isocitrate dehydrogenase [NADP] cytoplasmic OS=Mus musculus OX=10090 GN=Idh1	Idh1	46.674	323.31	65.7	27	52	25	1.068	1.056	1.063	1.001	0.938	0.906	1.067	4.1094e-05	1.126	3.1776e-07	1.173	2.7121e-07	1.12	0.060216
O88845	A-kinase anchor protein 10, mitochondrial OS=Mus musculus OX=10090 GN=Akap10	Akap10	73.631	11.832	3.8	2	2	2	1.178	1.058	0.804	0.807	1.07	1.126	1.46		0.989		0.714		1.012	0.95106
O88874	Cyclin-K OS=Mus musculus OX=10090 GN=Ccnk	Ccnk	61.363	20.376	3.1	1	1	1	1.048	0.985	1.329	0.852	0.916	0.895	1.23		1.075		1.485		1.262	0.074343
O88879	Apoptotic protease-activating factor 1 OS=Mus musculus OX=10090 GN=Apaf1	Apaf1	141	14.024	4.8	5	6	5	1.16	1.137	1.053	0.866	0.823	0.979	1.339	0.25742	1.382	0.04928	1.076	0.43418	1.256	0.0180613
O88895	Histone deacetylase 3 OS=Mus musculus OX=10090 GN=Hdac3	Hdac3	48.364	1.6021	2.8	1	1	1
O88935	Synapsin-1 OS=Mus musculus OX=10090 GN=Syn1	Syn1	74.096	1.3152	1.4	1	1	1	1.176	1.076	1.138	0.834	0.983	0.804	1.41		1.095		1.415		1.293	0.0177555
O88939	Zinc finger and BTB domain-containing protein 7A OS=Mus musculus OX=10090 GN=Zbtb7a	Zbtb7a	60.28	4.794	4.6	2	2	2
O88942	Nuclear factor of activated T-cells, cytoplasmic 1 OS=Mus musculus OX=10090 GN=Nfatc1	Nfatc1	77.832	3.2685	2.4	2	2	2	1.143	0.972	0.962	0.965	0.834	1.156	1.184		1.165		0.832		1.041	0.69506
O88947	Coagulation factor X OS=Mus musculus OX=10090 GN=F10	F10	54.017	42.471	17.7	7	10	7	0.909	0.93	0.96	1.184	1.03	1.021	0.768	0.00028015	0.903	0.0173961	0.94	0.078225	0.865	0.047621
O88967	ATP-dependent zinc metalloprotease YME1L1 OS=Mus musculus OX=10090 GN=Yme1l1	Yme1l1	80.027	13.696	8.5	6	6	6	1.082	1.026	1.078	0.913	0.945	0.967	1.185	0.0105397	1.086	0.024236	1.115	0.3184	1.128	0.0073556
O88968	Transcobalamin-2 OS=Mus musculus OX=10090 GN=Tcn2	Tcn2	47.585	7.5142	12.3	6	6	6	0.995	0.969	1	0.986	0.958	1.139	1.009	0.79192	1.011	0.58622	0.878	0.0155425	0.961	0.53862
O88974	Histone-lysine N-methyltransferase SETDB1 OS=Mus musculus OX=10090 GN=Setdb1	Setdb1	144.55	1.3975	0.6	1	1	1
O88983	Syntaxin-8 OS=Mus musculus OX=10090 GN=Stx8	Stx8	26.925	61.458	25.4	5	6	5	1.036	1.02	1.048	0.951	0.974	0.96	1.089	0.67528	1.047	0.92566	1.092	0.70906	1.076	0.0022185
O88986	2-amino-3-ketobutyrate coenzyme A ligase, mitochondrial OS=Mus musculus OX=10090 GN=Gcat	Gcat	44.93	10.225	6.7	2	2	2	1.04	0.828	1.057	0.974	1.221	0.919	1.068	0.4095	0.678	0.2216	1.15	0.20652	0.939	0.63018
O88990	Alpha-actinin-3 OS=Mus musculus OX=10090 GN=Actn3	Actn3	103.04	17.667	21.4	18	34	7	0.569	0.619	0.532	0.617	3.001	0.825	0.922	0.80116	0.206	0.0128178	0.645	0.32648	0.387	0.28826
O89001	Carboxypeptidase D OS=Mus musculus OX=10090 GN=Cpd	Cpd	152.4	19.943	5.5	6	6	6	1.101	1.023	0.937	0.927	1.038	1.008	1.188		0.986		0.93		1.03	0.65092
O89020	Afamin OS=Mus musculus OX=10090 GN=Afm	Afm	69.378	222.03	45.7	23	40	23	0.968	1.066	1.008	1.168	0.989	0.773	0.829	6.4895e-11	1.078	0.176404	1.304	4.3549e-05	1.038	0.70068
O89023	Tripeptidyl-peptidase 1 OS=Mus musculus OX=10090 GN=Tpp1	Tpp1	61.341	1.2704	1.2	1	2	1	0.967	1.005	0.994	1.01	0.978	1.093	0.957	0.42576	1.028	0.34496	0.909	0.55056	0.963	0.34872
O89029	Matrilin-4 OS=Mus musculus OX=10090 GN=Matn4	Matn4	68.918	4.4656	4.5	2	2	2	1.102	0.997	0.956	0.806	0.959	1.231	1.367		1.04		0.777		1.02	0.81234
O89032	SH3 and PX domain-containing protein 2A OS=Mus musculus OX=10090 GN=Sh3pxd2a	Sh3pxd2a	124.2	2.6802	1.4	2	2	2	0.947	0.968	0.943	1.02	1.115	1.06	0.928		0.868		0.89		0.895	0.0148383
O89050	Muskelin OS=Mus musculus OX=10090 GN=Mkln1	Mkln1	84.877	1.7427	1.2	1	1	1	1.051	1.131	1.148	0.974	0.89	0.822	1.079		1.271		1.397		1.24	0.0181248
O89051	Integral membrane protein 2B OS=Mus musculus OX=10090 GN=Itm2b	Itm2b	30.26	59.049	22.6	5	5	5	0.98	0.942	0.856	1.037	1.137	1.1	0.945	0.6143	0.828	0.068342	0.778	0.021065	0.849	0.026881
O89086	RNA-binding protein 3 OS=Mus musculus OX=10090 GN=Rbm3	Rbm3	16.604	32.578	39.2	5	8	5	1.157	0.994	1.107	0.797	0.759	1.177	1.452	0.64326	1.31	0.3148	0.941	0.21252	1.192	0.25512
O89090	Transcription factor Sp1 OS=Mus musculus OX=10090 GN=Sp1	Sp1	80.731	21.683	6.1	3	3	3	1.084	0.909	1.017	0.902	0.971	1.16	1.202		0.936		0.877		0.992	0.96212
O89112	LanC-like protein 1 OS=Mus musculus OX=10090 GN=Lancl1	Lancl1	45.341	11.861	7.8	3	3	3	0.917	0.939	0.962	1.044	1.133	1.059	0.878	0.21366	0.829	0.027679	0.908	0.22786	0.871	0.0087012
O89116	Vesicle transport through interaction with t-SNAREs homolog 1A OS=Mus musculus OX=10090 GN=Vti1a	Vti1a	24.986	1.2731	3.2	1	1	1	1.009	0.977	1.112	1.041	0.923	0.968	0.969		1.059		1.149		1.057	0.3542
P00184	Cytochrome P450 1A1 OS=Mus musculus OX=10090 GN=Cyp1a1	Cyp1a1	59.229	6.1505	6.7	3	3	3	0.851	0.998	0.875	1.301	1.114	0.901	0.654		0.896		0.971		0.821	0.184342
P00397	Cytochrome c oxidase subunit 1 OS=Mus musculus OX=10090 GN=Mtco1	Mtco1	56.909	1.6449	6.2	1	1	1
P00405	Cytochrome c oxidase subunit 2 OS=Mus musculus OX=10090 GN=Mtco2	Mtco2	25.976	70.355	35.2	7	20	7	1.029	1.047	1.043	0.994	1.107	0.803	1.035	0.83714	0.946	0.00052122	1.299	1.5409e-08	1.074	0.48572
P00416	Cytochrome c oxidase subunit 3 OS=Mus musculus OX=10090 GN=mt-Co3	mt-Co3	29.922	6.1794	5.4	1	1	1	1.098	1.031	0.995	0.997	0.956	0.948	1.101		1.078		1.05		1.077	0.08828
P00493	Hypoxanthine-guanine phosphoribosyltransferase OS=Mus musculus OX=10090 GN=Hprt1	Hprt1	24.57	76.598	33	6	13	6	1.144	1.068	1.158	0.83	0.869	0.929	1.378	1.3222e-08	1.229	3.4751e-06	1.247	0.00126188	1.282	0.0038012
P00920	Carbonic anhydrase 2 OS=Mus musculus OX=10090 GN=Ca2	Ca2	29.032	323.31	65.8	13	83	13	0.863	1.105	0.998	1.015	1.006	1.013	0.85	1.0452e-10	1.098	0.0199799	0.985	0.21012	0.978	0.73618
P01027	Complement C3 OS=Mus musculus OX=10090 GN=C3	C3	186.48	323.31	58.5	85	232	85	1.081	1.026	1.065	1.002	0.747	1.082	1.079	1e-32	1.373	1.62437e-12	0.984	0.027282	1.12	0.38468
P01029	Complement C4-B OS=Mus musculus OX=10090 GN=C4b	C4b	192.91	305.23	24.5	38	52	38	0.894	0.843	0.874	1.034	0.989	1.381	0.865	3.47611e-13	0.852	1.9482e-09	0.633	1.62459e-12	0.767	0.074581
P01630	Ig kappa chain V-II region 7S34.1 OS=Mus musculus OX=10090	---	12.496	3.1772	9.7	1	2	1	0.864	1.308	1.064	1.04	0.975	0.781	0.831	0.36536	1.342	0.024316	1.362	0.0139011	1.157	0.39966
P01631	Ig kappa chain V-II region 26-10 OS=Mus musculus OX=10090	---	12.273	10.519	17.7	2	4	2	0.973	1.098	1.046	1.29	0.874	0.709	0.754	0.027865	1.256	0.0152822	1.475	0.0164789	1.085	0.56622
P01633	Ig kappa chain V19-17 OS=Mus musculus OX=10090 GN=Igk-V19-17	Igk-V19-17	16.433	37.228	6	1	3	1	1.143	0.943	1.048	1.16	0.971	0.767	0.985	0.100798	0.971	0.77862	1.366	0.0018962	1.081	0.53574
P01634	Ig kappa chain V-V region MOPC 21 OS=Mus musculus OX=10090	---	14.902	2.438	6.6	1	2	1	1.138	1.134	1.138	0.98	0.913	0.697	1.161	0.0285	1.242	0.058984	1.633	0.023339	1.317	0.110719
P01635	Ig kappa chain V-V region K2 (Fragment) OS=Mus musculus OX=10090	---	12.581	18.676	27.8	3	6	3	1.099	0.973	1.024	1.247	1.022	0.692	0.881	0.0196977	0.952	0.144975	1.48	4.2875e-05	1.046	0.70372
P01636	Ig kappa chain V-V region MOPC 149 OS=Mus musculus OX=10090	---	12.03	12.251	25.9	2	3	2	1.055	0.922	0.969	1.304	1.005	0.752	0.809		0.917		1.289		0.962	0.93208
P01638	Ig kappa chain V-V region L6 (Fragment) OS=Mus musculus OX=10090	---	12.986	44.183	35.7	4	9	4	1.097	1.088	1.077	1.173	0.963	0.643	0.935	0.3961	1.13	0.179076	1.675	0.0024993	1.174	0.39484
P01639	Ig kappa chain V-V region MOPC 41 OS=Mus musculus OX=10090 GN=Gm5571	Gm5571	14.311	71.518	27.7	3	5	3	1.298	0.865	1.093	0.935	1.05	0.719	1.388	0.000183968	0.824	0.0073185	1.52	0.0036988	1.204	0.31978
P01642	Ig kappa chain V-V region L7 (Fragment) OS=Mus musculus OX=10090 GN=Gm10881	Gm10881	12.615	9.8743	10.4	1	1	1
P01645	Ig kappa chain V-V region HP 93G7 OS=Mus musculus OX=10090	---	11.954	102.63	36.1	2	7	2	1.144	1.131	1.098	1.178	0.802	0.588	0.971	0.48038	1.41	0.00038317	1.867	0.0062381	1.313	0.26028
P01656	Ig kappa chain V-III region MOPC 70 OS=Mus musculus OX=10090	---	11.904	1.5623	26.1	2	5	1
P01669	Ig kappa chain V-III region PC 7769 OS=Mus musculus OX=10090	---	12.011	5.0084	38.7	2	6	1
P01673	Ig kappa chain V-III region PC 2485/PC 4039 OS=Mus musculus OX=10090	---	11.986	38.762	26.1	2	6	1	1.464	0.938	1.282	0.824	0.867	0.591	1.777	0.026737	1.082	0.040859	2.169	0.0301	1.614	0.055996
P01679	Ig kappa chain V-VI region J539 OS=Mus musculus OX=10090	---	11.502	2.1755	13.1	1	1	1
P01680	Ig kappa chain V-IV region S107B OS=Mus musculus OX=10090	---	13.722	13.56	8.5	1	1	1	1.416	0.944	1.189	1.242	0.595	0.56	1.14		1.587		2.123		1.481	0.186483
P01723	Ig lambda-1 chain V region OS=Mus musculus OX=10090	---	12.222	22.477	35.9	2	3	1
P01728	Ig lambda-2 chain V region OS=Mus musculus OX=10090	---	12.222	32.758	41.9	3	4	2	1.022	0.969	1.039	1.301	0.925	0.75	0.786	0.063004	1.048	0.4956	1.385	0.103262	1.018	0.81258
P01747	Ig heavy chain V region 36-65 OS=Mus musculus OX=10090	---	13.307	121.14	11.7	1	2	1	0.875	0.8	0.889	1.351	1.345	0.778	0.648	0.26032	0.595	0.150358	1.143	0.31094	0.738	0.21566
P01749	Ig heavy chain V region 3 OS=Mus musculus OX=10090 GN=Ighv1-61	Ighv1-61	13.016	15.71	28.2	3	4	2
P01750	Ig heavy chain V region 102 OS=Mus musculus OX=10090	---	12.866	10.108	16.2	2	4	1	1.111	1.02	1.127	1.095	0.897	0.752	1.015	0.90422	1.137	0.05246	1.499	0.183598	1.187	0.181319
P01754	Ig heavy chain V region 1-62-3 OS=Mus musculus OX=10090 GN=Ighv1-62-3	Ighv1-62-3	12.921	3.584	19.7	3	5	2	0.877	1.03	1.045	1.163	1.106	0.652	0.754	0.29824	0.931	0.79194	1.603	0.0067363	1.011	0.84844
P01758	Ig heavy chain V region 108A OS=Mus musculus OX=10090 GN=Igh-VJ558	Igh-VJ558	12.971	3.6218	12.8	1	1	1
P01790	Ig heavy chain V region M511 OS=Mus musculus OX=10090	---	13.652	2.8071	9	1	1	1
P01800	Ig heavy chain V-III region T957 OS=Mus musculus OX=10090	---	12.732	30.661	14.2	1	3	1	0.975	1.004	0.976	1.426	0.945	0.678	0.684	0.060976	1.062	0.27152	1.44	0.149105	0.969	0.95112
P01804	Ig heavy chain V-III region HPC76 (Fragment) OS=Mus musculus OX=10090	---	12.304	7.1169	9.9	1	1	1	0.723	0.98	0.899	1.799	0.886	0.729	0.402		1.106		1.233		0.762	0.5262
P01806	Ig heavy chain V region 441 OS=Mus musculus OX=10090	---	12.911	8.6074	17.2	2	3	1	0.817	1.373	1.055	1.04	1.043	0.704	0.786		1.316		1.499		1.164	0.50326
P01820	Ig heavy chain V region PJ14 OS=Mus musculus OX=10090	---	12.447	22.717	9.6	1	2	1	0.809	0.739	0.775	1.112	0.842	1.83	0.728	0.035182	0.878	0.43016	0.423	0.0157236	0.614	0.196741
P01831	Thy-1 membrane glycoprotein OS=Mus musculus OX=10090 GN=Thy1	Thy1	18.08	9.0097	15.4	2	3	2	1.044	1.138	1.189	1.004	0.965	0.667	1.04		1.179		1.783		1.279	0.127139
P01837	Immunoglobulin kappa constant OS=Mus musculus OX=10090 GN=Igkc	Igkc	11.934	218.48	88.8	8	55	8	1.095	1.038	1.079	1.169	0.909	0.706	0.937	0.00096053	1.142	0.00026478	1.528	1.62448e-12	1.154	0.3796
P01843	Ig lambda-1 chain C region OS=Mus musculus OX=10090	---	11.575	83.285	53.3	3	12	3	1.019	1.044	1.113	1.235	0.882	0.756	0.825	0.0068751	1.184	0.0036223	1.472	0.027616	1.105	0.4573
P01844	Ig lambda-2 chain C region OS=Mus musculus OX=10090 GN=Iglc2	Iglc2	11.254	29.285	42.3	3	5	3	0.99	0.9	0.967	1.307	0.956	0.883	0.757	0.008657	0.941	0.054341	1.095	0.100343	0.908	0.53974
P01864	Ig gamma-2A chain C region secreted form OS=Mus musculus OX=10090	---	36.595	78.593	17	4	29	4	1.127	1.099	1.09	1.26	0.869	0.548	0.894	0.123645	1.265	0.0002627	1.989	8.4326e-10	1.239	0.37864
P01867	Ig gamma-2B chain C region OS=Mus musculus OX=10090 GN=Igh-3	Igh-3	44.259	161.62	32.2	10	37	10	1.023	0.965	1.003	1.204	1.039	0.766	0.85	6.9302e-10	0.929	0.00065655	1.309	3.9869e-10	0.994	0.94256
P01868	Ig gamma-1 chain C region secreted form OS=Mus musculus OX=10090 GN=Ighg1	Ighg1	35.704	98.616	33	7	18	7	1.051	0.902	1.012	1.22	1.033	0.769	0.861	5.0848e-08	0.873	8.0709e-07	1.316	4.1999e-08	0.981	0.98224
P01878	Ig alpha chain C region OS=Mus musculus OX=10090	---	36.875	110.97	27	7	15	7	0.967	1.39	1.128	1.061	0.741	0.743	0.911	0.0057016	1.876	3.38618e-14	1.518	0.000118811	1.369	0.116099
P01887	Beta-2-microglobulin OS=Mus musculus OX=10090 GN=B2m	B2m	13.779	11.069	22.7	3	9	3	1.082	0.958	1.035	1.025	1.042	0.936	1.056	0.024543	0.919	0.060995	1.106	0.020522	1.024	0.65452
P01897	H-2 class I histocompatibility antigen, L-D alpha chain OS=Mus musculus OX=10090 GN=H2-L	H2-L	40.711	3.0084	32.6	12	26	0
P01898	H-2 class I histocompatibility antigen, Q10 alpha chain OS=Mus musculus OX=10090 GN=H2-Q10	H2-Q10	37.251	66.92	35.7	11	19	5	1.013	0.919	0.904	1.128	1.084	0.899	0.898	0.029743	0.848	0.00037687	1.006	0.74252	0.912	0.31984
P01899	H-2 class I histocompatibility antigen, D-B alpha chain OS=Mus musculus OX=10090 GN=H2-D1	H2-D1	40.836	159.13	44.2	15	34	3	1.092	1.167	1.066	0.997	0.94	0.893	1.095	0.041881	1.241	0.0091592	1.194	0.28524	1.175	0.018077
P01901	H-2 class I histocompatibility antigen, K-B alpha chain OS=Mus musculus OX=10090 GN=H2-K1	H2-K1	41.301	224.8	49.9	16	31	7	1.051	1.008	1.001	1.03	1.039	0.869	1.02	0.27932	0.97	0.063239	1.152	0.102501	1.042	0.50694
P01902	H-2 class I histocompatibility antigen, K-D alpha chain OS=Mus musculus OX=10090 GN=H2-K1	H2-K1	41.489	1.3694	12	5	11	1
P01942	Hemoglobin subunit alpha OS=Mus musculus OX=10090 GN=Hba	Hba	15.085	220.89	74.6	11	178	9	0.85	1.107	0.944	1.016	1.037	1.031	0.837	0.000104376	1.068	0.98856	0.916	4.4331e-07	0.941	0.47572
P02088	Hemoglobin subunit beta-1 OS=Mus musculus OX=10090 GN=Hbb-b1	Hbb-b1	15.84	323.31	69.4	12	538	11	0.877	1.14	0.958	1.01	1.049	0.996	0.868	1e-32	1.087	1e-32	0.962	1e-32	0.974	0.7021
P02463	Collagen alpha-1(IV) chain OS=Mus musculus OX=10090 GN=Col4a1	Col4a1	160.68	95.285	6.6	7	23	7	0.811	0.82	0.812	1.108	1.064	1.467	0.732	2.64744e-12	0.771	1.0356e-08	0.554	1.67644e-14	0.671	0.061621
P02802	Metallothionein-1 OS=Mus musculus OX=10090 GN=Mt1	Mt1	6.0181	5.1203	32.8	2	2	1	1.325	1.131	1.181	0.594	0.641	1.142	2.231	0.012558	1.764	0.056841	1.034	0.45848	1.53	0.091616
P03893	NADH-ubiquinone oxidoreductase chain 2 OS=Mus musculus OX=10090 GN=Mtnd2	Mtnd2	38.752	1.527	2	1	2	1	1.111	1.136	1.079	1.013	0.996	0.669	1.097	0.35012	1.141	0.0554	1.613	0.028203	1.242	0.2284
P03911	NADH-ubiquinone oxidoreductase chain 4 OS=Mus musculus OX=10090 GN=Mtnd4	Mtnd4	51.881	1.4073	1.5	1	3	1	1.033	1.015	1.044	1.056	1.095	0.779	0.978	0.81712	0.927	0.35406	1.34	0.19054	1.055	0.6094
P03930	ATP synthase protein 8 OS=Mus musculus OX=10090 GN=Mtatp8	Mtatp8	7.7662	4.3279	26.9	2	3	2	0.998	1.044	1.011	0.921	0.999	1.117	1.084	0.06028	1.045	0.167476	0.905	0.21214	1.005	0.8933
P03953	Complement factor D OS=Mus musculus OX=10090 GN=Cfd	Cfd	28.057	109.65	32	6	13	6	0.979	1.069	0.944	1.201	1.138	0.681	0.815	1.85853e-05	0.939	0.043181	1.386	0.0069841	0.991	0.9194
P03958	Adenosine deaminase OS=Mus musculus OX=10090 GN=Ada	Ada	39.991	100.78	30.7	9	13	9	0.764	0.825	0.753	0.697	2.184	0.851	1.096	0.183496	0.378	1.6952e-11	0.885	0.081637	0.628	0.44348
P03976	Ig kappa chain V-II region 17S29.1 OS=Mus musculus OX=10090	---	12.39	13.776	11.5	1	1	1
P03977	Ig kappa chain V-III region 50S10.1 OS=Mus musculus OX=10090	---	12.042	2.0394	26.1	2	5	1	0.893	1.121	0.933	1.188	0.878	1.026	0.752		1.277		0.909		0.953	0.70532
P03987	Ig gamma-3 chain C region OS=Mus musculus OX=10090	---	43.929	96.621	22.9	8	17	8	1.101	0.971	1.088	1.026	1.077	0.725	1.073	0.00166025	0.902	0.004118	1.501	9.9543e-09	1.117	0.39614
P04117	Fatty acid-binding protein, adipocyte OS=Mus musculus OX=10090 GN=Fabp4	Fabp4	14.65	123.5	60.6	8	20	8	1.028	0.722	0.889	1.578	1.139	0.558	0.651	4.66294e-15	0.634	4.4742e-14	1.593	6.0882e-08	0.806	0.68852
P04186	Complement factor B OS=Mus musculus OX=10090 GN=Cfb	Cfb	85.004	138.11	35.7	24	48	24	0.931	0.927	0.961	1.001	0.807	1.46	0.93	0.196199	1.149	0.00023538	0.658	1.11022e-16	0.863	0.56878
P04202	Transforming growth factor beta-1 OS=Mus musculus OX=10090 GN=Tgfb1	Tgfb1	44.309	2.3938	4.4	2	2	2
P04230	H-2 class II histocompatibility antigen, E-B beta chain OS=Mus musculus OX=10090 GN=H2-Eb1	H2-Eb1	30.166	12.768	18.9	6	8	1	1.27	1.008	1.037	0.935	1.04	0.707	1.358	0.153379	0.969	0.64614	1.467	0.2631	1.236	0.182465
P04370	Myelin basic protein OS=Mus musculus OX=10090 GN=Mbp	Mbp	27.167	54.836	34	6	9	6	0.903	0.816	0.822	1.42	1.267	0.869	0.636	0.009319	0.644	0.0082008	0.946	0.5108	0.715	0.105957
P04627	Serine/threonine-protein kinase A-Raf OS=Mus musculus OX=10090 GN=Araf	Araf	67.581	20.135	9.3	5	6	2	0.971	0.884	0.971	0.981	1.126	1.124	0.99	0.94414	0.785	0.0069013	0.864	0.0137439	0.875	0.074355
P04919	Band 3 anion transport protein OS=Mus musculus OX=10090 GN=Slc4a1	Slc4a1	103.13	290.28	21	13	37	13	0.827	1.079	0.954	1.125	1.096	0.972	0.735	1.2046e-11	0.984	0.144682	0.981	0.38614	0.896	0.26968
P04925	Major prion protein OS=Mus musculus OX=10090 GN=Prnp	Prnp	27.977	8.9956	11.8	3	3	3	1.089	1.069	1.047	0.969	1.035	0.81	1.124		1.033		1.293		1.139	0.2096
P04945	Ig kappa chain V-VI region NQ2-6.1 OS=Mus musculus OX=10090	---	11.713	30.104	14.8	1	2	1	1.069	0.997	1.06	1.051	0.93	0.913	1.017	0.94294	1.072	0.108499	1.161	0.46962	1.08	0.186256
P05063	Fructose-bisphosphate aldolase C OS=Mus musculus OX=10090 GN=Aldoc	Aldoc	39.394	47.621	27.3	9	18	4	1.109	0.977	1.049	0.882	0.908	1.298	1.257	0.0089187	1.076	0.50186	0.808	0.46864	1.015	0.82956
P05064	Fructose-bisphosphate aldolase A OS=Mus musculus OX=10090 GN=Aldoa	Aldoa	39.355	323.31	76.9	26	73	21	1.065	1.03	1.039	0.896	1.115	0.899	1.189	2.6279e-11	0.924	5.8098e-07	1.156	0.000181366	1.077	0.39046
P05132	cAMP-dependent protein kinase catalytic subunit alpha OS=Mus musculus OX=10090 GN=Prkaca	Prkaca	40.57	7.4872	25.1	9	15	4	0.903	0.992	0.984	1.081	1.032	1.09	0.835	0.00032146	0.961	0.29932	0.903	0.55138	0.899	0.036082
P05201	Aspartate aminotransferase, cytoplasmic OS=Mus musculus OX=10090 GN=Got1	Got1	46.247	85.359	37.8	13	15	13	1.009	1.039	1.006	1.013	1.018	0.934	0.996	0.40262	1.021	0.87474	1.077	0.025525	1.03	0.36702
P05202	Aspartate aminotransferase, mitochondrial OS=Mus musculus OX=10090 GN=Got2	Got2	47.411	150.2	41.9	17	32	17	0.948	0.977	0.954	1.075	1.094	0.994	0.882	4.5583e-10	0.893	0.000104463	0.96	0.138123	0.91	0.039057
P05213	Tubulin alpha-1B chain OS=Mus musculus OX=10090 GN=Tuba1b	Tuba1b	50.151	24.328	60.5	21	105	0
P05366	Serum amyloid A-1 protein OS=Mus musculus OX=10090 GN=Saa1	Saa1	13.77	9.2571	22.1	3	3	3	0.277	0.217	0.243	0.315	0.289	5.045	0.879	0.3345	0.751	0.120735	0.048	1.83154e-05	0.13	0.3467
P05480	Neuronal proto-oncogene tyrosine-protein kinase Src OS=Mus musculus OX=10090 GN=Src	Src	60.644	73.662	27.9	13	19	8	0.896	0.921	0.925	1.057	0.982	1.236	0.848	0.012281	0.938	0.71552	0.748	7.6968e-05	0.837	0.127563
P05532	Mast/stem cell growth factor receptor Kit OS=Mus musculus OX=10090 GN=Kit	Kit	109.34	21.51	6.5	5	5	5	0.949	0.984	0.91	1.134	1.083	1.061	0.837	0.0147191	0.909	0.046778	0.858	0.093237	0.867	0.0089224
P05533	Lymphocyte antigen 6A-2/6E-1 OS=Mus musculus OX=10090 GN=Ly6a	Ly6a	14.377	8.2665	15.7	1	3	1	0.907	0.885	0.852	1.05	1.193	1.17	0.864	0.072043	0.742	0.023063	0.728	0.0191638	0.775	0.0043555
P05622	Platelet-derived growth factor receptor beta OS=Mus musculus OX=10090 GN=Pdgfrb	Pdgfrb	122.8	9.106	4.1	4	4	3
P05977	Myosin light chain 1/3, skeletal muscle isoform OS=Mus musculus OX=10090 GN=Myl1	Myl1	20.594	92.678	49.5	9	22	6	0.299	0.315	0.298	0.382	4.424	0.51	0.783	0.0091243	0.071	4.24105e-13	0.584	5.8353e-05	0.172	0.27778
P06327	Ig heavy chain V region VH558 A1/A4 OS=Mus musculus OX=10090 GN=Gm5629	Gm5629	12.971	1.4856	6	1	2	1	1.074	1.022	1.013	1.342	0.879	0.662	0.8		1.163		1.53		1.078	0.62534
P06330	Ig heavy chain V region AC38 205.12 OS=Mus musculus OX=10090	---	12.934	159.2	72	6	10	5	1.166	0.996	1.06	1.143	0.954	0.685	1.02	0.81072	1.044	0.47682	1.547	3.6572e-05	1.158	0.34796
P06537	Glucocorticoid receptor OS=Mus musculus OX=10090 GN=Nr3c1	Nr3c1	86.052	53.337	20.4	11	11	11	0.947	0.941	0.97	1.098	1.123	0.954	0.862	0.026045	0.838	0.00128222	1.017	0.9731	0.9	0.118722
P06683	Complement component C9 OS=Mus musculus OX=10090 GN=C9	C9	62.002	29.528	16.4	9	11	9	0.993	0.969	1.035	1.185	0.937	0.879	0.838	0.00129754	1.034	0.25622	1.177	0.0117362	0.999	0.9457
P06684	Complement C5 OS=Mus musculus OX=10090 GN=C5	C5	188.88	217.79	18.2	29	42	29	1.081	1.171	1.122	0.991	0.9	0.782	1.091	5.7692e-07	1.301	1e-32	1.435	7.43849e-15	1.262	0.030861
P06745	Glucose-6-phosphate isomerase OS=Mus musculus OX=10090 GN=Gpi	Gpi	62.766	323.31	45.5	24	52	24	1.103	1.092	1.114	0.871	0.874	0.969	1.266	1e-32	1.249	1e-32	1.15	7.02882e-13	1.219	0.0049159
P06801	NADP-dependent malic enzyme OS=Mus musculus OX=10090 GN=Me1	Me1	63.953	315.48	45.6	21	39	21	1.183	1.104	1.164	1.039	0.924	0.566	1.139	1.94122e-12	1.195	6.43929e-15	2.057	1e-32	1.365	0.20842
P06802	Ectonucleotide pyrophosphatase/phosphodiesterase family member 1 OS=Mus musculus OX=10090 GN=Enpp1	Enpp1	103.17	2.1086	1.3	1	1	1
P06869	Urokinase-type plasminogen activator OS=Mus musculus OX=10090 GN=Plau	Plau	48.267	7.708	8.8	2	2	2
P06909	Complement factor H OS=Mus musculus OX=10090 GN=Cfh	Cfh	139.14	323.31	43.8	40	75	40	0.952	1.03	0.993	0.979	0.759	1.346	0.972	0.015845	1.357	1e-32	0.738	1e-32	0.965	0.96224
P07214	SPARC OS=Mus musculus OX=10090 GN=Sparc	Sparc	34.45	111.45	44.7	12	17	12	1.018	1.053	1.066	1.069	1.007	0.722	0.952	0.77286	1.046	0.5939	1.476	3.7697e-05	1.121	0.40546
P07309	Transthyretin OS=Mus musculus OX=10090 GN=Ttr	Ttr	15.776	179.07	46.9	6	17	6	0.947	1.087	0.988	1.189	0.978	0.785	0.796	9.17932e-13	1.111	0.170405	1.259	0.0052808	1.024	0.79016
P07310	Creatine kinase M-type OS=Mus musculus OX=10090 GN=Ckm	Ckm	43.044	291.12	64.3	20	54	19	0.397	0.443	0.403	0.639	3.745	0.677	0.621	1.0912e-09	0.118	1e-32	0.595	2.6461e-09	0.246	0.21446
P07356	Annexin A2 OS=Mus musculus OX=10090 GN=Anxa2	Anxa2	38.676	323.31	78.8	33	77	33	0.947	0.953	0.943	1.03	1.055	1.079	0.919	0.00109624	0.903	1.0851e-11	0.874	2.2544e-08	0.899	0.00148323
P07361	Alpha-1-acid glycoprotein 2 OS=Mus musculus OX=10090 GN=Orm2	Orm2	23.843	6.5744	28.5	6	12	3	0.575	0.27	0.452	1.109	0.433	3.384	0.518	0.023661	0.624	0.0063189	0.134	0.000156467	0.263	0.174238
P07607	Thymidylate synthase OS=Mus musculus OX=10090 GN=Tyms	Tyms	34.958	1.807	2.3	1	1	1
P07724	Serum albumin OS=Mus musculus OX=10090 GN=Alb	Alb	68.692	323.31	83.1	58	781	54	1.014	1.029	1.003	1.085	1.017	0.839	0.935	1e-32	1.012	1e-32	1.195	1e-32	1.036	0.65092
P07742	Ribonucleoside-diphosphate reductase large subunit OS=Mus musculus OX=10090 GN=Rrm1	Rrm1	90.209	23.393	11.1	7	9	7	1.176	1.112	1.144	0.862	0.908	0.956	1.364	0.00144285	1.225	0.0046612	1.197	0.0022825	1.259	0.0024422
P07758	Alpha-1-antitrypsin 1-1 OS=Mus musculus OX=10090 GN=Serpina1a	Serpina1a	46.002	236.44	42.6	17	74	1	0.837	0.887	0.922	1.319	1.105	0.907	0.635	5.7553e-05	0.803	0.0043156	1.017	0.152141	0.794	0.121117
P07759	Serine protease inhibitor A3K OS=Mus musculus OX=10090 GN=Serpina3k	Serpina3k	46.879	146.22	32.3	13	61	6	0.788	1.226	0.977	1.099	0.971	0.902	0.717	2.77556e-14	1.263	8.8051e-09	1.083	0.098336	1.006	0.96502
P07901	Heat shock protein HSP 90-alpha OS=Mus musculus OX=10090 GN=Hsp90aa1	Hsp90aa1	84.787	323.31	58.4	43	127	27	1.061	1.088	1.055	1.018	1.002	0.804	1.042	0.0032792	1.086	8.3299e-05	1.312	7.17648e-13	1.135	0.22806
P08030	Adenine phosphoribosyltransferase OS=Mus musculus OX=10090 GN=Aprt	Aprt	19.724	51.239	48.9	7	9	7	1.12	1.087	1.08	0.875	0.869	0.966	1.28	0.00105999	1.251	0.148876	1.118	0.72258	1.213	0.0057152
P08032	Spectrin alpha chain, erythrocytic 1 OS=Mus musculus OX=10090 GN=Spta1	Spta1	279.86	323.31	66.1	136	250	135	0.83	1.062	0.937	1.141	1.078	0.994	0.727	1e-32	0.985	0.00045641	0.943	2.2123e-08	0.88	0.184518
P08071	Lactotransferrin OS=Mus musculus OX=10090 GN=Ltf	Ltf	77.837	323.31	65.2	38	77	38	1.054	0.904	0.994	0.768	0.591	1.724	1.372	1e-32	1.53	1.62448e-12	0.577	1e-32	0.958	0.86298
P08103	Tyrosine-protein kinase HCK OS=Mus musculus OX=10090 GN=Hck	Hck	59.129	92.959	34.9	15	19	13	1.064	0.995	1.042	0.878	0.87	1.225	1.212	0.0161958	1.144	0.28058	0.851	0.004119	1.043	0.6563
P08113	Endoplasmin OS=Mus musculus OX=10090 GN=Hsp90b1	Hsp90b1	92.475	323.31	51	40	110	38	1.244	1.231	1.257	0.848	0.802	0.561	1.467	1e-32	1.535	1e-32	2.241	1.62448e-12	1.688	0.053125
P08121	Collagen alpha-1(III) chain OS=Mus musculus OX=10090 GN=Col3a1	Col3a1	138.94	54.637	10.7	15	16	11	1.096	0.885	0.999	0.695	1.218	1.191	1.577	5.1119e-09	0.727	0.117044	0.839	0.29116	0.96	0.94882
P08226	Apolipoprotein E OS=Mus musculus OX=10090 GN=Apoe	Apoe	35.866	177.14	52.1	20	36	20	0.794	1.035	0.91	1.118	1.175	1.036	0.71	9.99201e-16	0.881	2.2726e-05	0.878	1.162e-06	0.823	0.078297
P08249	Malate dehydrogenase, mitochondrial OS=Mus musculus OX=10090 GN=Mdh2	Mdh2	35.611	246.87	58.9	18	50	18	1	0.988	1.002	1.09	1.031	0.891	0.917	0.00028007	0.958	0.0026632	1.125	0.0004775	0.993	0.95558
P08551	Neurofilament light polypeptide OS=Mus musculus OX=10090 GN=Nefl	Nefl	61.508	24.04	21.7	12	18	11	0.875	0.483	0.716	1.735	1.608	0.598	0.504	1.64709e-05	0.3	7.5086e-08	1.197	0.18368	0.526	0.2134
P08553	Neurofilament medium polypeptide OS=Mus musculus OX=10090 GN=Nefm	Nefm	95.915	17.973	8	7	11	6	0.881	0.547	0.8	1.568	1.512	0.643	0.562	0.00050189	0.362	0.00079716	1.244	0.098404	0.598	0.23202
P08556	GTPase NRas OS=Mus musculus OX=10090 GN=Nras	Nras	21.199	2.5946	49.7	6	8	2	0.989	1.049	0.934	0.999	0.934	1.142	0.99	0.31956	1.123	0.0113792	0.818	0.030363	0.967	0.66536
P08607	C4b-binding protein OS=Mus musculus OX=10090 GN=C4bpa	C4bpa	51.523	23.958	11.3	5	6	5	0.771	0.801	0.782	1.056	0.824	1.879	0.73	0.0124571	0.972	0.61466	0.416	0.0051379	0.626	0.23818
P08752	Guanine nucleotide-binding protein G(i) subunit alpha-2 OS=Mus musculus OX=10090 GN=Gnai2	Gnai2	40.489	305.06	58.3	17	50	10	0.98	0.986	0.98	1.022	1.002	1.037	0.959	0.23148	0.984	0.50622	0.945	0.0095839	0.962	0.0197441
P08775	DNA-directed RNA polymerase II subunit RPB1 OS=Mus musculus OX=10090 GN=Polr2a	Polr2a	217.17	50.629	8.9	15	17	15	1.073	1.026	1.023	0.863	1.02	1.062	1.243	1.77859e-05	1.006	0.54008	0.963	0.81252	1.06	0.39602
P08905	Lysozyme C-2 OS=Mus musculus OX=10090 GN=Lyz2	Lyz2	16.689	73.561	42.6	5	16	2	1.062	1.032	1.058	1.01	0.942	0.912	1.051	0.089318	1.096	0.23376	1.16	0.00032285	1.101	0.037099
P09242	Alkaline phosphatase, tissue-nonspecific isozyme OS=Mus musculus OX=10090 GN=Alpl	Alpl	57.514	2.2994	3.8	2	2	2
P09405	Nucleolin OS=Mus musculus OX=10090 GN=Ncl	Ncl	76.722	287.39	45.3	37	65	37	1.087	1.012	1.066	0.936	0.887	0.994	1.161	1e-32	1.141	3.7975e-05	1.072	0.05854	1.124	0.040462
P09411	Phosphoglycerate kinase 1 OS=Mus musculus OX=10090 GN=Pgk1	Pgk1	44.55	323.31	66.9	26	70	26	1.088	1.111	1.116	0.925	0.926	0.858	1.176	1e-32	1.2	1e-32	1.301	1e-32	1.224	0.0015608
P09528	Ferritin heavy chain OS=Mus musculus OX=10090 GN=Fth1	Fth1	21.066	161.21	66.5	11	23	11	0.901	1.012	1.035	1.087	0.941	1.066	0.829	5.13245e-12	1.075	0.196635	0.971	0.7938	0.953	0.48306
P09542	Myosin light chain 3 OS=Mus musculus OX=10090 GN=Myl3	Myl3	22.421	240.85	77.9	15	32	12	0.332	0.321	0.355	0.478	4.169	0.622	0.695	4.2769e-05	0.077	1e-32	0.571	1.0655e-07	0.191	0.23066
P09581	Macrophage colony-stimulating factor 1 receptor OS=Mus musculus OX=10090 GN=Csf1r	Csf1r	109.18	7.8789	4	4	5	4	1.136	1.151	1.168	0.864	0.954	0.736	1.315		1.206		1.587		1.353	0.055937
P09602	Non-histone chromosomal protein HMG-17 OS=Mus musculus OX=10090 GN=Hmgn2	Hmgn2	9.4226	62.866	67.8	11	18	11	0.921	0.783	0.801	0.844	0.919	1.863	1.091	0.073301	0.852	0.0063995	0.43	7.17193e-12	0.691	0.29852
P09671	Superoxide dismutase [Mn], mitochondrial OS=Mus musculus OX=10090 GN=Sod2	Sod2	24.603	139.65	33.3	8	26	8	0.956	0.949	0.975	1.115	1.054	0.997	0.857	5.7471e-11	0.9	3.6784e-05	0.978	0.107123	0.91	0.048061
P09803	Cadherin-1 OS=Mus musculus OX=10090 GN=Cdh1	Cdh1	98.255	166.65	26.7	16	31	16	0.96	0.953	1.013	1.063	1.024	1.003	0.903	0.00039912	0.931	0.0022199	1.01	0.164316	0.947	0.100576
P09813	Apolipoprotein A-II OS=Mus musculus OX=10090 GN=Apoa2	Apoa2	11.309	38.592	51	3	8	3	0.891	1.042	0.967	1.235	1.067	0.768	0.721	0.00524	0.977	0.87144	1.259	0.00027767	0.945	0.8001
P09925	Surfeit locus protein 1 OS=Mus musculus OX=10090 GN=Surf1	Surf1	34.798	3.4625	4.9	2	2	2	1.072	1.132	1.057	0.869	0.909	0.991	1.234	0.152801	1.245	0.014757	1.067	0.2424	1.178	0.0198791
P0C7L0	WAS/WASL-interacting protein family member 3 OS=Mus musculus OX=10090 GN=Wipf3	Wipf3	49.452	1.6759	1.9	1	1	1
P0C7N9	Proteasome assembly chaperone 4 OS=Mus musculus OX=10090 GN=Psmg4	Psmg4	13.974	2.6578	9.8	1	1	1
P0C8B4	EKC/KEOPS complex subunit GON7 OS=Mus musculus OX=10090 GN=Gon7	Gon7	10.346	9.1616	30.6	2	2	2
P0CL69	Zinc finger protein 703 OS=Mus musculus OX=10090 GN=Znf703	Znf703	58.73	18.332	2.5	1	1	1	1.185	1.095	1.035	0.96	0.916	0.816	1.234		1.195		1.268		1.231	0.028377
P0CW03	Lymphocyte antigen 6C2 OS=Mus musculus OX=10090 GN=Ly6c2	Ly6c2	14.09	59.159	28.2	2	6	2	0.957	1.032	0.993	0.909	0.914	1.269	1.053	0.2658	1.129	0.2306	0.783	0.0020161	0.964	0.84062
P0DN34	NADH dehydrogenase [ubiquinone] 1 beta subcomplex subunit 1 OS=Mus musculus OX=10090 GN=Ndufb1	Ndufb1	6.954	3.9586	19.3	1	3	1	1.055	1.12	1.051	0.939	0.972	0.89	1.124	0.42812	1.152	0.23724	1.181	0.138702	1.152	0.0126191
P0DOV1	Interferon-activable protein 205-B OS=Mus musculus OX=10090 GN=Mnda	Mnda	46.977	70.285	25.9	9	12	1
P0DP28	Calmodulin-3 OS=Mus musculus OX=10090 GN=Calm3	Calm3	16.837	247.84	59.7	12	65	6	0.909	0.874	0.918	1.242	1.095	1.061	0.732	1e-32	0.798	1.5395e-09	0.865	0.00021964	0.795	0.0107189
P10107	Annexin A1 OS=Mus musculus OX=10090 GN=Anxa1	Anxa1	38.734	323.31	71.7	26	73	26	1.095	1.065	1.09	0.811	0.819	1.14	1.35	1.62437e-12	1.3	1e-32	0.956	0.00103517	1.173	0.26378
P10417	Apoptosis regulator Bcl-2 OS=Mus musculus OX=10090 GN=Bcl2	Bcl2	26.407	3.2371	4.2	1	1	1
P10518	Delta-aminolevulinic acid dehydratase OS=Mus musculus OX=10090 GN=Alad	Alad	36.023	118.81	48.2	9	13	9	0.985	1.141	1.03	0.997	0.95	0.954	0.988	0.5052	1.201	0.00142415	1.08	0.30416	1.088	0.148222
P10630	Eukaryotic initiation factor 4A-II OS=Mus musculus OX=10090 GN=Eif4a2	Eif4a2	46.402	186.74	54.1	21	35	10	0.979	0.968	0.95	1.042	1.07	0.965	0.94	0.37946	0.905	0.386	0.984	0.89918	0.942	0.1387
P10639	Thioredoxin OS=Mus musculus OX=10090 GN=Txn	Txn	11.675	46.579	65.7	8	21	8	0.979	1.06	1.035	1.016	0.893	0.967	0.964	0.095802	1.187	0.00045718	1.07	0.27612	1.069	0.20308
P10711	Transcription elongation factor A protein 1 OS=Mus musculus OX=10090 GN=Tcea1	Tcea1	33.88	106.24	41.5	11	18	11	1.062	1.037	1.04	1.015	0.971	0.887	1.046	0.63352	1.068	0.49456	1.172	0.0065203	1.093	0.089543
P10810	Monocyte differentiation antigen CD14 OS=Mus musculus OX=10090 GN=Cd14	Cd14	39.203	24.879	13.9	5	7	5	1.121	1.066	1.106	0.887	0.946	0.896	1.264	0.21858	1.127	0.109342	1.234	0.2379	1.207	0.00167867
P10852	4F2 cell-surface antigen heavy chain OS=Mus musculus OX=10090 GN=Slc3a2	Slc3a2	58.336	82.462	20.2	11	19	11	1.154	1.036	1.102	0.945	0.9	0.941	1.221	1.926e-06	1.151	0.000198068	1.171	0.0044596	1.182	0.0089217
P10922	Histone H1.0 OS=Mus musculus OX=10090 GN=H1f0	H1f0	20.861	36.432	27.3	6	13	6	0.511	0.359	0.47	0.838	0.99	3.21	0.61	4.0945e-05	0.363	4.9857e-06	0.146	6.33937e-14	0.266	0.058583
P11032	Granzyme A OS=Mus musculus OX=10090 GN=Gzma	Gzma	28.599	11.547	16.2	4	4	4	1.067	0.96	0.973	1.012	1.295	0.633	1.054	0.56324	0.741	0.0014955	1.537	0.033485	1.02	0.8006
P11087	Collagen alpha-1(I) chain OS=Mus musculus OX=10090 GN=Col1a1	Col1a1	138.03	323.31	22.2	29	56	29	0.999	0.832	0.945	0.774	1.295	1.24	1.291	3.9763e-07	0.642	3.34166e-12	0.762	0.00020277	0.839	0.42766
P11103	Poly [ADP-ribose] polymerase 1 OS=Mus musculus OX=10090 GN=Parp1	Parp1	113.1	77.68	19.2	15	17	15	1.086	0.929	1.021	0.951	1.037	1.003	1.142	0.02414	0.896	0.00045943	1.018	0.70538	1.015	0.8075
P11152	Lipoprotein lipase OS=Mus musculus OX=10090 GN=Lpl	Lpl	53.109	12.579	12.9	5	6	5	0.866	0.976	0.912	0.965	0.929	1.496	0.897	0.64556	1.051	0.37002	0.61	0.0126219	0.812	0.3042
P11214	Tissue-type plasminogen activator OS=Mus musculus OX=10090 GN=Plat	Plat	63.096	3.0527	2.3	1	1	1
P11247	Myeloperoxidase OS=Mus musculus OX=10090 GN=Mpo	Mpo	81.181	124.53	28.4	17	26	14	1.052	0.805	0.886	0.699	0.668	1.991	1.505	3.376e-11	1.205	0.020417	0.445	1e-32	0.817	0.85444
P11276	Fibronectin OS=Mus musculus OX=10090 GN=Fn1	Fn1	272.53	323.31	40.3	79	147	79	1.139	1.123	1.121	0.836	0.843	0.952	1.362	1.62448e-12	1.332	1e-32	1.178	1.8943e-09	1.286	0.026796
P11352	Glutathione peroxidase 1 OS=Mus musculus OX=10090 GN=Gpx1	Gpx1	22.329	115.47	66.2	10	27	10	0.985	1.097	1.061	0.965	0.959	0.992	1.021	0.84862	1.144	0.0005235	1.07	0.037897	1.078	0.091418
P11438	Lysosome-associated membrane glycoprotein 1 OS=Mus musculus OX=10090 GN=Lamp1	Lamp1	43.865	72.938	11.8	4	12	4	1.084	1.108	1.121	0.954	0.896	0.802	1.136	1.4424e-06	1.237	3.8284e-07	1.398	2.9155e-07	1.249	0.0121226
P11499	Heat shock protein HSP 90-beta OS=Mus musculus OX=10090 GN=Hsp90ab1	Hsp90ab1	83.28	323.31	58.8	46	143	30	1.099	1.11	1.119	1.018	0.984	0.682	1.08	7.4165e-07	1.128	8.3149e-10	1.641	1e-32	1.24	0.21402
P11589	Major urinary protein 2 OS=Mus musculus OX=10090 GN=Mup2	Mup2	20.663	4.0316	20.6	3	3	1	0.734	1.319	1.091	1.337	1.26	0.268	0.549		1.047		4.071		1.097	0.63584
P11609	Antigen-presenting glycoprotein CD1d1 OS=Mus musculus OX=10090 GN=Cd1d1	Cd1d1	38.554	14.608	10.4	2	2	2	1.151	0.872	0.956	1.012	1.044	0.991	1.137		0.835		0.965		0.978	0.74372
P11627	Neural cell adhesion molecule L1 OS=Mus musculus OX=10090 GN=L1cam	L1cam	140.97	1.3983	1	1	1	1
P11672	Neutrophil gelatinase-associated lipocalin OS=Mus musculus OX=10090 GN=Lcn2	Lcn2	22.875	8.4769	15	4	7	4	1.024	0.804	0.909	0.811	0.659	1.859	1.263	0.00127696	1.22	0.175241	0.489	0.0020584	0.822	0.7854
P11680	Properdin OS=Mus musculus OX=10090 GN=Cfp	Cfp	50.327	140.14	28.7	9	20	9	1.157	1.09	1.074	0.903	0.823	0.962	1.281	5.1403e-08	1.324	3.572e-05	1.116	0.0046154	1.235	0.0136963
P11688	Integrin alpha-5 OS=Mus musculus OX=10090 GN=Itga5	Itga5	115.04	24.153	3.7	4	5	4	1.083	1.112	1.062	0.866	0.921	0.953	1.251	0.00105662	1.207	0.000156043	1.114	0.0055848	1.189	0.0050197
P11859	Angiotensinogen OS=Mus musculus OX=10090 GN=Agt	Agt	51.99	52.548	20.1	7	9	7	0.943	0.914	0.963	1.096	0.95	1.218	0.86	0.148836	0.962	0.37462	0.791	0.00106225	0.864	0.127256
P11881	Inositol 1,4,5-trisphosphate receptor type 1 OS=Mus musculus OX=10090 GN=Itpr1	Itpr1	313.16	76.22	7.6	19	22	11	1.055	1.058	1.03	0.949	0.977	0.942	1.112	0.027957	1.083	0.0077219	1.093	0.25888	1.096	0.0028236
P11911	B-cell antigen receptor complex-associated protein alpha chain OS=Mus musculus OX=10090 GN=Cd79a	Cd79a	24.583	28.475	17.7	2	2	2
P11983	T-complex protein 1 subunit alpha OS=Mus musculus OX=10090 GN=Tcp1	Tcp1	60.448	207.72	53.1	25	46	25	1.083	1.058	1.111	0.957	0.975	0.851	1.132	3.6118e-05	1.085	1.67519e-05	1.306	2.69895e-12	1.169	0.024725
P12023	Amyloid-beta A4 protein OS=Mus musculus OX=10090 GN=App	App	86.721	70.871	13.8	10	15	10	0.891	0.901	0.914	1.12	1.063	1.172	0.796	1.5361e-06	0.848	1.9423e-06	0.78	1.586e-06	0.807	0.00182275
P12032	Metalloproteinase inhibitor 1 OS=Mus musculus OX=10090 GN=Timp1	Timp1	22.628	1.606	4.4	1	2	1	1.009	1.044	1.01	0.987	0.973	1.014	1.022		1.073		0.996		1.03	0.148097
P12246	Serum amyloid P-component OS=Mus musculus OX=10090 GN=Apcs	Apcs	26.247	33.654	26.8	5	9	5	0.641	0.559	0.521	0.728	0.602	3.182	0.88	0.30578	0.929	0.66722	0.164	0.000137088	0.381	0.33318
P12382	ATP-dependent 6-phosphofructokinase, liver type OS=Mus musculus OX=10090 GN=Pfkl	Pfkl	85.359	213.21	31.7	19	30	15	0.996	0.996	0.989	1.029	1.023	1.002	0.968	0.4242	0.974	0.0151367	0.987	0.145777	0.976	0.045365
P12388	Plasminogen activator inhibitor 2, macrophage OS=Mus musculus OX=10090 GN=Serpinb2	Serpinb2	46.291	10.225	16.4	5	5	5
P12399	Protein CTLA-2-alpha OS=Mus musculus OX=10090 GN=Ctla2a	Ctla2a	15.883	9.7921	28.5	4	4	4	0.888	0.926	0.859	1.139	1.047	1.203	0.78	0.0891	0.884	0.117235	0.714	0.033079	0.789	0.0067444
P12787	Cytochrome c oxidase subunit 5A, mitochondrial OS=Mus musculus OX=10090 GN=Cox5a	Cox5a	16.101	90.253	41.8	7	13	7	1.005	1.022	1.016	1.051	1.105	0.853	0.956	0.005822	0.925	0.0037356	1.191	0.0002819	1.011	0.84738
P12791	Cytochrome P450 2B10 OS=Mus musculus OX=10090 GN=Cyp2b10	Cyp2b10	56.743	144.59	27.6	16	27	9	0.779	0.806	0.781	1.085	1.039	1.561	0.718	6.8769e-09	0.776	1.306e-08	0.5	1.08802e-14	0.642	0.081376
P12815	Programmed cell death protein 6 OS=Mus musculus OX=10090 GN=Pdcd6	Pdcd6	21.867	50.535	30.4	6	8	6	0.987	1.008	0.969	0.971	1.002	1.093	1.016	0.79452	1.006	0.86596	0.887	0.000181682	0.967	0.42886
P12970	60S ribosomal protein L7a OS=Mus musculus OX=10090 GN=Rpl7a	Rpl7a	29.976	118.52	35.7	11	21	11	0.939	0.619	0.783	0.826	1.083	1.711	1.137	0.075341	0.572	7.0188e-07	0.458	2.3e-08	0.647	0.173363
P13379	T-cell surface glycoprotein CD5 OS=Mus musculus OX=10090 GN=Cd5	Cd5	53.849	1.4736	2.2	1	1	1	0.989	0.93	1.028	0.976	0.972	1.155	1.013		0.957		0.89		0.95	0.48462
P13412	Troponin I, fast skeletal muscle OS=Mus musculus OX=10090 GN=Tnni2	Tnni2	21.357	25.027	17.6	3	4	3	0.305	0.261	0.233	0.278	4.621	0.554	1.097	0.83212	0.056	2.9758e-06	0.421	0.021216	0.147	0.28864
P13541	Myosin-3 OS=Mus musculus OX=10090 GN=Myh3	Myh3	223.79	2.0571	21.8	48	97	2	0.672	0.717	0.738	1.063	2.103	0.807	0.632		0.341		0.914		0.535	0.198937
P13542	Myosin-8 OS=Mus musculus OX=10090 GN=Myh8	Myh8	222.7	323.31	54.2	108	229	27	0.302	0.293	0.316	0.309	4.51	0.541	0.977	0.72456	0.065	1e-32	0.584	5.0898e-07	0.17	0.31094
P13595	Neural cell adhesion molecule 1 OS=Mus musculus OX=10090 GN=Ncam1	Ncam1	119.43	13.484	5.1	4	4	4	0.947	0.962	0.913	0.992	1.264	0.975	0.955	0.0701	0.761	0.041918	0.936	0.0111631	0.873	0.20642
P13597	Intercellular adhesion molecule 1 OS=Mus musculus OX=10090 GN=Icam1	Icam1	58.844	201.6	30.9	17	32	17	0.966	0.952	0.957	1.056	0.985	1.102	0.915	0.00022178	0.966	0.0135957	0.868	3.9557e-10	0.915	0.116304
P13609	Serglycin OS=Mus musculus OX=10090 GN=Srgn	Srgn	16.711	1.7045	10.5	1	2	1	1.099	1.002	1.117	0.88	0.963	0.968	1.249	0.107921	1.04	0.7316	1.154	0.2645	1.145	0.042177
P13634	Carbonic anhydrase 1 OS=Mus musculus OX=10090 GN=Ca1	Ca1	28.33	102.81	51.7	10	26	10	0.818	1.123	0.974	1.04	1.039	1.036	0.787	7.2267e-07	1.081	0.066803	0.94	0.0053598	0.936	0.50068
P13707	Glycerol-3-phosphate dehydrogenase [NAD(+)], cytoplasmic OS=Mus musculus OX=10090 GN=Gpd1	Gpd1	37.572	147.03	59.9	21	34	19	1.027	0.844	0.977	1.276	1.133	0.76	0.805	9.6604e-10	0.745	8.612e-13	1.286	2.0668e-08	0.899	0.6315
P13808	Anion exchange protein 2 OS=Mus musculus OX=10090 GN=Slc4a2	Slc4a2	136.81	26.042	5.3	6	6	6	1.067	1.068	1.054	0.914	0.909	1.019	1.167	0.28648	1.175	0.10394	1.034	0.8236	1.122	0.089501
P14069	Protein S100-A6 OS=Mus musculus OX=10090 GN=S100a6	S100a6	10.051	8.4039	34.8	4	10	4	1.027	1.078	0.994	0.967	0.965	1.095	1.062	0.0084434	1.117	0.00178103	0.908	0.67428	1.024	0.63352
P14094	Sodium/potassium-transporting ATPase subunit beta-1 OS=Mus musculus OX=10090 GN=Atp1b1	Atp1b1	35.194	65.593	37.5	12	18	12	1.077	1.159	1.076	0.834	0.947	0.898	1.291	6.39322e-12	1.224	3.0388e-09	1.198	4.4638e-08	1.236	0.0086228
P14106	Complement C1q subcomponent subunit B OS=Mus musculus OX=10090 GN=C1qb	C1qb	26.717	36.327	10.3	2	3	2	1.138	1.039	1.074	0.958	0.997	0.84	1.188	0.0048203	1.042	0.033338	1.279	0.0021757	1.163	0.05818
P14115	60S ribosomal protein L27a OS=Mus musculus OX=10090 GN=Rpl27a	Rpl27a	16.605	30.013	41.2	6	10	6	0.959	0.653	0.761	0.832	1.179	1.683	1.153	0.141823	0.554	0.0102995	0.452	0.00012086	0.642	0.148824
P14131	40S ribosomal protein S16 OS=Mus musculus OX=10090 GN=Rps16	Rps16	16.445	23.904	47.3	8	13	8	1.063	0.798	0.935	0.888	1.099	1.256	1.197	4.0517e-06	0.726	5.7424e-05	0.744	3.2808e-06	0.862	0.329
P14142	Solute carrier family 2, facilitated glucose transporter member 4 OS=Mus musculus OX=10090 GN=Slc2a4	Slc2a4	54.755	5.2637	3.5	2	2	2
P14148	60S ribosomal protein L7 OS=Mus musculus OX=10090 GN=Rpl7	Rpl7	31.419	102.2	37.8	10	11	10	1.114	0.486	0.803	0.78	1.297	1.624	1.428	2.0634e-05	0.375	2.1689e-08	0.494	2.3097e-11	0.649	0.24368
P14152	Malate dehydrogenase, cytoplasmic OS=Mus musculus OX=10090 GN=Mdh1	Mdh1	36.511	169.24	48.8	18	37	18	0.93	0.944	0.944	1.12	1.075	1.041	0.83	1.68754e-14	0.878	2.7033e-07	0.907	7.8764e-05	0.871	0.0031639
P14206	40S ribosomal protein SA OS=Mus musculus OX=10090 GN=Rpsa	Rpsa	32.838	149.65	45.8	8	18	8	1.129	1.121	1.075	0.923	0.864	0.822	1.223	2.0861e-05	1.297	5.9087e-05	1.308	0.0020646	1.274	0.0027358
P14234	Tyrosine-protein kinase Fgr OS=Mus musculus OX=10090 GN=Fgr	Fgr	58.866	7.027	5.6	3	3	3	1.103	1.013	1.033	0.897	0.893	1.095	1.23		1.134		0.943		1.092	0.27262
P14404	MDS1 and EVI1 complex locus protein OS=Mus musculus OX=10090 GN=Mecom	Mecom	138.1	4.9325	2.1	3	3	3
P14426	H-2 class I histocompatibility antigen, D-K alpha chain OS=Mus musculus OX=10090 GN=H2-D1	H2-D1	40.619	18.321	24.6	9	17	1	0.973	0.841	0.998	1.024	1.019	1.2	0.95		0.825		0.832		0.867	0.132919
P14429	H-2 class I histocompatibility antigen, Q7 alpha chain OS=Mus musculus OX=10090 GN=H2-Q7	H2-Q7	37.924	14.326	33.5	10	19	5	1.084	0.954	0.984	0.927	1.109	0.951	1.169	0.0173845	0.86	0.103624	1.035	0.64896	1.012	0.85388
P14430	H-2 class I histocompatibility antigen, Q8 alpha chain OS=Mus musculus OX=10090 GN=H2-Q8	H2-Q8	37.41	8.3793	27.3	9	17	2	0.951	0.865	0.917	1.019	1.184	1.124	0.933		0.731		0.816		0.821	0.0197032
P14434	H-2 class II histocompatibility antigen, A-B alpha chain OS=Mus musculus OX=10090 GN=H2-Aa	H2-Aa	28.093	63.444	31.2	5	11	5	1.329	1.28	1.324	0.783	0.861	0.359	1.697	5.4408e-08	1.487	1.5162e-07	3.688	4.2014e-06	1.964	0.115539
P14483	H-2 class II histocompatibility antigen, A beta chain OS=Mus musculus OX=10090 GN=H2-Ab1	H2-Ab1	30.128	157.8	47.9	11	16	5	1.349	1.266	1.28	0.735	0.886	0.356	1.835	4.2824e-08	1.429	0.00178374	3.596	0.0055962	1.97	0.11536
P14602	Heat shock protein beta-1 OS=Mus musculus OX=10090 GN=Hspb1	Hspb1	23.014	143.52	68.9	15	26	15	0.902	0.843	0.869	1.166	1.317	0.935	0.774	1.14353e-14	0.64	1.11133e-13	0.929	0.075062	0.765	0.064497
P14685	26S proteasome non-ATPase regulatory subunit 3 OS=Mus musculus OX=10090 GN=Psmd3	Psmd3	60.718	106.46	29.2	15	23	15	1.051	1.013	1.092	0.978	0.948	0.973	1.075	0.115799	1.069	0.027721	1.122	0.085242	1.089	0.023503
P14733	Lamin-B1 OS=Mus musculus OX=10090 GN=Lmnb1	Lmnb1	66.785	323.31	67.7	45	89	40	0.966	0.944	0.958	1.059	0.97	1.131	0.912	1.9461e-09	0.973	0.022381	0.847	1e-32	0.908	0.169036
P14824	Annexin A6 OS=Mus musculus OX=10090 GN=Anxa6	Anxa6	75.884	323.31	68.4	48	116	46	1.005	1.068	1.047	1.016	0.998	0.866	0.989	0.71766	1.07	0.00083817	1.209	1e-32	1.083	0.199822
P14847	C-reactive protein OS=Mus musculus OX=10090 GN=Crp	Crp	25.36	25.296	12	2	3	2	0.908	0.962	0.86	1.068	0.863	1.407	0.85	0.050345	1.115	0.20446	0.611	0.0082976	0.818	0.27816
P14873	Microtubule-associated protein 1B OS=Mus musculus OX=10090 GN=Map1b	Map1b	270.25	74.817	12.2	24	26	23	1.07	1.094	1.074	0.996	0.98	0.807	1.074	0.05616	1.116	0.107542	1.331	0.000199406	1.163	0.148816
P15066	Transcription factor jun-D OS=Mus musculus OX=10090 GN=Jund	Jund	34.904	1.7271	4.1	2	2	2	1.051	0.96	1.068	1.066	1.006	0.872	0.986		0.954		1.225		1.046	0.52704
P15105	Glutamine synthetase OS=Mus musculus OX=10090 GN=Glul	Glul	42.119	67.983	36.5	13	18	13	0.975	0.87	0.918	1.147	0.992	1.142	0.85	3.2155e-06	0.877	2.2019e-05	0.804	1.6757e-08	0.842	0.04214
P15261	Interferon gamma receptor 1 OS=Mus musculus OX=10090 GN=Ifngr1	Ifngr1	52.343	3.625	5.7	3	3	3	0.996	0.919	0.989	1.026	1.026	1.089	0.971		0.896		0.908		0.925	0.072624
P15307	Proto-oncogene c-Rel OS=Mus musculus OX=10090 GN=Rel	Rel	64.959	2.9373	5.5	3	3	2
P15327	Bisphosphoglycerate mutase OS=Mus musculus OX=10090 GN=Bpgm	Bpgm	29.978	125.61	33.2	9	22	9	0.805	1.141	0.997	1.033	1.044	1.076	0.779	2.0405e-08	1.093	1.7863e-06	0.927	0.084635	0.933	0.52102
P15331	Peripherin OS=Mus musculus OX=10090 GN=Prph	Prph	54.267	19.579	16.8	10	17	6	0.822	0.801	0.766	0.991	1.853	0.88	0.829	5.8982e-05	0.432	1.8764e-09	0.87	0.0183964	0.642	0.23614
P15375	Myogenic factor 6 OS=Mus musculus OX=10090 GN=Myf6	Myf6	26.986	2.1819	2.9	1	1	1	1.007	1.048	1.104	0.928	0.95	1	1.085		1.103		1.104		1.098	0.054795
P15508	Spectrin beta chain, erythrocytic OS=Mus musculus OX=10090 GN=Sptb	Sptb	245.25	323.31	62.1	118	204	112	0.848	1.067	0.948	1.104	1.089	0.969	0.768	1e-32	0.98	0.00068153	0.978	0.0077968	0.905	0.26182
P15626	Glutathione S-transferase Mu 2 OS=Mus musculus OX=10090 GN=Gstm2	Gstm2	25.716	184.08	72	17	55	11	0.847	0.915	0.866	1.161	1.101	1.149	0.73	1e-32	0.831	3.5915e-09	0.754	2.45359e-13	0.77	0.00074428
P15864	Histone H1.2 OS=Mus musculus OX=10090 GN=Hist1h1c	Hist1h1c	21.266	12.83	41	13	31	3	0.673	0.294	0.492	0.608	0.783	3.441	1.107	0.49282	0.375	0.0173161	0.143	9.1858e-07	0.302	0.187161
P16015	Carbonic anhydrase 3 OS=Mus musculus OX=10090 GN=Ca3	Ca3	29.366	154.81	61.9	14	35	14	0.94	0.502	0.732	1.571	1.682	0.545	0.598	1.62437e-12	0.298	1e-32	1.343	0.000197313	0.572	0.30806
P16054	Protein kinase C epsilon type OS=Mus musculus OX=10090 GN=Prkce	Prkce	83.56	14.649	9	5	6	5	0.861	0.941	0.841	1.143	1.199	1.02	0.753	0.5401	0.785	0.60744	0.825	0.53172	0.786	0.0152756
P16056	Hepatocyte growth factor receptor OS=Mus musculus OX=10090 GN=Met	Met	153.55	2.8145	2	3	4	2	1.026	1.187	1.181	1.018	0.794	0.805	1.008		1.495		1.467		1.297	0.04778
P16125	L-lactate dehydrogenase B chain OS=Mus musculus OX=10090 GN=Ldhb	Ldhb	36.572	164.56	37.1	11	28	10	0.857	0.935	0.887	1.143	1.105	1.123	0.75	2.22045e-16	0.846	5.1806e-09	0.79	8.4894e-09	0.795	0.00105909
P16254	Signal recognition particle 14 kDa protein OS=Mus musculus OX=10090 GN=Srp14	Srp14	12.51	17.336	24.5	2	3	2	0.967	0.934	1.032	0.963	1.121	1.032	1.004	0.9939	0.833	0.31278	1	0.98532	0.941	0.32284
P16294	Coagulation factor IX OS=Mus musculus OX=10090 GN=F9	F9	52.977	7.1621	4.9	2	2	2	0.903	0.829	0.908	1.1	0.875	1.457	0.821		0.947		0.623		0.769	0.183663
P16301	Phosphatidylcholine-sterol acyltransferase OS=Mus musculus OX=10090 GN=Lcat	Lcat	49.746	16.311	8.7	3	4	3	0.816	0.925	0.822	1.06	0.92	1.472	0.77	0.0049616	1.005	0.34558	0.558	0.0006645	0.742	0.126076
P16330	2',3'-cyclic-nucleotide 3'-phosphodiesterase OS=Mus musculus OX=10090 GN=Cnp	Cnp	47.123	98.649	29	11	13	11	1.042	0.997	1.037	0.972	1.076	0.928	1.072	0.0037175	0.927	0.137264	1.117	4.495e-05	1.034	0.49064
P16332	Methylmalonyl-CoA mutase, mitochondrial OS=Mus musculus OX=10090 GN=Mut	Mut	82.843	98.201	20.5	14	21	14	0.909	0.943	0.933	1.079	1.052	1.083	0.842	1.93603e-05	0.896	0.00050036	0.861	0.0034018	0.867	0.00054283
P16406	Glutamyl aminopeptidase OS=Mus musculus OX=10090 GN=Enpep	Enpep	107.96	305.85	40.1	34	60	34	0.93	1.054	0.986	1.047	0.97	1.055	0.888	2.33147e-15	1.087	2.0859e-05	0.935	0.00135831	0.967	0.48782
P16460	Argininosuccinate synthase OS=Mus musculus OX=10090 GN=Ass1	Ass1	46.584	76.497	39.6	15	21	15	1.116	1.017	1.078	0.941	0.96	0.932	1.186	5.5706e-09	1.059	0.022899	1.157	0.0002192	1.133	0.0119157
P16858	Glyceraldehyde-3-phosphate dehydrogenase OS=Mus musculus OX=10090 GN=Gapdh	Gapdh	35.81	323.31	55.3	16	96	16	1.083	1.058	1.085	0.93	1.024	0.843	1.165	1e-32	1.033	0.91496	1.287	1.62448e-12	1.153	0.123919
P16879	Tyrosine-protein kinase Fes/Fps OS=Mus musculus OX=10090 GN=Fes	Fes	93.778	2.6921	2.6	2	2	2	1.172	1.065	1.096	0.73	0.96	1.007	1.605		1.109		1.088		1.236	0.101524
P17095	High mobility group protein HMG-I/HMG-Y OS=Mus musculus OX=10090 GN=Hmga1	Hmga1	11.614	24.587	47.7	4	4	4	1.002	0.726	0.88	0.957	1.186	1.32	1.047	0.57358	0.612	0.0032442	0.667	0.0114619	0.753	0.100156
P17141	Zinc finger protein 37 OS=Mus musculus OX=10090 GN=Zfp37	Zfp37	67.226	3.178	1.9	1	1	1
P17156	Heat shock-related 70 kDa protein 2 OS=Mus musculus OX=10090 GN=Hspa2	Hspa2	69.641	136.44	51.3	31	63	19	0.952	0.969	0.932	1.082	0.987	1.107	0.88	2.2401e-05	0.982	0.20744	0.842	3.6878e-07	0.898	0.044885
P17225	Polypyrimidine tract-binding protein 1 OS=Mus musculus OX=10090 GN=Ptbp1	Ptbp1	56.477	193.86	32.1	9	22	7	1.059	0.984	0.981	0.938	1.072	1.01	1.129	0.048222	0.918	0.4358	0.971	0.49112	1.001	0.96448
P17426	AP-2 complex subunit alpha-1 OS=Mus musculus OX=10090 GN=Ap2a1	Ap2a1	107.66	252.61	30.9	28	40	19	0.985	0.988	0.973	1.036	0.998	1.056	0.951	0.035981	0.99	0.54004	0.921	0.002365	0.953	0.051144
P17427	AP-2 complex subunit alpha-2 OS=Mus musculus OX=10090 GN=Ap2a2	Ap2a2	104.02	220.55	32.4	26	43	17	0.959	0.973	0.979	1.045	1.051	1.097	0.918	0.00080448	0.926	3.5234e-05	0.892	1.9194e-05	0.912	0.0050188
P17433	Transcription factor PU.1 OS=Mus musculus OX=10090 GN=Spi1	Spi1	31.349	2.4829	3.7	1	1	1
P17665	Cytochrome c oxidase subunit 7C, mitochondrial OS=Mus musculus OX=10090 GN=Cox7c	Cox7c	7.3325	8.1561	28.6	2	3	2	1.07	1.193	1.073	0.926	0.917	0.84	1.156	0.24702	1.301	0.102016	1.277	0.090183	1.243	0.0100951
P17710	Hexokinase-1 OS=Mus musculus OX=10090 GN=Hk1	Hk1	108.3	293.1	38.6	31	50	28	0.99	1.013	0.993	1.001	1.05	0.97	0.989	0.4249	0.965	0.0471	1.024	0.0401	0.992	0.76192
P17742	Peptidyl-prolyl cis-trans isomerase A OS=Mus musculus OX=10090 GN=Ppia	Ppia	17.971	222.88	75	13	58	13	1.042	1.023	1.037	1.017	0.958	0.964	1.025	0.135221	1.068	0.00168069	1.076	0.002984	1.055	0.051395
P17751	Triosephosphate isomerase OS=Mus musculus OX=10090 GN=Tpi1	Tpi1	32.191	289.03	57.5	13	35	13	1.01	0.974	0.977	1.027	1.066	0.976	0.983	0.171803	0.914	0.00161903	1.001	0.18858	0.965	0.27702
P17809	Solute carrier family 2, facilitated glucose transporter member 1 OS=Mus musculus OX=10090 GN=Slc2a1	Slc2a1	53.984	8.6332	4.1	2	2	2	1.155	1.091	1.131	0.831	0.927	0.883	1.39	0.0131443	1.177	0.127359	1.281	0.002083	1.279	0.0023172
P17879	Heat shock 70 kDa protein 1B OS=Mus musculus OX=10090 GN=Hspa1b	Hspa1b	70.175	7.0616	57.8	30	64	1	0.964	0.978	1.022	0.845	1.093	1.159	1.141		0.895		0.882		0.957	0.74008
P17932	Putative 60S ribosomal protein L32' OS=Mus musculus OX=10090 GN=Rpl32-ps	Rpl32-ps	16.011	2.0334	7.4	1	1	1
P18052	Receptor-type tyrosine-protein phosphatase alpha OS=Mus musculus OX=10090 GN=Ptpra	Ptpra	93.696	3.0887	4.5	4	4	2	0.935	0.93	0.903	1.018	1.017	1.261	0.918	0.45234	0.914	0.40238	0.716	0.34012	0.84	0.143878
P18165	Loricrin OS=Mus musculus OX=10090 GN=Lor	Lor	38.2	2.6522	2.7	1	1	1	0.41	0.495	0.448	0.48	3.656	0.712	0.854		0.135		0.629		0.279	0.29648
P18293	Atrial natriuretic peptide receptor 1 OS=Mus musculus OX=10090 GN=Npr1	Npr1	119.11	10.858	3.4	3	3	3	0.911	0.926	0.934	1.035	1.114	1.139	0.88	0.34972	0.831	0.131679	0.82	0.39222	0.843	0.0046621
P18406	Protein CYR61 OS=Mus musculus OX=10090 GN=Cyr61	Cyr61	41.709	12.391	7.9	3	3	3	1.241	1.112	1.028	0.976	0.82	0.82	1.272		1.356		1.254		1.292	0.032157
P18526	Ig heavy chain V region 345 OS=Mus musculus OX=10090	---	12.902	14.258	18.8	2	3	1	1.161	1.047	1.155	1.138	0.966	0.516	1.02	0.72196	1.084	0.030638	2.238	0.0088825	1.284	0.3403
P18531	Ig heavy chain V region 3-6 OS=Mus musculus OX=10090 GN=Ighv3-6	Ighv3-6	13.095	47.846	31	2	3	2	0.955	0.967	1.012	1.109	1.037	0.959	0.861	0.26628	0.932	0.22176	1.055	0.59878	0.945	0.29214
P18572	Basigin OS=Mus musculus OX=10090 GN=Bsg	Bsg	42.444	68.586	13.6	4	11	4	1.066	1.142	1.112	0.959	1	0.766	1.112	0.084897	1.142	0.00161826	1.452	8.1141e-05	1.218	0.074945
P18653	Ribosomal protein S6 kinase alpha-1 OS=Mus musculus OX=10090 GN=Rps6ka1	Rps6ka1	81.594	178.3	37.2	22	30	15	1.047	1.032	1.03	0.873	0.877	1.178	1.199	6.6411e-09	1.177	2.1433e-06	0.874	7.7966e-05	1.062	0.55334
P18654	Ribosomal protein S6 kinase alpha-3 OS=Mus musculus OX=10090 GN=Rps6ka3	Rps6ka3	83.693	63.34	29.6	21	28	14	1.101	1.137	1.118	0.875	0.888	0.856	1.258	2.632e-07	1.28	0.00107938	1.306	0.000119426	1.281	6.1061e-05
P18826	Phosphorylase b kinase regulatory subunit alpha, skeletal muscle isoform OS=Mus musculus OX=10090 GN=Phka1	Phka1	138.82	7.9743	1.2	1	2	1	1.013	1.169	1.128	0.796	1.093	0.835	1.273	0.117777	1.07	0.56008	1.351	0.188159	1.215	0.132424
P19096	Fatty acid synthase OS=Mus musculus OX=10090 GN=Fasn	Fasn	272.43	323.31	50.7	97	239	97	1.106	0.987	1.066	1.181	1.015	0.616	0.936	0.00075959	0.972	0.024225	1.731	1e-32	1.123	0.48956
P19157	Glutathione S-transferase P 1 OS=Mus musculus OX=10090 GN=Gstp1	Gstp1	23.609	206.42	38.1	7	19	7	0.913	0.95	0.988	1.124	1.096	0.922	0.812	6.2368e-05	0.867	0.00115963	1.072	0.98208	0.907	0.22958
P19182	Interferon-related developmental regulator 1 OS=Mus musculus OX=10090 GN=Ifrd1	Ifrd1	49.935	56.943	4.9	1	1	1	1.161	0.903	0.782	0.717	0.921	1.589	1.619		0.98		0.492		0.882	0.76904
P19246	Neurofilament heavy polypeptide OS=Mus musculus OX=10090 GN=Nefh	Nefh	116.99	9.3907	3.9	5	7	2	0.98	1.021	1.009	0.964	1.076	0.993	1.017		0.949		1.016		0.992	0.85814
P19253	60S ribosomal protein L13a OS=Mus musculus OX=10090 GN=Rpl13a	Rpl13a	23.464	15.795	31.5	7	10	7	1.083	0.614	0.854	0.853	1.138	1.564	1.27	0.002097	0.54	0.00124067	0.546	8.2976e-05	0.718	0.2442
P19258	Protein Mpv17 OS=Mus musculus OX=10090 GN=Mpv17	Mpv17	19.686	4.0223	5.1	1	4	1	0.9	0.993	0.891	1.136	1.153	0.976	0.792	0.005423	0.861	0.21822	0.913	0.088636	0.853	0.067822
P19324	Serpin H1 OS=Mus musculus OX=10090 GN=Serpinh1	Serpinh1	46.533	323.31	45.8	18	57	18	1.198	1.179	1.208	0.927	0.919	0.514	1.292	1e-32	1.283	1e-32	2.35	1.62448e-12	1.519	0.145977
P19426	Negative elongation factor E OS=Mus musculus OX=10090 GN=Nelfe	Nelfe	42.554	7.4921	4.8	1	1	1
P19437	B-lymphocyte antigen CD20 OS=Mus musculus OX=10090 GN=Ms4a1	Ms4a1	31.958	3.2897	3.8	1	1	1
P19536	Cytochrome c oxidase subunit 5B, mitochondrial OS=Mus musculus OX=10090 GN=Cox5b	Cox5b	13.813	23.324	38.3	6	20	6	1.01	0.978	1.025	1.077	1.056	0.872	0.938	0.0125235	0.926	0.0089182	1.175	3.6996e-05	1.003	0.9249
P19783	Cytochrome c oxidase subunit 4 isoform 1, mitochondrial OS=Mus musculus OX=10090 GN=Cox4i1	Cox4i1	19.53	84.281	45.6	7	20	7	1.054	1.087	1.053	0.964	1.031	0.865	1.093	0.55328	1.054	0.2882	1.217	0.0028172	1.117	0.096479
P19788	Matrix Gla protein OS=Mus musculus OX=10090 GN=Mgp	Mgp	12.359	4.2977	10.6	1	4	1	1.104	1.055	1.139	0.892	0.952	0.879	1.238	0.064516	1.108	0.039336	1.296	0.05144	1.211	0.0044196
P19973	Lymphocyte-specific protein 1 OS=Mus musculus OX=10090 GN=Lsp1	Lsp1	36.713	220.27	54.2	13	22	13	1.133	1.058	1.058	1.028	0.968	0.79	1.102	0.00021537	1.093	0.078141	1.339	2.1149e-05	1.166	0.126744
P20040	H-2 class II histocompatibility antigen, E-Q beta chain OS=Mus musculus OX=10090	---	30.204	2.2348	18.6	5	5	1	1.213	1.197	1.174	0.872	0.999	0.534	1.391		1.198		2.199		1.49	0.150939
P20065	Thymosin beta-4 OS=Mus musculus OX=10090 GN=Tmsb4x	Tmsb4x	5.6794	59.176	40	6	20	4	1.076	1.081	0.998	1.002	0.796	1.048	1.074	0.00069861	1.358	4.3404e-05	0.952	0.072801	1.109	0.28626
P20108	Thioredoxin-dependent peroxide reductase, mitochondrial OS=Mus musculus OX=10090 GN=Prdx3	Prdx3	28.127	96.511	38.5	7	14	7	0.953	0.996	0.966	1.108	1.042	0.969	0.86	0.00161521	0.956	0.039644	0.997	0.48694	0.935	0.180083
P20152	Vimentin OS=Mus musculus OX=10090 GN=Vim	Vim	53.687	323.31	72.1	42	161	34	1.045	1.037	1.054	1.014	0.996	0.861	1.031	0.22958	1.041	0.90726	1.224	1.4807e-09	1.092	0.2226
P20352	Tissue factor OS=Mus musculus OX=10090 GN=F3	F3	32.935	24.596	5.8	1	2	1	1.062	1.093	1.008	0.852	0.992	1.031	1.246		1.102		0.978		1.1	0.193077
P20444	Protein kinase C alpha type OS=Mus musculus OX=10090 GN=Prkca	Prkca	76.851	59.437	20.5	13	19	8	0.958	0.937	0.995	1.06	1.044	1.087	0.904	0.00194231	0.898	0.065445	0.915	0.038941	0.906	0.0093154
P20693	Low affinity immunoglobulin epsilon Fc receptor OS=Mus musculus OX=10090 GN=Fcer2	Fcer2	37.647	2.86	5.4	1	1	1
P20801	Troponin C, skeletal muscle OS=Mus musculus OX=10090 GN=Tnnc2	Tnnc2	18.11	102.93	50.6	8	18	6	0.196	0.217	0.206	0.248	4.874	0.525	0.79	0.60784	0.045	6.9511e-07	0.392	0.0171219	0.11	0.2517
P20852	Cytochrome P450 2A5 OS=Mus musculus OX=10090 GN=Cyp2a5	Cyp2a5	56.74	6.5002	4.9	2	2	2
P20918	Plasminogen OS=Mus musculus OX=10090 GN=Plg	Plg	90.807	323.31	59.4	40	76	40	0.924	0.922	0.911	1.13	0.948	1.237	0.818	1e-32	0.973	0.0130769	0.736	1e-32	0.832	0.150278
P21107	Tropomyosin alpha-3 chain OS=Mus musculus OX=10090 GN=Tpm3	Tpm3	32.994	128.42	64.6	28	59	15	0.931	0.957	0.929	1.116	1.049	1.045	0.834	1.56541e-14	0.912	1.53387e-05	0.889	0.00035963	0.878	0.0050628
P21126	Ubiquitin-like protein 4A OS=Mus musculus OX=10090 GN=Ubl4a	Ubl4a	17.8	28.04	40.1	6	8	6	1.065	1.068	1.04	0.919	0.983	0.939	1.159	0.00147584	1.086	0.198485	1.108	0.117418	1.117	0.0067955
P21180	Complement C2 OS=Mus musculus OX=10090 GN=C2	C2	84.741	8.1568	1.8	1	1	1	0.948	0.834	0.921	1.096	1.085	1.173	0.865		0.769		0.785		0.806	0.0091567
P21271	Unconventional myosin-Vb OS=Mus musculus OX=10090 GN=Myo5b	Myo5b	210.57	51.08	9	14	15	9	0.963	0.936	0.983	1.023	1.107	1.073	0.941	0.164598	0.846	0.0194415	0.916	0.0090421	0.9	0.0175223
P21278	Guanine nucleotide-binding protein subunit alpha-11 OS=Mus musculus OX=10090 GN=Gna11	Gna11	42.024	55.061	39.8	11	16	5	0.897	0.906	0.889	1.1	1.091	1.169	0.815	0.0171845	0.83	0.00032396	0.76	0.00023892	0.801	0.00059778
P21460	Cystatin-C OS=Mus musculus OX=10090 GN=Cst3	Cst3	15.531	36.127	31.4	4	7	4	1.008	1.05	1.073	0.981	1.031	0.83	1.028	0.081104	1.018	0.49762	1.293	0.0038822	1.102	0.21318
P21550	Beta-enolase OS=Mus musculus OX=10090 GN=Eno3	Eno3	47.024	77.915	37.8	14	37	12	0.545	0.6	0.585	0.914	2.652	0.769	0.596	3.0635e-08	0.226	1e-32	0.761	0.000124685	0.399	0.189758
P21614	Vitamin D-binding protein OS=Mus musculus OX=10090 GN=Gc	Gc	53.6	323.31	74.8	30	71	30	0.945	1.051	0.992	1.148	0.916	0.972	0.823	1e-32	1.147	2.2257e-10	1.021	0.56722	0.984	0.87694
P21841	Pulmonary surfactant-associated protein C OS=Mus musculus OX=10090 GN=Sftpc	Sftpc	21.054	72.899	29	5	17	5	0.956	1.059	1.04	1.038	1.103	0.875	0.921	0.028996	0.96	0.35412	1.189	0.0043407	1.013	0.83826
P21844	Chymase OS=Mus musculus OX=10090 GN=Cma1	Cma1	27.586	3.5614	5.7	1	1	1
P21956	Lactadherin OS=Mus musculus OX=10090 GN=Mfge8	Mfge8	51.24	62.199	19.4	7	9	7	1.02	1.034	0.944	1.106	0.95	0.937	0.922	0.138056	1.088	0.53074	1.007	0.82042	1.002	0.95344
P21958	Antigen peptide transporter 1 OS=Mus musculus OX=10090 GN=Tap1	Tap1	78.863	100.66	16.3	10	17	10	1.087	1.028	1.007	0.967	1.047	0.907	1.124	0.00086294	0.982	0.64456	1.11	0.0029997	1.069	0.22596
P21995	Embigin OS=Mus musculus OX=10090 GN=Emb	Emb	37.064	13.379	15.2	5	6	5	1.035	1.117	1.052	0.92	0.88	1.037	1.125	0.00021945	1.269	0.000184332	1.014	0.149099	1.129	0.084957
P22315	Ferrochelatase, mitochondrial OS=Mus musculus OX=10090 GN=Fech	Fech	47.13	53.98	22.1	8	12	8	0.984	0.972	0.917	1.007	1.077	1.076	0.977	0.4223	0.903	0.0093172	0.852	0.00029527	0.909	0.037679
P22366	Myeloid differentiation primary response protein MyD88 OS=Mus musculus OX=10090 GN=Myd88	Myd88	33.753	15.247	13.5	4	4	4	1.095	1.053	1.026	0.967	0.891	0.994	1.132	0.051498	1.182	0.037358	1.032	0.733	1.113	0.046838
P22437	Prostaglandin G/H synthase 1 OS=Mus musculus OX=10090 GN=Ptgs1	Ptgs1	69.042	132.6	24.9	11	18	11	1.061	1.119	1.085	0.875	0.906	0.931	1.213	7.2158e-09	1.235	0.0039955	1.165	2.0981e-05	1.204	0.00142377
P22599	Alpha-1-antitrypsin 1-2 OS=Mus musculus OX=10090 GN=Serpina1b	Serpina1b	45.974	90.494	37.5	13	62	4	0.943	1.137	1.094	1.027	0.966	0.817	0.918	0.055421	1.177	0.121044	1.339	0.0025393	1.13	0.23864
P22682	E3 ubiquitin-protein ligase CBL OS=Mus musculus OX=10090 GN=Cbl	Cbl	100.56	89.284	13.6	9	11	9	1.114	1.058	1.215	0.892	0.79	0.984	1.249	0.0171181	1.339	0.00168123	1.235	0.118676	1.27	0.032519
P22892	AP-1 complex subunit gamma-1 OS=Mus musculus OX=10090 GN=Ap1g1	Ap1g1	91.349	76.209	19.8	16	20	15	1.032	1.067	1.077	0.91	0.949	0.951	1.134	3.6753e-05	1.124	0.00128269	1.132	0.0085367	1.13	0.0031797
P22907	Porphobilinogen deaminase OS=Mus musculus OX=10090 GN=Hmbs	Hmbs	39.344	22.837	22.2	8	12	8	0.967	1.078	1.022	1.06	0.932	0.956	0.912	0.00085677	1.157	0.00029842	1.069	0.62642	1.04	0.4696
P23116	Eukaryotic translation initiation factor 3 subunit A OS=Mus musculus OX=10090 GN=Eif3a	Eif3a	161.93	243.16	41.1	61	96	61	1.139	1.092	1.096	0.884	0.898	0.859	1.288	1e-32	1.216	1e-32	1.276	1.0805e-10	1.26	0.00024426
P23198	Chromobox protein homolog 3 OS=Mus musculus OX=10090 GN=Cbx3	Cbx3	20.855	36.029	47	9	19	7	1.03	1.024	1.039	1.053	0.922	0.974	0.978	0.91328	1.111	0.124121	1.067	0.063261	1.049	0.33258
P23242	Gap junction alpha-1 protein OS=Mus musculus OX=10090 GN=Gja1	Gja1	43.004	16.309	9.9	3	3	3	1.1	1.183	1.111	0.864	0.977	0.78	1.273	0.074259	1.211	0.134343	1.424	0.040099	1.295	0.0190791
P23249	Putative helicase MOV-10 OS=Mus musculus OX=10090 GN=Mov10	Mov10	113.58	15.769	2.3	2	2	2	1.103	1.085	1.1	0.899	0.908	0.929	1.227		1.195		1.184		1.202	7.7142e-05
P23475	X-ray repair cross-complementing protein 6 OS=Mus musculus OX=10090 GN=Xrcc6	Xrcc6	69.483	27.314	13.7	7	7	7
P23492	Purine nucleoside phosphorylase OS=Mus musculus OX=10090 GN=Pnp	Pnp	32.277	186.03	61.6	16	51	16	1.016	1.101	1.046	0.999	0.982	0.874	1.017	0.54146	1.121	0.0020821	1.197	0.0042976	1.108	0.097541
P23506	Protein-L-isoaspartate(D-aspartate) O-methyltransferase OS=Mus musculus OX=10090 GN=Pcmt1	Pcmt1	24.634	168.41	62.1	12	15	12	0.907	0.968	0.977	1.114	1.019	1.017	0.814	3.4377e-06	0.95	0.56546	0.961	0.122203	0.905	0.060023
P23591	GDP-L-fucose synthase OS=Mus musculus OX=10090 GN=Tsta3	Tsta3	35.877	112.29	27.7	6	7	6	1.073	1.042	1.078	0.934	0.925	1.027	1.149	0.04486	1.126	0.044105	1.05	0.8527	1.106	0.043456
P23607	Zinc finger autosomal protein OS=Mus musculus OX=10090 GN=Zfa	Zfa	84.657	2.2267	2.4	2	2	2	0.926	0.74	0.78	0.838	1.159	1.662	1.105	0.25804	0.638	0.024605	0.469	0.019958	0.668	0.152759
P23927	Alpha-crystallin B chain OS=Mus musculus OX=10090 GN=Cryab	Cryab	20.069	46.71	38.9	8	14	8	0.795	0.777	0.776	1.285	1.526	0.956	0.619	3.1569e-08	0.509	1.11022e-16	0.812	4.1437e-07	0.623	0.079859
P23949	mRNA decay activator protein ZFP36L2 OS=Mus musculus OX=10090 GN=Zfp36l2	Zfp36l2	50.069	3.1661	3.1	1	1	1
P23953	Carboxylesterase 1C OS=Mus musculus OX=10090 GN=Ces1c	Ces1c	61.055	265.84	52.2	22	52	20	1.045	0.998	1.045	1.137	1.034	0.682	0.919	3.8089e-09	0.965	0.0086829	1.532	1.4491e-11	1.082	0.58306
P24063	Integrin alpha-L OS=Mus musculus OX=10090 GN=Itgal	Itgal	128.33	52.561	8.8	8	11	8	0.994	1.058	0.962	0.907	1.066	0.957	1.096	0.0082226	0.992	0.41734	1.005	0.2363	1.029	0.61772
P24270	Catalase OS=Mus musculus OX=10090 GN=Cat	Cat	59.795	323.31	65.8	30	69	29	0.827	0.976	0.888	1.125	1.058	1.203	0.735	1e-32	0.922	5.8473e-08	0.738	1.62448e-12	0.795	0.0190412
P24457	Cytochrome P450 2D11 OS=Mus musculus OX=10090 GN=Cyp2d11	Cyp2d11	56.987	21.023	5.6	3	4	2
P24527	Leukotriene A-4 hydrolase OS=Mus musculus OX=10090 GN=Lta4h	Lta4h	69.05	282.98	42.1	21	47	21	1.069	1.074	1.094	0.904	0.847	1.012	1.183	1e-32	1.268	1e-32	1.081	0.00055837	1.172	0.091815
P24547	Inosine-5'-monophosphate dehydrogenase 2 OS=Mus musculus OX=10090 GN=Impdh2	Impdh2	55.814	180.41	35.6	16	18	15	1.123	1.089	1.149	0.938	0.876	0.831	1.197	1.79066e-05	1.243	0.00031506	1.383	0.00026325	1.271	0.0032985
P24788	Cyclin-dependent kinase 11B OS=Mus musculus OX=10090 GN=Cdk11b	Cdk11b	91.512	21.29	9.9	8	9	8	1.038	1.046	1.089	0.933	0.921	0.913	1.113	0.00171868	1.136	0.5483	1.193	0.00155738	1.147	0.00106353
P25322	G1/S-specific cyclin-D1 OS=Mus musculus OX=10090 GN=Ccnd1	Ccnd1	33.428	2.3701	5.1	1	1	1
P25444	40S ribosomal protein S2 OS=Mus musculus OX=10090 GN=Rps2	Rps2	31.231	90.537	44.4	13	25	13	1.087	0.914	1.005	0.872	1.065	1.041	1.247	2.2829e-08	0.858	1.92149e-05	0.965	0.047059	1.009	0.90026
P25446	Tumor necrosis factor receptor superfamily member 6 OS=Mus musculus OX=10090 GN=Fas	Fas	37.437	6.3235	8.3	3	3	3	0.928	1.074	1.003	1.028	0.968	1.044	0.903		1.11		0.961		0.988	0.80284
P25785	Metalloproteinase inhibitor 2 OS=Mus musculus OX=10090 GN=Timp2	Timp2	24.328	13.689	13.6	2	2	2	1.028	1.06	1.001	0.977	0.951	1.02	1.052		1.115		0.981		1.048	0.148937
P25799	Nuclear factor NF-kappa-B p105 subunit OS=Mus musculus OX=10090 GN=Nfkb1	Nfkb1	105.61	78.119	22.2	15	17	15	1.092	1.075	1.039	0.942	0.898	0.992	1.159	0.00099789	1.197	0.0021843	1.047	0.189736	1.132	0.0181208
P25911	Tyrosine-protein kinase Lyn OS=Mus musculus OX=10090 GN=Lyn	Lyn	58.812	141.27	35.2	17	29	15	0.911	0.883	0.906	1.094	1.129	1.156	0.833	5.1632e-10	0.782	1.3532e-08	0.784	8.7744e-08	0.799	0.00027709
P26011	Integrin beta-7 OS=Mus musculus OX=10090 GN=Itgb7	Itgb7	87.411	2.8399	2	2	2	2
P26039	Talin-1 OS=Mus musculus OX=10090 GN=Tln1	Tln1	269.82	323.31	63.8	138	361	121	0.903	0.911	0.909	1.128	1.023	1.186	0.801	1e-32	0.891	1e-32	0.766	1e-32	0.816	0.043576
P26040	Ezrin OS=Mus musculus OX=10090 GN=Ezr	Ezr	69.406	217.94	58.5	42	114	31	1.027	1.022	1.046	0.983	0.937	1.024	1.045	0.000161363	1.091	2.5247e-06	1.021	0.49786	1.051	0.129897
P26041	Moesin OS=Mus musculus OX=10090 GN=Msn	Msn	67.766	323.31	75.7	55	201	42	0.88	0.894	0.894	1.122	1.066	1.176	0.784	1e-32	0.839	1e-32	0.76	1.62437e-12	0.793	0.0013188
P26231	Catenin alpha-1 OS=Mus musculus OX=10090 GN=Ctnna1	Ctnna1	100.11	323.31	58.6	41	80	41	0.884	0.918	0.889	1.124	1.117	1.12	0.786	1.68154e-12	0.822	1e-32	0.794	1e-32	0.801	0.0028427
P26262	Plasma kallikrein OS=Mus musculus OX=10090 GN=Klkb1	Klkb1	71.382	77.481	19.3	11	13	11	0.925	1.028	0.928	1.183	0.987	0.927	0.782	0.0031952	1.042	0.0176236	1.001	0.81504	0.93	0.44748
P26350	Prothymosin alpha OS=Mus musculus OX=10090 GN=Ptma	Ptma	12.254	39.026	36	4	7	4	1.136	1.057	1.037	0.943	0.878	0.952	1.205	0.0074152	1.204	0.00080056	1.089	0.39918	1.165	0.0155976
P26369	Splicing factor U2AF 65 kDa subunit OS=Mus musculus OX=10090 GN=U2af2	U2af2	53.516	85.913	30.5	10	22	10	1.061	1.034	1.055	0.934	0.982	0.982	1.136	0.00073708	1.053	0.3412	1.074	0.34118	1.087	0.0105594
P26443	Glutamate dehydrogenase 1, mitochondrial OS=Mus musculus OX=10090 GN=Glud1	Glud1	61.336	239.23	40.9	21	48	21	1.008	1.007	0.99	1.036	1.01	0.979	0.973	0.41672	0.997	0.076964	1.011	0.91828	0.993	0.73132
P26450	Phosphatidylinositol 3-kinase regulatory subunit alpha OS=Mus musculus OX=10090 GN=Pik3r1	Pik3r1	83.516	28.023	11.6	9	9	9	1.013	1.029	0.983	1	0.971	0.99	1.013	0.22052	1.06	0.032623	0.993	0.42714	1.022	0.25324
P26516	26S proteasome non-ATPase regulatory subunit 7 OS=Mus musculus OX=10090 GN=Psmd7	Psmd7	36.539	113.01	31.8	8	9	8	1.069	1.027	1.085	0.953	0.948	0.956	1.122	0.001219	1.083	0.184502	1.135	0.0065354	1.113	0.023138
P26638	Serine--tRNA ligase, cytoplasmic OS=Mus musculus OX=10090 GN=Sars	Sars	58.388	108.94	49.6	20	32	20	1.061	1.089	1.085	0.936	0.932	0.852	1.134	3.1291e-07	1.168	2.2579e-07	1.273	3.2602e-07	1.189	0.0053439
P26645	Myristoylated alanine-rich C-kinase substrate OS=Mus musculus OX=10090 GN=Marcks	Marcks	29.661	153.8	26.2	6	13	6	0.992	0.998	1.029	0.986	0.906	1.124	1.006	0.70408	1.102	0.0118165	0.915	0.34648	1.001	0.9433
P26883	Peptidyl-prolyl cis-trans isomerase FKBP1A OS=Mus musculus OX=10090 GN=Fkbp1a	Fkbp1a	11.922	118.67	41.7	5	13	5	1.002	0.966	0.962	1.078	1.048	0.96	0.929	0.022924	0.922	0.31464	1.002	0.77696	0.949	0.24382
P27005	Protein S100-A8 OS=Mus musculus OX=10090 GN=S100a8	S100a8	10.294	184.07	66.3	5	25	5	1.074	0.887	1.015	0.762	0.566	1.644	1.409	1.2222e-08	1.567	4.8886e-06	0.617	1.42331e-13	1.001	0.7647
P27048	Small nuclear ribonucleoprotein-associated protein B OS=Mus musculus OX=10090 GN=Snrpb	Snrpb	23.656	75.828	21.6	6	13	6	1.061	1.039	1.018	0.888	0.963	0.976	1.195	2.8229e-06	1.079	0.7769	1.043	0.95684	1.103	0.036238
P27512	Tumor necrosis factor receptor superfamily member 5 OS=Mus musculus OX=10090 GN=Cd40	Cd40	32.093	26.353	17.6	4	6	4	1.156	1.11	1.078	0.842	0.871	0.883	1.373	0.00164001	1.274	0.00065531	1.221	0.0034952	1.288	0.000516
P27546	Microtubule-associated protein 4 OS=Mus musculus OX=10090 GN=Map4	Map4	117.43	323.31	51.7	46	82	46	0.953	0.978	0.978	1.089	1.038	1.012	0.875	1.0755e-10	0.942	4.3413e-05	0.966	0.33314	0.927	0.030861
P27573	Myelin protein P0 OS=Mus musculus OX=10090 GN=Mpz	Mpz	27.621	10.265	15.3	4	5	4	0.976	0.513	0.756	1.498	1.594	0.707	0.652	0.038683	0.322	0.000142696	1.069	0.56178	0.591	0.195779
P27600	Guanine nucleotide-binding protein subunit alpha-12 OS=Mus musculus OX=10090 GN=Gna12	Gna12	44.095	3.2407	6.9	3	4	2
P27601	Guanine nucleotide-binding protein subunit alpha-13 OS=Mus musculus OX=10090 GN=Gna13	Gna13	44.054	80.189	38.2	15	25	14	0.907	0.946	0.919	1.081	1.051	1.156	0.839	1.2267e-06	0.9	0.00053869	0.795	2.9325e-09	0.843	0.0052955
P27612	Phospholipase A-2-activating protein OS=Mus musculus OX=10090 GN=Plaa	Plaa	87.22	137.26	35.4	20	25	20	1.098	1.116	1.119	0.887	0.934	0.914	1.238	9.8143e-05	1.195	3.513e-05	1.224	0.00080428	1.219	0.00025564
P27641	X-ray repair cross-complementing protein 5 OS=Mus musculus OX=10090 GN=Xrcc5	Xrcc5	83.056	33.311	9.6	5	5	5	0.993	0.966	0.983	0.739	0.837	1.561	1.344		1.154		0.63		0.938	0.97588
P27659	60S ribosomal protein L3 OS=Mus musculus OX=10090 GN=Rpl3	Rpl3	46.109	71.78	23.8	10	16	10	1.012	0.582	0.78	0.891	1.189	1.573	1.136	0.0044162	0.489	1.3849e-10	0.496	1.63203e-13	0.65	0.134017
P27661	Histone H2AX OS=Mus musculus OX=10090 GN=H2afx	H2afx	15.142	12.439	27.3	7	19	5	0.919	0.71	1.013	0.929	0.979	1.487	0.989	0.9366	0.725	4.8958e-08	0.681	3.7341e-06	0.778	0.26162
P28028	Serine/threonine-protein kinase B-raf OS=Mus musculus OX=10090 GN=Braf	Braf	88.779	3.2608	5.7	5	6	2	0.982	0.982	0.978	0.996	0.966	1.146	0.986	0.57544	1.017	0.78574	0.853	0.070677	0.947	0.42662
P28033	CCAAT/enhancer-binding protein beta OS=Mus musculus OX=10090 GN=Cebpb	Cebpb	31.445	8.5803	9.8	2	2	2	1.125	1.126	1.013	0.926	0.894	0.937	1.215		1.26		1.081		1.184	0.0113792
P28063	Proteasome subunit beta type-8 OS=Mus musculus OX=10090 GN=Psmb8	Psmb8	30.26	46.163	35.1	7	9	7	1.03	1.111	1.042	0.926	0.959	0.904	1.112	0.00099675	1.158	0.00123912	1.153	0.020825	1.141	0.0105968
P28076	Proteasome subunit beta type-9 OS=Mus musculus OX=10090 GN=Psmb9	Psmb9	23.396	1.8284	4.1	1	2	1	1.056	1.159	1.039	0.966	0.955	0.847	1.093		1.214		1.227		1.176	0.039922
P28078	Class II histocompatibility antigen, M alpha chain OS=Mus musculus OX=10090 GN=H2-DMa	H2-DMa	28.95	2.6142	6.5	2	2	2	1.195	1.249	1.222	0.833	0.932	0.559	1.435	0.0104379	1.34	0.056778	2.186	0.032401	1.577	0.091475
P28271	Cytoplasmic aconitate hydratase OS=Mus musculus OX=10090 GN=Aco1	Aco1	98.124	271.87	40.5	32	41	31	1.076	1.085	1.107	0.935	0.885	0.863	1.151	2.1669e-09	1.226	2.1042e-10	1.283	2.4783e-05	1.218	0.00140348
P28293	Cathepsin G OS=Mus musculus OX=10090 GN=Ctsg	Ctsg	29.095	23.086	20.7	5	5	5	0.872	0.652	0.858	0.833	0.607	2.371	1.047	0.41446	1.074	0.66436	0.362	0.00091842	0.625	0.5171
P28301	Protein-lysine 6-oxidase OS=Mus musculus OX=10090 GN=Lox	Lox	46.7	4.6001	2.7	1	2	1	0.961	0.922	0.956	0.697	0.637	1.928	1.379	0.125379	1.447	0.060895	0.496	0.0195447	0.87	0.99302
P28352	DNA-(apurinic or apyrimidinic site) lyase OS=Mus musculus OX=10090 GN=Apex1	Apex1	35.49	133.15	47.9	11	17	11	1.078	1.019	0.975	0.908	0.984	1.072	1.187	0.0021994	1.036	0.27954	0.91	0.004902	1.036	0.54282
P28474	Alcohol dehydrogenase class-3 OS=Mus musculus OX=10090 GN=Adh5	Adh5	39.547	58.582	35	12	19	10	0.949	0.99	1.006	1.011	0.97	1.092	0.939	0.0050407	1.021	0.61858	0.921	0.090399	0.958	0.34398
P28574	Protein max OS=Mus musculus OX=10090 GN=Max	Max	18.245	13.527	19.4	3	3	3	1.08	0.991	1.022	0.945	0.821	1.178	1.143	0.154604	1.207	0.115397	0.868	0.23862	1.051	0.60888
P28650	Adenylosuccinate synthetase isozyme 1 OS=Mus musculus OX=10090 GN=Adssl1	Adssl1	50.254	158.37	44.4	15	27	13	0.968	0.949	0.97	0.842	1.21	1.201	1.15	0.0144418	0.784	3.8202e-05	0.808	0.00039778	0.887	0.47078
P28651	Carbonic anhydrase-related protein OS=Mus musculus OX=10090 GN=Ca8	Ca8	33.081	44.664	26.5	5	7	5	1.059	1.084	0.995	0.977	0.973	0.911	1.084	0.06408	1.114	0.047883	1.092	0.4926	1.097	0.05406
P28653	Biglycan OS=Mus musculus OX=10090 GN=Bgn	Bgn	41.639	194.74	35.8	10	31	9	0.973	0.93	0.965	0.997	1.065	1.146	0.976	0.22624	0.873	1.6975e-08	0.842	6.0669e-05	0.894	0.060119
P28656	Nucleosome assembly protein 1-like 1 OS=Mus musculus OX=10090 GN=Nap1l1	Nap1l1	45.345	85.043	29.7	8	16	7	1.047	1.015	1.07	1.083	0.937	0.854	0.967	0.40986	1.083	0.7981	1.253	1.6043e-06	1.09	0.27008
P28658	Ataxin-10 OS=Mus musculus OX=10090 GN=Atxn10	Atxn10	53.706	123.61	25.7	11	17	11	1.057	1.015	1.088	0.95	1.076	0.918	1.113	0.089738	0.943	0.95496	1.185	0.030036	1.073	0.23646
P28659	CUGBP Elav-like family member 1 OS=Mus musculus OX=10090 GN=Celf1	Celf1	52.107	48.653	17.7	7	10	5	1.075	1.106	1.043	0.954	0.955	0.834	1.127	0.110302	1.158	0.082563	1.251	0.038104	1.175	0.027358
P28660	Nck-associated protein 1 OS=Mus musculus OX=10090 GN=Nckap1	Nckap1	128.78	99.283	21.8	23	29	22	0.954	0.951	0.952	1.041	1.061	1.088	0.916	0.0109823	0.896	9.8806e-05	0.875	0.0111649	0.896	0.0132976
P28665	Murinoglobulin-1 OS=Mus musculus OX=10090 GN=Mug1	Mug1	165.3	323.31	38.1	45	108	44	0.797	1.237	1.013	1.18	0.921	0.926	0.675	1e-32	1.343	1e-32	1.094	3.9643e-05	1.007	0.98736
P28667	MARCKS-related protein OS=Mus musculus OX=10090 GN=Marcksl1	Marcksl1	20.165	23.336	18.5	3	4	3	1.166	1.017	1.066	0.935	0.901	0.857	1.247	0.00123781	1.129	0.022705	1.244	0.0189823	1.206	0.0169574
P28740	Kinesin-like protein KIF2A OS=Mus musculus OX=10090 GN=Kif2a	Kif2a	79.755	17.374	9.1	7	8	7	1.02	1.039	1.052	0.935	1.007	1.008	1.091	0.048482	1.032	0.97978	1.044	0.45778	1.055	0.11244
P28741	Kinesin-like protein KIF3A OS=Mus musculus OX=10090 GN=Kif3a	Kif3a	80.169	3.7276	1.6	1	1	1	1.051	1.053	1.023	1.017	0.967	0.915	1.033		1.089		1.118		1.079	0.074476
P28776	Indoleamine 2,3-dioxygenase 1 OS=Mus musculus OX=10090 GN=Ido1	Ido1	45.641	5.4191	4.9	2	2	2
P28798	Granulins OS=Mus musculus OX=10090 GN=Grn	Grn	63.458	144.29	18.5	7	15	7	1.165	1.082	1.125	0.884	0.882	0.863	1.318	8.9037e-09	1.227	0.000117713	1.304	4.3788e-06	1.283	0.00039709
P28828	Receptor-type tyrosine-protein phosphatase mu OS=Mus musculus OX=10090 GN=Ptprm	Ptprm	163.65	21.01	6.3	7	7	7	0.83	0.945	0.92	1.204	1.121	1.035	0.689		0.843		0.889		0.802	0.020181
P29268	Connective tissue growth factor OS=Mus musculus OX=10090 GN=Ctgf	Ctgf	37.824	6.8027	8.9	3	3	3	1.009	1.019	1.002	0.827	0.894	1.309	1.22		1.14		0.765		1	0.89676
P29341	Polyadenylate-binding protein 1 OS=Mus musculus OX=10090 GN=Pabpc1	Pabpc1	70.67	190.02	39.3	24	45	24	1.125	1.128	1.123	0.895	0.894	0.835	1.257	1.63058e-12	1.262	6.8292e-10	1.345	1e-32	1.287	0.0081813
P29391	Ferritin light chain 1 OS=Mus musculus OX=10090 GN=Ftl1	Ftl1	20.802	172.69	53	7	14	7	0.96	1.066	1.107	1.001	0.884	1.023	0.959	0.54346	1.206	0.00057958	1.082	0.046478	1.077	0.29654
P29452	Caspase-1 OS=Mus musculus OX=10090 GN=Casp1	Casp1	45.64	15.519	11.7	5	5	5	1.134	1.075	1.024	0.851	0.773	1.176	1.333		1.391		0.871		1.155	0.28806
P29533	Vascular cell adhesion protein 1 OS=Mus musculus OX=10090 GN=Vcam1	Vcam1	81.317	63.29	23	12	14	12	1.115	1.113	1.115	0.859	0.913	0.903	1.298	3.9731e-07	1.219	4.3702e-05	1.235	0.00110113	1.25	0.0069959
P29595	NEDD8 OS=Mus musculus OX=10090 GN=Nedd8	Nedd8	8.9723	20.558	28.4	3	10	3	1.007	0.995	0.985	0.982	0.993	1.036	1.025	0.50966	1.002	0.85026	0.951	0.32206	0.992	0.67998
P29699	Alpha-2-HS-glycoprotein OS=Mus musculus OX=10090 GN=Ahsg	Ahsg	37.325	219.17	34.2	8	29	8	0.93	1.036	0.988	1.092	0.857	1.108	0.852	4.5218e-07	1.209	4.6506e-06	0.892	0.000159947	0.966	0.76468
P29758	Ornithine aminotransferase, mitochondrial OS=Mus musculus OX=10090 GN=Oat	Oat	48.354	301.16	64.7	19	32	19	1.071	1.027	1.054	1.017	0.962	0.858	1.053	0.029717	1.068	0.5435	1.228	2.3004e-06	1.111	0.104944
P29788	Vitronectin OS=Mus musculus OX=10090 GN=Vtn	Vtn	54.848	73.29	27.8	11	14	11	0.875	0.99	0.924	1.042	0.911	1.351	0.84	0.166101	1.087	0.073903	0.684	1.66457e-05	0.844	0.26404
P30275	Creatine kinase U-type, mitochondrial OS=Mus musculus OX=10090 GN=Ckmt1	Ckmt1	47.003	140.08	34.7	10	16	8	1.048	1.178	1.15	0.784	0.941	0.915	1.337	1.3985e-07	1.252	4.4336e-05	1.257	0.0027374	1.279	0.020881
P30285	Cyclin-dependent kinase 4 OS=Mus musculus OX=10090 GN=Cdk4	Cdk4	33.75	12.237	19.8	5	8	4	0.996	0.981	1.022	1.063	1.145	0.822	0.937		0.857		1.243		0.99	0.99554
P30412	Peptidyl-prolyl cis-trans isomerase C OS=Mus musculus OX=10090 GN=Ppic	Ppic	22.794	63.547	42.5	6	9	6	1.052	1.159	1.074	0.912	0.903	0.84	1.154	0.006359	1.283	0.0025991	1.279	0.03966	1.237	0.0056048
P30416	Peptidyl-prolyl cis-trans isomerase FKBP4 OS=Mus musculus OX=10090 GN=Fkbp4	Fkbp4	51.572	161.72	47.6	22	37	22	1.059	1.057	1.048	1.089	1.016	0.724	0.972	0.027558	1.04	0.088757	1.448	1.94622e-13	1.118	0.4196
P30677	Guanine nucleotide-binding protein subunit alpha-14 OS=Mus musculus OX=10090 GN=Gna14	Gna14	41.527	3.4725	14.1	4	6	1
P30681	High mobility group protein B2 OS=Mus musculus OX=10090 GN=Hmgb2	Hmgb2	24.162	70.621	36.7	11	17	9	1.151	0.996	1.108	0.799	0.836	1.11	1.441	6.09512e-14	1.191	0.0002982	0.998	0.29862	1.186	0.183158
P30993	C5a anaphylatoxin chemotactic receptor 1 OS=Mus musculus OX=10090 GN=C5ar1	C5ar1	39.023	6.7138	3.4	1	1	1	0.98	0.86	0.989	0.942	0.813	1.485	1.04		1.058		0.666		0.873	0.6089
P30999	Catenin delta-1 OS=Mus musculus OX=10090 GN=Ctnnd1	Ctnnd1	104.92	323.31	46.8	37	57	37	0.907	0.901	0.912	1.073	1.098	1.138	0.845	5.64881e-13	0.821	3.29325e-12	0.801	2.6429e-10	0.822	0.00036054
P31001	Desmin OS=Mus musculus OX=10090 GN=Des	Des	53.497	323.31	73.8	38	87	33	0.975	1.101	1.025	0.948	1.118	0.811	1.028	0.45006	0.985	0.042616	1.264	2.07134e-12	1.078	0.45318
P31230	Aminoacyl tRNA synthase complex-interacting multifunctional protein 1 OS=Mus musculus OX=10090 GN=Aimp1	Aimp1	33.997	147.09	60	12	21	12	1.084	1.01	1.067	0.989	0.906	0.912	1.096	0.020697	1.115	0.28432	1.17	0.24402	1.126	0.028182
P31266	Recombining binding protein suppressor of hairless OS=Mus musculus OX=10090 GN=Rbpj	Rbpj	58.537	1.2795	3.4	2	2	2	1.06	1.039	1.131	0.833	1.076	0.893	1.273	0.051956	0.966	0.97444	1.267	0.186116	1.153	0.141356
P31324	cAMP-dependent protein kinase type II-beta regulatory subunit OS=Mus musculus OX=10090 GN=Prkar2b	Prkar2b	46.167	130.96	36.8	11	18	9	0.922	0.909	0.931	1.149	1.07	1.069	0.802	3.5615e-07	0.85	0.003041	0.871	0.0106206	0.84	0.0022163
P31532	Serum amyloid A-4 protein OS=Mus musculus OX=10090 GN=Saa4	Saa4	15.088	52.128	15.4	2	4	2	0.809	0.857	0.835	0.97	0.812	1.812	0.834	0.089922	1.055	0.064861	0.461	2.0887e-05	0.696	0.3429
P31695	Neurogenic locus notch homolog protein 4 OS=Mus musculus OX=10090 GN=Notch4	Notch4	206.69	3.276	0.9	1	1	1
P31725	Protein S100-A9 OS=Mus musculus OX=10090 GN=S100a9	S100a9	13.049	80.181	52.2	8	52	8	1.134	0.844	0.936	0.734	0.506	1.801	1.545	1e-32	1.668	4.10072e-12	0.52	1e-32	0.958	0.81356
P31750	RAC-alpha serine/threonine-protein kinase OS=Mus musculus OX=10090 GN=Akt1	Akt1	55.707	46.364	22.7	10	12	6	1.067	1.031	1.044	0.923	0.967	0.962	1.156	0.00192365	1.066	0.2632	1.085	0.26976	1.102	0.0055421
P31786	Acyl-CoA-binding protein OS=Mus musculus OX=10090 GN=Dbi	Dbi	10	73.271	67.8	5	17	5	1.02	0.938	1.043	1.074	0.965	0.898	0.95	0.0096437	0.972	0.153741	1.161	0.058655	1.022	0.72348
P31809	Carcinoembryonic antigen-related cell adhesion molecule 1 OS=Mus musculus OX=10090 GN=Ceacam1	Ceacam1	57.015	45.049	8.1	3	3	3	1.036	0.906	0.984	1.011	0.981	1.159	1.025	0.7474	0.924	0.145438	0.849	0.36578	0.929	0.3212
P31938	Dual specificity mitogen-activated protein kinase kinase 1 OS=Mus musculus OX=10090 GN=Map2k1	Map2k1	43.474	61.579	28.2	9	17	4	1.042	1.031	1.023	0.968	0.952	0.887	1.076	0.138124	1.083	0.28292	1.153	0.26908	1.103	0.022499
P32020	Non-specific lipid-transfer protein OS=Mus musculus OX=10090 GN=Scp2	Scp2	59.125	165.07	21.2	15	36	15	1.062	1.152	1.148	0.895	0.866	0.896	1.187	3.5551e-11	1.33	1e-32	1.281	3.4001e-10	1.265	0.00123699
P32037	Solute carrier family 2, facilitated glucose transporter member 3 OS=Mus musculus OX=10090 GN=Slc2a3	Slc2a3	53.478	29.76	11.2	4	4	4	1.063	1.101	1.108	0.827	0.76	1.18	1.285	0.038559	1.449	0.0144444	0.939	0.448	1.183	0.30278
P32067	Lupus La protein homolog OS=Mus musculus OX=10090 GN=Ssb	Ssb	47.756	121.31	45.3	19	29	19	1	0.818	0.95	0.885	1.059	1.318	1.13	5.665e-08	0.772	1.2186e-09	0.721	1.7253e-08	0.849	0.30034
P32233	Developmentally-regulated GTP-binding protein 1 OS=Mus musculus OX=10090 GN=Drg1	Drg1	40.512	27.478	24	6	7	6	1.055	1.057	1.023	0.966	1.023	0.904	1.092	0.45082	1.033	0.42254	1.132	0.12134	1.084	0.094037
P32261	Antithrombin-III OS=Mus musculus OX=10090 GN=Serpinc1	Serpinc1	52.003	229.9	47.5	22	36	22	0.948	1.006	0.939	1.139	1.03	0.948	0.832	1.282e-11	0.977	0.87848	0.991	0.92954	0.928	0.2759
P32507	Nectin-2 OS=Mus musculus OX=10090 GN=Nectin2	Nectin2	57.317	36.12	10.8	4	4	4	1.049	0.995	1.037	1.072	0.936	0.935	0.979	0.50732	1.063	0.39142	1.109	0.187498	1.047	0.37832
P32848	Parvalbumin alpha OS=Mus musculus OX=10090 GN=Pvalb	Pvalb	11.93	23.806	46.4	4	5	4	0.763	0.542	0.674	0.431	3.334	0.391	1.77	0.023735	0.163	0.000195519	1.724	0.0356	0.476	0.77208
P32883	GTPase KRas OS=Mus musculus OX=10090 GN=Kras	Kras	21.656	20.949	51.3	7	11	4	0.845	0.93	0.916	1.112	1.034	1.252	0.76	0.0041755	0.899	0.0108224	0.732	0.0047764	0.792	0.021659
P32921	Tryptophan--tRNA ligase, cytoplasmic OS=Mus musculus OX=10090 GN=Wars	Wars	54.357	277.41	64.4	27	50	27	0.888	0.9	0.91	1.087	1.111	1.199	0.817	1e-32	0.81	1e-32	0.759	5.55112e-16	0.794	0.00168025
P33174	Chromosome-associated kinesin KIF4 OS=Mus musculus OX=10090 GN=Kif4	Kif4	139.52	2.7187	0.9	1	1	1
P33215	Protein NEDD1 OS=Mus musculus OX=10090 GN=Nedd1	Nedd1	71.292	19.176	7.3	4	4	4	1.064	1.017	1.043	0.931	0.952	1.028	1.143		1.068		1.015		1.073	0.094805
P33434	72 kDa type IV collagenase OS=Mus musculus OX=10090 GN=Mmp2	Mmp2	74.102	20.768	8.2	4	4	4	1.06	1.104	1.105	0.978	1.103	0.668	1.084	0.07944	1.001	0.78588	1.654	0.00033701	1.189	0.32776
P33610	DNA primase large subunit OS=Mus musculus OX=10090 GN=Prim2	Prim2	58.408	4.3829	2.2	1	1	1
P33611	DNA polymerase alpha subunit B OS=Mus musculus OX=10090 GN=Pola2	Pola2	66.213	3.0901	4.2	2	2	2
P33622	Apolipoprotein C-III OS=Mus musculus OX=10090 GN=Apoc3	Apoc3	10.982	70.186	50.5	4	6	4	0.816	1.066	0.956	1.248	1.088	0.899	0.654	9.5336e-07	0.98	0.29562	1.063	0.12824	0.877	0.35608
P34022	Ran-specific GTPase-activating protein OS=Mus musculus OX=10090 GN=Ranbp1	Ranbp1	23.596	141.6	44.3	8	13	8	1.058	1.128	1.1	0.983	0.873	0.89	1.076	0.00074284	1.292	7.7763e-09	1.236	3.4459e-06	1.197	0.0118777
P34152	Focal adhesion kinase 1 OS=Mus musculus OX=10090 GN=Ptk2	Ptk2	123.54	48.287	16.1	17	23	16	0.978	0.96	0.946	0.994	1.079	1.1	0.984	0.52812	0.89	0.00117839	0.86	0.004918	0.909	0.043683
P34884	Macrophage migration inhibitory factor OS=Mus musculus OX=10090 GN=Mif	Mif	12.504	62.579	32.2	3	8	3	1.049	0.881	1.015	1.026	1.04	0.94	1.022	0.26632	0.847	0.00091569	1.08	0.84806	0.98	0.7378
P34914	Bifunctional epoxide hydrolase 2 OS=Mus musculus OX=10090 GN=Ephx2	Ephx2	62.515	19.473	17.5	6	6	6	0.987	0.856	0.927	1.171	1.142	0.955	0.843	0.43068	0.75	0.00056092	0.971	0.76334	0.848	0.099461
P34928	Apolipoprotein C-I OS=Mus musculus OX=10090 GN=Apoc1	Apoc1	9.6963	9.2527	38.6	5	10	5	0.801	1.113	0.919	1.369	1.037	0.723	0.585	3.9249e-10	1.073	0.087864	1.271	0.00140166	0.905	0.73622
P35123	Ubiquitin carboxyl-terminal hydrolase 4 OS=Mus musculus OX=10090 GN=Usp4	Usp4	108.34	93.957	25.5	19	20	19	1.048	1.103	1.092	0.96	0.912	0.867	1.092	0.0027566	1.209	0.007582	1.26	0.00041525	1.184	0.0070404
P35175	Stefin-1 OS=Mus musculus OX=10090 GN=Stfa1	Stfa1	11.006	5.2366	20.6	2	2	2	0.463	0.372	0.464	0.406	0.351	4.258	1.14	0.168877	1.06	0.76662	0.109	0.0022632	0.259	0.49288
P35235	Tyrosine-protein phosphatase non-receptor type 11 OS=Mus musculus OX=10090 GN=Ptpn11	Ptpn11	68.46	101.84	32.7	15	17	15	0.964	0.974	1.01	1.012	1.006	1.069	0.953	0.037177	0.968	0.3131	0.945	0.025779	0.955	0.127796
P35276	Ras-related protein Rab-3D OS=Mus musculus OX=10090 GN=Rab3d	Rab3d	24.416	22.039	19.6	4	5	3	1.124	1.12	1.135	0.867	0.916	0.898	1.296	0.00184417	1.223	0.0053215	1.264	0.070261	1.26	0.000155741
P35278	Ras-related protein Rab-5C OS=Mus musculus OX=10090 GN=Rab5c	Rab5c	23.412	176.1	60.6	9	19	7	1.032	1.055	1.012	0.999	0.957	0.976	1.033	0.176224	1.102	0.001785	1.037	0.2801	1.057	0.0327
P35279	Ras-related protein Rab-6A OS=Mus musculus OX=10090 GN=Rab6a	Rab6a	23.59	96.009	48.1	9	22	5	1.008	1.014	1.021	0.992	1.054	0.914	1.016	0.3452	0.962	0.71358	1.117	0.081661	1.028	0.5525
P35282	Ras-related protein Rab-21 OS=Mus musculus OX=10090 GN=Rab21	Rab21	24.106	52.469	30.2	5	8	5	1.097	1.03	1.086	0.964	0.918	0.944	1.138	0.0063594	1.122	0.030976	1.15	0.00091615	1.137	0.0060432
P35283	Ras-related protein Rab-12 OS=Mus musculus OX=10090 GN=Rab12	Rab12	27.328	47.23	31.7	10	11	10	0.883	0.877	0.919	1.127	1.103	1.162	0.783	4.8103e-07	0.795	9.0184e-08	0.791	1.8351e-06	0.79	0.000359
P35285	Ras-related protein Rab-22A OS=Mus musculus OX=10090 GN=Rab22a	Rab22a	21.802	5.329	23.2	4	4	2
P35288	Ras-related protein Rab-23 OS=Mus musculus OX=10090 GN=Rab23	Rab23	26.678	50.932	23.2	4	4	4	0.904	0.878	0.921	1.068	1.063	1.229	0.846	0.078918	0.826	0.08732	0.749	0.034757	0.804	0.0122153
P35290	Ras-related protein Rab-24 OS=Mus musculus OX=10090 GN=Rab24	Rab24	23.144	10.752	19.2	5	5	5	1.026	1.081	1.011	1.029	0.978	0.902	0.997		1.105		1.121		1.072	0.179957
P35293	Ras-related protein Rab-18 OS=Mus musculus OX=10090 GN=Rab18	Rab18	23.035	101.36	67	12	20	12	1.087	1.078	1.079	0.999	0.935	0.838	1.088	0.00059876	1.153	0.0091439	1.288	3.32068e-13	1.17	0.08944
P35330	Intercellular adhesion molecule 2 OS=Mus musculus OX=10090 GN=Icam2	Icam2	31.39	44.763	30.3	7	13	7	0.907	0.909	0.912	1.162	1.11	1.012	0.781	2.5607e-07	0.819	3.8888e-06	0.901	0.00031688	0.831	0.045636
P35385	Heat shock protein beta-7 OS=Mus musculus OX=10090 GN=Hspb7	Hspb7	18.634	1.5823	4.7	1	1	1
P35441	Thrombospondin-1 OS=Mus musculus OX=10090 GN=Thbs1	Thbs1	129.65	323.31	40	38	54	38	0.908	0.941	0.918	1.064	0.995	1.25	0.853	1.99885e-12	0.946	0.00053554	0.734	1.62448e-12	0.836	0.125937
P35456	Urokinase plasminogen activator surface receptor OS=Mus musculus OX=10090 GN=Plaur	Plaur	35.428	36.339	13.8	4	7	4	1.148	1.175	1.089	0.785	0.694	1.083	1.462	6.0816e-05	1.693	0.00037566	1.006	0.189622	1.332	0.086702
P35459	Lymphocyte antigen 6D OS=Mus musculus OX=10090 GN=Ly6d	Ly6d	13.395	3.1845	18.9	2	2	2	1.464	1.006	0.973	0.579	1.386	0.589	2.528		0.726		1.652		1.348	0.30766
P35461	Lymphocyte antigen 6G (Fragment) OS=Mus musculus OX=10090 GN=Ly6g	Ly6g	11.797	1.2671	22.5	1	1	1	1.011	0.99	0.899	1.086	1.043	1.01	0.931		0.949		0.89		0.924	0.128022
P35486	Pyruvate dehydrogenase E1 component subunit alpha, somatic form, mitochondrial OS=Mus musculus OX=10090 GN=Pdha1	Pdha1	43.231	168	49.7	16	29	16	0.94	0.909	0.926	1.109	1.141	0.994	0.848	2.1673e-06	0.797	2.44471e-13	0.932	0.023498	0.855	0.023145
P35505	Fumarylacetoacetase OS=Mus musculus OX=10090 GN=Fah	Fah	46.175	71.251	29.4	9	11	9	0.941	0.983	0.929	1.04	1.094	1.084	0.905	0.0052387	0.899	0.0045846	0.857	0.000119523	0.887	0.0064807
P35550	rRNA 2'-O-methyltransferase fibrillarin OS=Mus musculus OX=10090 GN=Fbl	Fbl	34.306	92.187	30.6	9	13	8	1.089	0.896	1.05	0.844	1.021	1.179	1.29	2.4395e-09	0.878	0.0074048	0.891	0.093017	0.997	0.98158
P35585	AP-1 complex subunit mu-1 OS=Mus musculus OX=10090 GN=Ap1m1	Ap1m1	48.542	22.23	17	6	9	6	1.057	0.965	1.061	0.926	1.048	0.963	1.141	0.00034111	0.921	0.0087231	1.102	0.017678	1.05	0.36502
P35689	DNA repair protein complementing XP-G cells homolog OS=Mus musculus OX=10090 GN=Ercc5	Ercc5	130.71	2.1484	1	1	1	1
P35700	Peroxiredoxin-1 OS=Mus musculus OX=10090 GN=Prdx1	Prdx1	22.176	60.132	59.8	12	36	11	1.051	1.049	1.047	1.007	0.964	0.927	1.044	0.042317	1.088	0.004478	1.129	2.285e-05	1.086	0.074035
P35737	Class II histocompatibility antigen, M beta 1 chain OS=Mus musculus OX=10090 GN=H2-DMb1	H2-DMb1	28.899	7.1804	13.8	3	3	3
P35762	CD81 antigen OS=Mus musculus OX=10090 GN=Cd81	Cd81	25.814	52.872	17.8	2	6	2	0.963	0.932	0.912	1.1	1.097	1.087	0.875	0.00087929	0.85	0.0076403	0.839	0.0151986	0.855	0.00063719
P35831	Tyrosine-protein phosphatase non-receptor type 12 OS=Mus musculus OX=10090 GN=Ptpn12	Ptpn12	86.525	51.9	23.2	16	20	16	1.037	0.984	1.016	0.956	1.027	1.035	1.085	0.074296	0.958	0.9208	0.982	0.075084	1.006	0.83218
P35918	Vascular endothelial growth factor receptor 2 OS=Mus musculus OX=10090 GN=Kdr	Kdr	152.52	2.1603	0.7	1	1	1
P35922	Synaptic functional regulator FMR1 OS=Mus musculus OX=10090 GN=Fmr1	Fmr1	68.988	124.46	19.2	9	10	6	0.954	0.947	0.98	1.053	1.003	1.102	0.906	0.0597	0.944	0.139777	0.889	0.23934	0.912	0.035098
P35969	Vascular endothelial growth factor receptor 1 OS=Mus musculus OX=10090 GN=Flt1	Flt1	149.87	18.907	2.9	5	5	5	0.953	0.833	0.889	0.975	1.002	1.424	0.977	0.45014	0.831	0.050041	0.624	0.0061988	0.787	0.151919
P35980	60S ribosomal protein L18 OS=Mus musculus OX=10090 GN=Rpl18	Rpl18	21.644	39.51	19.7	3	6	3	1.031	0.483	0.824	0.841	1.313	1.55	1.226	0.0016439	0.368	0.0007194	0.532	2.8658e-06	0.631	0.175623
P36371	Antigen peptide transporter 2 OS=Mus musculus OX=10090 GN=Tap2	Tap2	77.444	225.73	29.1	16	23	16	1.089	1.012	1.032	0.94	1.037	0.893	1.159	1.7528e-07	0.976	0.2439	1.156	5.2662e-08	1.092	0.143241
P36536	GTP-binding protein SAR1a OS=Mus musculus OX=10090 GN=Sar1a	Sar1a	22.371	26.203	33.8	5	9	4	1.143	1.143	1.079	0.92	0.929	0.84	1.242	0.0075048	1.23	0.048779	1.285	0.027657	1.251	0.0038417
P36552	Oxygen-dependent coproporphyrinogen-III oxidase, mitochondrial OS=Mus musculus OX=10090 GN=Cpox	Cpox	49.714	45.675	19.4	7	7	7	1.146	1.024	1.096	0.987	0.907	0.833	1.161	0.022055	1.129	0.101936	1.316	0.0050025	1.198	0.036759
P36916	Guanine nucleotide-binding protein-like 1 OS=Mus musculus OX=10090 GN=Gnl1	Gnl1	68.77	3.3256	3.8	3	3	3	0.982	1.032	0.958	0.993	1	1.08	0.989	0.94396	1.032	0.49542	0.887	0.022621	0.967	0.39292
P36993	Protein phosphatase 1B OS=Mus musculus OX=10090 GN=Ppm1b	Ppm1b	42.795	73.377	22.3	8	10	7	0.965	1.039	0.997	1.04	1.004	1.034	0.928	0.22056	1.035	0.58836	0.964	0.75038	0.975	0.34498
P37040	NADPH--cytochrome P450 reductase OS=Mus musculus OX=10090 GN=Por	Por	77.043	237.56	41.9	25	58	25	0.918	0.954	0.937	1.069	1.055	1.067	0.859	1.4344e-09	0.904	3.3833e-08	0.878	1.1267e-08	0.88	0.00042083
P37804	Transgelin OS=Mus musculus OX=10090 GN=Tagln	Tagln	22.576	113.03	68.7	16	33	15	0.964	1.102	1.033	1.025	1.065	0.901	0.94	0.0376	1.035	0.96522	1.147	0.00077901	1.036	0.59698
P37889	Fibulin-2 OS=Mus musculus OX=10090 GN=Fbln2	Fbln2	131.83	3.1899	0.8	1	1	1	0.897	0.854	0.826	1.075	0.928	1.499	0.834		0.92		0.551		0.736	0.117037
P38060	Hydroxymethylglutaryl-CoA lyase, mitochondrial OS=Mus musculus OX=10090 GN=Hmgcl	Hmgcl	34.238	130.21	35.1	9	11	9	1.064	0.956	0.984	0.991	0.975	1.082	1.074	0.129664	0.981	0.3868	0.909	0.39002	0.986	0.76556
P38647	Stress-70 protein, mitochondrial OS=Mus musculus OX=10090 GN=Hspa9	Hspa9	73.46	323.31	54.5	38	75	37	1.064	1.04	1.055	1.052	0.982	0.826	1.011	0.39508	1.059	1.84249e-05	1.277	1.62448e-12	1.105	0.28506
P39039	Mannose-binding protein A OS=Mus musculus OX=10090 GN=Mbl1	Mbl1	25.396	2.3749	3.8	1	1	1	1.074	1.203	1.104	0.943	0.81	0.883	1.139		1.485		1.25		1.283	0.0109816
P39053	Dynamin-1 OS=Mus musculus OX=10090 GN=Dnm1	Dnm1	97.802	3.2987	9.2	8	9	2	0.975	0.897	0.976	0.991	1.106	1.107	0.984		0.811		0.882		0.889	0.064084
P39054	Dynamin-2 OS=Mus musculus OX=10090 GN=Dnm2	Dnm2	98.144	323.31	36.2	29	46	20	1.015	1.027	1.003	0.986	0.988	1.002	1.029	0.27658	1.039	0.9151	1.001	0.86968	1.023	0.054397
P39061	Collagen alpha-1(XVIII) chain OS=Mus musculus OX=10090 GN=Col18a1	Col18a1	182.17	94.524	7.2	11	14	11	0.852	0.861	0.849	1.118	0.957	1.367	0.762	0.00132447	0.9	0.073998	0.621	9.6372e-05	0.744	0.110376
P39428	TNF receptor-associated factor 1 OS=Mus musculus OX=10090 GN=Traf1	Traf1	45.464	3.882	4.2	1	1	1
P39429	TNF receptor-associated factor 2 OS=Mus musculus OX=10090 GN=Traf2	Traf2	56.026	5.6852	6.2	3	3	3
P39688	Tyrosine-protein kinase Fyn OS=Mus musculus OX=10090 GN=Fyn	Fyn	60.674	17.966	16.8	8	10	4	1.016	0.997	1.003	1.011	1.015	0.995	1.005	0.61642	0.982	0.75608	1.008	0.86588	0.998	0.85114
P39749	Flap endonuclease 1 OS=Mus musculus OX=10090 GN=Fen1	Fen1	42.314	13.501	15.3	6	6	6	1.215	1.145	1.094	0.757	0.805	1.063	1.605	0.0027026	1.422	0.0133438	1.029	0.28364	1.316	0.058922
P40124	Adenylyl cyclase-associated protein 1 OS=Mus musculus OX=10090 GN=Cap1	Cap1	51.564	323.31	62.4	28	73	27	1.091	1.089	1.134	0.939	0.889	0.869	1.162	3.33067e-16	1.225	1.11022e-16	1.305	1e-32	1.229	0.00146434
P40142	Transketolase OS=Mus musculus OX=10090 GN=Tkt	Tkt	67.63	323.31	62.1	32	85	32	1.153	1.084	1.142	0.913	0.845	0.881	1.263	1e-32	1.283	1e-32	1.296	1e-32	1.28	0.0011008
P40237	CD82 antigen OS=Mus musculus OX=10090 GN=Cd82	Cd82	29.628	21.187	16.2	4	6	4	0.888	0.824	0.939	1.205	0.982	1.219	0.737		0.839		0.77		0.778	0.036245
P40240	CD9 antigen OS=Mus musculus OX=10090 GN=Cd9	Cd9	25.258	29.277	19.5	4	11	4	0.963	0.989	0.998	1.011	0.97	1.121	0.953	0.090223	1.02	0.5483	0.89	0.31316	0.951	0.33552
P40336	Vacuolar protein sorting-associated protein 26A OS=Mus musculus OX=10090 GN=Vps26a	Vps26a	38.113	89.767	30.6	10	14	9	1.052	1.055	1.072	0.93	0.919	1.006	1.131	0.0023649	1.148	2.064e-05	1.066	0.0077202	1.113	0.020179
P40630	Transcription factor A, mitochondrial OS=Mus musculus OX=10090 GN=Tfam	Tfam	27.987	7.8744	19.8	6	6	6	0.956	0.874	0.938	1.023	1.07	1.163	0.935	0.0344	0.817	0.000115786	0.807	0.0062042	0.85	0.025302
P40694	DNA-binding protein SMUBP-2 OS=Mus musculus OX=10090 GN=Ighmbp2	Ighmbp2	109.46	2.3477	1.1	1	1	1
P41105	60S ribosomal protein L28 OS=Mus musculus OX=10090 GN=Rpl28	Rpl28	15.733	24.295	22.6	4	7	4	0.957	0.597	0.769	0.892	1.201	1.718	1.073	0.09432	0.497	0.0190023	0.448	0.002084	0.61	0.110256
P41216	Long-chain-fatty-acid--CoA ligase 1 OS=Mus musculus OX=10090 GN=Acsl1	Acsl1	77.951	241.21	39.6	24	36	22	0.922	0.828	0.879	1.299	1.176	0.932	0.71	1e-32	0.704	1e-32	0.943	0.131718	0.772	0.071965
P41241	Tyrosine-protein kinase CSK OS=Mus musculus OX=10090 GN=Csk	Csk	50.716	80.657	25.6	10	16	10	1.117	1.093	1.113	0.916	0.937	0.854	1.219	3.5852e-06	1.166	0.0044241	1.303	0.00031765	1.228	0.0020041
P41245	Matrix metalloproteinase-9 OS=Mus musculus OX=10090 GN=Mmp9	Mmp9	80.534	70.483	20.5	12	13	12	0.864	0.737	0.822	0.908	0.756	2.035	0.952	0.72616	0.975	0.98206	0.404	1.4326e-09	0.655	0.3991
P41317	Mannose-binding protein C OS=Mus musculus OX=10090 GN=Mbl2	Mbl2	25.957	32.687	20.5	4	6	4	0.963	1.002	0.967	1.242	1.112	0.694	0.775	3.6662e-05	0.901	0.0110182	1.393	0.042961	0.962	0.96464
P41971	ETS domain-containing protein Elk-3 OS=Mus musculus OX=10090 GN=Elk3	Elk3	44.413	1.9788	2.2	1	1	1
P42125	Enoyl-CoA delta isomerase 1, mitochondrial OS=Mus musculus OX=10090 GN=Eci1	Eci1	32.25	108.16	34.3	10	21	10	0.877	0.89	0.878	1.178	1.147	1.053	0.744	8.8453e-08	0.776	1.938e-06	0.834	0.0124761	0.783	0.0191205
P42128	Forkhead box protein K1 OS=Mus musculus OX=10090 GN=Foxk1	Foxk1	74.919	15.527	4.7	3	3	3	1.04	1.021	1.063	0.916	1.004	0.992	1.135	0.0042172	1.017	0.82408	1.072	0.20412	1.073	0.084302
P42208	Septin-2 OS=Mus musculus OX=10090 GN=Sept2	Sept2	41.525	323.31	54.6	15	31	15	0.981	0.984	0.955	1.017	1.001	1.121	0.965	0.25304	0.983	0.58982	0.852	1.1665e-07	0.93	0.124198
P42209	Septin-1 OS=Mus musculus OX=10090 GN=Sept1	Sept1	42.019	31.736	18	5	7	3	1.044	1.12	1.004	0.87	0.967	1.034	1.2		1.158		0.971		1.103	0.168855
P42225	Signal transducer and activator of transcription 1 OS=Mus musculus OX=10090 GN=Stat1	Stat1	87.196	283.55	40.6	25	49	25	1.104	1.03	1.083	0.947	1.08	0.793	1.166	6.3447e-09	0.954	0.023524	1.366	4.7086e-10	1.141	0.2042
P42227	Signal transducer and activator of transcription 3 OS=Mus musculus OX=10090 GN=Stat3	Stat3	88.053	228.14	37.5	22	32	22	1.053	1.019	1.042	0.932	1.007	0.999	1.13	1.72962e-05	1.012	0.50754	1.043	0.83456	1.06	0.090442
P42232	Signal transducer and activator of transcription 5B OS=Mus musculus OX=10090 GN=Stat5b	Stat5b	90.001	105.22	18.1	13	15	3	0.927	0.939	0.975	1.105	1.055	1.088	0.839	0.0115234	0.89	0.2101	0.896	0.170725	0.875	0.0027627
P42337	Phosphatidylinositol 4,5-bisphosphate 3-kinase catalytic subunit alpha isoform OS=Mus musculus OX=10090 GN=Pik3ca	Pik3ca	124.41	5.5302	3.3	4	4	4	0.956	1.038	0.861	1.037	1.035	1.126	0.922	0.04216	1.003	0.95336	0.765	0.0154751	0.893	0.130121
P42567	Epidermal growth factor receptor substrate 15 OS=Mus musculus OX=10090 GN=Eps15	Eps15	98.47	185.72	36.9	23	28	23	0.963	0.956	0.972	1.099	1.038	1.033	0.876	3.5075e-05	0.921	0.0038402	0.941	0.121418	0.912	0.0109561
P42582	Homeobox protein Nkx-2.5 OS=Mus musculus OX=10090 GN=Nkx2-5	Nkx2-5	34.162	9.464	4.1	1	1	1
P42669	Transcriptional activator protein Pur-alpha OS=Mus musculus OX=10090 GN=Pura	Pura	34.883	200.75	50.2	11	24	11	0.906	0.922	0.936	1.136	1.051	1.069	0.798	5.22915e-14	0.877	2.0615e-09	0.876	1.21148e-12	0.849	0.0030167
P42703	Leukemia inhibitory factor receptor OS=Mus musculus OX=10090 GN=Lifr	Lifr	122.57	24.071	9.3	8	10	8	0.832	1.163	0.969	1.246	1.189	0.689	0.668	0.00196386	0.978	0.48666	1.406	0.03534	0.949	0.90084
P42859	Huntingtin OS=Mus musculus OX=10090 GN=Htt	Htt	344.69	30.276	5.4	14	17	14	1.051	1.107	1.161	0.882	0.882	0.935	1.192	0.0027596	1.255	0.00071902	1.242	0.0110195	1.23	0.0040176
P42932	T-complex protein 1 subunit theta OS=Mus musculus OX=10090 GN=Cct8	Cct8	59.555	318.23	68.1	35	67	35	1.089	1.12	1.084	0.947	0.932	0.838	1.15	1.39921e-12	1.202	1e-32	1.294	1.62448e-12	1.212	0.0081832
P43023	Cytochrome c oxidase subunit 6A2, mitochondrial OS=Mus musculus OX=10090 GN=Cox6a2	Cox6a2	10.749	5.6326	12.4	1	2	1	0.96	0.946	0.931	0.897	1.232	1.096	1.07		0.768		0.849		0.88	0.32688
P43024	Cytochrome c oxidase subunit 6A1, mitochondrial OS=Mus musculus OX=10090 GN=Cox6a1	Cox6a1	12.352	73.489	40.5	2	9	2	1.1	1.102	1.063	0.925	0.93	0.896	1.189	0.0034009	1.185	0.00081768	1.186	0.0028385	1.187	0.0004833
P43025	Tetranectin OS=Mus musculus OX=10090 GN=Clec3b	Clec3b	22.257	20.661	17.3	3	6	3	0.943	1	1.03	1.207	1.211	0.594	0.781	0.0035226	0.826	0.096903	1.734	0.0086027	0.987	0.88974
P43135	COUP transcription factor 2 OS=Mus musculus OX=10090 GN=Nr2f2	Nr2f2	45.571	9.3236	8.2	4	4	4	0.968	0.882	0.921	0.957	1.011	1.283	1.011	0.93574	0.872	0.028561	0.718	0.0022986	0.852	0.180401
P43247	DNA mismatch repair protein Msh2 OS=Mus musculus OX=10090 GN=Msh2	Msh2	104.15	13.786	7.1	6	7	6	1.314	0.898	0.996	0.908	0.937	0.955	1.447	0.150217	0.958	0.78284	1.043	0.59564	1.146	0.39526
P43274	Histone H1.4 OS=Mus musculus OX=10090 GN=Hist1h1e	Hist1h1e	21.977	37.574	38.8	12	30	3	0.624	0.462	0.539	0.841	0.816	2.951	0.742	0.0060638	0.566	0.0071801	0.183	9.7204e-08	0.353	0.118878
P43275	Histone H1.1 OS=Mus musculus OX=10090 GN=Hist1h1a	Hist1h1a	21.785	8.549	16.9	4	8	2	0.869	0.412	0.649	0.592	0.779	2.889	1.468	0.0085803	0.529	0.0070238	0.225	0.00047807	0.453	0.33784
P43276	Histone H1.5 OS=Mus musculus OX=10090 GN=Hist1h1b	Hist1h1b	22.576	54.102	37.7	12	24	7	0.842	0.516	0.73	0.734	0.8	2.515	1.147	0.29178	0.645	0.031516	0.29	1.086e-06	0.516	0.29188
P43277	Histone H1.3 OS=Mus musculus OX=10090 GN=Hist1h1d	Hist1h1d	22.099	48.125	42.5	14	33	1
P43406	Integrin alpha-V OS=Mus musculus OX=10090 GN=Itgav	Itgav	115.36	76.441	17	17	20	17	0.959	0.954	0.989	1.016	1.071	1.065	0.944	0.028618	0.891	0.00144131	0.929	0.023485	0.921	0.0149177
P43883	Perilipin-2 OS=Mus musculus OX=10090 GN=Plin2	Plin2	46.646	27.613	19.5	6	7	6	1.058	1.056	1.026	0.842	1.103	0.838	1.257	0.5677	0.957	0.55678	1.224	0.037118	1.128	0.2932
P45376	Aldose reductase OS=Mus musculus OX=10090 GN=Akr1b1	Akr1b1	35.732	169.43	55.1	17	36	17	0.992	0.975	0.985	1.073	1.021	0.996	0.925	1.5086e-08	0.955	3.5337e-06	0.989	0.08582	0.955	0.114298
P45377	Aldose reductase-related protein 2 OS=Mus musculus OX=10090 GN=Akr1b8	Akr1b8	36.12	67.708	39.9	11	17	8	1.111	1.089	1.113	0.921	0.893	0.956	1.206	5.677e-05	1.219	0.028461	1.164	0.59168	1.196	0.00101745
P45952	Medium-chain specific acyl-CoA dehydrogenase, mitochondrial OS=Mus musculus OX=10090 GN=Acadm	Acadm	46.481	95.302	38.2	14	23	14	0.9	0.884	0.895	1.224	1.132	1.006	0.735	1e-32	0.781	4.987e-11	0.89	3.7511e-05	0.797	0.059604
P46061	Ran GTPase-activating protein 1 OS=Mus musculus OX=10090 GN=Rangap1	Rangap1	63.53	134.93	32.8	17	20	17	1.135	1.101	1.128	0.871	0.883	0.887	1.303	1.9209e-08	1.247	5.6488e-08	1.272	2.0663e-06	1.274	2.1646e-05
P46062	Signal-induced proliferation-associated protein 1 OS=Mus musculus OX=10090 GN=Sipa1	Sipa1	112.06	88.082	20.7	14	17	14	0.997	0.985	0.96	1.052	1.002	1.066	0.948	0.004018	0.983	0.31436	0.901	0.0147773	0.943	0.055557
P46412	Glutathione peroxidase 3 OS=Mus musculus OX=10090 GN=Gpx3	Gpx3	25.424	70.326	37.2	8	18	8	0.868	0.869	0.925	1.102	1.07	1.267	0.788	4.1242e-10	0.812	1.8834e-08	0.73	1.4124e-09	0.774	0.0106842
P46414	Cyclin-dependent kinase inhibitor 1B OS=Mus musculus OX=10090 GN=Cdkn1b	Cdkn1b	22.193	92.462	66.5	9	14	9	0.903	0.902	0.933	1.077	1.041	1.246	0.838	0.0044978	0.866	0.0037998	0.749	0.000178428	0.814	0.022581
P46460	Vesicle-fusing ATPase OS=Mus musculus OX=10090 GN=Nsf	Nsf	82.613	181.96	33.9	27	48	27	1.051	1.061	1.053	0.968	0.959	0.948	1.086	2.0069e-05	1.106	2.1239e-06	1.111	0.000245	1.101	0.000138357
P46467	Vacuolar protein sorting-associated protein 4B OS=Mus musculus OX=10090 GN=Vps4b	Vps4b	49.419	71.881	28.2	10	12	8	1.09	1.063	1.052	0.919	0.934	0.898	1.186	0.20328	1.138	0.0099952	1.171	0.026039	1.165	0.00059903
P46471	26S proteasome regulatory subunit 7 OS=Mus musculus OX=10090 GN=Psmc2	Psmc2	48.647	179.03	54.3	20	33	18	1.043	1.065	1.075	0.966	0.974	0.909	1.08	7.8877e-05	1.093	7.4862e-09	1.183	2.1438e-10	1.117	0.0091351
P46638	Ras-related protein Rab-11B OS=Mus musculus OX=10090 GN=Rab11b	Rab11b	24.489	97.636	50	11	22	11	1.01	1.05	1.01	0.989	0.967	1.024	1.021	0.4266	1.086	0.00071594	0.986	0.9212	1.03	0.22986
P46656	Adrenodoxin, mitochondrial OS=Mus musculus OX=10090 GN=Fdx1	Fdx1	20.123	6.1774	17.6	4	5	4	1.075	1.035	1.058	0.926	0.992	0.914	1.161	0.0032357	1.043	0.44998	1.158	0.0075041	1.119	0.0152243
P46662	Merlin OS=Mus musculus OX=10090 GN=Nf2	Nf2	69.775	6.5659	5	3	3	3
P46737	Lys-63-specific deubiquitinase BRCC36 OS=Mus musculus OX=10090 GN=Brcc3	Brcc3	33.34	20.358	12.7	4	5	4	1.028	0.978	1.084	0.936	0.94	1.062	1.098	0.0033032	1.04	0.165097	1.021	0.67828	1.052	0.3711
P46935	E3 ubiquitin-protein ligase NEDD4 OS=Mus musculus OX=10090 GN=Nedd4	Nedd4	102.71	62.356	21.3	15	21	14	1.088	1.019	1.069	0.967	1.076	0.871	1.125	0.00159641	0.947	0.060022	1.227	0.000141402	1.09	0.2353
P46938	Transcriptional coactivator YAP1 OS=Mus musculus OX=10090 GN=Yap1	Yap1	52.383	76.879	20.5	6	8	6	0.919	0.863	0.899	1.11	1.124	1.08	0.828	0.00047692	0.768	0.000136033	0.832	0.0023184	0.809	0.000636
P47199	Quinone oxidoreductase OS=Mus musculus OX=10090 GN=Cryz	Cryz	35.268	57.042	26.9	7	7	7	0.879	0.895	0.895	1.175	1.168	1.046	0.748	0.0116641	0.766	0.0055969	0.856	0.0142806	0.788	0.025021
P47226	Testin OS=Mus musculus OX=10090 GN=Tes	Tes	47.983	61.9	23.9	7	12	7	1.147	1.087	1.145	0.814	0.868	0.954	1.409	4.2988e-05	1.252	0.007943	1.2	0.00118299	1.282	0.0071372
P47739	Aldehyde dehydrogenase, dimeric NADP-preferring OS=Mus musculus OX=10090 GN=Aldh3a1	Aldh3a1	50.48	103.34	30.2	16	26	14	0.681	0.659	0.654	1.003	2.035	1.041	0.679	1.992e-08	0.324	1e-32	0.628	3.7409e-09	0.489	0.103222
P47740	Fatty aldehyde dehydrogenase OS=Mus musculus OX=10090 GN=Aldh3a2	Aldh3a2	53.97	115.3	33.5	15	22	13	1.011	0.968	0.964	1.016	1.049	1.027	0.995	0.5	0.923	0.007518	0.939	0.080482	0.952	0.050377
P47753	F-actin-capping protein subunit alpha-1 OS=Mus musculus OX=10090 GN=Capza1	Capza1	32.939	148.1	56.3	10	21	7	1.124	1.068	1.101	0.965	0.876	0.852	1.165	0.00119714	1.219	0.00023826	1.292	0.00084401	1.223	0.0075436
P47754	F-actin-capping protein subunit alpha-2 OS=Mus musculus OX=10090 GN=Capza2	Capza2	32.967	290.07	62.9	13	29	10	1.018	1.053	1.07	0.954	0.975	0.966	1.067	0.067335	1.08	0.055235	1.108	0.00103807	1.085	0.0070204
P47757	F-actin-capping protein subunit beta OS=Mus musculus OX=10090 GN=Capzb	Capzb	31.345	171.49	52.7	15	32	15	1.063	1.129	1.049	0.96	0.915	0.887	1.107	6.4793e-05	1.234	6.8505e-07	1.183	0.0032184	1.173	0.0077183
P47802	Metaxin-1 OS=Mus musculus OX=10090 GN=Mtx1	Mtx1	35.623	33.597	18.6	5	6	5	1.031	1.033	1.071	0.938	1.026	0.93	1.099	0.0062367	1.007	0.53964	1.152	0.0117838	1.083	0.074856
P47809	Dual specificity mitogen-activated protein kinase kinase 4 OS=Mus musculus OX=10090 GN=Map2k4	Map2k4	44.113	77.999	23.4	7	7	7	1.091	1.138	1.031	0.886	0.923	0.936	1.231	0.00031881	1.233	0.00049986	1.101	0.189583	1.188	0.0065447
P47811	Mitogen-activated protein kinase 14 OS=Mus musculus OX=10090 GN=Mapk14	Mapk14	41.287	79.768	53.9	14	19	14	1.1	1.104	1.073	0.885	0.888	0.941	1.243	8.0297e-05	1.243	0.043437	1.14	0.0157555	1.207	0.0009814
P47857	ATP-dependent 6-phosphofructokinase, muscle type OS=Mus musculus OX=10090 GN=Pfkm	Pfkm	85.268	139.22	25.6	18	24	15	0.794	0.913	0.872	1.022	1.439	1.004	0.777	0.00167654	0.634	9.9122e-07	0.869	0.0028626	0.744	0.084964
P47877	Insulin-like growth factor-binding protein 2 OS=Mus musculus OX=10090 GN=Igfbp2	Igfbp2	32.846	25.494	18.7	4	4	4	0.99	0.959	1.008	1.1	1.209	0.802	0.9	0.0049613	0.793	0.00061692	1.257	0.00146313	0.95	0.79966
P47880	Insulin-like growth factor-binding protein 6 OS=Mus musculus OX=10090 GN=Igfbp6	Igfbp6	25.346	10.593	6.3	1	1	1
P47911	60S ribosomal protein L6 OS=Mus musculus OX=10090 GN=Rpl6	Rpl6	33.509	31.89	16.2	7	9	7	1	0.6	0.79	0.799	0.956	1.953	1.252	0.000163724	0.628	0.00057913	0.405	4.1949e-09	0.645	0.28558
P47915	60S ribosomal protein L29 OS=Mus musculus OX=10090 GN=Rpl29	Rpl29	17.587	7.5293	12.5	3	3	3	0.858	0.518	0.805	0.741	1.174	2.004	1.158	0.100443	0.441	4.8397e-06	0.402	0.0040808	0.557	0.183179
P47934	Carnitine O-acetyltransferase OS=Mus musculus OX=10090 GN=Crat	Crat	70.839	61.895	24.4	14	21	14	0.995	0.902	0.954	1.081	1.15	0.945	0.92	0.0030379	0.784	5.427e-09	1.01	0.57086	0.898	0.177697
P47941	Crk-like protein OS=Mus musculus OX=10090 GN=Crkl	Crkl	33.83	82.752	43.9	10	16	10	0.998	0.957	0.963	1.011	0.975	1.101	0.987	0.70324	0.982	0.125438	0.875	0.014635	0.945	0.2234
P47962	60S ribosomal protein L5 OS=Mus musculus OX=10090 GN=Rpl5	Rpl5	34.4	117.19	37.7	13	27	13	1.11	0.899	1.012	0.887	1.092	1.049	1.251	3.0475e-11	0.823	7.4378e-09	0.965	0.2741	0.998	0.98264
P47963	60S ribosomal protein L13 OS=Mus musculus OX=10090 GN=Rpl13	Rpl13	24.305	31.122	27.5	7	11	7	0.895	0.418	0.684	0.724	1.159	2.283	1.236	0.00137501	0.361	2.0631e-05	0.3	7.06857e-12	0.479	0.169562
P47964	60S ribosomal protein L36 OS=Mus musculus OX=10090 GN=Rpl36	Rpl36	12.215	4.9899	18.1	2	2	2	1.014	0.582	0.81	0.74	1.141	1.825	1.37		0.51		0.444		0.649	0.27198
P47968	Ribose-5-phosphate isomerase OS=Mus musculus OX=10090 GN=Rpia	Rpia	32.45	39.847	34.3	7	10	7	0.969	1.196	1.099	0.965	0.804	0.922	1.004	0.6594	1.488	0.00119965	1.192	0.157256	1.213	0.079285
P48024	Eukaryotic translation initiation factor 1 OS=Mus musculus OX=10090 GN=Eif1	Eif1	12.746	107.74	75.2	6	9	6	1.091	0.955	1.043	0.996	0.957	0.928	1.095	0.095775	0.998	0.93064	1.124	0.70258	1.072	0.19502
P48036	Annexin A5 OS=Mus musculus OX=10090 GN=Anxa5	Anxa5	35.752	323.31	80.6	26	73	25	0.876	0.91	0.885	1.156	1.075	1.095	0.758	2.01572e-12	0.847	6.959e-10	0.808	3.7183e-10	0.803	0.00087969
P48193	Protein 4.1 OS=Mus musculus OX=10090 GN=Epb41	Epb41	95.91	265.05	34.4	28	50	24	0.844	0.98	0.91	1.044	1.104	1.132	0.808	1e-32	0.888	2.0606e-06	0.804	3.82505e-12	0.834	0.020504
P48356	Leptin receptor OS=Mus musculus OX=10090 GN=Lepr	Lepr	130.79	1.2818	2	2	2	2
P48410	ATP-binding cassette sub-family D member 1 OS=Mus musculus OX=10090 GN=Abcd1	Abcd1	81.858	13.987	9.6	6	6	6	1.103	1.131	1.069	0.858	0.901	0.967	1.286	0.096565	1.255	0.35234	1.105	0.038242	1.212	0.0073356
P48428	Tubulin-specific chaperone A OS=Mus musculus OX=10090 GN=Tbca	Tbca	12.758	35.796	60.2	9	9	9	1.071	1.087	1.081	0.999	0.994	0.78	1.072	0.52308	1.094	0.0159406	1.386	3.5505e-05	1.168	0.186464
P48453	Serine/threonine-protein phosphatase 2B catalytic subunit beta isoform OS=Mus musculus OX=10090 GN=Ppp3cb	Ppp3cb	59.173	8.0025	10.5	5	7	1
P48722	Heat shock 70 kDa protein 4L OS=Mus musculus OX=10090 GN=Hspa4l	Hspa4l	94.381	263.69	52.4	37	56	34	0.941	0.957	0.953	1.112	1.101	0.957	0.846	3.545e-11	0.869	1.6904e-09	0.996	0.42382	0.899	0.166945
P48725	Pericentrin OS=Mus musculus OX=10090 GN=Pcnt	Pcnt	329.46	51.699	5.5	15	16	15	1.086	1.065	1.088	0.91	0.942	0.966	1.193	0.00194069	1.131	0.008982	1.126	0.22522	1.149	0.00169764
P48758	Carbonyl reductase [NADPH] 1 OS=Mus musculus OX=10090 GN=Cbr1	Cbr1	30.641	176.46	50.9	11	20	11	0.894	0.95	0.892	1.152	1.038	1.171	0.776	3.9301e-06	0.915	0.00046249	0.762	1.9864e-07	0.814	0.0089167
P48771	Cytochrome c oxidase subunit 7A2, mitochondrial OS=Mus musculus OX=10090 GN=Cox7a2	Cox7a2	9.2908	10.601	27.7	2	5	2	1.065	1.082	1.14	1.003	0.975	0.741	1.062	0.135422	1.11	0.0029444	1.538	0.049798	1.209	0.114942
P48774	Glutathione S-transferase Mu 5 OS=Mus musculus OX=10090 GN=Gstm5	Gstm5	26.635	28.244	28.1	6	7	6	1.023	0.997	0.898	1.117	1.1	0.839	0.916	0.160598	0.906	0.0133974	1.07	0.7646	0.955	0.71654
P48962	ADP/ATP translocase 1 OS=Mus musculus OX=10090 GN=Slc25a4	Slc25a4	32.904	91.645	41.3	14	29	8	0.903	0.937	0.925	1.022	1.193	1.028	0.884	0.00020192	0.785	3.7113e-09	0.9	0.0029381	0.853	0.038699
P49182	Heparin cofactor 2 OS=Mus musculus OX=10090 GN=Serpind1	Serpind1	54.496	30.176	12.6	6	6	6	0.915	0.962	0.949	1.082	1.013	1.122	0.846	0.000102433	0.95	0.044175	0.846	0.00070051	0.878	0.0182213
P49222	Erythrocyte membrane protein band 4.2 OS=Mus musculus OX=10090 GN=Epb42	Epb42	76.755	87.428	21.3	12	22	12	0.834	1.113	1.006	1.036	1.042	1.012	0.805	3.5795e-08	1.068	0.0025582	0.994	0.76252	0.956	0.60106
P49312	Heterogeneous nuclear ribonucleoprotein A1 OS=Mus musculus OX=10090 GN=Hnrnpa1	Hnrnpa1	34.196	323.31	64.7	20	44	16	1.086	1.049	1.037	0.891	0.92	1.016	1.219	0.00025841	1.14	0.0063244	1.021	0.61346	1.122	0.049715
P49442	Inositol polyphosphate 1-phosphatase OS=Mus musculus OX=10090 GN=Inpp1	Inpp1	43.346	60.045	35.4	9	12	9	0.931	0.89	0.911	1.093	1.037	1.195	0.852	0.00158113	0.858	0.000119373	0.762	4.0459e-07	0.822	0.0108951
P49443	Protein phosphatase 1A OS=Mus musculus OX=10090 GN=Ppm1a	Ppm1a	42.432	47.813	35.1	11	12	10	0.922	0.953	0.965	1.004	1	1.147	0.918	0.73608	0.953	0.22546	0.841	0.135702	0.901	0.096058
P49586	Choline-phosphate cytidylyltransferase A OS=Mus musculus OX=10090 GN=Pcyt1a	Pcyt1a	41.666	93.364	47.4	16	21	16	0.953	0.948	0.949	1.054	1.014	1.094	0.904	0.00049776	0.935	0.022375	0.867	2.4918e-05	0.901	0.042339
P49615	Cyclin-dependent-like kinase 5 OS=Mus musculus OX=10090 GN=Cdk5	Cdk5	33.288	11.517	19.5	5	8	4	0.92	1.085	1.046	1.011	0.971	1.011	0.91	0.3553	1.117	0.086181	1.035	0.62626	1.019	0.76046
P49722	Proteasome subunit alpha type-2 OS=Mus musculus OX=10090 GN=Psma2	Psma2	25.926	101.36	50	9	14	9	1.043	1.075	1.055	0.954	0.933	0.877	1.093	0.12076	1.152	0.0173846	1.203	0.092839	1.148	0.0065405
P49769	Presenilin-1 OS=Mus musculus OX=10090 GN=Psen1	Psen1	52.639	2.268	1.7	1	1	1	1.072	1.042	1.045	0.943	0.897	1.032	1.137		1.162		1.013		1.1	0.082395
P49962	Signal recognition particle 9 kDa protein OS=Mus musculus OX=10090 GN=Srp9	Srp9	10.194	2.1795	17.4	2	3	2	1.03	1.002	0.993	1.024	0.931	1.058	1.006		1.076		0.939		1.004	0.90056
P50096	Inosine-5'-monophosphate dehydrogenase 1 OS=Mus musculus OX=10090 GN=Impdh1	Impdh1	55.278	43.132	16.5	7	8	6	0.893	0.91	0.956	1.264	1.052	0.992	0.706	0.0158813	0.865	0.090482	0.964	0.63882	0.834	0.0803
P50136	2-oxoisovalerate dehydrogenase subunit alpha, mitochondrial OS=Mus musculus OX=10090 GN=Bckdha	Bckdha	50.37	11.057	15.8	6	8	6	0.968	0.921	0.929	1.081	1.116	1.032	0.895	0.43156	0.825	0.124979	0.9	0.4952	0.873	0.0077369
P50171	Estradiol 17-beta-dehydrogenase 8 OS=Mus musculus OX=10090 GN=Hsd17b8	Hsd17b8	26.588	16.928	20.5	3	3	3	0.972	0.933	0.894	1.072	1.088	1.091	0.907		0.858		0.819		0.861	0.0037216
P50172	Corticosteroid 11-beta-dehydrogenase isozyme 1 OS=Mus musculus OX=10090 GN=Hsd11b1	Hsd11b1	32.364	33.825	26	9	18	9	0.765	1.609	1.182	0.87	0.835	0.736	0.879	6.1022e-05	1.927	2.30072e-12	1.606	1.1376e-06	1.457	0.20634
P50247	Adenosylhomocysteinase OS=Mus musculus OX=10090 GN=Ahcy	Ahcy	47.688	150.21	45.6	19	39	18	0.966	1.014	1.02	0.948	0.977	1.054	1.019	0.28092	1.038	0.0044769	0.968	0.5227	1.007	0.8402
P50295	Arylamine N-acetyltransferase 2 OS=Mus musculus OX=10090 GN=Nat2	Nat2	33.701	22.295	23.4	6	6	6	0.943	1.034	1.051	1.008	1.018	1.104	0.936	0.193721	1.016	0.61816	0.952	0.6143	0.967	0.49336
P50396	Rab GDP dissociation inhibitor alpha OS=Mus musculus OX=10090 GN=Gdi1	Gdi1	50.521	323.31	64.4	24	39	18	0.91	0.931	0.938	1.14	1.095	0.998	0.798	6.7385e-11	0.85	1.4052e-07	0.94	0.080421	0.86	0.020704
P50405	Pulmonary surfactant-associated protein B OS=Mus musculus OX=10090 GN=Sftpb	Sftpb	41.728	91.035	46.7	15	26	15	0.884	1.059	0.99	1.044	1.009	1.035	0.847	0.062725	1.05	0.00171958	0.957	0.8067	0.95	0.3702
P50427	Steryl-sulfatase OS=Mus musculus OX=10090 GN=Sts	Sts	66.59	64.2	12.5	7	8	7	1.055	1.042	1.01	0.89	0.963	1.106	1.185	0.00131779	1.082	0.68822	0.913	0.0179426	1.05	0.46176
P50428	Arylsulfatase A OS=Mus musculus OX=10090 GN=Arsa	Arsa	53.748	19.317	7.7	2	2	2	1.137	0.997	0.788	1.197	1.028	0.867	0.95		0.97		0.909		0.945	0.69828
P50431	Serine hydroxymethyltransferase, cytosolic OS=Mus musculus OX=10090 GN=Shmt1	Shmt1	52.6	23.567	17.4	7	10	6	0.969	1.19	1.08	0.954	0.898	0.946	1.016	0.99782	1.325	0.0063187	1.142	0.0036979	1.158	0.082999
P50543	Protein S100-A11 OS=Mus musculus OX=10090 GN=S100a11	S100a11	11.083	126.4	58.2	7	20	7	1.127	1.079	1.117	0.917	0.841	0.93	1.229	0.00031722	1.283	3.5514e-05	1.201	0.000103645	1.236	0.0033644
P50544	Very long-chain specific acyl-CoA dehydrogenase, mitochondrial OS=Mus musculus OX=10090 GN=Acadvl	Acadvl	70.875	282.58	50.5	26	42	26	0.966	0.937	0.962	1.065	1.079	1.009	0.907	0.0025225	0.868	1.73902e-05	0.953	0.0048421	0.909	0.0135194
P50580	Proliferation-associated protein 2G4 OS=Mus musculus OX=10090 GN=Pa2g4	Pa2g4	43.698	145.74	47.7	18	44	18	1.09	1.103	1.113	0.918	0.906	0.882	1.187	1e-32	1.217	1.11022e-16	1.262	3.10862e-15	1.222	0.000115463
P50637	Translocator protein OS=Mus musculus OX=10090 GN=Tspo	Tspo	18.841	1.4048	4.1	1	2	1	1.073	0.978	0.998	0.975	1.011	0.998	1.101		0.967		1		1.022	0.52602
P51125	Calpastatin OS=Mus musculus OX=10090 GN=Cast	Cast	84.921	240.84	39.3	26	46	26	1.02	1.021	1.002	1.031	0.937	0.958	0.989	0.85066	1.09	0.048842	1.046	0.4383	1.04	0.24688
P51150	Ras-related protein Rab-7a OS=Mus musculus OX=10090 GN=Rab7a	Rab7a	23.489	189.82	74.9	14	30	14	1.06	1.098	1.093	0.935	0.9	0.925	1.134	8.7291e-08	1.22	2.7285e-10	1.182	5.1968e-07	1.178	0.00049785
P51163	Uroporphyrinogen-III synthase OS=Mus musculus OX=10090 GN=Uros	Uros	28.504	13.289	14	2	2	2	0.957	1.014	0.965	1.06	0.95	1.1	0.903		1.067		0.877		0.944	0.3045
P51174	Long-chain specific acyl-CoA dehydrogenase, mitochondrial OS=Mus musculus OX=10090 GN=Acadl	Acadl	47.907	202.99	39.1	16	42	16	0.918	0.932	0.935	1.147	1.092	1.007	0.8	1.62437e-12	0.853	8.88178e-16	0.929	0.00088268	0.858	0.058378
P51175	Protoporphyrinogen oxidase OS=Mus musculus OX=10090 GN=Ppox	Ppox	50.87	5.2737	9.9	2	2	2
P51410	60S ribosomal protein L9 OS=Mus musculus OX=10090 GN=Rpl9	Rpl9	21.881	44.162	25.5	6	15	6	1.136	1.078	1.132	0.852	0.943	0.917	1.333	9.2158e-08	1.143	0.00043911	1.234	0.00028291	1.234	0.0037016
P51432	1-phosphatidylinositol 4,5-bisphosphate phosphodiesterase beta-3 OS=Mus musculus OX=10090 GN=Plcb3	Plcb3	139.49	61.87	10.2	10	11	10	0.97	0.956	0.935	1.024	1.093	1.124	0.947	0.57348	0.875	0.108485	0.832	0.0028573	0.883	0.0137957
P51437	Cathelicidin antimicrobial peptide OS=Mus musculus OX=10090 GN=Camp	Camp	19.453	94.604	45.9	5	12	5	1.002	0.94	0.966	0.892	0.707	1.604	1.123	0.131662	1.33	0.002336	0.602	1.283e-06	0.908	0.89836
P51612	DNA repair protein complementing XP-C cells homolog OS=Mus musculus OX=10090 GN=Xpc	Xpc	104.52	2.1137	1.2	1	1	1	0.785	0.73	0.719	1.048	1.019	1.815	0.749		0.716		0.396		0.575	0.112859
P51655	Glypican-4 OS=Mus musculus OX=10090 GN=Gpc4	Gpc4	62.586	6.3209	6.1	2	2	2
P51660	Peroxisomal multifunctional enzyme type 2 OS=Mus musculus OX=10090 GN=Hsd17b4	Hsd17b4	79.481	248.2	36.1	21	34	21	1.085	1.097	1.102	0.86	0.898	0.954	1.262	2.28961e-12	1.222	1.11022e-16	1.155	3.9524e-06	1.211	0.024157
P51807	Dynein light chain Tctex-type 1 OS=Mus musculus OX=10090 GN=Dynlt1	Dynlt1	12.483	83.987	30.1	2	3	2	1.104	1.12	1.059	0.914	0.784	1.021	1.208	0.0077826	1.429	0.032661	1.037	0.60834	1.207	0.068583
P51830	Adenylate cyclase type 9 OS=Mus musculus OX=10090 GN=Adcy9	Adcy9	150.95	5.9794	2.4	3	3	3
P51855	Glutathione synthetase OS=Mus musculus OX=10090 GN=Gss	Gss	52.246	45.341	33.8	16	23	16	0.889	0.947	0.951	1.087	1.033	1.152	0.818	4.1455e-05	0.917	0.000103638	0.826	6.0457e-09	0.852	0.0139803
P51859	Hepatoma-derived growth factor OS=Mus musculus OX=10090 GN=Hdgf	Hdgf	26.268	130.11	51.1	11	20	10	0.946	0.943	0.952	1.098	1.004	1.114	0.862	1.4399e-07	0.939	0.000101465	0.855	7.7485e-05	0.883	0.063783
P51881	ADP/ATP translocase 2 OS=Mus musculus OX=10090 GN=Slc25a5	Slc25a5	32.931	102.44	42.3	14	31	8	1.057	1.102	1.097	0.861	0.97	0.972	1.228	1.2521e-08	1.136	1.4929e-07	1.129	0.000180937	1.162	0.023099
P51910	Apolipoprotein D OS=Mus musculus OX=10090 GN=Apod	Apod	21.53	22.313	19.6	3	3	3	0.8	0.953	0.936	1.069	0.983	1.336	0.748	0.0171579	0.969	0.5966	0.701	0.0036622	0.794	0.102958
P51912	Neutral amino acid transporter B(0) OS=Mus musculus OX=10090 GN=Slc1a5	Slc1a5	58.482	11.299	10.1	4	4	4	0.983	0.97	1.007	0.936	0.962	1.074	1.05	0.39274	1.008	0.83982	0.938	0.157384	0.996	0.95894
P52196	Thiosulfate sulfurtransferase OS=Mus musculus OX=10090 GN=Tst	Tst	33.466	67.991	36.4	10	19	10	0.929	0.981	0.947	1.021	1.077	1.087	0.91	0.0002167	0.911	0.024082	0.871	0.0044413	0.897	0.0125818
P52293	Importin subunit alpha-1 OS=Mus musculus OX=10090 GN=Kpna2	Kpna2	57.927	60.077	6.2	2	3	2	1.101	1.051	1.102	0.958	0.903	0.904	1.149		1.164		1.219		1.177	0.0028637
P52332	Tyrosine-protein kinase JAK1 OS=Mus musculus OX=10090 GN=Jak1	Jak1	133.37	42.617	12.7	13	15	13	1.038	1.011	1.079	0.924	1.023	1.024	1.123	0.123363	0.988	0.81358	1.054	0.32004	1.053	0.25092
P52431	DNA polymerase delta catalytic subunit OS=Mus musculus OX=10090 GN=Pold1	Pold1	123.79	7.6257	3.3	4	4	4	1.188	1.041	1.099	0.814	0.915	0.964	1.459	0.0078424	1.138	0.190137	1.14	0.32282	1.236	0.027884
P52432	DNA-directed RNA polymerases I and III subunit RPAC1 OS=Mus musculus OX=10090 GN=Polr1c	Polr1c	39.106	3.6428	6.4	2	2	2	1.067	1.08	1.083	0.895	0.91	0.997	1.192	0.26426	1.187	0.3615	1.086	0.0094413	1.153	0.051578
P52479	Ubiquitin carboxyl-terminal hydrolase 10 OS=Mus musculus OX=10090 GN=Usp10	Usp10	87.021	3.9641	2.7	2	4	2	0.957	0.944	0.998	0.954	0.994	1.084	1.003	0.62118	0.95	0.66794	0.921	0.148301	0.956	0.34858
P52480	Pyruvate kinase PKM OS=Mus musculus OX=10090 GN=Pkm	Pkm	57.844	323.31	71.8	34	125	33	1.062	1.033	1.058	0.936	0.968	0.973	1.135	1e-32	1.067	0.00020433	1.087	1.5301e-06	1.096	0.003563
P52503	NADH dehydrogenase [ubiquinone] iron-sulfur protein 6, mitochondrial OS=Mus musculus OX=10090 GN=Ndufs6	Ndufs6	13.02	93.48	62.1	6	10	6	1.031	0.963	0.976	1.072	0.961	0.863	0.962	0.35284	1.002	0.62886	1.131	0.139535	1.026	0.68596
P52624	Uridine phosphorylase 1 OS=Mus musculus OX=10090 GN=Upp1	Upp1	34.086	32.251	13.2	3	3	3	1.113	0.987	1.004	0.924	0.901	1.07	1.205	0.051438	1.095	0.090817	0.938	0.69998	1.072	0.33768
P52633	Signal transducer and transcription activator 6 OS=Mus musculus OX=10090 GN=Stat6	Stat6	93.496	12.333	5.6	4	4	4
P52760	2-iminobutanoate/2-iminopropanoate deaminase OS=Mus musculus OX=10090 GN=Rida	Rida	14.255	39.709	36.3	3	4	3	0.916	0.916	0.867	1.103	1.082	1.066	0.83	0.0046957	0.847	0.070482	0.813	0.022161	0.83	0.00086104
P52825	Carnitine O-palmitoyltransferase 2, mitochondrial OS=Mus musculus OX=10090 GN=Cpt2	Cpt2	73.98	115.9	33.1	20	22	20	0.981	0.973	0.984	1.01	1.043	1.052	0.971	0.61806	0.933	0.0064805	0.935	0.00074201	0.946	0.0127195
P52840	Sulfotransferase 1A1 OS=Mus musculus OX=10090 GN=Sult1a1	Sult1a1	33.974	11.544	12.4	3	4	3	0.636	0.577	0.649	0.851	0.759	2.665	0.747	0.021664	0.76	0.083742	0.244	1.84335e-05	0.436	0.24314
P52875	Transmembrane protein 165 OS=Mus musculus OX=10090 GN=Tmem165	Tmem165	34.79	11.724	15.8	3	3	3	1.109	1.15	1.097	0.921	0.97	0.764	1.204	0.165998	1.186	0.56808	1.436	0.073082	1.264	0.031737
P52912	Nucleolysin TIA-1 OS=Mus musculus OX=10090 GN=Tia1	Tia1	42.799	9.5355	6.5	2	2	1
P52927	High mobility group protein HMGI-C OS=Mus musculus OX=10090 GN=Hmga2	Hmga2	11.819	6.5451	33.3	2	2	2
P53026	60S ribosomal protein L10a OS=Mus musculus OX=10090 GN=Rpl10a	Rpl10a	24.916	85.243	33.2	9	17	9	1.101	0.812	0.975	0.862	1.146	1.082	1.277	2.6017e-07	0.709	7.2136e-11	0.901	8.1114e-05	0.935	0.61284
[truncated: 4,009 more rows]

## Sheet: C.neoformans from lung tissues
Table S2. Proteomes of lung tissues in response to C.neoformans infections. b
Protein accession	Protein description	Gene name	MW [kDa]	Score	Coverage [%]	Peptides	PSMs	Unique peptides	Infected mouse-1	Infected mouse-2	Infected mouse-3	Uninfected mouse-1	Uninfected mouse-2	Uninfected mouse-3
J9VDD8	S-methyl-5'-thioadenosine phosphorylase OS=Cryptococcus neoformans var. grubii serotype A (strain H99 / ATCC 208821 / CBS 10515 / FGSC 9487) OX=235443 GN=CNAG_00165	CNAG_00165	36.712	25.592	10.6	2	2	2	1.321	1.483	1.403	0.562	0.543	0.665		bProteome analysis of Cryptococcus neoformans in infected mouse lung tissues. Three biological replicates were performed.
J9VFM5	Uncharacterized protein OS=Cryptococcus neoformans var. grubii serotype A (strain H99 / ATCC 208821 / CBS 10515 / FGSC 9487) OX=235443 GN=CNAG_03657	CNAG_03657	155.6	1.4958	0.8	1	2	1	1.509	2.144	1.734	0.182	0.178	0.171
J9VI11	6-phosphogluconate dehydrogenase, decarboxylating OS=Cryptococcus neoformans var. grubii serotype A (strain H99 / ATCC 208821 / CBS 10515 / FGSC 9487) OX=235443 GN=CNAG_07561	CNAG_07561	53.883	49.171	8.1	3	4	3	1.256	1.148	1.079	0.74	0.825	0.966
J9VIY0	Thiol-specific antioxidant protein 3 OS=Cryptococcus neoformans var. grubii serotype A (strain H99 / ATCC 208821 / CBS 10515 / FGSC 9487) OX=235443 GN=CNAG_06917	CNAG_06917	25.916	9.4595	17.6	4	5	4	1.4	1.953	1.595	0.333	0.325	0.337
J9VJ21	Hsp60-like protein OS=Cryptococcus neoformans var. grubii serotype A (strain H99 / ATCC 208821 / CBS 10515 / FGSC 9487) OX=235443 GN=CNAG_03891	CNAG_03891	61.395	1.5737	4.6	3	3	1
J9VJN5	Uncharacterized protein OS=Cryptococcus neoformans var. grubii serotype A (strain H99 / ATCC 208821 / CBS 10515 / FGSC 9487) OX=235443 GN=CNAG_00695	CNAG_00695	61.876	1.4593	1.3	1	3	1	0.783	0.779	0.803	1.258	1.114	1.326
J9VKH8	Phosphodiesterase OS=Cryptococcus neoformans var. grubii serotype A (strain H99 / ATCC 208821 / CBS 10515 / FGSC 9487) OX=235443 GN=CNAG_07470	CNAG_07470	124.94	1.4087	0.6	1	3	1	1.109	1.118	1.104	0.93	0.896	0.845
J9VKY0	IQ domain-containing GTPase activating protein OS=Cryptococcus neoformans var. grubii serotype A (strain H99 / ATCC 208821 / CBS 10515 / FGSC 9487) OX=235443 GN=CNAG_03763	CNAG_03763	229	1.3609	0.7	2	2	2	1.145	2.156	1.581	0.344	0.393	0.349
J9VL39	RING-box protein 1 OS=Cryptococcus neoformans var. grubii serotype A (strain H99 / ATCC 208821 / CBS 10515 / FGSC 9487) OX=235443 GN=CNAG_03823	CNAG_03823	12.381	1.5076	7.4	1	1	1	1.105	1.032	1.057	0.86	0.932	1.048
J9VL95	Uncharacterized protein OS=Cryptococcus neoformans var. grubii serotype A (strain H99 / ATCC 208821 / CBS 10515 / FGSC 9487) OX=235443 GN=CNAG_00306	CNAG_00306	17.832	2.9296	12	2	2	2	1.764	1.942	1.753	0.115	0.135	0.188
J9VLD5	26S proteasome regulatory subunit N5 OS=Cryptococcus neoformans var. grubii serotype A (strain H99 / ATCC 208821 / CBS 10515 / FGSC 9487) OX=235443 GN=CNAG_01083	CNAG_01083	58.747	1.778	1.4	1	2	1	1.092	1.038	0.954	0.817	1.016	1.128
J9VLG3	26S protease regulatory subunit 6B OS=Cryptococcus neoformans var. grubii serotype A (strain H99 / ATCC 208821 / CBS 10515 / FGSC 9487) OX=235443 GN=CNAG_03904	CNAG_03904	46.835	1.8157	9.9	4	5	1	1.053	1.028	1.061	1.014	0.957	0.911
J9VLI9	Elongation factor 1-gamma OS=Cryptococcus neoformans var. grubii serotype A (strain H99 / ATCC 208821 / CBS 10515 / FGSC 9487) OX=235443 GN=CNAG_00417	CNAG_00417	46.763	1.5331	2.4	1	1	1
J9VM28	Histone H2A OS=Cryptococcus neoformans var. grubii serotype A (strain H99 / ATCC 208821 / CBS 10515 / FGSC 9487) OX=235443 GN=CNAG_05221	CNAG_05221	14.713	22.978	15.2	2	7	1	0.983	0.805	0.901	1.005	0.944	1.394
J9VMD6	Uncharacterized protein OS=Cryptococcus neoformans var. grubii serotype A (strain H99 / ATCC 208821 / CBS 10515 / FGSC 9487) OX=235443 GN=CNAG_07382	CNAG_07382	49.328	-2	2.3	1	1	1	1.038	0.945	0.861	0.941	1.106	1.162
J9VMG3	Ubiquitin-conjugating enzyme E2 35, variant OS=Cryptococcus neoformans var. grubii serotype A (strain H99 / ATCC 208821 / CBS 10515 / FGSC 9487) OX=235443 GN=CNAG_02148	CNAG_02148	16.648	1.6927	21.6	4	6	1
J9VML0	STE/STE7 protein kinase OS=Cryptococcus neoformans var. grubii serotype A (strain H99 / ATCC 208821 / CBS 10515 / FGSC 9487) OX=235443 GN=CNAG_00769	CNAG_00769	64.175	1.3688	2.8	1	1	1	0.956	0.773	0.984	1.326	1.045	0.946
J9VMY2	Eukaryotic translation initiation factor 3 subunit A OS=Cryptococcus neoformans var. grubii serotype A (strain H99 / ATCC 208821 / CBS 10515 / FGSC 9487) OX=235443 GN=TIF32	TIF32	106.42	-2	1.2	1	1	1	0.773	0.826	0.915	1.306	1.075	1.17
J9VN63	Uncharacterized protein OS=Cryptococcus neoformans var. grubii serotype A (strain H99 / ATCC 208821 / CBS 10515 / FGSC 9487) OX=235443 GN=CNAG_07530	CNAG_07530	134.01	-2	1.1	1	1	1
J9VNF3	Ribosomal RNA methyltransferase Nop2 OS=Cryptococcus neoformans var. grubii serotype A (strain H99 / ATCC 208821 / CBS 10515 / FGSC 9487) OX=235443 GN=CNAG_03724	CNAG_03724	76.206	1.5043	1.3	1	1	1
J9VP61	Ribosome recycling factor OS=Cryptococcus neoformans var. grubii serotype A (strain H99 / ATCC 208821 / CBS 10515 / FGSC 9487) OX=235443 GN=CNAG_03965	CNAG_03965	27.218	-2	2.8	1	1	1	0.792	0.856	0.849	1.304	0.871	1.4
J9VPP7	ATP synthase subunit beta OS=Cryptococcus neoformans var. grubii serotype A (strain H99 / ATCC 208821 / CBS 10515 / FGSC 9487) OX=235443 GN=CNAG_05918	CNAG_05918	58.666	11.612	5.3	2	4	1	1.211	1.205	1.094	0.821	0.777	0.9
J9VPV6	Pre-mRNA-splicing factor PRP46 OS=Cryptococcus neoformans var. grubii serotype A (strain H99 / ATCC 208821 / CBS 10515 / FGSC 9487) OX=235443 GN=CNAG_03271	CNAG_03271	50.785	1.7144	1.7	1	1	1	1.079	1.015	1.06	1.026	0.897	0.944
J9VQC6	Sodium/hydrogen exchanger OS=Cryptococcus neoformans var. grubii serotype A (strain H99 / ATCC 208821 / CBS 10515 / FGSC 9487) OX=235443 GN=CNAG_01318	CNAG_01318	76.195	-2	1	1	1	1
J9VQC8	AGC/NDR protein kinase OS=Cryptococcus neoformans var. grubii serotype A (strain H99 / ATCC 208821 / CBS 10515 / FGSC 9487) OX=235443 GN=CNAG_02194	CNAG_02194	78.163	-2	1.4	1	1	1	0.969	0.806	1.105	1.158	1.106	0.889
J9VQG8	Splicing factor 3B subunit 2 OS=Cryptococcus neoformans var. grubii serotype A (strain H99 / ATCC 208821 / CBS 10515 / FGSC 9487) OX=235443 GN=CNAG_03267	CNAG_03267	65.784	1.4513	1.2	1	2	1	1.061	1.059	1.056	0.966	0.921	0.964
J9VQK0	Methionyl-tRNA formyltransferase OS=Cryptococcus neoformans var. grubii serotype A (strain H99 / ATCC 208821 / CBS 10515 / FGSC 9487) OX=235443 GN=CNAG_02123	CNAG_02123	42.799	1.4635	1.8	1	2	1	1.058	1.009	1.076	0.872	0.957	1.068
J9VQQ7	Uncharacterized protein OS=Cryptococcus neoformans var. grubii serotype A (strain H99 / ATCC 208821 / CBS 10515 / FGSC 9487) OX=235443 GN=CNAG_03378	CNAG_03378	65.395	2.1982	1.8	1	2	1	0.726	0.392	0.659	0.936	1.44	2.003
J9VQV9	RNA polymerase II subunit A domain phosphatase OS=Cryptococcus neoformans var. grubii serotype A (strain H99 / ATCC 208821 / CBS 10515 / FGSC 9487) OX=235443 GN=CNAG_04120	CNAG_04120	104.34	1.3342	0.7	1	1	1	1.278	1.28	1.247	0.818	0.767	0.589
J9VQZ7	Uncharacterized protein OS=Cryptococcus neoformans var. grubii serotype A (strain H99 / ATCC 208821 / CBS 10515 / FGSC 9487) OX=235443 GN=CNAG_06546	CNAG_06546	44.156	1.4555	1.8	1	1	1	1.584	2.071	1.74	0.198	0.182	0.133
J9VR40	Phosphatidylglycerol/phosphatidylinositol transfer protein OS=Cryptococcus neoformans var. grubii serotype A (strain H99 / ATCC 208821 / CBS 10515 / FGSC 9487) OX=235443 GN=CNAG_07442	CNAG_07442	19.329	1.6816	5	1	1	1	1.446	1.49	1.413	0.478	0.527	0.61
J9VR96	NADPH--cytochrome P450 reductase OS=Cryptococcus neoformans var. grubii serotype A (strain H99 / ATCC 208821 / CBS 10515 / FGSC 9487) OX=235443 GN=CNAG_01003	CNAG_01003	82.167	1.3489	2.3	2	2	2	1.072	0.97	1.015	1.016	0.935	1.022
J9VRJ9	Adenosylhomocysteinase OS=Cryptococcus neoformans var. grubii serotype A (strain H99 / ATCC 208821 / CBS 10515 / FGSC 9487) OX=235443 GN=CNAG_00886	CNAG_00886	46.907	2.4296	4.9	2	5	1	0.969	1.152	1.034	0.932	0.921	1.034
J9VS17	Protein BMH2 OS=Cryptococcus neoformans var. grubii serotype A (strain H99 / ATCC 208821 / CBS 10515 / FGSC 9487) OX=235443 GN=CNAG_05235	CNAG_05235	28.994	1.5563	16.8	5	12	2
J9VT28	RalA-binding protein 1 OS=Cryptococcus neoformans var. grubii serotype A (strain H99 / ATCC 208821 / CBS 10515 / FGSC 9487) OX=235443 GN=CNAG_04832	CNAG_04832	124.89	-2	1.1	1	1	1	0.768	1.197	0.888	1.187	0.952	1.064
J9VTN2	Sorting nexin MVP1 OS=Cryptococcus neoformans var. grubii serotype A (strain H99 / ATCC 208821 / CBS 10515 / FGSC 9487) OX=235443 GN=CNAG_06664	CNAG_06664	67.842	1.3587	1.3	1	1	1
J9VU43	Hsp72-like protein OS=Cryptococcus neoformans var. grubii serotype A (strain H99 / ATCC 208821 / CBS 10515 / FGSC 9487) OX=235443 GN=CNAG_01750	CNAG_01750	69.513	4.5265	13.7	9	16	2	1.179	1.295	1.116	0.759	0.828	0.833
J9VU59	Succinate dehydrogenase [ubiquinone] flavoprotein subunit, mitochondrial OS=Cryptococcus neoformans var. grubii serotype A (strain H99 / ATCC 208821 / CBS 10515 / FGSC 9487) OX=235443 GN=CNAG_04189	CNAG_04189	69.927	4.4456	5.2	3	3	1
J9VUK6	Proteasome subunit beta OS=Cryptococcus neoformans var. grubii serotype A (strain H99 / ATCC 208821 / CBS 10515 / FGSC 9487) OX=235443 GN=CNAG_01957	CNAG_01957	30.749	1.5031	2.5	1	1	1	0.966	1.023	0.96	0.977	1.039	1.084
J9VV68	Clathrin heavy chain OS=Cryptococcus neoformans var. grubii serotype A (strain H99 / ATCC 208821 / CBS 10515 / FGSC 9487) OX=235443 GN=CNAG_04904	CNAG_04904	190.06	4.7014	1.1	3	6	2	1.033	1.008	1.013	1.089	1.003	0.923
J9VV85	Transcription initiation factor TFIID subunit 10 OS=Cryptococcus neoformans var. grubii serotype A (strain H99 / ATCC 208821 / CBS 10515 / FGSC 9487) OX=235443 GN=CNAG_01979	CNAG_01979	29.727	1.4818	2.4	1	1	1	1.094	0.982	1	0.881	0.98	1.102
J9VVA4	Hsp90-like protein OS=Cryptococcus neoformans var. grubii serotype A (strain H99 / ATCC 208821 / CBS 10515 / FGSC 9487) OX=235443 GN=CNAG_06150	CNAG_06150	79.195	3.6393	3.4	3	4	1	1.227	1.455	1.268	0.654	0.667	0.721
J9VVI5	Uncharacterized protein OS=Cryptococcus neoformans var. grubii serotype A (strain H99 / ATCC 208821 / CBS 10515 / FGSC 9487) OX=235443 GN=CNAG_02088	CNAG_02088	53.426	-2	1.7	1	1	1	0.689	0.664	0.729	1.285	1.318	1.419
J9VW12	Phosphomethylpyrimidine kinase OS=Cryptococcus neoformans var. grubii serotype A (strain H99 / ATCC 208821 / CBS 10515 / FGSC 9487) OX=235443 GN=CNAG_03592	CNAG_03592	62.078	1.3185	2	1	4	1	0.843	0.875	0.834	1.26	1.142	1.064
J9VW76	MFS transporter, SP family, general alpha glucoside:H symporter OS=Cryptococcus neoformans var. grubii serotype A (strain H99 / ATCC 208821 / CBS 10515 / FGSC 9487) OX=235443 GN=CNAG_06259	CNAG_06259	60.83	-2	1.3	1	1	1	0.963	1.064	0.933	1.013	1.197	0.871
J9VW81	Uncharacterized protein OS=Cryptococcus neoformans var. grubii serotype A (strain H99 / ATCC 208821 / CBS 10515 / FGSC 9487) OX=235443 GN=CNAG_06507	CNAG_06507	25.092	2.327	4.1	1	1	1	0.977	0.95	1.082	0.923	1.056	1.062
J9VWT0	Chitin synthase OS=Cryptococcus neoformans var. grubii serotype A (strain H99 / ATCC 208821 / CBS 10515 / FGSC 9487) OX=235443 GN=CNAG_06487	CNAG_06487	104.52	-2	0.7	1	1	1	1.258	1.097	1.257	0.811	0.858	0.711
J9VXC8	26S proteasome non-ATPase regulatory subunit 10 OS=Cryptococcus neoformans var. grubii serotype A (strain H99 / ATCC 208821 / CBS 10515 / FGSC 9487) OX=235443 GN=CNAG_01861	CNAG_01861	25.212	1.4616	3.4	1	2	1	0.905	0.936	0.958	1.08	1.002	1.176
J9VXH6	Polyubiquitin OS=Cryptococcus neoformans var. grubii serotype A (strain H99 / ATCC 208821 / CBS 10515 / FGSC 9487) OX=235443 GN=CNAG_01920	CNAG_01920	42.762	76.139	80.1	8	61	1	1.265	1.327	0.433	0.397	1.454	1.193
J9VXN5	Malate dehydrogenase OS=Cryptococcus neoformans var. grubii serotype A (strain H99 / ATCC 208821 / CBS 10515 / FGSC 9487) OX=235443 GN=CNAG_03225	CNAG_03225	35.603	1.4525	4.7	1	1	1
J9VY34	ADP,ATP carrier protein OS=Cryptococcus neoformans var. grubii serotype A (strain H99 / ATCC 208821 / CBS 10515 / FGSC 9487) OX=235443 GN=CNAG_06101	CNAG_06101	33.794	11.094	10.5	3	4	3	1.232	1.368	1.334	0.608	0.782	0.67
J9VZ29	3-methylcrotonyl-CoA carboxylase alpha subunit OS=Cryptococcus neoformans var. grubii serotype A (strain H99 / ATCC 208821 / CBS 10515 / FGSC 9487) OX=235443 GN=CNAG_01680	CNAG_01680	80.65	-2	1	1	1	1
J9VZS9	Uncharacterized protein OS=Cryptococcus neoformans var. grubii serotype A (strain H99 / ATCC 208821 / CBS 10515 / FGSC 9487) OX=235443 GN=CNAG_05515	CNAG_05515	94.8	-2	1.3	1	1	1	0.862	0.834	0.878	1.165	1.046	1.284
J9W0K1	ATP-citrate synthase OS=Cryptococcus neoformans var. grubii serotype A (strain H99 / ATCC 208821 / CBS 10515 / FGSC 9487) OX=235443 GN=CNAG_04640	CNAG_04640	124.79	3.4752	1.3	1	1	1
J9W0L4	Cerevisin OS=Cryptococcus neoformans var. grubii serotype A (strain H99 / ATCC 208821 / CBS 10515 / FGSC 9487) OX=235443 GN=CNAG_04625	CNAG_04625	53.665	27.805	9.3	3	3	3	1.366	1.41	1.388	0.583	0.625	0.598
J9W1A3	Cell division control protein 42 OS=Cryptococcus neoformans var. grubii serotype A (strain H99 / ATCC 208821 / CBS 10515 / FGSC 9487) OX=235443 GN=CNAG_05348	CNAG_05348	21.368	1.8477	10.9	2	5	1
J9W1A7	Dynamin GTPase OS=Cryptococcus neoformans var. grubii serotype A (strain H99 / ATCC 208821 / CBS 10515 / FGSC 9487) OX=235443 GN=CNAG_01655	CNAG_01655	90.88	1.4415	1.7	2	2	1	0.929	0.958	0.947	1.079	1.025	1.114
J9W2K7	Cytoplasmic protein OS=Cryptococcus neoformans var. grubii serotype A (strain H99 / ATCC 208821 / CBS 10515 / FGSC 9487) OX=235443 GN=CNAG_06144	CNAG_06144	18.743	2.7856	6	1	1	1	1.492	1.523	1.492	0.484	0.441	0.516
J9W2N9	26S protease regulatory subunit 6A-B OS=Cryptococcus neoformans var. grubii serotype A (strain H99 / ATCC 208821 / CBS 10515 / FGSC 9487) OX=235443 GN=CNAG_06153	CNAG_06153	51.873	4.1539	2.6	1	1	1
J9W327	Uncharacterized protein OS=Cryptococcus neoformans var. grubii serotype A (strain H99 / ATCC 208821 / CBS 10515 / FGSC 9487) OX=235443 GN=CNAG_06332	CNAG_06332	120.68	-2	0.6	1	1	1
J9W3E7	Uncharacterized protein OS=Cryptococcus neoformans var. grubii serotype A (strain H99 / ATCC 208821 / CBS 10515 / FGSC 9487) OX=235443 GN=CNAG_06484	CNAG_06484	40.576	1.52	3.4	1	1	1	0.774	0.81	0.857	1.29	1.174	1.164
J9W462	Potassium/sodium efflux P-type ATPase, fungal-type OS=Cryptococcus neoformans var. grubii serotype A (strain H99 / ATCC 208821 / CBS 10515 / FGSC 9487) OX=235443 GN=CNAG_05592	CNAG_05592	109.57	1.8284	0.9	1	1	1
T2BNK7	ADP-ribosylation factor-like 2, variant OS=Cryptococcus neoformans var. grubii serotype A (strain H99 / ATCC 208821 / CBS 10515 / FGSC 9487) OX=235443 GN=CNAG_06032	CNAG_06032	24.247	6.4376	5.1	1	2	1	1.246	1.113	1.21	0.82	0.902	0.704
T2BP90	Peptidyl-prolyl cis-trans isomerase OS=Cryptococcus neoformans var. grubii serotype A (strain H99 / ATCC 208821 / CBS 10515 / FGSC 9487) OX=235443 GN=CNAG_03621	CNAG_03621	17.565	5.6778	9.3	1	1	1	1.047	1.145	1.077	0.922	0.849	0.988
T2BPU5	Uncharacterized protein OS=Cryptococcus neoformans var. grubii serotype A (strain H99 / ATCC 208821 / CBS 10515 / FGSC 9487) OX=235443 GN=CNAG_06019	CNAG_06019	154.17	-2	0.6	1	1	1	1.136	1.077	1.052	1.094	0.814	0.83
T2BQ97	Uncharacterized protein OS=Cryptococcus neoformans var. grubii serotype A (strain H99 / ATCC 208821 / CBS 10515 / FGSC 9487) OX=235443 GN=CNAG_05529	CNAG_05529	71.451	1.7263	1.1	1	1	1	1.087	1.115	1.054	0.99	0.888	0.883

## Sheet: Peptide_quant
Table S2. Proteomes of lung tissues in response to C.neoformans infections. c
ID	Sequence	Protein accession	Protein description	Charge	m/z	mass error [ppm]	PEP	Score	Unique [yes/no]	Infected mouse-1	Infected mouse-2	Infected mouse-3	Uninfected mouse-1	Uninfected mouse-2	Uninfected mouse-3
[truncated: 79,474 more rows]
