# Supplementary material for: Integrative Proteome and Acetylome Analyses of Murine Responses to Cryptococcus neoformans Infection
Source: Front Microbiol. 2020 Apr 17;11:575. doi: 10.3389/fmicb.2020.00575 (PMC7181412; doi:10.3389/fmicb.2020.00575)
Supplement: Supplementary file 9 [file Table_3.xlsx]

## Sheet: Acetylome of brain tissues
Table S3. Acetylomes of brain and lung tissues in response to C.neoformans infections. a
Basic information												Acetylation quantification						Proteome quantification						Normalized quantification						Comparable Ratio and P value		Repeat Ratio				aComparative acetylome analysis of brain tissues between infected and uninfected mice. The acetylome data were normalized to proteome data, and the ratios of Kac levels were then calculated. Three biological replicates were performed.
Protein accession	Position	Amino acid	Protein description	Gene name	Localization probability	PEP	Score	Modified sequence	Charge	Mass error [ppm]	MS/MS Count	Infected mouse-1	Infected mouse-2	Infected mouse-3	Uninfected mouse-1	Uninfected mouse-2	Uninfected mouse-3	Infected mouse-1	Infected mouse-2	Infected mouse-3	Uninfected mouse-1	Uninfected mouse-2	Uninfected mouse-3	Infected mouse-1	Infected mouse-2	Infected mouse-3	Uninfected mouse-1	Uninfected mouse-2	Uninfected mouse-3	Infected mice/uninfected mice Ratio	Infected mice/uninfected mice P value	Infected mice-1 / Uninfected mouse-1 Ratio	Infected mice-2 / Uninfected mouse-2 Ratio	Infected mice-3 / Uninfected mouse-3 Ratio
Q3TEA8	469	K	Heterochromatin protein 1-binding protein 3	Hp1bp3	1	0.000940419	110.08	SQGK(1)TASMK	2	0.066236	2	0.608	0.288	0.43	1.105	1.771	1.773	0.993	1.131	1.208	0.944	0.81	0.916	0.612286	0.254642	0.35596	1.17055	2.18642	1.93559	0.231058	0.0356702	0.561	0.162	0.242
P84228	10	K	Histone H3.2	Hist1h3b	1	1.8035e-31	149.17	K(1)STGGK(1)APR	2	2.0688	53	0.708	0.387	0.495	1.185	1.356	1.826	0.868	1.394	1.285	0.807	0.766	0.861	0.815668	0.277618	0.385214	1.4684	1.77023	2.12079	0.275869	0.00698036	0.61	0.286	0.272
P43274	148	K	Histone H1.4	Hist1h1e	1	0.000392554	108.43	KAAGTATAK(1)K	3	-0.020313	2	0.604	0.283	0.444	0.803	0.962	2.687	0.797	1.09	1.392	0.757	0.626	1.249	0.757842	0.259633	0.318966	1.06077	1.53674	2.15132	0.281425	0.0499118	0.767	0.294	0.166
Q3THW5	14	K	Histone H2A.V	H2afv	1	0.0270541	85.837	AGK(1)DSGK(1)AK(1)AK	2	0.14551	1	0.515	0.415	0.471	1.863	1.477	1.321	0.999	1.024	1.043	1.379	0.798	0.806	0.515516	0.405273	0.451582	1.35098	1.85088	1.63896	0.2835	0.0122492	0.282	0.281	0.357
P84228	15	K	Histone H3.2	Hist1h3b	1	1.8035e-31	149.17	STGGK(1)APR	2	0.11637	60	0.727	0.379	0.518	1.152	1.367	1.815	0.868	1.394	1.285	0.807	0.766	0.861	0.837558	0.271879	0.403113	1.42751	1.7846	2.10801	0.284308	0.00860777	0.643	0.277	0.286
P10922	14	K	Histone H1.0	H1f0	0.979901	1.37622e-05	95.57	TENSTSAPAAK(0.02)PK(0.98)R	3	1.1432	1	0.632	0.464	0.443	1.159	0.981	2.2	0.769	1.064	1.458	0.655	0.526	1.321	0.821847	0.43609	0.303841	1.76947	1.86502	1.6654	0.294681	0.00846286	0.555	0.474	0.202
P84228	80	K	Histone H3.2	Hist1h3b	1	1.80649e-96	217.09	EIAQDFK(1)TDLR	3	0.16558	5	0.73	0.418	0.56	1.268	1.373	1.639	0.868	1.394	1.285	0.807	0.766	0.861	0.841014	0.299857	0.435798	1.57125	1.79243	1.9036	0.299332	0.00563998	0.586	0.305	0.341
P84228	123	K	Histone H3.2	Hist1h3b	1	0.000641279	95.66	VTIMPK(1)DIQLAR	2	-0.21083	1	0.84	0.372	0.529	1.216	1.504	1.553	0.868	1.394	1.285	0.807	0.766	0.861	0.967742	0.266858	0.411673	1.50682	1.96345	1.80372	0.31215	0.0132399	0.704	0.247	0.34
P84228	19	K	Histone H3.2	Hist1h3b	1	5.10886e-50	185.08	K(1)QLATK(1)AAR	2	0.78933	28	0.79	0.413	0.535	1.031	1.406	1.785	0.868	1.394	1.285	0.807	0.766	0.861	0.910138	0.29627	0.416342	1.27757	1.83551	2.07317	0.312895	0.0186227	0.782	0.294	0.299
Q3THW5	12	K	Histone H2A.V	H2afv	1	9.6067e-16	135.47	AGK(1)DSGK(1)AK(1)AK	2	0.14551	13	0.562	0.451	0.489	2.039	1.519	1.055	0.999	1.024	1.043	1.379	0.798	0.806	0.562563	0.44043	0.46884	1.47861	1.90351	1.30893	0.313753	0.0222705	0.281	0.297	0.463
P84228	24	K	Histone H3.2	Hist1h3b	1	5.10886e-50	186.67	QLATK(1)AAR	2	0.052395	40	0.797	0.408	0.546	1	1.51	1.713	0.868	1.394	1.285	0.807	0.766	0.861	0.918203	0.292683	0.424903	1.23916	1.97128	1.98955	0.314576	0.0212895	0.812	0.271	0.32
P43274	63	K	Histone H1.4	Hist1h1e	1	0.00026405	107.79	SGVSLAALK(1)K	2	0.36305	3	0.643	0.339	0.492	0.816	0.941	2.572	0.797	1.09	1.392	0.757	0.626	1.249	0.806775	0.311009	0.353448	1.07794	1.50319	2.05925	0.31705	0.0446932	0.802	0.36	0.192
Q3THW5	5	K	Histone H2A.V	H2afv	1	9.6067e-16	135.47	AGGK(1)AGK(1)DSGK(1)AK	2	-1.1197	16	0.58	0.482	0.469	2.098	1.508	0.99	0.999	1.024	1.043	1.379	0.798	0.806	0.580581	0.470703	0.449664	1.52139	1.88972	1.22829	0.323522	0.0275064	0.282	0.321	0.474
Q3THW5	8	K	Histone H2A.V	H2afv	1	9.6067e-16	135.47	AGK(1)DSGK(1)AK(1)AK	2	0.14551	21	0.593	0.467	0.504	2.017	1.506	1.03	0.999	1.024	1.043	1.379	0.798	0.806	0.593594	0.456055	0.483221	1.46265	1.88722	1.27792	0.331232	0.0243142	0.299	0.311	0.49
P84244	28	K	Histone H3.3	H3f3a	1	3.51153e-06	126.34	K(1)SAPSTGGVK	2	0.084795	18	0.886	0.505	0.621	1.135	1.122	1.699	1.157	1.251	1.295	0.771	0.849	0.792	0.765774	0.403677	0.479537	1.47211	1.32155	2.1452	0.333879	0.0338609	0.796	0.451	0.365
P62806	9	K	Histone H4	Hist1h4a	1	2.42379e-119	212.55	GK(1)GGK(1)GLGK(1)GGAK(1)R	2	-2.5768	90	0.839	0.511	0.608	1.128	1.314	1.589	0.992	1.252	1.227	0.834	0.809	0.929	0.845766	0.408147	0.495518	1.35252	1.62423	1.71044	0.373237	0.00534031	0.758	0.39	0.383
P62806	6	K	Histone H4	Hist1h4a	1	2.42379e-119	212.55	GK(1)GGK(1)GLGK(1)GGAK(1)R	2	-2.5768	40	0.82	0.546	0.62	1.237	1.347	1.446	0.992	1.252	1.227	0.834	0.809	0.929	0.826613	0.436102	0.505297	1.48321	1.66502	1.55651	0.375794	0.00675857	0.676	0.406	0.429
P62806	13	K	Histone H4	Hist1h4a	1	2.42379e-119	212.55	GLGK(1)GGAK(1)R	3	-0.46928	178	0.889	0.501	0.646	1.013	1.368	1.573	0.992	1.252	1.227	0.834	0.809	0.929	0.896169	0.40016	0.526487	1.21463	1.69098	1.69322	0.396366	0.0133197	0.894	0.367	0.411
P84099	80	K	60S ribosomal protein L19	Rpl19	1	0.0090232	83.377	HMGIGK(1)R	3	0.54058	2	1.107	0.486	0.702	0.842	1.195	1.642	1.237	1.089	1.358	0.734	0.702	0.895	0.894907	0.446281	0.516937	1.14714	1.70228	1.83464	0.396691	0.0261058	1.341	0.407	0.427
P62806	17	K	Histone H4	Hist1h4a	1	2.42379e-119	212.55	GLGK(1)GGAK(1)R	3	-0.46928	142	0.903	0.487	0.649	0.957	1.385	1.603	0.992	1.252	1.227	0.834	0.809	0.929	0.910282	0.388978	0.528932	1.14748	1.71199	1.72551	0.398735	0.0216558	0.963	0.352	0.406
P62806	78	K	Histone H4	Hist1h4a	1	3.11055e-82	212.28	DAVTYTEHAK(1)R	3	0.030621	7	0.86	0.568	0.681	1.61	1.29	1.08	0.992	1.252	1.227	0.834	0.809	0.929	0.866935	0.453674	0.555012	1.93046	1.59456	1.16254	0.400128	0.0321703	0.545	0.441	0.63
P62806	32	K	Histone H4	Hist1h4a	1	1.66047e-14	141.54	DNIQGITK(1)PAIR	2	0.29041	1	0.949	0.526	0.643	1.125	1.501	1.301	0.992	1.252	1.227	0.834	0.809	0.929	0.956653	0.420128	0.524042	1.34892	1.85538	1.40043	0.412798	0.0172728	0.861	0.351	0.494
P62806	92	K	Histone H4	Hist1h4a	1	5.77613e-85	202.61	TVTAMDVVYALK(1)R	3	-1.7758	5	1.021	0.464	0.638	1.265	1.362	1.304	0.992	1.252	1.227	0.834	0.809	0.929	1.02923	0.370607	0.519967	1.51679	1.68356	1.40366	0.416986	0.0321877	0.823	0.342	0.49
P27661	6	K	Histone H2AX	H2afx	1	0.00163831	88.921	GK(1)TGGK(1)AR	3	-0.90572	1	0.799	0.57	0.569	1.852	1.349	0.982	1.057	0.986	1.125	1.043	0.89	0.886	0.755913	0.578093	0.505778	1.77565	1.51573	1.10835	0.418158	0.0349298	0.441	0.424	0.58
P27661	10	K	Histone H2AX	H2afx	1	0.00163831	88.921	GK(1)TGGK(1)AR	3	-0.90572	1	0.799	0.57	0.569	1.852	1.349	0.982	1.057	0.986	1.125	1.043	0.89	0.886	0.755913	0.578093	0.505778	1.77565	1.51573	1.10835	0.418158	0.0349298	0.441	0.424	0.58
P16546	1939	K	Spectrin alpha chain, non-erythrocytic 1	Sptan1	1	7.9887e-05	107.99	K(1)NNHHEENISSK	3	-0.26812	2	0.904	0.541	0.505	1.619	1.477	1.065	1.091	1.027	1.024	1.188	0.947	0.747	0.828598	0.526777	0.493164	1.36279	1.55966	1.4257	0.425131	0.00576345	0.57	0.368	0.473
P16546	296	K	Spectrin alpha chain, non-erythrocytic 1	Sptan1	1	5.9671e-06	118.5	K(1)HEGLER	3	0.13932	1	0.837	0.514	0.617	1.774	1.386	0.989	1.091	1.027	1.024	1.188	0.947	0.747	0.767186	0.500487	0.602539	1.49327	1.46357	1.32396	0.436884	0.00179698	0.481	0.372	0.625
P84228	57	K	Histone H3.2	Hist1h3b	1	9.46818e-29	167.11	YQK(1)STELLIR	2	-0.58015	3	0.958	0.636	0.761	1.089	1.166	1.4	0.868	1.394	1.285	0.807	0.766	0.861	1.10369	0.456241	0.592218	1.34944	1.52219	1.62602	0.478504	0.0428823	0.897	0.546	0.543
P12367	119	K	cAMP-dependent protein kinase type II-alpha regulatory subunit	Prkar2a	1	7.28868e-06	121.9	VVHPK(1)TDEQR	3	1.071	1	0.831	0.518	0.669	1.432	1.395	1.216	0.995	1.052	1.01	1.003	0.964	0.959	0.835176	0.492395	0.662376	1.42772	1.4471	1.26799	0.480339	0.00675912	0.591	0.372	0.551
P16546	508	K	Spectrin alpha chain, non-erythrocytic 1	Sptan1	1	0.000592231	99.305	K(1)HEDFEK	3	-0.50684	1	0.886	0.554	0.714	1.56	1.452	0.946	1.091	1.027	1.024	1.188	0.947	0.747	0.812099	0.539435	0.697266	1.31313	1.53326	1.2664	0.498153	0.0038314	0.578	0.382	0.754
P16546	1591	K	Spectrin alpha chain, non-erythrocytic 1	Sptan1	1	4.84031e-14	116.51	HQK(1)HQAFEAELHANADR	4	0.53645	1	0.852	0.586	0.756	1.42	1.486	0.993	1.091	1.027	1.024	1.188	0.947	0.747	0.780935	0.570594	0.738281	1.19529	1.56917	1.32932	0.510486	0.0110258	0.611	0.395	0.761
P97447	57	K	Four and a half LIM domains protein 1	Fhl1	1	3.83081e-10	132.09	EVHYK(1)NR	3	0.29041	2	0.823	0.607	0.567	1.094	1.426	1.489	0.943	0.971	0.997	0.941	0.921	1.15	0.872747	0.625129	0.568706	1.16259	1.54832	1.29478	0.515911	0.0125988	0.767	0.426	0.381
P17563	296	K	Selenium-binding protein 1	Selenbp1	1	0.00478041	79.474	VIQVPSK(1)K	2	0.54872	2	0.877	0.601	0.71	1.417	1.406	1.072	1.055	0.958	1.095	0.955	0.965	0.957	0.83128	0.627349	0.648402	1.48377	1.45699	1.12017	0.518854	0.0150847	0.631	0.428	0.662
Q9D051	227	K	Pyruvate dehydrogenase E1 component subunit beta, mitochondrial	Pdhb	1	0.0130046	57.347	DFLIPIGK(1)AK	3	-3.6071	1	0.735	0.825	0.558	1.532	1.361	1.072	0.995	1.005	1.034	1.041	1.01	0.903	0.738693	0.820896	0.539652	1.47166	1.34752	1.18715	0.52398	0.00561722	0.489	0.606	0.52
O08709	106	K	Peroxiredoxin-6	Prdx6	1	2.87805e-06	127.87	LPFPIIDDK(1)GR	2	-1.5958	1	0.898	0.643	0.661	1.433	1.166	1.249	1.049	1.009	1.044	1.06	1.044	0.806	0.856053	0.637265	0.633142	1.35189	1.11686	1.54963	0.529184	0.019225	0.638	0.552	0.529
O54724	301	K	Polymerase I and transcript release factor	Ptrf	1	0.000397793	84.297	K(1)SFTPDHVVYAR	3	-1.7993	1	0.864	0.537	0.762	1.433	1.329	1.142	1.126	0.889	1.021	1.149	0.98	0.818	0.767318	0.604049	0.746327	1.24717	1.35612	1.39609	0.529505	0.000837188	0.614	0.406	0.667
Q62261	1913	K	Spectrin beta chain, non-erythrocytic 1	Sptbn1	1	4.73055e-13	141.25	LVDTGDK(1)FR	2	-0.04622	1	0.882	0.607	0.713	1.451	1.308	1.112	1.065	1.013	0.996	1.105	0.944	0.857	0.828169	0.59921	0.715863	1.31312	1.38559	1.29755	0.536311	0.00512606	0.62	0.464	0.641
P16546	718	K	Spectrin alpha chain, non-erythrocytic 1	Sptan1	1	2.11266e-06	124.42	DLTNVQNLQK(1)K	2	1.2828	2	0.859	0.694	0.714	1.46	1.464	0.915	1.091	1.027	1.024	1.188	0.947	0.747	0.787351	0.675755	0.697266	1.22896	1.54593	1.2249	0.540121	0.0206231	0.6	0.475	0.782
Q62261	1824	K	Spectrin beta chain, non-erythrocytic 1	Sptbn1	0.998302	0.0233048	65.252	IQDK(0.998)HK(0.002)K	4	0.52467	1	0.885	0.591	0.745	1.423	1.298	1.129	1.065	1.013	0.996	1.105	0.944	0.857	0.830986	0.583416	0.747992	1.28778	1.375	1.31739	0.543292	0.00812532	0.634	0.456	0.66
P97447	160	K	Four and a half LIM domains protein 1	Fhl1	1	0.0250204	87.323	FAK(1)HCVK	2	-0.25198	2	0.806	0.593	0.668	1.118	1.347	1.469	0.943	0.971	0.997	0.941	0.921	1.15	0.854719	0.610711	0.67001	1.1881	1.46254	1.27739	0.543641	0.00557531	0.735	0.441	0.455
P08122	181	K	Collagen alpha-2(IV) chain	Col4a2	1	0.00010768	116.73	EDRDK(1)YR	3	-1.5491	1	0.844	0.46	0.64	1.581	1.172	1.347	0.864	0.976	0.963	1.25	1.012	0.923	0.976852	0.471311	0.66459	1.2648	1.1581	1.45937	0.544205	0.0361882	0.545	0.393	0.475
P16546	2333	K	Spectrin alpha chain, non-erythrocytic 1	Sptan1	0.999529	8.55275e-05	77.776	EFSMMFK(1)HFDKDK	4	-0.59067	1	0.855	0.687	0.739	1.479	1.335	0.994	1.091	1.027	1.024	1.188	0.947	0.747	0.783685	0.668939	0.72168	1.24495	1.40971	1.33066	0.545578	0.000847132	0.589	0.516	0.744
Q9D2G2	273	K	Dihydrolipoyllysine-residue succinyltransferase component of 2-oxoglutarate dehydrogenase complex, mitochondrial	Dlst	1	5.90849e-09	132.01	HK(1)DAFLK(1)K	2	-0.10582	16	0.833	0.759	0.742	1.368	1.263	1.098	1.158	0.973	1.058	1.12	0.987	0.729	0.719344	0.780062	0.701323	1.22143	1.27964	1.50617	0.549189	0.0149415	0.622	0.602	0.676
Q9JHL1	237	K	Na(+)/H(+) exchange regulatory cofactor NHE-RF2	Slc9a3r2	1	5.31978e-26	159.66	LLVVDPETDEHFK(1)R	3	0.43836	1	0.904	0.589	0.708	1.517	1.313	1.058	1.064	0.951	1.047	1.114	1.01	0.861	0.849624	0.619348	0.676218	1.36176	1.3	1.2288	0.551383	0.00453541	0.607	0.448	0.67
P09813	67	K	Apolipoprotein A-II	Apoa2	1	4.72838e-39	170.35	AYFEK(1)THEQLTPLVR	3	0.53085	2	1.01	0.774	0.734	1.621	1.281	0.728	1.302	0.954	1.049	1.422	0.879	0.48	0.77573	0.811321	0.699714	1.13994	1.45734	1.51667	0.555856	0.0276122	0.635	0.605	1.009
Q8C1B7	195	K	Septin-11	Sept11	1	0.0122281	83.206	NELHK(1)FK	3	-0.18473	1	0.969	0.637	0.727	1.453	1.187	1.104	1.072	1.087	0.964	0.97	1.024	0.823	0.903918	0.586017	0.754149	1.49794	1.15918	1.34143	0.561224	0.0121951	0.68	0.538	0.659
O08709	63	K	Peroxiredoxin-6	Prdx6	1	6.98943e-15	149.19	LAPEFAK(1)R	2	0.82223	5	0.928	0.653	0.708	1.411	1.244	1.127	1.049	1.009	1.044	1.06	1.044	0.806	0.884652	0.647175	0.678161	1.33113	1.19157	1.39826	0.563634	0.00459197	0.67	0.526	0.628
Q8C1B7	378	K	Septin-11	Sept11	1	1.85163e-29	161.02	THQEEK(1)K	2	0.62723	3	0.897	0.759	0.709	1.419	1.085	1.184	1.072	1.087	0.964	0.97	1.024	0.823	0.836754	0.698252	0.735477	1.46289	1.05957	1.43864	0.573196	0.0395245	0.644	0.701	0.599
Q61879	1782	K	Myosin-10	Myh10	1	0.0106219	74.698	SAAQK(1)SDNAR	2	1.5166	1	0.89	0.569	0.872	1.515	1.342	0.913	1.088	1.02	1.007	1.149	0.921	0.823	0.818015	0.557843	0.865938	1.31854	1.45711	1.10936	0.577038	0.017132	0.6	0.425	0.955
Q9WTP7	29	K	GTP:AMP phosphotransferase AK3, mitochondrial	Ak3	1	0.00128126	98.04	ITK(1)HFELK	3	0.47024	7	0.922	0.735	0.741	1.355	1.126	1.174	1.178	0.961	1.02	1.156	0.942	0.763	0.782683	0.764828	0.726471	1.17215	1.19533	1.53866	0.582156	0.041971	0.693	0.654	0.632
O08709	215	K	Peroxiredoxin-6	Prdx6	1	0.00343203	91.9	ELPSGK(1)K	3	0.6427	1	0.926	0.7	0.734	1.537	1.122	1.061	1.049	1.009	1.044	1.06	1.044	0.806	0.882745	0.693756	0.703065	1.45	1.07471	1.31638	0.593469	0.023453	0.614	0.625	0.691
P97447	262	K	Four and a half LIM domains protein 1	Fhl1	1	0.000231161	112.89	CSVNLANK(1)R	2	-0.26019	1	0.823	0.72	0.666	1.114	1.407	1.299	0.943	0.971	0.997	0.941	0.921	1.15	0.872747	0.741504	0.668004	1.18385	1.52769	1.12957	0.594167	0.0354098	0.753	0.513	0.513
Q9D2G2	268	K	Dihydrolipoyllysine-residue succinyltransferase component of 2-oxoglutarate dehydrogenase complex, mitochondrial	Dlst	1	0.000778442	99.815	HK(1)DAFLK(1)K	2	-0.10582	2	0.879	0.812	0.774	1.356	1.124	1.11	1.158	0.973	1.058	1.12	0.987	0.729	0.759067	0.834532	0.731569	1.21071	1.1388	1.52263	0.600485	0.0409893	0.661	0.724	0.698
Q9DCT8	31	K	Cysteine-rich protein 2	Crip2	1	0.0184324	90.37	FCLK(1)CER	2	-1.025	1	0.983	0.658	0.773	1.217	1.174	1.236	1.093	1.089	0.961	0.982	0.986	0.895	0.89936	0.604224	0.80437	1.23931	1.19067	1.38101	0.605606	0.0122591	0.823	0.561	0.626
O54724	138	K	Polymerase I and transcript release factor	Ptrf	1	0.0172702	81.191	QAGQIK(1)K	2	-0.18189	1	1.026	0.639	0.717	1.329	1.192	1.163	1.126	0.889	1.021	1.149	0.98	0.818	0.91119	0.718785	0.702253	1.15666	1.21633	1.42176	0.614594	0.0103337	0.787	0.537	0.616
P26883	53	K	Peptidyl-prolyl cis-trans isomerase FKBP1A	Fkbp1a	1	0.00138738	98.407	FTLGK(1)QEVIR	2	-1.1597	1	1.085	0.725	0.775	1.319	1.197	0.99	1.326	0.989	0.985	1.049	0.985	0.756	0.81825	0.733064	0.786802	1.25739	1.21523	1.30952	0.618199	0.000209878	0.838	0.607	0.783
Q61838	212	K	Pregnancy zone protein	Pzp	1	0.000133529	113.44	K(1)IEHSFEVK	2	-1.551	3	0.904	0.641	0.732	1.395	1.124	1.248	0.985	0.978	0.956	1.008	0.858	1.155	0.917766	0.655419	0.76569	1.38393	1.31002	1.08052	0.619657	0.0168299	0.661	0.571	0.587
Q9DCT8	10	K	Cysteine-rich protein 2	Crip2	1	0.00595531	84.365	CDK(1)TVYFAEK	2	-2.2619	1	0.933	0.725	0.798	1.375	1.156	1.08	1.093	1.089	0.961	0.982	0.986	0.895	0.853614	0.665748	0.830385	1.4002	1.17241	1.2067	0.621738	0.00729244	0.691	0.628	0.738
Q9CPP6	36	K	NADH dehydrogenase [ubiquinone] 1 alpha subcomplex subunit 5	Ndufa5	1	0.00136795	99.283	TLDILK(1)HFPK	2	1.0018	3	0.921	0.767	0.776	1.315	1.197	1.087	1.106	0.895	1.108	1.186	0.995	0.723	0.832731	0.856983	0.700361	1.10877	1.20302	1.50346	0.626454	0.0422732	0.713	0.642	0.714
O08709	56	K	Peroxiredoxin-6	Prdx6	1	0.00435294	89.301	AAK(1)LAPEFAK	3	1.887	3	0.99	0.729	0.737	1.315	1.082	1.198	1.049	1.009	1.044	1.06	1.044	0.806	0.943756	0.722498	0.705939	1.24057	1.0364	1.48635	0.630346	0.049256	0.767	0.675	0.615
Q61879	1417	K	Myosin-10	Myh10	1	0.00217434	97.734	VLAYDK(1)LEK	2	-0.32659	1	0.996	0.723	0.757	1.354	1.283	0.98	1.088	1.02	1.007	1.149	0.921	0.823	0.915441	0.708824	0.751738	1.17842	1.39305	1.19077	0.631541	0.00810646	0.751	0.565	0.773
Q9CRB6	16	K	Tubulin polymerization-promoting protein family member 3	Tppp3	1	0.0153086	57.785	K(1)FAIHGDPK	3	-1.2002	1	0.873	0.577	0.789	1.464	1.285	1.085	1.065	0.662	1.174	1.235	1.003	0.867	0.819718	0.871601	0.672061	1.18543	1.28116	1.25144	0.635655	0.00752967	0.607	0.449	0.728
Q62261	401	K	Spectrin beta chain, non-erythrocytic 1	Sptbn1	1	0.00143625	96.342	LEK(1)AEHER	3	-0.92976	1	0.92	0.682	0.851	1.358	1.251	1.014	1.065	1.013	0.996	1.105	0.944	0.857	0.86385	0.673248	0.854418	1.22896	1.32521	1.1832	0.639893	0.00585855	0.69	0.546	0.84
Q9DB20	70	K	ATP synthase subunit O, mitochondrial	Atp5o	1	0.00826074	70.399	VGQLLK(1)DPK	3	0.55925	2	0.949	0.77	0.805	1.284	1.207	1.053	1.143	0.934	1.048	1.037	0.967	0.845	0.830271	0.824411	0.76813	1.23819	1.24819	1.24615	0.649107	0.00167059	0.754	0.64	0.764
Q62261	124	K	Spectrin beta chain, non-erythrocytic 1	Sptbn1	1	0.0239092	72.096	ALQFLK(1)EQR	2	1.0705	1	0.932	0.81	0.761	1.277	1.261	1.035	1.065	1.013	0.996	1.105	0.944	0.857	0.875117	0.799605	0.764056	1.15566	1.33581	1.2077	0.659279	0.00493997	0.744	0.643	0.736
P63038	469	K	60 kDa heat shock protein, mitochondrial	Hspd1	1	8.11372e-05	116.37	IGIEIIK(1)R	2	-0.21499	1	1.015	0.753	0.802	1.374	1.145	0.995	1.135	0.955	1.038	1.231	0.973	0.697	0.894273	0.788482	0.77264	1.11617	1.17677	1.42755	0.659966	0.033598	0.754	0.659	0.806
P14602	127	K	Heat shock protein beta-1	Hspb1	1	2.32112e-44	176.89	TKEGVVEITGK(1)HEER	4	1.0393	5	1.041	0.71	0.797	1.255	1.235	1.039	1.114	0.865	1.163	1.186	1.032	0.72	0.93447	0.820809	0.685297	1.05818	1.19671	1.44306	0.659983	0.0436344	0.846	0.576	0.768
Q9CRB6	136	K	Tubulin polymerization-promoting protein family member 3	Tppp3	1	1.51186e-06	122.33	YTGSHK(1)ER	3	1.092	1	0.944	0.574	0.791	1.386	1.191	1.172	1.065	0.662	1.174	1.235	1.003	0.867	0.886385	0.867069	0.673765	1.12227	1.18744	1.35179	0.662904	0.0129218	0.694	0.482	0.675
Q64727	924	K	Vinculin	Vcl	1	1.24248e-13	140.09	GNDIIAAAK(1)R	3	0.22952	3	0.91	0.716	0.706	1.289	1.16	1.258	0.956	0.977	0.984	1.049	1.001	1.022	0.951883	0.732856	0.71748	1.22879	1.15884	1.23092	0.663862	0.0247145	0.719	0.618	0.562
P16546	2349	K	Spectrin alpha chain, non-erythrocytic 1	Sptan1	1	5.09998e-15	147.28	LNHQEFK(1)SCLR	3	0.64271	2	1.036	0.666	0.884	1.319	1.075	1.085	1.091	1.027	1.024	1.188	0.947	0.747	0.949588	0.648491	0.863281	1.11027	1.13516	1.45248	0.665608	0.0461815	0.8	0.62	0.815
Q9JLT4	337	K	Thioredoxin reductase 2, mitochondrial	Txnrd2	1	5.88339e-30	167.84	AGISTNPK(1)NQK	3	0.10902	2	0.963	0.831	0.781	1.334	1.123	1.039	1.152	0.924	1.064	1.166	1.014	0.721	0.835938	0.899351	0.734023	1.14408	1.1075	1.44105	0.668713	0.0436638	0.736	0.74	0.752
Q8QZT1	80	K	Acetyl-CoA acetyltransferase, mitochondrial	Acat1	1	0.00226269	97.472	AGIPK(1)EEVK	2	-0.59809	1	0.936	0.776	0.822	1.185	1.151	1.172	1.027	1.027	1.046	1.002	1.01	0.876	0.911392	0.755599	0.785851	1.18263	1.1396	1.3379	0.67015	0.00730082	0.805	0.675	0.702
P97447	278	K	Four and a half LIM domains protein 1	Fhl1	1	5.58078e-10	110.35	FVFHNEQVYCPDCAK(1)K	3	0.57812	1	0.916	0.75	0.748	1.248	1.2	1.184	0.943	0.971	0.997	0.941	0.921	1.15	0.971368	0.7724	0.750251	1.32625	1.30293	1.02957	0.681659	0.0344872	0.748	0.627	0.631
Q03265	305	K	ATP synthase subunit alpha, mitochondrial	Atp5a1	1	4.14895e-06	72.583	DNGK(1)HALIIYDDLSK	3	-0.051252	1	0.958	0.777	0.863	1.134	1.187	1.128	1.103	1.015	1.022	0.996	1.011	0.853	0.86854	0.765517	0.844423	1.13855	1.17409	1.32239	0.681832	0.00833178	0.862	0.655	0.766
O35639	138	K	Annexin A3	Anxa3	1	2.8744e-62	182.47	K(1)SLGDDISSETSGDFRK	3	-0.27476	2	0.944	0.783	0.819	1.353	1.157	1.019	1.087	1.014	0.996	1.098	1.008	0.834	0.868445	0.772189	0.822289	1.23224	1.14782	1.22182	0.683788	0.000596497	0.711	0.678	0.805
Q9DCT8	23	K	Cysteine-rich protein 2	Crip2	1	0.000245304	111.63	VSSLGK(1)DWHK	3	1.2065	1	1.001	0.809	0.787	1.123	1.129	1.192	1.093	1.089	0.961	0.982	0.986	0.895	0.915828	0.742883	0.818939	1.14358	1.14503	1.33184	0.684347	0.0100081	0.909	0.717	0.661
Q03265	539	K	ATP synthase subunit alpha, mitochondrial	Atp5a1	1	8.60246e-14	141.91	ISEQSDAK(1)LK	2	-0.071439	12	0.952	0.834	0.821	1.337	1.157	0.978	1.103	1.015	1.022	0.996	1.011	0.853	0.863101	0.821675	0.803327	1.34237	1.14441	1.14654	0.684801	0.022156	0.727	0.722	0.84
Q62261	1998	K	Spectrin beta chain, non-erythrocytic 1	Sptbn1	1	0.00839823	78.098	LLQLTEK(1)R	2	-0.46206	1	0.983	0.745	0.83	1.267	1.093	1.134	1.065	1.013	0.996	1.105	0.944	0.857	0.923005	0.735439	0.833333	1.14661	1.15784	1.32322	0.686882	0.00863661	0.79	0.683	0.732
Q61425	206	K	Hydroxyacyl-coenzyme A dehydrogenase, mitochondrial	Hadh	1	0.0123427	58.172	TLGK(1)HPVSCK	3	-0.24542	1	1.099	0.722	0.739	1.324	1.121	1.073	1.099	0.949	1.015	1.077	1.026	0.837	1	0.760801	0.728079	1.22934	1.09259	1.28196	0.690609	0.0285546	0.846	0.645	0.689
P61982	10	K	14-3-3 protein gamma	Ywhag	1	0.00636012	91.265	EQLVQK(1)AR	2	-0.10568	1	0.954	0.777	0.902	1.231	1.158	1.04	1.039	1.059	1.054	0.973	0.996	0.869	0.918191	0.733711	0.855787	1.26516	1.16265	1.19678	0.691855	0.0081882	0.79	0.672	0.868
Q8QZT1	242	K	Acetyl-CoA acetyltransferase, mitochondrial	Acat1	1	2.48921e-09	105.28	GK(1)PDVVVKEDEEYKR	4	0.32784	6	0.946	0.84	0.811	1.373	1.122	0.987	1.027	1.027	1.046	1.002	1.01	0.876	0.92113	0.817916	0.775335	1.37026	1.11089	1.12671	0.696917	0.0308706	0.703	0.749	0.822
Q9D051	354	K	Pyruvate dehydrogenase E1 component subunit beta, mitochondrial	Pdhb	1	0.00142057	97.431	DIIFAVK(1)K	3	-0.2268	5	0.938	0.784	0.809	1.345	1.126	1.064	0.995	1.005	1.034	1.041	1.01	0.903	0.942714	0.7801	0.782398	1.29203	1.11485	1.17829	0.69877	0.00856793	0.711	0.697	0.76
Q03265	239	K	ATP synthase subunit alpha, mitochondrial	Atp5a1	1	2.62026e-05	120.86	RFNDGTDEK(1)K	3	-0.017807	8	1.009	0.838	0.8	1.293	1.131	1.005	1.103	1.015	1.022	0.996	1.011	0.853	0.914778	0.825616	0.782779	1.29819	1.11869	1.17819	0.70184	0.00700071	0.796	0.742	0.796
O08638	1532	K	Myosin-11	Myh11	1	0.000170663	113.69	NVHELEK(1)SK	3	0.30533	1	0.945	0.77	0.837	1.336	1.21	0.983	1.135	0.945	0.954	1.121	0.956	0.866	0.832599	0.814815	0.877358	1.19179	1.26569	1.1351	0.702773	0.0038776	0.721	0.638	0.851
Q8R4N0	55	K	Citrate lyase subunit beta-like protein, mitochondrial	Clybl	1	6.62173e-22	152.4	AVLYVPGNDEK(1)K	2	0.4351	4	0.969	0.809	0.82	1.2	1.197	1.066	1.08	0.983	1.035	1.105	1.014	0.821	0.897222	0.822991	0.792271	1.08597	1.18047	1.29842	0.704791	0.0150761	0.823	0.676	0.77
P67778	202	K	Prohibitin	Phb	1	0.00344873	91.961	FVVEK(1)AEQQK	3	0.67614	2	1.029	0.813	0.839	1.195	1.199	0.999	1.128	0.986	1.022	0.942	1.038	0.847	0.912234	0.824544	0.820939	1.26858	1.15511	1.17946	0.709858	0.0017111	0.877	0.679	0.841
Q9WUM5	94	K	Succinate--CoA ligase [ADP/GDP-forming] subunit alpha, mitochondrial	Suclg1	1	5.6368e-09	101.2	GGQK(1)HLGLPVFNTVK	3	-0.87105	1	0.893	0.785	0.867	1.238	1.081	1.172	1.025	0.91	1.069	1.087	1.005	0.872	0.87122	0.862637	0.811038	1.13891	1.07562	1.34404	0.715145	0.046689	0.736	0.727	0.739
Q8QZT1	171	K	Acetyl-CoA acetyltransferase, mitochondrial	Acat1	1	3.89361e-12	123.02	GATPYGGVK(1)LEDLIVK	3	0.12225	3	0.984	0.79	0.865	1.362	1.11	0.969	1.027	1.027	1.046	1.002	1.01	0.876	0.95813	0.769231	0.82696	1.35928	1.09901	1.10616	0.716609	0.0375664	0.737	0.712	0.893
P63038	91	K	60 kDa heat shock protein, mitochondrial	Hspd1	1	0.000397575	111.01	YK(1)NIGAK	2	-0.20508	1	1.015	0.851	0.832	1.271	1.241	0.887	1.135	0.955	1.038	1.231	0.973	0.697	0.894273	0.891099	0.801541	1.03249	1.27544	1.2726	0.722495	0.0408617	0.814	0.687	0.938
Q61937	201	K	Nucleophosmin	Npm1	1	0.00425821	91.549	DTPAK(1)NAQK	2	-0.2828	1	0.981	0.764	0.947	1.285	1.177	0.927	1.132	0.989	1.036	1.186	0.981	0.745	0.866608	0.772497	0.914093	1.08347	1.1998	1.2443	0.723785	0.00727636	0.779	0.651	1.022
P26039	1645	K	Talin-1	Tln1	1	0.00237319	90.15	TVSDSIK(1)K	2	-0.12824	1	0.956	0.726	0.804	1.289	1.249	1.047	0.943	1.018	0.977	1.035	1.024	1.006	1.01379	0.713163	0.822927	1.24541	1.21973	1.04076	0.727312	0.047791	0.756	0.582	0.768
Q6URW6	1432	K	Myosin-14	Myh14	1	1.57539e-08	133.32	LAEK(1)TEAVER	2	0.86599	1	0.984	0.766	0.764	1.322	1.177	1.061	1.036	0.87	1.02	1.226	0.995	0.826	0.949807	0.88046	0.74902	1.0783	1.18291	1.2845	0.727436	0.0183447	0.759	0.652	0.721
Q03265	531	K	ATP synthase subunit alpha, mitochondrial	Atp5a1	1	3.99152e-07	128.76	SDGK(1)ISEQSDAK	2	0.86521	2	1.009	0.831	0.863	1.235	1.095	1.031	1.103	1.015	1.022	0.996	1.011	0.853	0.914778	0.818719	0.844423	1.23996	1.08309	1.20868	0.729933	0.00847244	0.834	0.76	0.836
Q9D172	217	K	ES1 protein homolog, mitochondrial	D10Jhu81e	1	3.5615e-06	128.38	ALGAK(1)HCVK	2	-1.2255	3	0.985	0.812	0.79	1.268	1.116	1.09	1.012	1.017	1	1.015	1.035	0.928	0.97332	0.798427	0.79	1.24926	1.07826	1.17457	0.731491	0.0167007	0.792	0.728	0.725
Q9JLT4	285	K	Thioredoxin reductase 2, mitochondrial	Txnrd2	1	0.000172552	114.51	GCVPSHIK(1)K	2	1.1192	3	1.019	0.824	0.867	1.325	1.098	0.95	1.152	0.924	1.064	1.166	1.014	0.721	0.884549	0.891775	0.81485	1.13636	1.08284	1.31761	0.732628	0.035866	0.784	0.751	0.914
Q9DB20	199	K	ATP synthase subunit O, mitochondrial	Atp5o	1	0.00123711	107.06	YVDMSAK(1)SK	3	0.47072	3	1.022	0.862	0.823	1.202	1.218	0.954	1.143	0.934	1.048	1.037	0.967	0.845	0.894138	0.922912	0.785305	1.15911	1.25957	1.12899	0.733539	0.0054778	0.867	0.708	0.863
Q9D172	231	K	ES1 protein homolog, mitochondrial	D10Jhu81e	1	1.64722e-21	153.39	GVTEAHVDQK(1)NK	4	-0.13619	4	0.973	0.794	0.831	1.279	1.145	1.044	1.012	1.017	1	1.015	1.035	0.928	0.961462	0.780728	0.831	1.2601	1.10628	1.125	0.737013	0.0137451	0.775	0.693	0.796
Q8BWT1	13	K	3-ketoacyl-CoA thiolase, mitochondrial	Acaa2	1	0.000537557	104.06	GVFIVAAK(1)R	2	1.3715	1	0.98	0.798	0.824	1.224	1.123	1.106	1.007	1.032	0.988	0.968	1.019	0.978	0.973188	0.773256	0.834008	1.26446	1.10206	1.13088	0.737819	0.017811	0.816	0.711	0.746
Q8CI51	410	K	PDZ and LIM domain protein 5	Pdlim5	1	0.0083582	66.27	AEHIPAGK(1)R	3	-2.7737	1	1.033	0.72	0.779	1.187	1.226	1.116	1.032	0.974	0.931	1.134	1.024	0.898	1.00097	0.73922	0.836735	1.04674	1.19727	1.24276	0.739059	0.0379222	0.887	0.589	0.698
Q62261	497	K	Spectrin beta chain, non-erythrocytic 1	Sptbn1	1	7.40194e-54	188.15	ELEAENYHDIK(1)R	3	0.030423	2	1.024	0.817	0.833	1.236	1.189	0.981	1.065	1.013	0.996	1.105	0.944	0.857	0.961502	0.806515	0.836345	1.11855	1.25953	1.14469	0.739293	0.00906358	0.844	0.688	0.85
Q9QXS1	1409	K	Plectin	Plec	1	0.000367482	105.46	HGEK(1)VEECQK	3	0.75243	1	0.922	0.978	0.765	1.334	1.085	0.989	1.065	0.979	1.055	1.093	0.973	0.867	0.865728	0.998979	0.725118	1.22049	1.11511	1.14072	0.744991	0.049503	0.705	0.904	0.774
Q9D172	155	K	ES1 protein homolog, mitochondrial	D10Jhu81e	1	0.0134237	92.838	VNK(1)EVER	2	0.40514	1	0.945	0.837	0.832	1.3	1.064	1.08	1.012	1.017	1	1.015	1.035	0.928	0.933794	0.823009	0.832	1.28079	1.02802	1.16379	0.745494	0.0382073	0.741	0.788	0.771
P09671	114	K	Superoxide dismutase [Mn], mitochondrial	Sod2	0.999959	0.0136259	49.343	GGGEPK(1)GELLEAIKR	3	-0.31728	1	0.97	0.851	0.834	1.258	1.147	1.011	1.06	0.962	1.034	1.1	0.989	0.862	0.915094	0.884615	0.806576	1.14364	1.15976	1.17285	0.749741	0.00867339	0.786	0.743	0.826
Q8R164	271	K	Valacyclovir hydrolase	Bphl	1	3.62691e-12	129.54	LHLMPEGK(1)HNLHLR	4	0.4071	10	1.019	0.82	0.889	1.237	1.063	1.035	1.064	1.04	1.022	0.962	1.012	0.917	0.957707	0.788462	0.869863	1.28586	1.0504	1.12868	0.755001	0.0338852	0.84	0.772	0.858
Q8QZT1	220	K	Acetyl-CoA acetyltransferase, mitochondrial	Acat1	1	0.00181024	100.93	SK(1)EAWDAGK	2	-0.20778	1	1.018	0.866	0.833	1.256	1.099	1.001	1.027	1.027	1.046	1.002	1.01	0.876	0.991237	0.843233	0.796367	1.25349	1.08812	1.14269	0.755053	0.0215554	0.825	0.79	0.832
Q03265	132	K	ATP synthase subunit alpha, mitochondrial	Atp5a1	1	0.000158042	110.03	EGDVVK(1)R	2	0.42598	2	1.032	0.893	0.835	1.268	1.151	0.91	1.103	1.015	1.022	0.996	1.011	0.853	0.93563	0.879803	0.817025	1.27309	1.13848	1.06682	0.756803	0.0243746	0.831	0.778	0.918
Q60932	122	K	Voltage-dependent anion-selective channel protein 1	Vdac1	1	7.67459e-25	150.76	LTFDSSFSPNTGK(1)K	3	-0.10004	3	1.033	0.798	0.864	1.223	1.148	1.007	1.054	1.007	0.998	1.027	1.008	0.878	0.980076	0.792453	0.865731	1.19085	1.13889	1.14692	0.758849	0.028052	0.861	0.695	0.857
Q9JLZ3	80	K	Methylglutaconyl-CoA hydratase, mitochondrial	Auh	1	0.00680735	85.813	NALSK(1)NLLK	2	0.033228	1	0.948	0.843	0.774	1.301	1.13	1.068	0.979	0.948	1.008	1.011	1.057	0.971	0.968335	0.889241	0.767857	1.28684	1.06906	1.0999	0.759717	0.0377606	0.743	0.747	0.725
Q61425	75	K	Hydroxyacyl-coenzyme A dehydrogenase, mitochondrial	Hadh	1	4.67671e-29	168.54	GIEESLK(1)R	2	0.23503	3	1.042	0.786	0.873	1.229	1.064	1.065	1.099	0.949	1.015	1.077	1.026	0.837	0.948135	0.82824	0.860099	1.14113	1.03704	1.2724	0.764069	0.0381406	0.864	0.74	0.82
O08756	107	K	3-hydroxyacyl-CoA dehydrogenase type-2	Hsd17b10	0.878762	7.53698e-05	100.22	K(0.121)NK(0.879)IHTLEDFQR	4	-0.62063	2	0.95	0.869	0.933	1.192	1.045	1.058	1.129	1.02	0.986	0.945	1.03	0.915	0.841453	0.851961	0.946247	1.26138	1.01456	1.15628	0.769082	0.0480836	0.813	0.833	0.881
P16110	197	K	Galectin-3	Lgals3	1	1.1594e-50	187.58	QDNNWGK(1)EER	2	-0.43112	1	1.646	1.332	1.358	0.654	0.678	0.449	1.38	1.251	1.308	0.795	0.697	0.611	1.19275	1.06475	1.03823	0.822642	0.97274	0.734861	1.30253	0.0454536	2.567	1.97	3.023
Q8BU11	207	K	TOX high mobility group box family member 4	Tox4	1	7.03893e-06	123.79	TVVVETGK(1)K	2	-1.3392	2	1.393	1.016	1.076	0.95	0.876	0.781	1.12	0.953	0.967	1.125	1.014	0.855	1.24375	1.06611	1.11272	0.844444	0.863905	0.91345	1.30543	0.0254598	1.495	1.161	1.377
Q99JY0	189	K	Trifunctional enzyme subunit beta, mitochondrial	Hadhb	1	1.29297e-05	125.75	MMLDLNK(1)AK	3	-3.6265	5	1.226	1.137	1.06	0.906	0.978	0.775	0.925	0.921	1.012	0.973	1.009	1.067	1.32541	1.23453	1.04743	0.931141	0.969277	0.726336	1.37332	0.0428621	1.379	1.164	1.366
P24270	480	K	Catalase	Cat	1	1.46803e-08	91.616	AVK(1)NFTDVHPDYGAR	3	-0.45325	1	1.27	1.089	1.183	0.981	0.845	0.719	0.875	0.931	0.99	0.984	1.014	1.16	1.45143	1.16971	1.19495	0.996951	0.833333	0.619828	1.55752	0.0340386	1.319	1.291	1.647
Q61233	542	K	Plastin-2	Lcp1	1	0.000798714	110.8	SSSIASFK(1)DPK	3	-0.48703	2	1.325	1.099	1.137	0.965	0.898	0.676	0.917	0.895	0.959	0.976	1.07	1.195	1.44493	1.22793	1.18561	0.98873	0.839252	0.56569	1.61195	0.0373646	1.399	1.225	1.68
A2AM29	254	K	Protein AF-9	Mllt3	1	0.0204926	89.355	MAFK(1)EPK	3	-0.41228	2	1.177	0.972	1.016	1.015	1.121	0.792															1.182	0.869	1.282
A2AQP0	876	K	Myosin-7B	Myh7b	1	0.0116393	55.064	GALATAEAK(1)R	3	0.46804	3	1.218	0.968	1.068	1.047	0.913	0.86															1.187	1.063	1.242
A2ASS6	13499	K	Titin	Ttn	1	0.00386235	77.049	HSVK(1)TDGLR	3	0.60594	1	0.963	0.619	0.753	1.127	1.428	1.167															0.871	0.434	0.646
A2CI98	298	K	Dystrotelin	Dytn	1	0.0171247	81.297	NNLPQK(1)R	2	-0.35964	1	0.772	0.36	0.523	0.701	1.075	2.403															1.122	0.335	0.217
A2RT67	593	K	DENN domain-containing protein 3	Dennd3	1	0.000690353	112.84	VTPK(1)STYMFK	3	0.42236	3	1.006	0.857	0.871	1.239	1.098	0.999															0.828	0.782	0.872
B1AQJ2	33	K	Ubiquitin carboxyl-terminal hydrolase 36	Usp36	1	0.00756132	79.474	LLAASAK(1)K	2	0.33186	1	1.117	1.035	1.005	1.01	0.961	0.932															1.127	1.079	1.079
B2RWS6	1759	K	Histone acetyltransferase p300	Ep300	1	0.000179267	73.219	NANCSLPSCQK(1)MK	3	1.1539	1	1.293	0.694	0.736	0.807	1.253	1.259															1.632	0.555	0.585
B2RWS6	1673	K	Histone acetyltransferase p300	Ep300	1	4.77238e-76	192.96	FVYTCNECK(1)HHVETR	3	-0.20912	4	1.352	0.923	0.945	1.011	1.029	0.839															1.363	0.898	1.126
B2RWS6	1589	K	Histone acetyltransferase p300	Ep300	1	3.86458e-09	135.86	LYATMEK(1)HK	3	0.78736	4	1.211	0.993	1.044	1.114	1.006	0.734															1.107	0.989	1.424
B2RWS6	1339	K	Histone acetyltransferase p300	Ep300	0.999815	0.00408024	86.772	TVEVKPGMK(1)AR	3	-1.284	1	1.362	1.056	1.022	0.93	0.96	0.767															1.494	1.101	1.333
B2RWS6	1541	K	Histone acetyltransferase p300	Ep300	1	4.13738e-25	123.6	KREENTSNESTDVTK(1)GDSK(1)NAK	4	0.1575	6	1.492	1.04	0.769	0.745	0.935	1.08															2.041	1.114	0.713
B2RWS6	1703	K	Histone acetyltransferase p300	Ep300	1	0.0152287	90.709	NHDHK(1)MEK	4	0.32904	2	1.309	1.067	0.989	0.977	0.926	0.821															1.366	1.154	1.205
B2RWS6	1545	K	Histone acetyltransferase p300	Ep300	1	1.2599e-107	207.67	KREENTSNESTDVTK(1)GDSK(1)NAK	4	0.1575	12	1.308	1.089	0.953	0.903	0.859	0.95															1.476	1.27	1.003
B2RWS6	1559	K	Histone acetyltransferase p300	Ep300	1	8.6553e-09	130.1	NNK(1)K(1)TSK(1)NK(1)SSLSR	2	-0.6322	6	1.178	1.09	1.001	0.944	0.845	0.989															1.272	1.291	1.012
B2RWS6	1549	K	Histone acetyltransferase p300	Ep300	1	1.60932e-35	142.23	NAK(1)K(1)K(1)NNK(1)K	2	0.81298	6	1.21	1.126	0.971	0.96	0.87	0.924															1.285	1.297	1.051
B2RWS6	1548	K	Histone acetyltransferase p300	Ep300	1	1.2599e-107	207.67	NAK(1)K(1)K(1)NNK(1)K	2	0.81298	7	1.248	1.105	1.013	0.954	0.834	0.908															1.334	1.327	1.116
B2RWS6	1553	K	Histone acetyltransferase p300	Ep300	1	1.05905e-27	153.88	NNK(1)K(1)TSK(1)NK(1)SSLSR	2	-0.6322	7	1.299	1.095	1.073	0.779	0.818	0.979															1.701	1.34	1.097
B2RWS6	1557	K	Histone acetyltransferase p300	Ep300	1	1.05905e-27	153.88	NNK(1)K(1)TSK(1)NK(1)SSLSR	2	-0.6322	7	1.291	1.095	1.062	0.798	0.815	0.984															1.65	1.347	1.079
B2RWS6	1554	K	Histone acetyltransferase p300	Ep300	1	1.05905e-27	153.88	NNK(1)K(1)TSK(1)NK(1)SSLSR	2	-0.6322	7	1.291	1.095	1.062	0.798	0.815	0.984															1.65	1.347	1.079
B2RWS6	1550	K	Histone acetyltransferase p300	Ep300	1	2.54634e-23	110.39	NAK(1)K(1)K(1)NNK(1)K	2	0.81298	2
B9EJ86	118	K	Oxysterol-binding protein-related protein 8	Osbpl8	1	0.00657584	63.184	K(1)ESLK(1)VQK	2	0.60167	1							0.902	1.033	0.978	0.888	1.005	1.18
B9EJ86	122	K	Oxysterol-binding protein-related protein 8	Osbpl8	1	0.00657584	63.184	K(1)ESLK(1)VQK	2	0.60167	1							0.902	1.033	0.978	0.888	1.005	1.18
C3VPR6	137	K	Protein NLRC5	Nlrc5	1	0.0216553	44.425	K(1)QQLELAK(1)K	4	-2.49	1	1.971	1.054	1.334	0.789	0.52	0.475															2.548	2.029	2.809
C3VPR6	144	K	Protein NLRC5	Nlrc5	1	0.0216553	44.425	K(1)QQLELAK(1)K	4	-2.49	1	1.971	1.054	1.334	0.789	0.52	0.475															2.548	2.029	2.809
E9PYL2	1214	K	Proline-rich protein 12	Prr12	1	0.00543093	94.309	LEPLK(1)PLK	2	-0.18043	3	1.072	0.896	0.869	1.163	1.053	1.013	1.135	1.039	1.015	1.152	0.939	0.761	0.944493	0.862368	0.856158	1.00955	1.12141	1.33114	0.769192	0.095245	0.939	0.852	0.858
E9Q557	1422	K	Desmoplakin	Dsp	1	0.00249444	89.029	SLCEEVK(1)R	2	-1.0448	1
F6ZDS4	797	K	Nucleoprotein TPR	Tpr	1	5.08166e-05	117.63	ISTQLDFASK(1)R	2	-0.91909	1	1.063	0.856	0.906	1.171	1.071	0.999	1.06	0.998	1.039	1.247	0.935	0.748	1.00283	0.857715	0.871992	0.939054	1.14545	1.33556	0.798971	0.173057	0.925	0.801	0.906
F6ZDS4	822	K	Nucleoprotein TPR	Tpr	1	4.48154e-20	153.74	NQK(1)LTATTQK	3	0.67868	2	1.096	0.932	0.966	1.183	1.049	0.858	1.06	0.998	1.039	1.247	0.935	0.748	1.03396	0.933868	0.92974	0.948677	1.12193	1.14706	0.900521	0.227488	0.944	0.89	1.126
G3X982	797	K	Aldehyde oxidase 3	Aox3	1	0.0135299	78.178	INCHVK(1)R	3	0.11055	1	1.119	0.852	0.951	1.144	0.985	1.011															0.997	0.866	0.941
O08584	228	K	Krueppel-like factor 6	Klf6	1	7.60523e-09	132.01	THTGEK(1)PYR	3	0.5967	1	1.456	0.776	1.103	0.819	0.999	0.923															1.812	0.778	1.195
O08638	881	K	Myosin-11	Myh11	1	8.05159e-12	131.96	ELEQK(1)HTQLAEEK	3	0.75408	1	1.136	0.915	1.055	1.017	1.042	0.902	1.135	0.945	0.954	1.121	0.956	0.866	1.00088	0.968254	1.10587	0.907226	1.08996	1.04157	1.01193	0.869397	1.139	0.879	1.17
O08638	1619	K	Myosin-11	Myh11	1	0.0014646	98.523	ALAAAAK(1)K	2	1.8932	1							1.135	0.945	0.954	1.121	0.956	0.866
O08749	159	K	Dihydrolipoyl dehydrogenase, mitochondrial	Dld	1	7.58296e-30	166.87	ITGK(1)NQVTATK	3	-0.043907	3	0.973	0.804	0.811	1.298	1.137	1.045	1.012	1.071	0.995	0.932	1.022	0.985	0.961462	0.7507	0.815075	1.3927	1.11252	1.06091	0.708676	0.0571297	0.764	0.708	0.775
O08749	66	K	Dihydrolipoyl dehydrogenase, mitochondrial	Dld	1	0.000153904	75.764	SAQLGFK(1)TVCIEK	3	-0.63876	1	1.042	0.912	0.66	1.198	1.136	1.117	1.012	1.071	0.995	0.932	1.022	0.985	1.02964	0.851541	0.663317	1.28541	1.11155	1.13401	0.720625	0.070122	0.887	0.804	0.59
O08749	430	K	Dihydrolipoyl dehydrogenase, mitochondrial	Dld	1	1.4869e-14	142.45	AK(1)TNADTDGMVK	2	0.17717	6	0.961	0.85	0.852	1.273	1.133	1.001	1.012	1.071	0.995	0.932	1.022	0.985	0.949605	0.793651	0.856281	1.36588	1.10861	1.01624	0.744696	0.0882766	0.769	0.751	0.851
O08749	127	K	Dihydrolipoyl dehydrogenase, mitochondrial	Dld	1	0.0123427	58.172	MMEQK(1)HSAVK	3	-0.83284	1	1.035	0.818	0.821	1.268	1.005	1.11	1.012	1.071	0.995	0.932	1.022	0.985	1.02273	0.763772	0.825126	1.36052	0.983366	1.1269	0.75246	0.10834	0.832	0.815	0.74
O08749	277	K	Dihydrolipoyl dehydrogenase, mitochondrial	Dld	1	0.0011881	107.39	LNTK(1)VTGATK	2	-0.56351	2	0.978	0.826	0.856	1.282	1.204	0.939	1.012	1.071	0.995	0.932	1.022	0.985	0.966403	0.771242	0.860302	1.37554	1.17808	0.953299	0.740806	0.115182	0.778	0.688	0.911
O08749	166	K	Dihydrolipoyl dehydrogenase, mitochondrial	Dld	1	3.21624e-115	221.37	NQVTATK(1)ADGSTQVIDTK	3	0.22789	5	1.007	0.803	0.814	1.346	1.14	0.973	1.012	1.071	0.995	0.932	1.022	0.985	0.995059	0.749767	0.81809	1.44421	1.11546	0.987817	0.72246	0.121464	0.763	0.706	0.838
O08749	334	K	Dihydrolipoyl dehydrogenase, mitochondrial	Dld	1	1.26626e-28	136.64	RPFTQNLGLEELGIELDPK(1)GR	4	0.24714	3	1.14	0.729	0.849	1.222	1.101	1.035	1.012	1.071	0.995	0.932	1.022	0.985	1.12648	0.680672	0.853266	1.31116	1.0773	1.05076	0.773554	0.179524	0.951	0.663	0.82
O08749	283	K	Dihydrolipoyl dehydrogenase, mitochondrial	Dld	1	0.0245998	76.064	VTGATK(1)K	2	0.45126	1	1.09	0.822	0.96	1.222	1.065	0.922	1.012	1.071	0.995	0.932	1.022	0.985	1.07708	0.767507	0.964824	1.31116	1.04207	0.936041	0.854111	0.330529	0.91	0.773	1.04
O08795	166	K	Glucosidase 2 subunit beta	Prkcsh	1	0.00366942	80.688	LLELQAGK(1)K	2	-0.18349	2	1.13	0.942	1	1.071	1.036	0.894	1.021	0.993	1.089	1.064	0.984	0.844	1.10676	0.94864	0.918274	1.00658	1.05285	1.05924	0.953508	0.499451	1.074	0.911	1.119
O08808	444	K	Protein diaphanous homolog 1	Diaph1	1	0.012959	72.34	NGTDPDFK(1)CR	2	-0.45811	1							1.042	1.078	0.948	0.942	0.992	1.005
O09106	412	K	Histone deacetylase 1	Hdac1	1	1.20144e-28	163.65	ISICSSDK(1)R	2	0.38729	2	1.213	0.914	0.967	1.029	1.092	0.871	0.922	1.039	0.879	1.088	0.914	1.14	1.31562	0.879692	1.10011	0.945772	1.19475	0.764035	1.13457	0.503102	1.202	0.839	1.111
O09131	151	K	Glutathione S-transferase omega-1	Gsto1	1	9.89787e-05	116.55	EALENEFK(1)K	2	-0.7677	2	1.016	0.877	0.882	1.242	1.082	0.974	1.08	1.004	1	0.979	0.948	0.985	0.940741	0.873506	0.882	1.26864	1.14135	0.988832	0.793288	0.0930523	0.835	0.812	0.905
O09131	109	K	Glutathione S-transferase omega-1	Gsto1	1	0.00124851	87.639	LFPDDPYK(1)K	3	-0.086626	3	0.963	0.759	0.851	1.23	1.422	0.875	1.08	1.004	1	0.979	0.948	0.985	0.891667	0.755976	0.851	1.25638	1.5	0.888325	0.685553	0.159148	0.798	0.536	0.973
O35129	216	K	Prohibitin-2	Phb2	1	0.00141205	90.15	AQFLVEK(1)AK	3	0.40813	1	1.087	0.92	0.891	1.119	1.141	0.922	1.13	0.962	0.988	0.908	1.035	0.986	0.961947	0.956341	0.901822	1.23238	1.10242	0.935091	0.862449	0.219744	0.991	0.808	0.967
O35143	103	K	ATPase inhibitor, mitochondrial	Atpif1	0.999998	0.000920821	109.71	KIQQLK(1)NNH	2	0.17894	2	1.201	0.939	1	1.118	0.952	0.871	1.249	0.906	0.99	1.23	0.908	0.77	0.961569	1.03642	1.0101	0.908943	1.04846	1.13117	0.973944	0.726655	1.096	0.988	1.147
O35215	110	K	D-dopachrome decarboxylase	Ddt	1	1.60201e-06	122.39	FFPLEAWQIGK(1)K	2	0.23033	5	1.084	0.793	0.933	1.149	1.098	1.01	1.052	0.942	1.036	1.171	1.001	0.85	1.03042	0.841826	0.900579	0.981213	1.0969	1.18824	0.848905	0.115042	0.962	0.724	0.924
O35286	17	K	Pre-mRNA-splicing factor ATP-dependent RNA helicase DHX15	Dhx15	1	0.000131251	105.03	LDLGEDYPSGK(1)K	2	2.2847	1	1.332	0.986	0.992	0.991	0.993	0.802	0.874	1.035	0.94	0.879	1.039	1.238	1.52403	0.952657	1.05532	1.12742	0.955727	0.647819	1.29332	0.303932	1.37	0.994	1.238
O35350	460	K	Calpain-1 catalytic subunit	Capn1	1	0.000241755	103.21	ELAGQPVHLK(1)R	3	0.90165	1	1.135	0.732	0.911	1.238	1.148	0.926	0.887	0.87	0.972	0.903	1.03	1.293	1.27959	0.841379	0.937243	1.37099	1.11456	0.716164	0.955181	0.848074	0.936	0.638	0.984
O35566	194	K	CD151 antigen	Cd151	1	0.00396393	79.489	TMVAGCGK(1)R	2	0.2642	1	1.061	0.538	0.742	1.351	1.353	1.049															0.801	0.399	0.708
O35638	53	K	Cohesin subunit SA-2	Stag2	0.999987	0.0268787	60.398	KGPAEK(1)GK	3	0.03731	1							0.754	0.941	0.956	0.859	1.034	1.389
O35639	176	K	Annexin A3	Anxa3	1	0.00218764	91.867	VDEHLAK(1)K	2	1.5976	1							1.087	1.014	0.996	1.098	1.008	0.834
O35643	26	K	AP-1 complex subunit beta-1	Ap1b1	1	0.0254807	67.334	AELNSDK(1)K	2	1.3922	1	1.117	0.826	0.884	1.152	1.134	0.966	0.877	1.011	0.929	0.889	1.022	1.255	1.27366	0.817013	0.951561	1.29584	1.10959	0.769721	0.958139	0.839727	0.988	0.73	0.915
O35643	318	K	AP-1 complex subunit beta-1	Ap1b1	1	0.0189026	43.781	RPEILK(1)HEMK	4	0.96684	1	1.099	0.9	0.976	1.352	1.041	0.744	0.877	1.011	0.929	0.889	1.022	1.255	1.25314	0.890208	1.05059	1.52081	1.01859	0.592829	1.0197	0.948198	0.828	0.866	1.312
O35643	322	K	AP-1 complex subunit beta-1	Ap1b1	1	0.011219	51.445	HEMK(1)VFFVK	3	1.1698	1							0.877	1.011	0.929	0.889	1.022	1.255
O35744	152	K	Chitinase-like protein 3	Chil3	1	1.57539e-08	133.32	DK(1)HLFSVLVK	2	0.11752	3	2.318	1.059	1.68	0.363	0.335	0.377	1.9	1.868	1.618	0.224	0.193	0.265	1.22	0.566916	1.03832	1.62054	1.73575	1.42264	0.591186	0.0604351	6.51	3.165	4.453
O54724	314	K	Polymerase I and transcript release factor	Ptrf	1	0.00801788	95.502	SK(1)TAVYK	2	-0.13603	1	1.246	0.71	0.689	1.017	1.094	1.286	1.126	0.889	1.021	1.149	0.98	0.818	1.10657	0.79865	0.674829	0.885117	1.11633	1.57213	0.721981	0.250291	1.248	0.65	0.537
O54931	174	K	A-kinase anchor protein 2	Akap2	1	0.00145348	76.228	DGEFTLTTLK(1)K	3	0.59539	1	0.874	0.856	0.963	1.331	1.034	0.999	1.032	0.949	1.022	1.219	0.973	0.836	0.846899	0.902002	0.94227	1.09188	1.06269	1.19498	0.803443	0.0141524	0.669	0.828	0.964
O54962	6	K	Barrier-to-autointegration factor	Banf1	1	0.0123786	63.306	TTSQK(1)HR	3	-0.66895	1							0.878	1.082	1.001	1.239	0.822	0.998
O55023	49	K	Inositol monophosphatase 1	Impa1	1	1.62115e-09	105.39	SSPADLVTVTDQK(1)VEK	3	0.090758	1	1.248	0.802	0.93	1.232	1.028	0.863	0.97	1.043	0.955	0.896	1.038	1.094	1.2866	0.768936	0.973822	1.375	0.990366	0.788848	0.960415	0.864483	1.032	0.781	1.076
O55126	276	K	Protein NipSnap homolog 2	Gbas	1	0.00515467	82.417	IMIPLK(1)TSPLQ	2	0.82623	1	1.039	0.659	0.951	1.292	0.849	1.236	0.847	0.961	0.971	0.892	0.992	1.276	1.22668	0.685744	0.979403	1.44843	0.855847	0.968652	0.88356	0.624752	0.82	0.777	0.77
O55131	386	K	Septin-7	Sept7	1	2.94942e-15	148.99	RHEQMK(1)K	4	-0.52533	3	1.013	0.669	0.723	1.48	1.153	1.05	0.983	1.043	0.967	0.914	0.983	1.082	1.03052	0.641419	0.747673	1.61926	1.17294	0.970425	0.643065	0.131419	0.698	0.581	0.689
O55131	207	K	Septin-7	Sept7	1	2.24111e-05	82.069	ADTLTPEECQQFK(1)K	3	0.56415	1	1.041	0.734	0.925	1.168	1.065	1.114	0.983	1.043	0.967	0.914	0.983	1.082	1.059	0.703739	0.956567	1.2779	1.08342	1.02957	0.801945	0.167023	0.909	0.69	0.831
O55131	387	K	Septin-7	Sept7	1	8.00812e-05	114.89	K(1)NLEAQHK	3	-0.26771	1	0.922	0.673	0.88	1.217	1.576	0.84	0.983	1.043	0.967	0.914	0.983	1.082	0.937945	0.645254	0.910031	1.33151	1.60326	0.77634	0.67183	0.231648	0.772	0.427	1.049
O55131	348	K	Septin-7	Sept7	1	0.0169192	65.252	EHVAK(1)MK	3	-0.96543	1							0.983	1.043	0.967	0.914	0.983	1.082
O55142	45	K	60S ribosomal protein L35a	Rpl35a	1	0.0176131	55.721	DETEFYLGK(1)R	2	2.041	1							1.065	1.159	1.118	0.803	0.859	0.965
O55143	541	K	Sarcoplasmic/endoplasmic reticulum calcium ATPase 2	Atp2a2	1	0.0105567	60.398	VPMTPGVK(1)QK	3	-0.018281	1							0.83	1.027	0.981	0.916	1.03	1.192
O55222	426	K	Integrin-linked protein kinase	Ilk	1	5.74737e-15	147.26	LMK(1)ICMNEDPAK	3	0.05359	5	1.058	0.867	0.839	1.136	1.113	1.048	0.873	0.973	0.922	0.866	1.043	1.26	1.21191	0.891059	0.909978	1.31178	1.06711	0.831746	0.938427	0.724421	0.949	0.781	0.802
O70172	89	K	Phosphatidylinositol 5-phosphate 4-kinase type-2 alpha	Pip4k2a	1	0.00164131	85.813	ENMPSHFK(1)FK	3	-2.447	1	1.203	0.964	1.012	0.949	1.112	0.841	0.819	1.036	0.989	0.87	0.996	1.229	1.46886	0.930502	1.02326	1.0908	1.11647	0.684296	1.18366	0.462173	1.292	0.869	1.202
O70200	87	K	Allograft inflammatory factor 1	Aif1	1	0.0227826	69.198	THLELK(1)R	3	0.35344	1	1.205	0.821	0.935	1.022	1.032	1.044															1.203	0.796	0.895
O70435	174	K	Proteasome subunit alpha type-3	Psma3	1	0.0115982	78.903	QAAK(1)TEIEK	2	0.69685	1	1.067	0.876	0.852	1.264	1.089	0.936	1.057	1.072	0.997	0.887	1.021	0.973	1.00946	0.817164	0.854564	1.42503	1.0666	0.961973	0.776345	0.19962	0.862	0.806	0.911
O70494	595	K	Transcription factor Sp3	Sp3	1	1.50148e-27	146.81	VQVVDEEGDQQHQEGK(1)R	3	-0.76122	1	1.293	0.821	0.99	0.767	1.136	1.046	1.087	0.994	1.063	1.26	0.915	0.724	1.18951	0.825956	0.931326	0.60873	1.24153	1.44475	0.89432	0.703085	1.718	0.725	0.948
O88342	182	K	WD repeat-containing protein 1	Wdr1	1	0.0228079	49.934	FK(1)FTIGDHSR	3	-0.22038	1							0.946	1.035	0.955	0.885	0.985	1.115
O88342	95	K	WD repeat-containing protein 1	Wdr1	1	0.00056492	63.185	EHLLK(1)YEYQPFAGK	3	0.55228	1							0.946	1.035	0.955	0.885	0.985	1.115
O88342	115	K	WD repeat-containing protein 1	Wdr1	1	3.11071e-10	82.651	IKDIAWTEDSK(1)R	3	-3.0313	1							0.946	1.035	0.955	0.885	0.985	1.115
O88456	136	K	Calpain small subunit 1	Capns1	1	9.3184e-07	76.82	HPDLK(1)TDGFGIDTCR	3	1.3708	2	1.215	0.824	0.871	1.013	1.106	1.036	0.889	0.868	1.032	0.915	1.104	1.166	1.3667	0.949309	0.843992	1.1071	1.00181	0.888508	1.05424	0.775713	1.223	0.745	0.841
O88554	36	K	Poly [ADP-ribose] polymerase 2	Parp2	1	0.000370845	106.26	ATEDDSPPGK(1)K	2	-1.6238	1	1.214	0.828	0.933	0.966	1.197	0.941															1.281	0.692	0.991
O88569	112	K	Heterogeneous nuclear ribonucleoproteins A2/B1	Hnrnpa2b1	1	5.70319e-05	78.69	EESGKPGAHVTVK(1)K	4	0.42899	5	1.258	0.869	0.927	1.19	1.06	0.805	1.136	0.968	1.021	1.223	0.987	0.688	1.10739	0.897727	0.907933	0.973017	1.07396	1.17006	0.905509	0.319665	1.077	0.821	1.152
O88569	59	K	Heterogeneous nuclear ribonucleoproteins A2/B1	Hnrnpa2b1	1	0.000131125	79.036	LTDCVVMRDPASK(1)R	3	0.36709	2	1.199	0.867	0.962	1.08	1.044	0.927	1.136	0.968	1.021	1.223	0.987	0.688	1.05546	0.895661	0.942214	0.883074	1.05775	1.34738	0.879911	0.439063	1.131	0.832	1.037
O88696	207	K	ATP-dependent Clp protease proteolytic subunit, mitochondrial	Clpp	1	0.0180926	48.115	QLYNIYAK(1)HTK	3	-0.26072	1							1.08	0.963	1.019	0.913	0.957	1.05
O88844	65	K	Isocitrate dehydrogenase [NADP] cytoplasmic	Idh1	1	0.00110641	101.65	DAAEAIK(1)K	2	-1.5984	1	1.179	0.786	0.852	1.258	1.23	0.813	1.016	0.979	1.022	0.995	1.019	0.962	1.16043	0.80286	0.833659	1.26432	1.20707	0.845114	0.843344	0.377147	0.955	0.64	1.047
O88844	236	K	Isocitrate dehydrogenase [NADP] cytoplasmic	Idh1	1	0.00378853	92.943	YK(1)SQFEAQK	2	0.72843	1	1.076	0.991	0.934	1.08	1.084	0.908	1.016	0.979	1.022	0.995	1.019	0.962	1.05906	1.01226	0.913894	1.08543	1.06379	0.943867	0.965124	0.589501	1.016	0.915	1.028
O88844	81	K	Isocitrate dehydrogenase [NADP] cytoplasmic	Idh1	1	2.55672e-14	148.19	CATITPDEK(1)R	3	-0.21008	2	1.171	0.926	0.937	1.127	1.065	0.863	1.016	0.979	1.022	0.995	1.019	0.962	1.15256	0.945863	0.91683	1.13266	1.04514	0.897089	0.980603	0.853833	1.06	0.871	1.085
O88986	190	K	2-amino-3-ketobutyrate coenzyme A ligase, mitochondrial	Gcat	1	0.000223572	107.69	LKEAQK(1)HR	4	0.2709	1	0.912	0.88	0.794	1.236	1.041	1.174	0.88	1.058	1.007	0.849	0.991	1.149	1.03636	0.831758	0.788481	1.45583	1.05045	1.02176	0.752996	0.163619	0.753	0.846	0.677
O88986	184	K	2-amino-3-ketobutyrate coenzyme A ligase, mitochondrial	Gcat	1	0.000652381	80.014	HLDMADLEAK(1)LK	3	0.69889	1	1.1	0.961	0.961	1.203	0.994	0.864	0.88	1.058	1.007	0.849	0.991	1.149	1.25	0.908318	0.95432	1.41696	1.00303	0.751958	0.981302	0.934301	0.932	0.969	1.111
P00329	105	K	Alcohol dehydrogenase 1	Adh1	1	3.40234e-41	176.25	ICK(1)HPESNFCSR	3	-2.0779	1	0.888	0.626	0.696	1.259	1.426	1.166															0.719	0.44	0.597
P00493	213	K	Hypoxanthine-guanine phosphoribosyltransferase	Hprt1	1	2.89579e-18	96.208	DLNHVCVISETGK(1)AK	3	1.5079	1							0.897	0.917	0.975	0.853	1.003	1.352
P00920	167	K	Carbonic anhydrase 2	Ca2	1	3.79611e-06	122.7	VLEALHSIK(1)TK	2	0.66837	2	1.003	0.623	0.872	1.602	1.106	0.9	0.804	0.878	0.973	0.913	1.032	1.317	1.24751	0.709567	0.896197	1.75465	1.07171	0.683371	0.812962	0.577425	0.638	0.564	0.969
P01867	321	K	Ig gamma-2B chain C region	Igh-3	1	0.00227795	79.07	HEGLK(1)NYYLK	3	-0.060789	1	1.215	0.845	0.898	1.519	1.176	0.52	0.918	0.96	1.249	1.03	0.972	0.865	1.32353	0.880208	0.718975	1.47476	1.20988	0.601156	0.889501	0.722978	0.815	0.719	1.727
P01942	57	K	Hemoglobin subunit alpha	Hba	1	2.54477e-92	197.45	TYFPHFDVSHGSAQVK(1)GHGK	5	0.50542	5	1.025	0.799	0.808	1.303	1.17	0.98	1.243	1.017	0.996	0.931	0.902	0.981	0.824618	0.785644	0.811245	1.39957	1.29712	0.998981	0.655228	0.0702737	0.8	0.685	0.824
P01942	41	K	Hemoglobin subunit alpha	Hba	1	1.19394e-20	95.153	MFASFPTTK(1)TYFPHFDVSHGSAQVK	4	-0.3676	4	1.053	0.898	0.819	1.301	0.929	1.061	1.243	1.017	0.996	0.931	0.902	0.981	0.847144	0.882989	0.822289	1.39742	1.02993	1.08155	0.727413	0.105743	0.825	0.969	0.772
P01942	8	K	Hemoglobin subunit alpha	Hba	1	2.04551e-52	183.94	VLSGEDK(1)SNIK	2	0.013577	8	0.898	0.882	0.796	1.465	1.215	0.849	1.243	1.017	0.996	0.931	0.902	0.981	0.722446	0.867257	0.799197	1.57358	1.34701	0.865443	0.630978	0.150767	0.625	0.727	0.938
P01942	17	K	Hemoglobin subunit alpha	Hba	1	3.02208e-163	235.21	AAWGK(1)IGGHGAEYGAEALER	3	-0.11283	5	1.307	0.805	0.92	1.138	1.085	0.85	1.243	1.017	0.996	0.931	0.902	0.981	1.05149	0.791544	0.923695	1.22234	1.20288	0.866463	0.840519	0.283248	1.17	0.743	1.083
P01942	12	K	Hemoglobin subunit alpha	Hba	1	0.00425821	91.549	SNIK(1)AAWGK	2	-0.637	1							1.243	1.017	0.996	0.931	0.902	0.981
P02088	96	K	Hemoglobin subunit beta-1	Hbb-b1	1	8.95495e-107	209.01	GTFASLSELHCDK(1)LHVDPENFR	3	-0.13483	5	1.043	0.8	0.829	1.201	1.134	1.059	1.178	0.978	1.004	0.795	0.876	1.085	0.885399	0.817996	0.825697	1.51069	1.29452	0.976037	0.668851	0.11241	0.885	0.706	0.783
P02468	1256	K	Laminin subunit gamma-1	Lamc1	1	1.38124e-10	136.11	VHEEAK(1)R	2	0.24861	4	0.908	0.586	0.715	1.411	1.154	1.271	0.911	0.942	0.977	1.126	0.993	1.058	0.996707	0.622081	0.731832	1.25311	1.16213	1.20132	0.649959	0.0561279	0.656	0.509	0.564
P02468	800	K	Laminin subunit gamma-1	Lamc1	1	8.44395e-10	112.96	EVVCTHCPTGTAGK(1)R	3	0.77887	1	0.951	0.645	0.649	1.311	1.22	1.272	0.911	0.942	0.977	1.126	0.993	1.058	1.04391	0.684713	0.664278	1.1643	1.2286	1.20227	0.665588	0.0798423	0.74	0.529	0.51
P02468	1591	K	Laminin subunit gamma-1	Lamc1	1	6.2789e-06	123.95	DIHNLEDIK(1)K	2	-1.0857	2	0.995	0.531	0.755	1.376	1.485	0.964	0.911	0.942	0.977	1.126	0.993	1.058	1.09221	0.563694	0.772774	1.22202	1.49547	0.911153	0.669306	0.15523	0.738	0.358	0.783
P02468	1352	K	Laminin subunit gamma-1	Lamc1	1	0.000126662	115.78	ALAEEAAK(1)K	2	-0.33634	1	1.163	0.648	0.859	1.171	1.156	1.074	0.911	0.942	0.977	1.126	0.993	1.058	1.27662	0.687898	0.879222	1.03996	1.16415	1.01512	0.883358	0.549694	1.012	0.561	0.799
P04117	101	K	Fatty acid-binding protein, adipocyte	Fabp4	1	0.0041194	91.961	WDGK(1)STTIK	2	0.42764	1	1.222	0.488	0.758	1.974	1.34	0.446															0.631	0.365	1.699
P04117	59	K	Fatty acid-binding protein, adipocyte	Fabp4	1	6.12687e-05	84.297	SESTFK(1)NTEISFK	3	-1.589	1	1.141	0.748	0.945	1.506	1.232	0.587															0.772	0.609	1.613
P04247	63	K	Myoglobin	Mb	1	8.39008e-06	113.25	GSEDLK(1)K	2	0.81446	3	0.747	0.474	0.546	1.443	2.248	0.716	0.791	0.739	0.791	0.706	0.81	2.01	0.944374	0.641407	0.690265	2.04391	2.77531	0.356219	0.439779	0.309044	0.527	0.212	0.762
P04247	43	K	Myoglobin	Mb	1	1.61325e-09	132.32	THPETLDK(1)FDK	3	0.0022844	1	0.88	0.544	0.671	1.301	2.019	0.738	0.791	0.739	0.791	0.706	0.81	2.01	1.11252	0.73613	0.848293	1.84278	2.49259	0.367164	0.573508	0.399446	0.69	0.271	0.909
P04919	252	K	Band 3 anion transport protein	Slc4a1	1	0.000742183	68.972	ANFLEK(1)PVLGFVR	2	0.53632	1	1.203	0.685	0.828	1.067	1.315	0.991	0.915	1.024	0.936	0.83	0.986	1.317	1.31475	0.668945	0.884615	1.28554	1.33367	0.752468	0.850708	0.562332	1.15	0.522	0.835
P05064	147	K	Fructose-bisphosphate aldolase A	Aldoa	1	1.67087e-09	139.32	DGADFAK(1)WR	2	-0.59945	2	1.241	1.183	1.065	0.908	0.874	0.802	1.067	1.068	0.967	0.963	1.009	0.923	1.16307	1.10768	1.10134	0.942887	0.866204	0.868906	1.25919	0.00237712	1.393	1.357	1.329
P05064	330	K	Fructose-bisphosphate aldolase A	Aldoa	1	5.75435e-09	134.84	AAQEEYIK(1)R	2	-1.0282	1	1.054	0.651	0.793	1.045	1.766	0.815	1.067	1.068	0.967	0.963	1.009	0.923	0.987816	0.609551	0.820062	1.08515	1.75025	0.88299	0.650128	0.234661	1.029	0.369	0.975
P05064	99	K	Fructose-bisphosphate aldolase A	Aldoa	1	1.6662e-05	93.909	ADDGRPFPQVIK(1)SK	3	0.73399	1	1.197	0.822	0.965	1.055	1.194	0.859	1.067	1.068	0.967	0.963	1.009	0.923	1.12184	0.769663	0.997932	1.09553	1.18335	0.930661	0.900262	0.452506	1.156	0.689	1.124
P05064	108	K	Fructose-bisphosphate aldolase A	Aldoa	1	0.000472328	114.86	GGVVGIK(1)VDK	2	0.49561	2	1.117	0.913	0.997	1.178	1.041	0.841	1.067	1.068	0.967	0.963	1.009	0.923	1.04686	0.854869	1.03102	1.22326	1.03171	0.911159	0.926288	0.522549	0.966	0.878	1.186
P05064	42	K	Fructose-bisphosphate aldolase A	Aldoa	1	1.01675e-91	212.39	GILAADESTGSIAK(1)R	3	-0.3741	4	1.272	0.874	0.89	0.998	1.091	0.953	1.067	1.068	0.967	0.963	1.009	0.923	1.19213	0.818352	0.920372	1.03634	1.08127	1.0325	0.930395	0.580767	1.298	0.802	0.933
P05064	13	K	Fructose-bisphosphate aldolase A	Aldoa	1	4.27272e-07	117.79	PHPYPALTPEQK(1)K	3	-0.010217	1	1.029	0.987	0.985	1.263	1.13	0.715	1.067	1.068	0.967	0.963	1.009	0.923	0.964386	0.924157	1.01861	1.31153	1.11992	0.774648	0.90676	0.592597	0.831	0.876	1.378
P05202	363	K	Aspartate aminotransferase, mitochondrial	Got2	1	9.75689e-39	173.28	TQLVSNLK(1)K	2	-2.3402	5	0.918	0.768	0.807	1.352	1.19	1.036	0.894	1.006	1.028	0.866	1.006	1.161	1.02685	0.763419	0.785019	1.5612	1.1829	0.892334	0.708189	0.201415	0.693	0.647	0.779
P05202	234	K	Aspartate aminotransferase, mitochondrial	Got2	1	0.000380759	106.04	EIASVVK(1)K	3	0.50873	4	0.958	0.868	0.858	1.307	1.12	0.966	0.894	1.006	1.028	0.866	1.006	1.161	1.07159	0.862823	0.83463	1.50924	1.11332	0.832041	0.801552	0.368314	0.747	0.776	0.888
P05202	404	K	Aspartate aminotransferase, mitochondrial	Got2	1	3.04897e-14	144.92	EFSVYMTK(1)DGR	2	-0.43914	3	1.015	0.863	0.818	1.293	1.21	0.896	0.894	1.006	1.028	0.866	1.006	1.161	1.13535	0.857853	0.79572	1.49307	1.20278	0.771748	0.804279	0.406587	0.8	0.714	0.914
P05202	90	K	Aspartate aminotransferase, mitochondrial	Got2	1	0.00155898	58.32	AEAQIAAK(1)NLDK	3	-0.91446	1							0.894	1.006	1.028	0.866	1.006	1.161
P06745	142	K	Glucose-6-phosphate isomerase	Gpi	1	0.000186597	113.24	SGDWK(1)GYTGK	2	0.95049	4	1.316	1.085	1.04	0.951	0.897	0.797	0.87	1.014	0.929	0.88	0.967	1.287	1.51264	1.07002	1.11948	1.08068	0.927611	0.61927	1.40897	0.14015	1.411	1.211	1.305
P07091	48	K	Protein S100-A4	S100a4	1	0.0021486	86.882	ELPSFLGK(1)R	2	-0.61001	1	1.605	0.879	1.08	0.977	0.947	0.645															1.674	0.929	1.674
P07309	55	K	Transthyretin	Ttr	1	0.00041504	68.481	K(1)TSEGSWEPFASGK	2	-2.7634	1							1.125	0.902	1.088	1.348	0.996	0.622
P07310	105	K	Creatine kinase M-type	Ckm	0.99986	0.00543559	56.205	HGGYKPTDK(1)HK	4	0.32743	2	0.336	0.236	0.337	0.816	3.817	0.657	0.95	1.046	0.956	1.015	1.106	1.077	0.353684	0.225621	0.35251	0.803941	3.45118	0.610028	0.191529	0.288699	0.42	0.062	0.511
P07310	298	K	Creatine kinase M-type	Ckm	1	0.00324865	61.11	GGVHVK(1)LANLSK	3	0.71451	1							0.95	1.046	0.956	1.015	1.106	1.077
P07356	302	K	Annexin A2	Anxa2	1	0.0101326	81.017	SEVDMLK(1)IR	2	-2.3485	1	1.009	0.721	0.695	1.385	1.33	0.965	0.857	0.904	1.043	0.903	1.061	1.201	1.17736	0.797566	0.666347	1.53378	1.25353	0.803497	0.735566	0.299927	0.743	0.543	0.721
P07356	279	K	Annexin A2	Anxa2	1	0.00318416	101.46	LYDSMK(1)GK	2	0.21337	1	0.957	0.809	0.819	1.299	1.196	0.998	0.857	0.904	1.043	0.903	1.061	1.201	1.11669	0.894912	0.785235	1.43854	1.12724	0.830974	0.823385	0.389727	0.751	0.677	0.822
P07356	227	K	Annexin A2	Anxa2	1	1.39926e-80	205.31	SVCHLQK(1)VFER	2	0.22248	10	1.016	0.813	0.778	1.257	1.206	1.011	0.857	0.904	1.043	0.903	1.061	1.201	1.18553	0.899336	0.745925	1.39203	1.13666	0.841799	0.839876	0.43092	0.824	0.675	0.77
P07724	543	K	Serum albumin	Alb	1	4.46512e-17	119.8	AETFTFHSDICTLPEK(1)EK	4	0.10027	4	1.095	0.696	0.727	1.164	1.634	0.817	0.848	1.041	1.079	0.85	1.016	1.112	1.29127	0.668588	0.673772	1.36941	1.60827	0.734712	0.709417	0.343474	0.959	0.426	0.891
P07724	305	K	Serum albumin	Alb	1	1.01106e-05	124.07	LQTCCDK(1)PLLK	2	0.14677	6	0.969	0.561	0.665	1.182	2.299	0.524	0.848	1.041	1.079	0.85	1.016	1.112	1.14269	0.538905	0.616311	1.39059	2.2628	0.471223	0.557121	0.363037	0.836	0.244	1.27
P07724	588	K	Serum albumin	Alb	1	7.03322e-07	74.776	AADK(1)DTCFSTEGPNLVTR	3	0.28197	1	1.036	0.762	0.893	1.313	1.215	0.878	0.848	1.041	1.079	0.85	1.016	1.112	1.2217	0.731988	0.827618	1.54471	1.19587	0.789568	0.787874	0.405436	0.805	0.629	1.016
P07724	229	K	Serum albumin	Alb	1	0.00033484	116.13	CSSMQK(1)FGER	2	-0.77589	3	1.089	0.658	0.873	1.514	1.235	0.764	0.848	1.041	1.079	0.85	1.016	1.112	1.2842	0.632085	0.809082	1.78118	1.21555	0.68705	0.739829	0.446866	0.734	0.534	1.143
P07724	28	K	Serum albumin	Alb	1	4.09763e-67	202.56	EAHK(1)SEIAHR	2	-0.012692	9	1.2	0.716	0.765	1.336	1.16	0.93	0.848	1.041	1.079	0.85	1.016	1.112	1.41509	0.6878	0.70899	1.57176	1.14173	0.836331	0.792118	0.485888	0.916	0.618	0.823
P07724	117	K	Serum albumin	Alb	1	3.11592e-33	121.5	ENYGELADCCTK(1)QEPERNECFLQHK	4	0.60014	2	1.133	0.64	0.925	1.404	1.283	0.747	0.848	1.041	1.079	0.85	1.016	1.112	1.33608	0.614793	0.857275	1.65176	1.2628	0.671763	0.783018	0.50868	0.822	0.5	1.238
P07724	376	K	Serum albumin	Alb	1	0.00577186	82.417	K(1)YEATLEK	3	0.60453	2	1.137	0.789	0.909	1.047	1.432	0.799	0.848	1.041	1.079	0.85	1.016	1.112	1.3408	0.757925	0.842447	1.23176	1.40945	0.718525	0.875417	0.639782	1.108	0.551	1.137
P07724	309	K	Serum albumin	Alb	0.999997	0.000697274	94.688	LQTCCDKPLLK(1)K	3	-1.422	4	1.151	0.699	1.039	1.226	1.36	0.658	0.848	1.041	1.079	0.85	1.016	1.112	1.35731	0.67147	0.962929	1.44235	1.33858	0.591727	0.887047	0.724342	0.956	0.515	1.579
P07724	264	K	Serum albumin	Alb	1	1.97885e-50	184.36	LATDLTK(1)VNK	3	-0.29652	4	1.268	0.713	0.923	1.363	1.112	0.752	0.848	1.041	1.079	0.85	1.016	1.112	1.49528	0.684918	0.855422	1.60353	1.09449	0.676259	0.899637	0.772245	0.948	0.643	1.227
P07724	413	K	Serum albumin	Alb	1	5.04425e-114	226.23	NLVK(1)TNCDLYEK	2	0.12804	9	1.206	0.745	0.981	1.317	1.111	0.759	0.848	1.041	1.079	0.85	1.016	1.112	1.42217	0.715658	0.909175	1.54941	1.0935	0.682554	0.916262	0.791162	0.933	0.671	1.292
P07724	524	K	Serum albumin	Alb	1	2.50525e-10	82.609	RPCFSALTVDETYVPK(1)EFK	3	-0.14649	2	1.177	0.856	0.904	1.139	1.092	0.918	0.848	1.041	1.079	0.85	1.016	1.112	1.38797	0.822286	0.837813	1.34	1.0748	0.82554	0.940663	0.801689	1.054	0.785	0.985
P07724	267	K	Serum albumin	Alb	1	3.29278e-15	117.65	VNK(1)ECCHGDLLECADDR	3	0.10884	2	1.159	0.862	0.95	1.232	1.158	0.753	0.848	1.041	1.079	0.85	1.016	1.112	1.36675	0.82805	0.880445	1.44941	1.13976	0.677158	0.941496	0.833332	0.958	0.745	1.262
P07724	558	K	Serum albumin	Alb	0.999306	4.49326e-46	129.38	QTALAELVK(0.999)HK(0.001)PK	3	0.46504	2							0.848	1.041	1.079	0.85	1.016	1.112
P07758	192	K	Alpha-1-antitrypsin 1-1	Serpina1a	1	0.0155398	82.452	IAEAVK(1)K	2	-0.27377	1	1.05	0.625	1.025	1.395	1.326	0.708															0.767	0.472	1.448
P07901	632	K	Heat shock protein HSP 90-alpha	Hsp90aa1	1	0.0163569	43.761	DNSTMGYMAAK(1)K	3	-0.19695	1	1.224	0.97	0.85	1.114	1.085	0.856	0.861	1.008	0.998	0.899	1.048	1.15	1.4216	0.962302	0.851703	1.23915	1.03531	0.744348	1.07182	0.765672	1.12	0.896	0.993
P07901	408	K	Heat shock protein HSP 90-alpha	Hsp90aa1	1	0.00136313	99.5	EMLQQSK(1)ILK	2	-0.90741	1							0.861	1.008	0.998	0.899	1.048	1.15
P08003	630	K	Protein disulfide-isomerase A4	Pdia4	1	0.0127576	60.899	FIDEHATK(1)R	3	-1.4784	1							0.889	1.004	1.012	1.022	1.041	1.001
P08032	1645	K	Spectrin alpha chain, erythrocytic 1	Spta1	1	0.00112611	83.081	DLTSAGNLLK(1)K	3	0.60931	1	1.081	0.819	0.821	1.303	1.072	0.987	1.068	1.026	0.989	0.895	1.047	0.982	1.01217	0.798246	0.830131	1.45587	1.02388	1.00509	0.757726	0.186945	0.845	0.764	0.832
P08074	161	K	Carbonyl reductase [NADPH] 2	Cbr2	1	4.63457e-14	103.87	GAMTMLTK(1)AMAMELGPHK	3	-0.68727	1	1.06	0.752	0.843	1.354	1.259	0.844	0.934	1.016	0.85	0.966	1.027	1.186	1.1349	0.740157	0.991765	1.40166	1.2259	0.711636	0.858539	0.552107	0.798	0.598	0.999
P08074	188	K	Carbonyl reductase [NADPH] 2	Cbr2	1	5.49871e-09	90.561	VNSVNPTVVLTDMGK(1)K	3	1.5308	4	1.067	0.83	0.862	1.208	1.086	1.018	0.934	1.016	0.85	0.966	1.027	1.186	1.1424	0.816929	1.01412	1.25052	1.05745	0.858347	0.939087	0.686233	0.901	0.765	0.847
P08074	171	K	Carbonyl reductase [NADPH] 2	Cbr2	1	1.16806e-30	164.48	AMAMELGPHK(1)IR	2	-2.4098	10	1.052	0.821	0.883	1.257	1.133	0.938	0.934	1.016	0.85	0.966	1.027	1.186	1.12634	0.808071	1.03882	1.30124	1.10321	0.790894	0.930488	0.699652	0.853	0.726	0.941
P08113	161	K	Endoplasmin	Hsp90b1	1	0.00819293	44.511	EELVK(1)NLGTIAK	3	-2.4014	1							0.95	1.093	1.015	1.051	1.014	0.851
P08228	137	K	Superoxide dismutase [Cu-Zn]	Sod1	1	1.11358e-37	165.16	QDDLGKGGNEESTK(1)TGNAGSR	3	-0.04639	4	0.888	0.732	0.626	1.499	1.134	1.184	1.316	0.88	1.017	1.299	0.976	0.591	0.674772	0.831818	0.615536	1.15396	1.16189	2.00338	0.49132	0.11512	0.604	0.647	0.529
P08228	123	K	Superoxide dismutase [Cu-Zn]	Sod1	1	8.37322e-53	161.68	TMVVHEK(1)QDDLGKGGNEESTK	4	-0.55805	3	0.914	0.687	0.725	1.474	1.113	1.149	1.316	0.88	1.017	1.299	0.976	0.591	0.694529	0.780682	0.712881	1.13472	1.14037	1.94416	0.518597	0.126781	0.632	0.618	0.631
P08249	301	K	Malate dehydrogenase, mitochondrial	Mdh2	1	1.23645e-09	139.32	K(1)GLEK(1)NLGIGK	3	-1.0873	5	0.993	0.825	0.79	1.333	1.153	0.988	0.993	1.033	0.979	0.99	1.041	0.941	1	0.798645	0.806946	1.34646	1.10759	1.04995	0.743605	0.0614213	0.759	0.717	0.8
P08249	157	K	Malate dehydrogenase, mitochondrial	Mdh2	1	0.000277728	111.61	K(1)HGVYNPNK	3	0.045763	5	0.978	0.745	0.933	1.266	1.17	0.981	0.993	1.033	0.979	0.99	1.041	0.941	0.984894	0.7212	0.953013	1.27879	1.12392	1.04251	0.771826	0.0746814	0.787	0.638	0.952
P08249	329	K	Malate dehydrogenase, mitochondrial	Mdh2	1	0.0298229	73.927	K(1)GEDFVK	2	0.55216	2	0.967	0.812	0.83	1.339	1.189	0.95	0.993	1.033	0.979	0.99	1.041	0.941	0.973817	0.78606	0.847804	1.35253	1.14217	1.00956	0.744146	0.0759367	0.736	0.685	0.874
P08249	239	K	Malate dehydrogenase, mitochondrial	Mdh2	1	1.20735e-14	143.93	IQEAGTEVVK(1)AK	2	0.5505	3	1.093	0.982	0.923	1.186	1.03	0.871	0.993	1.033	0.979	0.99	1.041	0.941	1.1007	0.950629	0.942799	1.19798	0.989433	0.925611	0.961808	0.707488	0.938	0.955	1.061
P08249	335	K	Malate dehydrogenase, mitochondrial	Mdh2	0.999999	0.00176318	99.5	KGEDFVK(1)NMK	2	0.32066	6	1.117	0.935	0.939	1.3	1.039	0.776	0.993	1.033	0.979	0.99	1.041	0.941	1.12487	0.905131	0.959142	1.31313	0.998079	0.824655	0.953213	0.777731	0.875	0.901	1.21
P08249	328	K	Malate dehydrogenase, mitochondrial	Mdh2	1	0.0327074	73.927	ASIK(1)K(1)GEDFVK	2	-1.1527	1							0.993	1.033	0.979	0.99	1.041	0.941
P08249	297	K	Malate dehydrogenase, mitochondrial	Mdh2	1	0.0148703	49.448	K(1)GLEK(1)NLGIGK	3	-1.0873	1							0.993	1.033	0.979	0.99	1.041	0.941
P08414	370	K	Calcium/calmodulin-dependent protein kinase type IV	Camk4	1	0.00192505	88.056	DSTDLLGK(1)K	3	-0.65199	2	1.207	0.959	1.06	1.006	1.073	0.784	0.825	1.081	0.985	0.909	0.983	1.196	1.46303	0.887142	1.07614	1.10671	1.09156	0.655518	1.20062	0.44486	1.223	0.896	1.352
P08775	226	K	DNA-directed RNA polymerase II subunit RPB1	Polr2a	1	0.0155835	76.035	VHEIFK(1)R	3	-0.15252	1	1.113	0.804	1.003	1.173	1.093	0.895	0.971	1.018	0.943	1.018	0.975	1.096	1.14624	0.789784	1.06363	1.15226	1.12103	0.816606	0.970795	0.85266	0.967	0.736	1.12
P09055	71	K	Integrin beta-1	Itgb1	1	0.0297247	56.548	CDDLEALK(1)K	2	-1.9175	1							0.841	0.956	0.949	0.878	1.02	1.238
P09405	9	K	Nucleolin	Ncl	1	0.00306294	80.834	AGK(1)THGEAK(1)K	3	-0.20785	2	0.951	0.728	0.913	1.092	1.192	1.16	1.155	0.956	1.037	1.317	0.944	0.643	0.823377	0.761506	0.880424	0.829157	1.26271	1.80404	0.632793	0.231646	0.888	0.612	0.786
P09405	124	K	Nucleolin	Ncl	1	0.000736719	98.048	ALVPTPGK(1)K	2	0.21352	6	1.084	0.779	0.897	1.142	1.092	1.065	1.155	0.956	1.037	1.317	0.944	0.643	0.938528	0.814854	0.864995	0.867122	1.15678	1.6563	0.711477	0.262901	0.967	0.714	0.842
P09405	62	K	Nucleolin	Ncl	1	0.00605537	81.95	ATTTPAK(1)K	2	-0.38665	1	0.993	0.657	0.824	1.063	1.116	1.356	1.155	0.956	1.037	1.317	0.944	0.643	0.85974	0.687238	0.7946	0.807137	1.1822	2.10886	0.571367	0.268267	0.953	0.59	0.607
P09405	522	K	Nucleolin	Ncl	1	0.000111371	115.78	VPQNPHGK(1)PK	3	0.24451	1	1.144	0.911	0.915	1.214	1.042	0.864	1.155	0.956	1.037	1.317	0.944	0.643	0.990476	0.952929	0.882353	0.921792	1.10381	1.3437	0.838676	0.273616	0.96	0.875	1.06
P09405	95	K	Nucleolin	Ncl	1	2.58623e-06	119.21	AVATPAK(1)K	2	0.28899	3	1.126	0.799	0.833	1.103	1.059	1.132	1.155	0.956	1.037	1.317	0.944	0.643	0.974892	0.835774	0.803279	0.837509	1.12182	1.7605	0.702706	0.308135	1.042	0.755	0.736
P09405	87	K	Nucleolin	Ncl	1	0.00145785	98.582	AAVTPGK(1)K	3	0.65024	4	1.135	0.863	0.908	1.148	0.996	1.015	1.155	0.956	1.037	1.317	0.944	0.643	0.982684	0.90272	0.875603	0.871678	1.05508	1.57854	0.787666	0.361876	1.008	0.867	0.894
P09405	702	K	Nucleolin	Ncl	0.999985	0.00111279	65.241	GGGGDFKPQGK(1)K	4	0.44767	2	1.21	0.988	0.893	1.259	1.022	0.744	1.155	0.956	1.037	1.317	0.944	0.643	1.04762	1.03347	0.861138	0.955961	1.08263	1.15708	0.920694	0.370982	0.979	0.969	1.201
P09405	79	K	Nucleolin	Ncl	1	0.000936236	96.342	AAVPTPAK(1)K	2	0.17086	4	1.068	0.839	0.881	1.016	1.054	1.175	1.155	0.956	1.037	1.317	0.944	0.643	0.924675	0.877615	0.849566	0.77145	1.11653	1.82737	0.713757	0.372236	1.073	0.797	0.75
P09405	70	K	Nucleolin	Ncl	1	1.89799e-09	130.66	VVVSQTK(1)K	2	0.45189	2	1.251	0.787	0.887	0.944	1.139	1.056	1.155	0.956	1.037	1.317	0.944	0.643	1.08312	0.823222	0.855352	0.716781	1.20657	1.6423	0.774527	0.425015	1.351	0.691	0.84
P09405	109	K	Nucleolin	Ncl	1	0.00978171	73.26	VIPTPGK(1)K	3	-0.14038	3	1.209	0.886	0.884	1	1.031	1.05	1.155	0.956	1.037	1.317	0.944	0.643	1.04675	0.926778	0.852459	0.759301	1.09216	1.63297	0.811033	0.481653	1.232	0.861	0.841
P09405	15	K	Nucleolin	Ncl	1	2.05592e-10	134.3	THGEAK(1)K	3	0.66243	10	1.151	0.847	0.913	0.942	0.905	1.259	1.155	0.956	1.037	1.317	0.944	0.643	0.996537	0.885983	0.880424	0.715262	0.958686	1.95801	0.760731	0.52621	1.245	0.937	0.725
P09405	569	K	Nucleolin	Ncl	1	8.36432e-09	136.38	SQPSK(1)TLFVK	2	0.33615	2	1.301	1.006	1.072	1.022	0.91	0.781	1.155	0.956	1.037	1.317	0.944	0.643	1.12641	1.0523	1.03375	0.776006	0.963983	1.21462	1.08727	0.571512	1.296	1.107	1.373
P09405	429	K	Nucleolin	Ncl	1	0.0079336	84.188	LVSQDGK(1)SK	2	-0.66125	1							1.155	0.956	1.037	1.317	0.944	0.643
P09411	131	K	Phosphoglycerate kinase 1	Pgk1	1	3.58697e-13	139.86	FHVEEEGK(1)GK	2	-1.1705	2	1.061	0.804	0.865	1.28	1.082	0.987	1.018	1.05	1.019	1.024	1.02	0.893	1.04224	0.765714	0.848871	1.25	1.06078	1.10526	0.777748	0.0717511	0.845	0.745	0.878
P09411	30	K	Phosphoglycerate kinase 1	Pgk1	1	7.01339e-10	84.653	VDFNVPMK(1)NNQITNNQR	2	0.62823	4	1.129	0.899	0.841	1.111	1.086	1.005	1.018	1.05	1.019	1.024	1.02	0.893	1.10904	0.85619	0.825319	1.08496	1.06471	1.12542	0.852053	0.210742	1.035	0.829	0.838
P09411	353	K	Phosphoglycerate kinase 1	Pgk1	1	0.0145698	64.104	GTK(1)SLMDEVVK	2	-0.71032	1							1.018	1.05	1.019	1.024	1.02	0.893
P09602	59	K	Non-histone chromosomal protein HMG-17	Hmgn2	1	0.031396	85.676	GK(1)ADAGK	2	0.82836	1	1.085	0.709	0.738	0.99	1.142	1.355	0.865	1.027	0.851	1.218	0.888	1.037	1.25434	0.69036	0.867215	0.812808	1.28604	1.30665	0.825697	0.441545	1.117	0.622	0.544
P09602	11	K	Non-histone chromosomal protein HMG-17	Hmgn2	1	3.06119e-05	120.77	AEGDAK(1)GDK	2	-0.36298	2	1.085	0.672	0.858	1.042	0.95	1.394	0.865	1.027	0.851	1.218	0.888	1.037	1.25434	0.654333	1.00823	0.855501	1.06982	1.34426	0.89213	0.629052	1.06	0.708	0.616
P09671	130	K	Superoxide dismutase [Mn], mitochondrial	Sod2	1	3.31305e-05	120.06	RDFGSFEK(1)FK	3	-0.88131	6	1.022	0.838	0.856	1.309	1.086	0.968	1.06	0.962	1.034	1.1	0.989	0.862	0.964151	0.871102	0.827853	1.19	1.09808	1.12297	0.780729	0.00956255	0.797	0.772	0.884
P09671	122	K	Superoxide dismutase [Mn], mitochondrial	Sod2	1	5.73015e-05	117.7	GELLEAIK(1)R	2	-0.096715	9	1.07	0.845	0.835	1.272	1.093	0.968	1.06	0.962	1.034	1.1	0.989	0.862	1.00943	0.878378	0.807544	1.15636	1.10516	1.12297	0.796385	0.0527583	0.857	0.774	0.863
P0C0S6	12	K	Histone H2A.Z	H2afz	1	1.21917e-20	138.55	AGK(1)DSGK(1)AK(1)TK	2	0.098491	15	0.586	0.474	0.504	1.999	1.491	1.059															0.298	0.318	0.475
P0C0S6	5	K	Histone H2A.Z	H2afz	1	1.21917e-20	135.47	AGGK(1)AGK(1)DSGK(1)AK(1)TK	3	0.17404	17	0.582	0.487	0.472	2.092	1.502	0.992															0.284	0.325	0.477
P0C0S6	8	K	Histone H2A.Z	H2afz	1	1.21917e-20	138.55	AGK(1)DSGK(1)AK(1)TK	2	0.098491	23	0.609	0.483	0.513	1.988	1.485	1.036															0.312	0.326	0.496
P0C0S6	14	K	Histone H2A.Z	H2afz	1	1.21917e-20	138.55	AGK(1)DSGK(1)AK(1)TK	2	0.098491	3	0.689	0.573	0.568	1.784	1.347	1.126															0.394	0.426	0.505
P0DOV2	155	K	Interferon-activable protein 204	Ifi204	1	5.2897e-06	90.707	TSTAQAGTSTAQK(1)R	3	0.23827	1
P0DOV2	167	K	Interferon-activable protein 204	Ifi204	1	0.0283242	65.535	EEETGVK(1)K	2	0.72059	1
P10107	161	K	Annexin A1	Anxa1	1	7.09418e-10	138.54	VYREELK(1)R	3	-2.021	3	1.169	0.832	0.929	1.038	1.071	1.023	1.101	0.942	0.893	1.027	0.9	1.006	1.06176	0.883227	1.04031	1.01071	1.19	1.0169	0.927801	0.395219	1.148	0.777	0.908
P10107	312	K	Annexin A1	Anxa1	1	2.41332e-06	116.19	SEIDMNEIK(1)VFYQK	3	-0.124	2	1.137	0.881	0.885	1.08	1.175	0.925	1.101	0.942	0.893	1.027	0.9	1.006	1.0327	0.935244	0.991041	1.05161	1.30556	0.919483	0.903053	0.450944	1.073	0.75	0.955
P10107	185	K	Annexin A1	Anxa1	1	0.00800566	58.172	ALLALAK(1)GDR	2	0.05421	1							1.101	0.942	0.893	1.027	0.9	1.006
P10126	41	K	Elongation factor 1-alpha 1	Eef1a1	1	0.0015105	104.2	TIEK(1)FEK	2	0.073629	1	1.263	0.831	0.992	1.14	1.185	0.711	0.925	1.029	1.027	0.899	1.038	1.081	1.36541	0.80758	0.96592	1.26808	1.14162	0.657724	1.02331	0.928498	1.13	0.702	1.396
P10126	165	K	Elongation factor 1-alpha 1	Eef1a1	1	5.22068e-54	190.35	MDSTEPPYSQK(1)R	3	0.028641	5	1.261	0.867	0.944	1.129	1.125	0.784	0.925	1.029	1.027	0.899	1.038	1.081	1.36324	0.842566	0.919182	1.25584	1.08382	0.725254	1.0196	0.933453	1.139	0.772	1.205
P10126	179	K	Elongation factor 1-alpha 1	Eef1a1	1	1.79356e-06	122.33	EVSTYIK(1)K	2	0.36168	5	1.132	0.906	1.005	1.221	1.076	0.763	0.925	1.029	1.027	0.899	1.038	1.081	1.22378	0.880466	0.978578	1.35818	1.03661	0.705828	0.994264	0.979618	0.946	0.843	1.317
P10126	392	K	Elongation factor 1-alpha 1	Eef1a1	1	2.76817e-13	100.93	LEDGPK(1)FLK	2	0.10279	2							0.925	1.029	1.027	0.899	1.038	1.081
P10639	94	K	Thioredoxin	Txn	1	0.000620537	94.767	VGEFSGANK(1)EK	3	-2.4997	2	1.078	0.815	0.968	1.243	1.091	0.89	1.088	1.008	0.984	1.019	1.003	0.908	0.990809	0.808532	0.98374	1.21982	1.08774	0.980176	0.846504	0.141167	0.885	0.748	1.088
P10639	3	K	Thioredoxin	Txn	1	0.00072876	107.57	VK(1)LIESK	2	-0.14094	1	1.112	0.912	0.823	1.376	1.116	0.779	1.088	1.008	0.984	1.019	1.003	0.908	1.02206	0.904762	0.836382	1.35034	1.11266	0.85793	0.832056	0.321954	0.823	0.819	1.057
P10639	39	K	Thioredoxin	Txn	1	8.26111e-05	110.8	MIK(1)PFFHSLCDK	3	-0.88028	3	1.07	0.932	0.92	1.339	1.058	0.786	1.088	1.008	0.984	1.019	1.003	0.908	0.983456	0.924603	0.934959	1.31403	1.05484	0.865639	0.878965	0.421414	0.814	0.882	1.171
P10649	134	K	Glutathione S-transferase Mu 1	Gstm1	1	0.0133321	85.161	TIPEK(1)MK	2	-0.8669	2	0.876	0.649	0.761	1.37	1.434	1	0.894	0.943	1.009	0.853	1.038	1.178	0.979866	0.688229	0.754212	1.6061	1.3815	0.848896	0.631385	0.159535	0.651	0.453	0.76
P10649	83	K	Glutathione S-transferase Mu 1	Gstm1	1	0.000148884	95.428	K(1)HHLDGETEEER	4	0.88822	2	1.13	0.619	0.734	1.25	1.285	1.069	0.894	0.943	1.009	0.853	1.038	1.178	1.26398	0.656416	0.727453	1.46542	1.23796	0.90747	0.733305	0.271938	0.922	0.482	0.687
P10711	265	K	Transcription elongation factor A protein 1	Tcea1	1	6.04171e-09	100.4	TGGTQTDLFTCGK(1)CK	3	-0.19328	1	1.695	1.194	1.039	0.745	0.726	0.709	1.067	1.024	1.018	1.118	1.017	0.817	1.58857	1.16602	1.02063	0.666369	0.713864	0.867809	1.67933	0.0826442	2.32	1.649	1.466
P10854	12	K	Histone H2B type 1-M	Hist1h2bm	1	6.42535e-14	140.33	SAPAPK(1)K(1)GSK(1)K(1)AVTK	3	-3.5669	31	0.997	0.765	0.888	1.13	1.131	1.132															0.899	0.677	0.784
P10854	6	K	Histone H2B type 1-M	Hist1h2bm	1	4.63618e-14	142.12	PEPTK(1)SAPAPK	3	0.55549	4	0.915	0.914	0.832	1.467	1.149	0.827															0.636	0.796	1.005
P10854	16	K	Histone H2B type 1-M	Hist1h2bm	1	8.83745e-40	142.54	SAPAPK(1)K(1)GSK(1)K(1)AVTK	3	-3.5669	77	1.032	0.832	0.856	1.203	1.023	1.104															0.874	0.815	0.775
P10854	13	K	Histone H2B type 1-M	Hist1h2bm	1	7.17967e-31	142.54	SAPAPK(1)K(1)GSK(1)K(1)AVTK	3	-3.5669	74	1.031	0.838	0.851	1.208	1.019	1.104															0.871	0.822	0.771
P10854	17	K	Histone H2B type 1-M	Hist1h2bm	1	9.89474e-51	142.54	SAPAPK(1)K(1)GSK(1)K(1)AVTK	3	-3.5669	85	1.078	0.812	0.856	1.112	0.98	1.196															0.989	0.829	0.715
P11352	62	K	Glutathione peroxidase 1	Gpx1	1	0.00166	84.892	DYTEMNDLQK(1)R	2	-1.0292	1	1.171	0.765	0.889	1.129	1.055	1.053	1.075	1.005	1.002	1.011	0.997	0.929	1.0893	0.761194	0.887226	1.11672	1.05817	1.13348	0.827514	0.179328	1.058	0.726	0.844
P11499	624	K	Heat shock protein HSP 90-beta	Hsp90ab1	1	9.44733e-22	139.88	K(1)HLEINPDHPIVETLR	3	0.84294	2	1.172	0.74	0.92	1.19	1.124	0.94	0.861	1.03	1.016	0.951	1.076	1.045	1.36121	0.718447	0.905512	1.25131	1.04461	0.899522	0.934194	0.76696	1.005	0.66	0.979
P11798	56	K	Calcium/calmodulin-dependent protein kinase type II subunit alpha	Camk2a	1	3.41274e-05	116.73	DHQK(1)LER	3	0.23384	1	1.004	0.78	0.893	1.202	1.213	0.982	0.855	1.148	0.949	0.824	1.081	1.1	1.17427	0.679443	0.940991	1.45874	1.12211	0.892727	0.804561	0.358568	0.851	0.644	0.911
P11983	400	K	T-complex protein 1 subunit alpha	Tcp1	1	6.00299e-42	181.4	SLHDALCVVK(1)R	2	-0.52618	3	1.371	1.017	0.952	0.991	0.987	0.787	0.914	1.031	0.997	0.93	1.053	1.06	1.5	0.986421	0.954865	1.06559	0.937322	0.742453	1.25349	0.329077	1.41	1.032	1.21
P11983	317	K	T-complex protein 1 subunit alpha	Tcp1	1	0.0144356	89.698	DLK(1)HVAK	2	0.65397	3	1.09	0.938	0.985	1.286	1.051	0.754	0.914	1.031	0.997	0.93	1.053	1.06	1.19256	0.909796	0.987964	1.3828	0.998101	0.711321	0.999387	0.997825	0.865	0.894	1.308
P12367	240	K	cAMP-dependent protein kinase type II-alpha regulatory subunit	Prkar2a	1	0.00578103	93.162	IIVK(1)NNAK	2	0.37493	1	1.028	0.847	0.894	1.166	1.12	1.011	0.995	1.052	1.01	1.003	0.964	0.959	1.03317	0.805133	0.885149	1.16251	1.16183	1.05422	0.806097	0.0618771	0.898	0.758	0.885
P12382	726	K	ATP-dependent 6-phosphofructokinase, liver type	Pfkl	1	0.000282552	94.122	VVAFSPVTELK(1)K	2	-0.066378	1							0.914	1.074	0.943	0.859	0.98	1.153
P12787	109	K	Cytochrome c oxidase subunit 5A, mitochondrial	Cox5a	1	0.00197458	105.2	ILEVVK(1)DK	2	-0.50064	1	1.049	0.898	0.813	1.18	1.165	0.973	1.162	0.907	1.088	1.229	0.989	0.652	0.902754	0.990077	0.747243	0.96013	1.17796	1.49233	0.727209	0.153676	0.906	0.772	0.835
P13542	1590	K	Myosin-8	Myh8	1	5.79899e-06	115.04	IAEKDEEIDQLK(1)R	3	1.2409	1	0.327	0.228	0.253	0.368	4.82	0.28															0.906	0.047	0.903
P13864	1124	K	DNA (cytosine-5)-methyltransferase 1	Dnmt1	1	0.00595457	73.885	GK(1)HQVSEPK	3	-0.66097	1
P14069	26	K	Protein S100-A6	S100a6	1	1.82677e-14	149.94	EGDK(1)HTLSK	3	1.5802	6	1.169	0.651	0.826	1.41	1.146	0.909	0.894	0.899	1.038	0.919	1.107	1.121	1.30761	0.724138	0.795761	1.53428	1.03523	0.810883	0.836444	0.549678	0.845	0.569	0.908
P14131	26	K	40S ribosomal protein S16	Rps16	1	0.000332705	110.54	TATAVAHCK(1)R	2	-1.063	1	1.259	0.707	0.97	0.972	1.078	1.071	1.057	1.055	1.086	0.898	0.921	1.011	1.19111	0.670142	0.893186	1.08241	1.17047	1.05935	0.831598	0.34264	1.321	0.657	0.906
P14152	164	K	Malate dehydrogenase, cytoplasmic	Mdh1	1	0.0112519	85.355	AK(1)SQIALK	2	0.36485	2	0.997	0.607	0.761	1.465	1.269	0.998	0.956	1.012	0.976	0.932	0.991	1.108	1.04289	0.599802	0.779713	1.57189	1.28052	0.900722	0.645434	0.140517	0.694	0.479	0.762
P14152	107	K	Malate dehydrogenase, cytoplasmic	Mdh1	1	0.00335743	97.798	ANVK(1)IFK	2	-0.53699	2	1.013	0.788	0.783	1.297	1.144	1.05	0.956	1.012	0.976	0.932	0.991	1.108	1.05962	0.778656	0.802254	1.39163	1.15439	0.947653	0.755804	0.151953	0.796	0.689	0.746
P14152	110	K	Malate dehydrogenase, cytoplasmic	Mdh1	1	0.000315817	106.58	IFK(1)SQGTALEK	3	0.87022	2	1.165	0.672	0.885	1.373	1.105	0.904	0.956	1.012	0.976	0.932	0.991	1.108	1.21862	0.664032	0.906762	1.47318	1.11504	0.815884	0.819429	0.45755	0.865	0.61	0.979
P14211	153	K	Calreticulin	Calr	1	0.0039368	99.136	GK(1)NVLINK	2	-0.30132	1	1.529	0.745	1.101	0.952	0.985	0.793	1.065	0.999	1.066	1.226	1.022	0.668	1.43568	0.745746	1.03283	0.776509	0.963796	1.18713	1.09798	0.706699	1.638	0.758	1.388
P14211	41	K	Calreticulin	Calr	1	0.00763348	87.181	WVESK(1)HK	3	-0.40498	1							1.065	0.999	1.066	1.226	1.022	0.668
P14733	533	K	Lamin-B1	Lmnb1	1	8.82956e-183	256.52	VILK(1)NSQGEEVAQR	3	-0.18595	3	0.98	0.708	0.696	1.36	1.064	1.238	0.892	0.987	1.024	1.216	0.993	0.882	1.09865	0.717325	0.679687	1.11842	1.0715	1.40363	0.694485	0.101019	0.734	0.667	0.563
P14733	135	K	Lamin-B1	Lmnb1	1	0.000208657	95.094	ESDLSGAQIK(1)LR	3	0.17147	3	1.018	0.762	0.753	1.256	1.153	1.119	0.892	0.987	1.024	1.216	0.993	0.882	1.14126	0.772036	0.735352	1.03289	1.16113	1.26871	0.7649	0.160117	0.825	0.662	0.673
P14733	272	K	Lamin-B1	Lmnb1	1	7.41837e-07	73.294	LYKEELEQTYHAK(1)LENAR	4	-0.95149	3	1.045	0.716	0.839	1.299	1.121	1.05	0.892	0.987	1.024	1.216	0.993	0.882	1.17152	0.725431	0.819336	1.06826	1.1289	1.19048	0.801825	0.23702	0.82	0.64	0.799
P14733	112	K	Lamin-B1	Lmnb1	1	1.95193e-05	84.759	FK(1)AEHDQLLLNYAK	3	-0.57977	1	1.106	0.692	0.761	1.346	1.082	1.09	0.892	0.987	1.024	1.216	0.993	0.882	1.23991	0.701114	0.743164	1.10691	1.08963	1.23583	0.782024	0.283816	0.837	0.64	0.698
P14733	157	K	Lamin-B1	Lmnb1	1	7.79857e-07	117.79	DAALATALGDK(1)K	3	1.2596	2	1.083	0.729	0.889	1.37	1.011	0.998	0.892	0.987	1.024	1.216	0.993	0.882	1.21413	0.738602	0.868164	1.12664	1.01813	1.13152	0.861002	0.398164	0.806	0.723	0.89
P14733	124	K	Lamin-B1	Lmnb1	0.999957	0.00531875	44.691	FKAEHDQLLLNYAK(1)K	3	-0.45932	1							0.892	0.987	1.024	1.216	0.993	0.882
P14733	262	K	Lamin-B1	Lmnb1	1	0.0109829	47.037	LYK(1)EELEQTYHAK	3	2.9252	1							0.892	0.987	1.024	1.216	0.993	0.882
P14824	63	K	Annexin A6	Anxa6	1	0.00128631	62.287	QEICQNYK(1)SLYGK	3	1.0451	1	1.225	0.962	0.954	1.061	0.975	0.902	0.813	1.008	1.021	0.914	1.031	1.16	1.50677	0.954365	0.934378	1.16083	0.945684	0.777586	1.17732	0.487094	1.178	0.99	1.059
P14824	418	K	Annexin A6	Anxa6	1	7.92742e-38	161.86	DLMADLK(1)SEISGDLAR	2	0.68775	2	1.052	0.792	0.879	1.195	1.26	0.913	0.813	1.008	1.021	0.914	1.031	1.16	1.29397	0.785714	0.860921	1.30744	1.22211	0.787069	0.886627	0.608629	0.898	0.629	0.964
P14824	314	K	Annexin A6	Anxa6	1	0.00366901	80.69	NDTSGEYK(1)K	2	-0.85752	1	1.045	0.836	0.907	1.284	1.118	0.899	0.813	1.008	1.021	0.914	1.031	1.16	1.28536	0.829365	0.888345	1.40481	1.08438	0.775	0.920003	0.726933	0.83	0.748	1.01
P15626	50	K	Glutathione S-transferase Mu 2	Gstm2	1	0.018093	59.908	SQWLSEK(1)FK	3	0.41295	1	0.888	0.903	0.923	1.318	0.933	1.076															0.687	0.969	0.858
P15626	83	K	Glutathione S-transferase Mu 2	Gstm2	1	5.16926e-127	188.4	K(1)HNLCGETEEER	3	0.96341	3
P15864	168	K	Histone H1.2	Hist1h1c	1	1.57875e-08	84.169	KPAAAAVTK(1)K	3	-0.082148	1							0.772	1.104	1.559	0.585	0.56	1.259
P15864	121	K	Histone H1.2	Hist1h1c	0.997835	0.0190534	55.261	AASGEAK(0.002)PQAK(0.998)K	3	3.1894	1							0.772	1.104	1.559	0.585	0.56	1.259
P16015	36	K	Carbonic anhydrase 3	Ca3	1	3.97464e-07	81.992	GDNQSPIELHTK(1)DIK	3	0.38169	1	1.131	0.507	0.822	1.623	1.407	0.676															0.71	0.361	1.217
P16332	600	K	Methylmalonyl-CoA mutase, mitochondrial	Mut	1	0.00259094	88.136	EITSAIK(1)R	2	-0.46399	1	1.02	0.833	0.931	1.027	1.003	1.207	0.871	0.98	0.921	0.928	0.987	1.214	1.17107	0.85	1.01086	1.10668	1.01621	0.994234	0.972667	0.795704	1.012	0.831	0.771
P16546	1274	K	Spectrin alpha chain, non-erythrocytic 1	Sptan1	1	0.011761	80.219	K(1)HEGFER	3	0.27764	1	1.137	0.639	0.91	1.283	1.183	0.941	1.091	1.027	1.024	1.188	0.947	0.747	1.04216	0.622201	0.888672	1.07997	1.24921	1.25971	0.711374	0.0886548	0.904	0.54	0.966
P16546	2205	K	Spectrin alpha chain, non-erythrocytic 1	Sptan1	1	0.0004223	114.89	RQEENDK(1)LR	3	-0.53246	1	0.994	0.734	0.711	1.08	1.42	1.126	1.091	1.027	1.024	1.188	0.947	0.747	0.911091	0.714703	0.694336	0.909091	1.49947	1.50736	0.592486	0.102611	0.938	0.519	0.631
P16546	613	K	Spectrin alpha chain, non-erythrocytic 1	Sptan1	1	1.4084e-10	84.436	VQK(1)HQAFEAELSANQSR	3	0.68072	1	1.195	0.821	0.864	1.147	1.085	0.97	1.091	1.027	1.024	1.188	0.947	0.747	1.09533	0.799416	0.84375	0.965488	1.14572	1.29853	0.803138	0.168538	1.062	0.759	0.89
P16546	719	K	Spectrin alpha chain, non-erythrocytic 1	Sptan1	1	2.32947e-09	105.28	K(1)HALLEADVAAHQDR	4	-0.033834	1	1.126	0.934	0.836	1.017	1.157	1	1.091	1.027	1.024	1.188	0.947	0.747	1.03208	0.909445	0.816406	0.856061	1.22175	1.33869	0.807239	0.26823	1.129	0.808	0.835
P16546	190	K	Spectrin alpha chain, non-erythrocytic 1	Sptan1	1	0.000570161	57.525	K(1)FEEFQTDLAAHEER	3	0.79158	1	1.289	0.827	0.788	1.163	1.01	1.01	1.091	1.027	1.024	1.188	0.947	0.747	1.18148	0.805258	0.769531	0.978956	1.06653	1.35207	0.811252	0.286572	1.129	0.82	0.78
P16546	1698	K	Spectrin alpha chain, non-erythrocytic 1	Sptan1	1	0.0142443	47.361	DLASVNNLLK(1)K	3	0.012146	1							1.091	1.027	1.024	1.188	0.947	0.747
P16546	1938	K	Spectrin alpha chain, non-erythrocytic 1	Sptan1	1	0.00275136	50.806	VNDVCTNGQDLIK(1)K	3	-1.3379	1							1.091	1.027	1.024	1.188	0.947	0.747
P16546	1911	K	Spectrin alpha chain, non-erythrocytic 1	Sptan1	1	1.2162e-05	91.812	K(1)HEAFETDFTVHK	4	1.0522	1							1.091	1.027	1.024	1.188	0.947	0.747
P16546	2184	K	Spectrin alpha chain, non-erythrocytic 1	Sptan1	1	0.0240398	69.198	NLQK(1)IIK	2	-0.41008	1							1.091	1.027	1.024	1.188	0.947	0.747
P16858	332	K	Glyceraldehyde-3-phosphate dehydrogenase	Gapdh	1	0.00107509	73.435	VVDLMAYMASK(1)E	2	-0.015668	1	1.136	0.636	0.957	1.162	1.163	1.018	0.993	1.03	0.981	0.966	1.043	0.967	1.14401	0.617476	0.975535	1.2029	1.11505	1.05274	0.812005	0.305137	0.997	0.547	0.94
P16858	192	K	Glyceraldehyde-3-phosphate dehydrogenase	Gapdh	1	1.14521e-41	181.49	TVDGPSGK(1)LWR	2	0.41927	4	1.32	0.941	1.014	1.031	0.987	0.803	0.993	1.03	0.981	0.966	1.043	0.967	1.32931	0.913592	1.03364	1.06729	0.946309	0.830403	1.15209	0.379706	1.307	0.954	1.264
P16858	249	K	Glyceraldehyde-3-phosphate dehydrogenase	Gapdh	0.983668	0.0053064	79.886	LEK(0.984)PAK(0.016)YDDIK	3	0.69813	1	1.129	0.817	0.997	1.142	1.086	0.908	0.993	1.03	0.981	0.966	1.043	0.967	1.13696	0.793204	1.01631	1.18219	1.04123	0.938987	0.931718	0.593061	1.007	0.753	1.097
P17095	7	K	High mobility group protein HMG-I/HMG-Y	Hmga1	1	4.65221e-06	88.385	SESGSK(1)SSQPLASK	2	-0.044426	2	1.07	0.722	0.771	1.186	1.134	1.17	1.12	0.91	1.038	1.234	0.931	0.79	0.955357	0.793407	0.742775	0.961102	1.21805	1.48101	0.680718	0.106393	0.919	0.638	0.66
P17095	15	K	High mobility group protein HMG-I/HMG-Y	Hmga1	1	3.42125e-66	194.98	SSQPLASK(1)QEK	2	-0.34599	6	0.987	0.65	0.71	1.142	1.072	1.445	1.12	0.91	1.038	1.234	0.931	0.79	0.88125	0.714286	0.684008	0.925446	1.15145	1.82911	0.583599	0.178908	0.881	0.607	0.491
P17182	80	K	Alpha-enolase	Eno1	1	7.94312e-09	130.56	TIAPALVSK(1)K	2	-0.20408	3	1.102	0.834	0.921	1.303	1.073	0.863	1.023	1.08	0.996	1.045	0.994	0.853	1.07722	0.772222	0.924699	1.24689	1.07948	1.01172	0.831058	0.173457	0.863	0.778	1.068
P17182	228	K	Alpha-enolase	Eno1	1	3.36266e-15	148.52	EALELLK(1)TAIAK	2	0.29904	2	1.191	0.678	0.898	1.33	1.107	0.899	1.023	1.08	0.996	1.045	0.994	0.853	1.16422	0.627778	0.901606	1.27273	1.11368	1.05393	0.782949	0.245203	0.913	0.613	0.999
P17182	420	K	Alpha-enolase	Eno1	1	1.17493e-08	134.98	IEEELGSK(1)AK	2	-0.88426	1	1.218	0.856	0.991	1.216	1.065	0.764	1.023	1.08	0.996	1.045	0.994	0.853	1.19062	0.792593	0.99498	1.16364	1.07143	0.895662	0.951277	0.73572	1.022	0.805	1.299
P17182	89	K	Alpha-enolase	Eno1	0.999996	2.95509e-05	71.279	KVNVVEQEK(1)IDK	3	-0.41686	1							1.023	1.08	0.996	1.045	0.994	0.853
P17563	279	K	Selenium-binding protein 1	Selenbp1	1	9.45166e-17	142.91	FYK(1)NAEGTWSVEK	3	-2.6709	3	0.848	0.649	0.729	1.256	1.579	1.024	1.055	0.958	1.095	0.955	0.965	0.957	0.803791	0.677453	0.665753	1.31518	1.63627	1.07001	0.533885	0.0540178	0.688	0.411	0.712
P17563	342	K	Selenium-binding protein 1	Selenbp1	1	0.0189209	47.606	QYDISNPQK(1)PR	2	0.88394	1							1.055	0.958	1.095	0.955	0.965	0.957
P17710	884	K	Hexokinase-1	Hk1	1	0.00120532	94.087	TVCGVVSK(1)R	2	1.7268	1	1.006	0.851	0.915	1.224	1.107	0.968	0.871	1.018	0.932	0.851	0.993	1.285	1.15499	0.835953	0.98176	1.43831	1.1148	0.753307	0.899071	0.647388	0.838	0.769	0.947
P17710	544	K	Hexokinase-1	Hk1	1	0.0128019	74.841	QALMEVK(1)K	2	1.5772	1							0.871	1.018	0.932	0.851	0.993	1.285
P17742	131	K	Peptidyl-prolyl cis-trans isomerase A	Ppia	1	7.24447e-06	119.29	HVVFGK(1)VK	2	0.061056	6	1.028	0.892	0.903	1.323	1.055	0.887	1.089	1.026	0.977	1.086	0.984	0.862	0.943985	0.869396	0.924258	1.21823	1.07215	1.029	0.824742	0.0621616	0.792	0.846	1.017
P17742	125	K	Peptidyl-prolyl cis-trans isomerase A	Ppia	1	5.5094e-14	139.78	TEWLDGK(1)HVVFGK	3	-0.44145	1	1.209	0.674	0.899	1.307	1.036	0.965	1.089	1.026	0.977	1.086	0.984	0.862	1.11019	0.65692	0.920164	1.2035	1.05285	1.11949	0.796033	0.216581	0.943	0.651	0.932
P17751	238	K	Triosephosphate isomerase	Tpi1	1	1.19783e-11	120.37	TATPQQAQEVHEK(1)LR	3	-0.29676	2	1.159	0.795	0.913	1.187	1.233	0.821	1.085	1.015	0.974	1.079	1.021	0.82	1.0682	0.783251	0.937372	1.10009	1.20764	1.00122	0.842812	0.170245	0.996	0.646	1.111
P17897	87	K	Lysozyme C-1	Lyz1	1	1.27708e-09	139.31	YWCNDGK(1)TPR	2	-0.075534	1	1.187	0.69	0.911	1.478	1.217	0.667															0.818	0.568	1.366
P18653	305	K	Ribosomal protein S6 kinase alpha-1	Rps6ka1	1	0.000170815	76.759	LGSGPDGAEEIK(1)R	2	0.012575	1	1.098	0.686	0.887	1.001	1.077	1.273	0.821	0.947	0.976	1.02	1.025	1.226	1.33739	0.724393	0.908811	0.981373	1.05073	1.03834	0.967483	0.871935	1.12	0.637	0.697
P18654	322	K	Ribosomal protein S6 kinase alpha-3	Rps6ka3	1	8.12428e-06	103.11	LGAGPDGVEEIK(1)R	2	-0.22689	1	1.307	0.788	0.823	1.17	1.105	0.911															1.139	0.713	0.904
P18760	144	K	Cofilin-1	Cfl1	1	2.12614e-06	104.95	HELQANCYEEVK(1)DR	3	-0.24095	1	1.315	0.73	0.784	1.155	1.022	1.072	1.153	0.991	1.018	1.125	0.977	0.742	1.1405	0.73663	0.770138	1.02667	1.04606	1.44474	0.752606	0.197718	1.161	0.716	0.731
P18760	30	K	Cofilin-1	Cfl1	1	0.00872277	76.073	KSSTPEEVK(1)K	3	-1.4542	1	1.29	0.875	1.063	1.073	1.145	0.676	1.153	0.991	1.018	1.125	0.977	0.742	1.11882	0.882947	1.0442	0.953778	1.17195	0.911051	1.00303	0.978495	1.227	0.765	1.573
P19096	1697	K	Fatty acid synthase	Fasn	1	1.38928e-09	134.38	VFTTVGSAEK(1)R	2	1.2645	1	1.093	1.043	1.015	1.017	1.004	0.894	0.882	0.969	0.97	0.893	1.025	1.2	1.23923	1.07637	1.04639	1.13886	0.979512	0.745	1.17414	0.287801	1.097	1.04	1.135
P19096	776	K	Fatty acid synthase	Fasn	1	6.76655e-06	114.64	GVK(1)SSCTIIPLMK	2	1.5914	2	1.291	1.019	1.089	1.251	0.909	0.575	0.882	0.969	0.97	0.893	1.025	1.2	1.46372	1.0516	1.12268	1.4009	0.886829	0.479167	1.31483	0.401247	1.052	1.122	1.893
P19096	1840	K	Fatty acid synthase	Fasn	1	0.000585182	96.342	YMAQGK(1)HIGK	3	0.07598	1	1.279	0.938	1.062	1.164	1.048	0.635	0.882	0.969	0.97	0.893	1.025	1.2	1.45011	0.968008	1.09485	1.30347	1.02244	0.529167	1.23043	0.4673	1.12	0.897	1.674
P19096	1745	K	Fatty acid synthase	Fasn	1	1.00165e-10	81.316	GVDLVLNSLAEEK(1)LQASVR	3	1.6267	1	1.164	1.003	0.914	0.847	1.276	0.878	0.882	0.969	0.97	0.893	1.025	1.2	1.31973	1.03509	0.942268	0.948488	1.24488	0.731667	1.1272	0.546113	1.4	0.787	1.04
P19096	489	K	Fatty acid synthase	Fasn	1	2.03622e-53	185.2	VQEVQQVSTNK(1)R	3	0.94722	4	1.278	0.953	0.976	1.169	1.065	0.684	0.882	0.969	0.97	0.893	1.025	1.2	1.44898	0.983488	1.00619	1.30907	1.03902	0.57	1.17839	0.550465	1.114	0.896	1.427
P19096	70	K	Fatty acid synthase	Fasn	1	2.07169e-25	128.66	FDASFFGVHPK(1)QAHTMDPQLR	3	0.12532	2	1.394	0.904	0.821	1.094	1.272	0.664	0.882	0.969	0.97	0.893	1.025	1.2	1.5805	0.932921	0.846392	1.22508	1.24098	0.553333	1.11274	0.743878	1.297	0.711	1.237
P19096	673	K	Fatty acid synthase	Fasn	1	0.0154305	69.846	QEGVFAK(1)EVR	2	0.81584	1	1.094	0.896	0.851	1.266	1.139	0.856	0.882	0.969	0.97	0.893	1.025	1.2	1.24036	0.924665	0.87732	1.41769	1.11122	0.713333	0.938346	0.793237	0.88	0.788	0.993
P19096	1817	K	Fatty acid synthase	Fasn	1	0.016519	82.287	DGVVK(1)PLK	2	-0.58311	1	1.114	0.867	0.908	1.269	1.331	0.65	0.882	0.969	0.97	0.893	1.025	1.2	1.26304	0.894737	0.936082	1.42105	1.29854	0.541667	0.948671	0.864949	0.895	0.653	1.397
P19096	1516	K	Fatty acid synthase	Fasn	1	0.00234673	78.342	HFQLEQDK(1)PK	2	0.043961	2	1.156	0.882	0.939	1.292	1.094	0.753	0.882	0.969	0.97	0.893	1.025	1.2	1.31066	0.910217	0.968041	1.44681	1.06732	0.6275	1.01505	0.956706	0.913	0.807	1.246
P19096	2429	K	Fatty acid synthase	Fasn	0.929865	0.0325674	60.691	AADQYK(0.07)PK(0.93)AK	3	0.57899	1							0.882	0.969	0.97	0.893	1.025	1.2
P19096	2427	K	Fatty acid synthase	Fasn	1	1.16324e-14	109.29	AADQYK(1)PK	2	0.26547	1							0.882	0.969	0.97	0.893	1.025	1.2
P19324	216	K	Serpin H1	Serpinh1	1	0.0119066	56.258	FHHK(1)MVDNR	4	0.052531	1	1.207	0.86	0.956	1.184	0.931	0.939	1.103	0.994	1.005	1.067	1.087	0.732	1.09429	0.865191	0.951244	1.10965	0.856486	1.28279	0.895903	0.480184	1.04	0.925	1.017
P19536	85	K	Cytochrome c oxidase subunit 5B, mitochondrial	Cox5b	1	1.11285e-11	130.66	EDPNLVPSISNK(1)R	3	0.20475	4	1.098	0.829	0.883	1.15	1.161	0.96	1.026	0.991	0.991	1.033	0.985	0.936	1.07018	0.836529	0.891019	1.11326	1.17868	1.02564	0.843302	0.119178	0.974	0.714	0.919
P19783	78	K	Cytochrome c oxidase subunit 4 isoform 1, mitochondrial	Cox4i1	1	0.0256189	77.049	DEK(1)VQLYR	2	-1.6662	1							0.88	0.916	1.008	0.886	1.026	1.253
P19973	318	K	Lymphocyte-specific protein 1	Lsp1	1	0.00507788	62.705	FVATGHGK(1)YEK	3	0.058013	1							1.071	1.03	0.968	1.254	0.985	0.738
P20029	447	K	78 kDa glucose-regulated protein	Hspa5	1	0.0281864	65.627	NTVVPTK(1)K	2	-1.1532	1	1.441	0.849	1.072	0.946	1.198	0.628	1.033	1.003	1.051	1.256	0.995	0.683	1.39497	0.846461	1.01998	0.753185	1.20402	0.919473	1.13374	0.573297	1.553	0.709	1.708
P20029	353	K	78 kDa glucose-regulated protein	Hspa5	1	1.34265e-09	94.692	VLEDSDLK(1)K	2	-1.0819	1							1.033	1.003	1.051	1.256	0.995	0.683
P20108	92	K	Thioredoxin-dependent peroxide reductase, mitochondrial	Prdx3	1	2.72745e-05	121.02	ELSLDDFK(1)GK	2	1.5771	1	1.016	0.829	0.876	1.217	1.074	1.046	0.996	1.034	1.055	0.903	1.011	1.023	1.02008	0.801741	0.830332	1.34773	1.06231	1.02248	0.772653	0.112432	0.85	0.773	0.838
P20152	439	K	Vimentin	Vim	1	1.40114e-29	156.49	ETNLESLPLVDTHSK(1)R	2	0.25665	4	0.973	0.79	0.91	1.394	1.174	0.858	0.96	0.895	1.016	1.383	1.055	0.716	1.01354	0.882682	0.895669	1.00795	1.1128	1.19832	0.841166	0.0681167	0.712	0.673	1.06
P20152	294	K	Vimentin	Vim	1	0.00019042	113.4	SK(1)FADLSEAANR	2	-0.63922	1	1.114	0.723	0.993	1.369	1.127	0.785	0.96	0.895	1.016	1.383	1.055	0.716	1.16042	0.807821	0.977362	0.989877	1.06825	1.09637	0.933779	0.571216	0.83	0.643	1.266
P20152	104	K	Vimentin	Vim	1	0.00247682	64.565	TNEK(1)VELQELNDR	3	2.7588	2	1.181	0.755	0.937	1.094	1.271	0.862	0.96	0.895	1.016	1.383	1.055	0.716	1.23021	0.843575	0.922244	0.791034	1.20474	1.20391	0.936351	0.727615	1.101	0.594	1.087
P20152	120	K	Vimentin	Vim	1	0.025175	71.524	FANYIDK(1)VR	2	-0.45967	1	1.324	0.832	0.923	1.071	0.998	0.938	0.96	0.895	1.016	1.383	1.055	0.716	1.37917	0.929609	0.908465	0.774403	0.945972	1.31006	1.06164	0.791409	1.259	0.835	0.985
P20152	168	K	Vimentin	Vim	1	4.44719e-133	236.08	QVDQLTNDK(1)AR	2	-0.28296	2	1.234	0.874	0.886	1.219	1.088	0.811	0.96	0.895	1.016	1.383	1.055	0.716	1.28542	0.976536	0.872047	0.881417	1.03128	1.13268	1.0291	0.849662	1.032	0.805	1.094
P20152	445	K	Vimentin	Vim	1	1.25307e-05	125.54	TLLIK(1)TVETR	3	-1.411	3	1.377	0.662	0.885	1.231	1.104	0.859	0.96	0.895	1.016	1.383	1.055	0.716	1.43437	0.739665	0.871063	0.890094	1.04645	1.19972	0.970934	0.904606	1.14	0.6	1.031
P20918	96	K	Plasminogen	Plg	1	0.00775945	79.148	DVILFEK(1)R	2	1.299	1	0.924	0.611	0.869	1.389	1.163	1.105	0.988	0.834	1.109	0.974	0.994	1.082	0.935223	0.732614	0.783589	1.42608	1.17002	1.02126	0.677684	0.0615966	0.678	0.526	0.787
P21107	221	K	Tropomyosin alpha-3 chain	Tpm3	0.888048	0.000325076	80.507	YSQK(0.112)EDK(0.888)YEEEIK	3	-0.039223	2	0.836	0.713	0.676	1.435	1.607	0.855	1.315	0.988	0.983	1.257	0.91	0.606	0.635741	0.72166	0.687691	1.14161	1.76593	1.41089	0.473573	0.0500592	0.595	0.444	0.791
P21107	153	K	Tropomyosin alpha-3 chain	Tpm3	1	5.75318e-40	172.57	EAK(1)HIAEEADR	2	0.4432	2	1.215	0.596	0.835	1.343	1.019	1.073	1.315	0.988	0.983	1.257	0.91	0.606	0.923954	0.603239	0.84944	1.06842	1.11978	1.77063	0.600338	0.130853	0.922	0.585	0.779
P21614	291	K	Vitamin D-binding protein	Gc	1	0.0102516	70.028	ICQNLSK(1)K	2	1.5878	1							1.051	1.009	1.013	0.995	0.883	1.018
P21619	59	K	Lamin-B2	Lmnb2	1	0.00430545	89.44	ISEK(1)EEVTTR	2	0.08013	1	0.983	0.754	0.82	1.265	1.116	1.117	1.111	0.921	1.045	1.26	0.98	0.721	0.884788	0.818675	0.784689	1.00397	1.13878	1.54924	0.673934	0.130062	0.793	0.677	0.734
P21619	173	K	Lamin-B2	Lmnb2	1	1.58121e-06	128.01	AEDGHAVAK(1)K	2	-0.086293	3	0.844	0.631	0.636	1.366	1.103	1.435	1.111	0.921	1.045	1.26	0.98	0.721	0.759676	0.685125	0.608612	1.08413	1.12551	1.99029	0.488916	0.133559	0.63	0.573	0.443
P21981	648	K	Protein-glutamine gamma-glutamyltransferase 2	Tgm2	1	1.76214e-26	141.13	SVEVSDPVPAGDLVK(1)AR	2	-0.38465	1	1.121	0.991	1.021	1.104	0.984	0.856	0.892	0.981	0.946	0.885	1.013	1.219	1.25673	1.01019	1.07928	1.24746	0.971372	0.702215	1.14555	0.477524	1.034	1.009	1.193
P21981	458	K	Protein-glutamine gamma-glutamyltransferase 2	Tgm2	1	1.36474e-21	153.95	EVFTK(1)ANHLNK	2	0.80769	2	1.35	0.659	1.064	1.188	0.993	0.848	0.892	0.981	0.946	0.885	1.013	1.219	1.51345	0.671764	1.12474	1.34237	0.980257	0.695652	1.09663	0.768213	1.157	0.664	1.255
P21981	597	K	Protein-glutamine gamma-glutamyltransferase 2	Tgm2	1	0.000192981	77.14	VLGEPK(1)QNR	2	0.32059	1							0.892	0.981	0.946	0.885	1.013	1.219
P23198	92	K	Chromobox protein homolog 3	Cbx3	1	0.000831002	78.326	K(1)SLSDSESDDSK	2	0.1258	1	1.131	0.86	0.928	1.231	1.049	0.89	1.09	0.974	1.014	1.168	1.076	0.758	1.03761	0.882957	0.915187	1.05394	0.974907	1.17414	0.885348	0.179389	0.936	0.821	1.044
P23198	44	K	Chromobox protein homolog 3	Cbx3	1	0.00263578	92.856	VVNGK(1)VEYFLK	2	-0.26166	1							1.09	0.974	1.014	1.168	1.076	0.758
P23927	103	K	Alpha-crystallin B chain	Cryab	1	1.03141e-10	119.45	VLGDVIEVHGK(1)HEER	4	-0.47915	1	0.939	0.456	0.809	1.355	1.584	0.962	1.086	0.816	1.114	1.494	1.031	0.562	0.864641	0.558824	0.726212	0.906961	1.53637	1.71174	0.517361	0.0983182	0.707	0.289	0.841
P24270	237	K	Catalase	Cat	1	1.76088e-21	159.83	FHYK(1)TDQGIK	2	-0.3157	2	0.946	0.659	0.776	1.333	1.282	1.077	0.875	0.931	0.99	0.984	1.014	1.16	1.08114	0.707841	0.783838	1.35467	1.2643	0.928448	0.725265	0.134107	0.722	0.515	0.721
P24270	476	K	Catalase	Cat	1	9.42245e-06	121.9	DAQLFIQK(1)K	2	-1.2915	2	0.901	0.837	0.839	1.311	1.139	1.037	0.875	0.931	0.99	0.984	1.014	1.16	1.02971	0.899033	0.847475	1.33232	1.12327	0.893966	0.828833	0.268308	0.701	0.736	0.808
P24270	105	K	Catalase	Cat	1	1.21098e-06	121.85	VFEHIGK(1)R	3	-0.12806	1	1.018	0.757	0.854	1.391	1.205	0.878	0.875	0.931	0.99	0.984	1.014	1.16	1.16343	0.813104	0.862626	1.41362	1.18836	0.756897	0.84527	0.488564	0.745	0.63	0.974
P24270	449	K	Catalase	Cat	1	4.60003e-10	137.93	TFYTK(1)VLNEEER	2	-2.4197	1	0.979	0.889	0.82	1.279	1.023	1.067	0.875	0.931	0.99	0.984	1.014	1.16	1.11886	0.954887	0.828283	1.2998	1.00888	0.919828	0.898878	0.490532	0.78	0.871	0.768
P24270	430	K	Catalase	Cat	1	4.37269e-16	136.81	SALEHSVQCAVDVK(1)R	3	0.18715	1	1.037	0.909	0.894	0.92	0.985	1.262	0.875	0.931	0.99	0.984	1.014	1.16	1.18514	0.976369	0.90303	0.934959	0.9714	1.08793	1.02346	0.823071	1.149	0.925	0.709
P24369	129	K	Peptidyl-prolyl cis-trans isomerase B	Ppib	1	0.0282921	52.579	FPDENFK(1)LK	3	1.3986	1	1.324	0.792	0.971	1.085	1.151	0.79	0.974	0.966	0.984	0.935	0.988	1.134	1.35934	0.819876	0.986789	1.16043	1.16498	0.696649	1.04763	0.839902	1.243	0.689	1.229
P24472	195	K	Glutathione S-transferase A4	Gsta4	1	0.000886868	96.756	ISNIPTIK(1)K	2	-0.35631	1	0.934	0.747	0.764	1.326	1.202	1.093	0.959	0.9	1.051	0.915	1.054	1.087	0.973931	0.83	0.726927	1.44918	1.14042	1.00552	0.703971	0.0957313	0.717	0.623	0.698
P24549	260	K	Retinal dehydrogenase 1	Aldh1a1	1	0.00157854	101.39	EAAGK(1)SNLK	3	-0.52262	3	0.901	0.649	0.729	1.461	1.217	1.114	0.766	0.911	0.99	0.95	1.042	1.24	1.17624	0.712404	0.736364	1.53789	1.16795	0.898387	0.728313	0.246443	0.629	0.534	0.654
P24549	412	K	Retinal dehydrogenase 1	Aldh1a1	1	0.00138638	105.46	FK(1)SVDDVIK	2	0.90377	1	0.915	0.647	0.697	1.492	1.217	1.107	0.766	0.911	0.99	0.95	1.042	1.24	1.19452	0.710209	0.70404	1.57053	1.16795	0.892742	0.718428	0.25501	0.625	0.533	0.63
P24549	419	K	Retinal dehydrogenase 1	Aldh1a1	1	0.000165896	113.62	SVDDVIK(1)R	2	-0.0014254	1	1.027	0.621	0.748	1.285	1.14	1.229	0.766	0.911	0.99	0.95	1.042	1.24	1.34073	0.681668	0.755556	1.35263	1.09405	0.991129	0.808059	0.417704	0.815	0.545	0.61
P25444	211	K	40S ribosomal protein S2	Rps2	1	5.07073e-06	75.088	GTGIVSAPVPK(1)K	2	1.5929	2	1.06	0.867	0.973	1.155	1.018	0.988	0.975	1.04	1.073	0.886	1.04	0.949	1.08718	0.833654	0.906803	1.30361	0.978846	1.0411	0.850787	0.260769	0.936	0.853	0.985
P25444	275	K	40S ribosomal protein S2	Rps2	1	0.000392135	61.757	SPYQEFTDHLVK(1)THTR	3	2.5252	2	1.151	0.851	0.921	0.947	1.119	1.063	0.975	1.04	1.073	0.886	1.04	0.949	1.18051	0.818269	0.858341	1.06885	1.07596	1.12013	0.875093	0.357311	1.238	0.762	0.867
P26039	2274	K	Talin-1	Tln1	1	5.27949e-30	170.68	QQLTGHSK(1)R	2	0.53745	2	0.978	0.503	0.679	1.569	1.184	1.165	0.943	1.018	0.977	1.035	1.024	1.006	1.03712	0.494106	0.694985	1.51594	1.15625	1.15805	0.581218	0.0588966	0.635	0.425	0.582
P26039	1917	K	Talin-1	Tln1	1	1.76912e-35	157.47	PAAVAAENEEIGAHIK(1)HR	3	0.12772	1	1.045	0.756	0.864	1.28	1.191	0.95	0.943	1.018	0.977	1.035	1.024	1.006	1.10817	0.742633	0.88434	1.23671	1.16309	0.944334	0.817891	0.217599	0.833	0.635	0.909
P26039	1947	K	Talin-1	Tln1	1	7.38359e-07	78.69	AGALQCSPSDVYTK(1)K	2	-1.4454	1							0.943	1.018	0.977	1.035	1.024	1.006
P26039	1170	K	Talin-1	Tln1	1	0.00275927	58.743	ASSLIEEAK(1)K	3	2.5658	1							0.943	1.018	0.977	1.035	1.024	1.006
P26041	344	K	Moesin	Msn	1	0.0118017	78.342	EK(1)EELMEK	2	-0.25168	2	0.952	0.656	0.689	1.365	1.483	0.961	0.899	0.954	1.042	1.045	1.015	1.004	1.05895	0.687631	0.661228	1.30622	1.46108	0.957171	0.646484	0.09097	0.712	0.443	0.716
P26041	388	K	Moesin	Msn	1	0.00227423	95.417	AQSEAEK(1)LAK	2	0.48428	1	0.97	0.71	0.769	1.29	1.195	1.126	0.899	0.954	1.042	1.045	1.015	1.004	1.07898	0.744235	0.738004	1.23445	1.17734	1.12151	0.724878	0.0926989	0.766	0.595	0.683
P26041	350	K	Moesin	Msn	0.999993	0.0132947	71.176	EKEELMEK(1)LK	3	0.42877	2	0.914	0.695	0.79	1.551	1.089	1.039	0.899	0.954	1.042	1.045	1.015	1.004	1.01669	0.728512	0.758157	1.48421	1.07291	1.03486	0.696929	0.112746	0.601	0.64	0.761
P26041	253	K	Moesin	Msn	1	0.000265787	110.38	NISFNDK(1)K	2	0.26444	1	0.98	0.767	0.795	1.29	1.307	0.951	0.899	0.954	1.042	1.045	1.015	1.004	1.0901	0.803983	0.762956	1.23445	1.28768	0.947211	0.765862	0.14043	0.774	0.588	0.836
P26041	258	K	Moesin	Msn	1	0.00720551	88.495	FVIK(1)PIDK	3	0.25913	2	0.986	0.683	0.795	1.23	1.504	0.905	0.899	0.954	1.042	1.045	1.015	1.004	1.09677	0.715933	0.762956	1.17703	1.48177	0.901394	0.72346	0.193808	0.817	0.455	0.879
P26041	165	K	Moesin	Msn	1	0.0083057	83.652	LNK(1)DQWEER	2	-1.2765	1	1.048	0.716	0.814	1.348	1.138	1.016	0.899	0.954	1.042	1.045	1.015	1.004	1.16574	0.750524	0.78119	1.28995	1.12118	1.01195	0.788018	0.211177	0.792	0.631	0.802
P26041	327	K	Moesin	Msn	1	0.000636589	102.51	ALLENEK(1)K	2	0.80877	2	0.99	0.714	0.722	1.144	1.601	0.932	0.899	0.954	1.042	1.045	1.015	1.004	1.10122	0.748428	0.692898	1.09474	1.57734	0.928287	0.706192	0.215417	0.881	0.447	0.774
P26041	296	K	Moesin	Msn	1	1.78391e-22	110.38	K(1)PDTIEVQQMK	2	3.6132	2	1.105	0.832	0.834	1.27	1.125	0.926	0.899	0.954	1.042	1.045	1.015	1.004	1.22914	0.872117	0.800384	1.21531	1.10837	0.922311	0.893915	0.513672	0.887	0.741	0.901
P26041	538	K	Moesin	Msn	1	0.00731304	48.405	K(1)TANDMIHAENMR	3	-0.22595	1							0.899	0.954	1.042	1.045	1.015	1.004
P26041	139	K	Moesin	Msn	1	0.0320958	44.612	YGDFNK(1)EVHK	3	0.57923	1							0.899	0.954	1.042	1.045	1.015	1.004
P26041	79	K	Moesin	Msn	1	1.52383e-22	120.33	ESPLLFK(1)FR	2	-0.22463	1							0.899	0.954	1.042	1.045	1.015	1.004
P26041	254	K	Moesin	Msn	0.999946	0.000341998	72.434	K(1)FVIKPIDK	3	-0.82949	1							0.899	0.954	1.042	1.045	1.015	1.004
P26043	71	K	Radixin	Rdx	1	0.00205479	93.096	VTQQDVK(1)K	2	0.14391	1	1.017	0.792	0.791	1.396	1.1	0.99	1.001	0.957	1.03	0.983	1.012	1.021	1.01598	0.827586	0.767961	1.42014	1.08696	0.969638	0.751144	0.154707	0.742	0.721	0.799
P26369	70	K	Splicing factor U2AF 65 kDa subunit	U2af2	1	1.92218e-40	171.49	GAK(1)EEHGGLIR	2	2.64	2	1.178	0.786	1.023	0.927	1.059	1.072	1.085	0.984	1.062	1.181	0.98	0.753	1.08571	0.79878	0.963277	0.784928	1.08061	1.42364	0.8658	0.523651	1.296	0.743	0.955
P26443	191	K	Glutamate dehydrogenase 1, mitochondrial	Glud1	1	0.000182532	72.891	INPK(1)NYTDNELEK	3	0.062206	1	0.916	0.834	0.784	1.15	1.238	1.128	0.904	0.983	0.997	0.944	1.03	1.118	1.01327	0.848423	0.786359	1.21822	1.20194	1.00894	0.772229	0.0525013	0.813	0.674	0.695
P26443	390	K	Glutamate dehydrogenase 1, mitochondrial	Glud1	1	3.59209e-20	157.49	QLTK(1)SNAPR	2	0.32932	4	0.945	0.558	0.621	1.036	1.355	1.492	0.904	0.983	0.997	0.944	1.03	1.118	1.04535	0.56765	0.622869	1.09746	1.31553	1.33453	0.596628	0.0596222	0.929	0.412	0.417
P26443	187	K	Glutamate dehydrogenase 1, mitochondrial	Glud1	1	0.0182197	81.296	AGVK(1)INPK	2	0.77464	1	1.005	0.769	0.8	1.244	1.077	1.155	0.904	0.983	0.997	0.944	1.03	1.118	1.11173	0.782299	0.802407	1.3178	1.04563	1.03309	0.79388	0.175546	0.823	0.715	0.692
P26443	480	K	Glutamate dehydrogenase 1, mitochondrial	Glud1	1	2.61688e-15	114.46	FGK(1)HGGTIPVVPTAEFQDR	3	0.56433	7	1.07	0.851	0.905	1.246	1.109	0.907	0.904	0.983	0.997	0.944	1.03	1.118	1.18363	0.865717	0.907723	1.31992	1.0767	0.81127	0.921813	0.665355	0.874	0.768	0.998
P26443	90	K	Glutamate dehydrogenase 1, mitochondrial	Glud1	1	0.00136483	107.08	LVEDLK(1)TR	2	-0.62291	1	1.029	0.928	0.878	1.296	1.1	0.863	0.904	0.983	0.997	0.944	1.03	1.118	1.13827	0.944049	0.880642	1.37288	1.06796	0.771914	0.92225	0.693167	0.81	0.845	1.019
P26443	457	K	Glutamate dehydrogenase 1, mitochondrial	Glud1	1	0.00229003	100.84	LTFK(1)YER	2	-1.2169	1	1.109	0.912	0.926	1.178	1.052	0.905	0.904	0.983	0.997	0.944	1.03	1.118	1.22677	0.927772	0.928786	1.24788	1.02136	0.809481	1.0015	0.992871	0.96	0.869	1.024
P27546	820	K	Microtubule-associated protein 4	Map4	1	0.00138637	97.779	TEGKPADVK(1)R	3	0.19804	1	1.186	0.823	0.897	0.741	1.213	1.173	0.946	0.934	1.055	1.287	0.996	0.818	1.2537	0.881156	0.850237	0.575758	1.21787	1.43399	0.924861	0.797802	1.631	0.68	0.766
P27661	134	K	Histone H2AX	H2afx	1	0.00362647	94.407	APAVGK(1)K	3	0.43168	5	1.212	0.751	0.891	1.121	1.027	1.064	1.057	0.986	1.125	1.043	0.89	0.886	1.14664	0.761663	0.792	1.07478	1.15393	1.2009	0.787348	0.180671	1.102	0.733	0.839
P27773	289	K	Protein disulfide-isomerase A3	Pdia3	1	0.0132324	70.028	K(1)FLDAGHK	3	-0.74973	1	1.316	0.821	1.028	1.091	1.03	0.814	0.955	1.02	1.04	1.14	1.026	0.813	1.37801	0.804902	0.988462	0.957018	1.0039	1.00123	1.07063	0.720302	1.23	0.798	1.263
P27773	129	K	Protein disulfide-isomerase A3	Pdia3	1	1.27598e-14	140.24	TADGIVSHLK(1)K	2	0.15672	3	1.355	0.742	1.076	1.269	1.049	0.646	0.955	1.02	1.04	1.14	1.026	0.813	1.41885	0.727451	1.03462	1.11316	1.02242	0.794588	1.08558	0.731993	1.089	0.708	1.668
P27773	225	K	Protein disulfide-isomerase A3	Pdia3	1	0.0207626	62.546	TVAYTEK(1)K	3	-3.2167	1							0.955	1.02	1.04	1.14	1.026	0.813
P27773	415	K	Protein disulfide-isomerase A3	Pdia3	1	0.0153619	71.501	NLEPK(1)YK	2	0.20577	1							0.955	1.02	1.04	1.14	1.026	0.813
P28650	18	K	Adenylosuccinate synthetase isozyme 1	Adssl1	1	2.36325e-06	114.31	ASNDRPPGTGGVK(1)R	2	0.57533	2	0.881	0.882	0.761	0.841	1.344	1.299	0.698	0.887	1.026	0.914	1.046	1.374	1.26218	0.994363	0.741715	0.920131	1.28489	0.945415	0.951694	0.804212	1.068	0.657	0.586
P28654	230	K	Decorin	Dcn	1	0.000186597	71.176	ITK(1)VDAPSLK	2	1.1214	1
P28666	116	K	Murinoglobulin-2	Mug2	1	4.55716e-16	109.88	GPTHEFSK(1)R	3	1.1953	1
P30115	195	K	Glutathione S-transferase A3	Gsta3	1	1.18932e-05	119.94	VSNLPTVK(1)K	3	0.077425	2	0.936	0.673	0.759	1.475	1.157	1.076															0.647	0.583	0.706
P30115	141	K	Glutathione S-transferase A3	Gsta3	1	0.000248974	65.477	VLK(1)SHGQDYLVGNR	3	-1.6633	1	1.027	0.864	0.973	1.042	1.018	1.11															1.004	0.849	0.878
P30115	138	K	Glutathione S-transferase A3	Gsta3	1	0.0111391	46.001	YFPAFEK(1)VLK	3	-0.57651	1
P30681	114	K	High mobility group protein B2	Hmgb2	1	1.71601e-08	89.484	IK(1)IEHPGLSIGDTAK	3	-0.81563	1	1.283	0.617	0.839	1.147	1.017	1.158	0.933	1.044	1.075	1.172	1.002	0.853	1.37513	0.590996	0.780465	0.978669	1.01497	1.35756	0.819585	0.503041	1.14	0.608	0.725
P31725	94	K	Protein S100-A9	S100a9	1	3.78457e-49	172.82	LIFACHEK(1)LHENNPR	4	-0.46105	3	1.147	0.869	1.066	1.104	0.718	1.122	0.847	0.519	0.616	2.542	0.548	0.969	1.35419	1.67437	1.73052	0.434304	1.31022	1.15789	1.6397	0.135426	1.059	1.211	0.951
P31725	35	K	Protein S100-A9	S100a9	1	5.38661e-09	129.89	KEGHPDTLSK(1)K	4	-0.029731	6	1.235	0.515	0.891	0.967	0.621	1.715	0.847	0.519	0.616	2.542	0.548	0.969	1.45809	0.992293	1.44643	0.380409	1.13321	1.76987	1.18679	0.671786	1.3	0.832	0.52
P31786	55	K	Acyl-CoA-binding protein	Dbi	1	0.00011364	117.7	AK(1)WDSWNK	3	0.53525	3	1.386	0.929	1.032	1.009	0.914	0.822	1.093	0.855	1.058	1.414	0.944	0.68	1.26807	1.08655	0.975425	0.713579	0.96822	1.20882	1.15202	0.438964	1.399	1.018	1.256
P31786	51	K	Acyl-CoA-binding protein	Dbi	1	1.91211e-20	101.17	QATVGDVNTDRPGLLDLK(1)GK	4	-0.29161	4	1.419	0.858	0.922	1.157	0.991	0.773	1.093	0.855	1.058	1.414	0.944	0.68	1.29826	1.00351	0.871456	0.818246	1.04979	1.13676	1.05605	0.741511	1.249	0.867	1.193
P32020	491	K	Non-specific lipid-transfer protein	Scp2	1	0.000296315	106.26	GSVLPNSDK(1)K	3	0.87474	3	1.155	1.006	0.974	1.049	0.978	0.909	1.092	0.92	1.029	1.181	0.946	0.834	1.05769	1.09348	0.94655	0.88823	1.03383	1.08993	1.02846	0.722867	1.123	1.029	1.071
P32020	544	K	Non-specific lipid-transfer protein	Scp2	1	0.0132496	48.568	LQNLQLQPGK(1)AK	3	-0.42871	1							1.092	0.92	1.029	1.181	0.946	0.834
P34928	60	K	Apolipoprotein C-I	Apoc1	1	0.0111129	66.299	AAIEHIK(1)QK	3	0.012325	1	0.941	0.79	0.897	1.602	1.059	0.819	1.076	0.988	1.022	1.383	1.044	0.561	0.874535	0.799595	0.877691	1.15835	1.01437	1.45989	0.702476	0.106077	0.599	0.746	1.096
P35278	141	K	Ras-related protein Rab-5C	Rab5c	1	0.000101369	113.26	ADLASK(1)R	2	0.3879	1	1.053	0.723	0.929	1.257	1.1	1.008	0.897	1.02	0.924	0.875	1.016	1.161	1.17391	0.708824	1.00541	1.43657	1.08268	0.868217	0.852598	0.482344	0.853	0.658	0.921
P35278	184	K	Ras-related protein Rab-5C	Rab5c	0.989832	1.28825e-28	151.44	K(0.01)LPK(0.99)NEPQNAAGAPGR	3	-0.70339	2	1.074	0.821	0.881	1.272	1.113	0.926	0.897	1.02	0.924	0.875	1.016	1.161	1.19732	0.804902	0.953463	1.45371	1.09547	0.797588	0.883146	0.594208	0.861	0.739	0.952
P35486	313	K	Pyruvate dehydrogenase E1 component subunit alpha, somatic form, mitochondrial	Pdha1	1	1.25307e-05	125.54	SK(1)SDPIMLLK	2	-1.1728	17	0.963	0.807	0.802	1.388	1.206	0.928	0.99	1.011	1.064	0.928	1.046	0.99	0.972727	0.79822	0.753759	1.49569	1.15296	0.937374	0.70404	0.149306	0.708	0.67	0.865
P35486	244	K	Pyruvate dehydrogenase E1 component subunit alpha, somatic form, mitochondrial	Pdha1	1	0.000385688	109.16	AAASTDYYK(1)R	2	0.68592	1	1.059	0.859	0.899	1.205	1.107	0.949	0.99	1.011	1.064	0.928	1.046	0.99	1.0697	0.849654	0.844925	1.29849	1.05832	0.958586	0.83377	0.222275	0.895	0.777	0.948
P35486	321	K	Pyruvate dehydrogenase E1 component subunit alpha, somatic form, mitochondrial	Pdha1	1	6.57894e-20	150.46	SKSDPIMLLK(1)DR	3	0.33222	10	1.052	0.851	0.844	1.356	1.142	0.858	0.99	1.011	1.064	0.928	1.046	0.99	1.06263	0.841741	0.793233	1.46121	1.09178	0.866667	0.788852	0.302645	0.791	0.746	0.985
P35486	83	K	Pyruvate dehydrogenase E1 component subunit alpha, somatic form, mitochondrial	Pdha1	1	0.00428887	98.048	ADQLYK(1)QK	3	0.6894	3	1.172	0.92	0.932	1.23	0.974	0.864	0.99	1.011	1.064	0.928	1.046	0.99	1.18384	0.90999	0.87594	1.32543	0.931166	0.872727	0.949013	0.774941	0.971	0.947	1.079
P35486	77	K	Pyruvate dehydrogenase E1 component subunit alpha, somatic form, mitochondrial	Pdha1	1	0.00595531	84.365	MELK(1)ADQLYK	2	-0.72243	3	1.347	0.871	0.888	1.195	1.088	0.74	0.99	1.011	1.064	0.928	1.046	0.99	1.36061	0.861523	0.834586	1.28772	1.04015	0.747475	0.993943	0.979904	1.149	0.802	1.2
P35564	526	K	Calnexin	Canx	0.990254	0.00259967	48.053	K(0.001)TDAPQPDVK(0.99)DEEGK(0.009)EEEK	4	-2.6944	1	1.328	1.014	0.885	1.022	1.056	0.802	0.829	0.966	1.01	1.001	0.996	1.172	1.60193	1.04969	0.876238	1.02098	1.06024	0.6843	1.27566	0.380907	1.324	0.961	1.103
P35564	234	K	Calnexin	Canx	1	0.00865139	87.476	TYFTDK(1)K	2	0.56126	1	1.409	0.648	1.043	1.179	1.111	0.736	0.829	0.966	1.01	1.001	0.996	1.172	1.69964	0.670807	1.03267	1.17782	1.11546	0.627986	1.16494	0.673885	1.218	0.584	1.417
P35564	517	K	Calnexin	Canx	0.999972	1.90378e-07	75.533	K(1)TDAPQPDVKDEEGKEEEK	4	-0.42844	1	1.13	0.739	0.895	1.235	1.332	0.788	0.829	0.966	1.01	1.001	0.996	1.172	1.36309	0.76501	0.886139	1.23377	1.33735	0.672355	0.929325	0.795578	0.932	0.556	1.136
P35564	128	K	Calnexin	Canx	1	0.0113783	66.056	AK(1)HHAISAK	3	-0.20671	1	1.248	0.621	1.024	1.259	1.107	0.845	0.829	0.966	1.01	1.001	0.996	1.172	1.50543	0.642857	1.01386	1.25774	1.11145	0.72099	1.02329	0.940091	1.01	0.561	1.213
P35564	218	K	Calnexin	Canx	1	0.00164131	85.813	TGVYEEK(1)HAK	3	0.00070693	1	1.119	0.678	1.067	1.192	1.034	0.976	0.829	0.966	1.01	1.001	0.996	1.172	1.34982	0.701863	1.05644	1.19081	1.03815	0.832765	1.01515	0.946809	0.956	0.656	1.094
P35583	275	K	Hepatocyte nuclear factor 3-beta	Foxa2	1	0.000500457	79.492	EAAGAASSGGK(1)K	3	0.043057	1	1.126	0.919	0.93	0.963	1.135	0.989															1.193	0.811	0.941
P35700	35	K	Peroxiredoxin-1	Prdx1	1	6.91914e-14	148.28	DISLSEYK(1)GK	3	0.11235	4	1.222	0.74	0.954	1.259	1.053	0.871	0.938	1.01	1.035	0.935	1.027	1.048	1.30277	0.732673	0.921739	1.34652	1.02532	0.831107	0.92327	0.734596	0.989	0.704	1.096
P35700	109	K	Peroxiredoxin-1	Prdx1	0.999938	0.0220282	42.226	KQGGLGPMNIPLISDPK(1)R	3	0.226	1							0.938	1.01	1.035	0.935	1.027	1.048
P38060	48	K	Hydroxymethylglutaryl-CoA lyase, mitochondrial	Hmgcl	1	5.74764e-08	89.484	DGLQNEK(1)SIVPTPVK	2	0.38023	2	1.09	0.993	0.835	1.078	1.205	0.888	0.915	1.047	1.004	0.926	1.017	1.061	1.19126	0.948424	0.831673	1.16415	1.18486	0.836946	0.932643	0.667797	1.031	0.826	0.94
P38060	190	K	Hydroxymethylglutaryl-CoA lyase, mitochondrial	Hmgcl	1	0.0324024	71.379	VAEVAK(1)K	2	-1.0393	1	1.12	0.936	1.032	1.137	0.974	0.878	0.915	1.047	1.004	0.926	1.017	1.061	1.22404	0.893983	1.02789	1.22786	0.957719	0.827521	1.04408	0.785826	1.004	0.963	1.177
P38060	137	K	Hydroxymethylglutaryl-CoA lyase, mitochondrial	Hmgcl	1	9.52316e-06	99.927	K(1)NANCSIEESFQR	2	0.052375	1	1.19	0.969	0.795	1.157	1.105	0.881	0.915	1.047	1.004	0.926	1.017	1.061	1.30055	0.925501	0.791833	1.24946	1.08653	0.830349	0.953114	0.812839	1.049	0.878	0.903
P38647	288	K	Stress-70 protein, mitochondrial	Hspa9	1	0.00100239	97.798	HIVK(1)EFK	3	0.065495	2	1.113	0.877	0.896	1.211	1.055	0.929	0.966	1.023	1.057	1.166	0.989	0.833	1.15217	0.857283	0.847682	1.03859	1.06673	1.11525	0.887152	0.34887	0.937	0.833	0.965
P38647	377	K	Stress-70 protein, mitochondrial	Hspa9	1	2.56894e-13	80.102	AMQDAEVSK(1)SDIGEVILVGGMTR	3	1.5793	1	1.164	0.832	0.854	1.046	1.212	0.973	0.966	1.023	1.057	1.166	0.989	0.833	1.20497	0.813294	0.807947	0.897084	1.22548	1.16807	0.858866	0.406863	1.134	0.688	0.877
P38647	138	K	Stress-70 protein, mitochondrial	Hspa9	1	0.0244587	77.662	DTK(1)NVPFK	3	0.8441	2	1.083	0.883	1.026	1.138	1.062	0.885	0.966	1.023	1.057	1.166	0.989	0.833	1.12112	0.863148	0.970672	0.975986	1.07381	1.06242	0.949462	0.568609	0.97	0.832	1.16
P40124	80	K	Adenylyl cyclase-associated protein 1	Cap1	1	3.00681e-06	106.54	HAEMVHTGLK(1)LER	3	-0.66232	2	1.064	0.82	0.989	1.044	1.152	0.99	0.976	1.076	1	0.901	0.967	1.043	1.09016	0.762082	0.989	1.15871	1.19131	0.949185	0.861189	0.286488	1.04	0.713	1
P40124	70	K	Adenylyl cyclase-associated protein 1	Cap1	1	2.01616e-20	132.51	EIGGDVQK(1)HAEMVHTGLK	3	-0.3167	5	1.105	0.749	0.937	1.292	1.153	0.864	0.976	1.076	1	0.901	0.967	1.043	1.13217	0.696097	0.937	1.43396	1.19235	0.82838	0.800439	0.354054	0.871	0.651	1.084
P40124	375	K	Adenylyl cyclase-associated protein 1	Cap1	1	7.88361e-41	178.15	INSITVDNCK(1)K	3	2.3509	2	1.164	0.872	0.989	1.15	1.109	0.815	0.976	1.076	1	0.901	0.967	1.043	1.19262	0.810409	0.989	1.27636	1.14685	0.7814	0.933666	0.722424	1.031	0.786	1.213
P40124	177	K	Adenylyl cyclase-associated protein 1	Cap1	1	0.0203572	71.501	K(1)HVDWVR	3	1.0305	1							0.976	1.076	1	0.901	0.967	1.043
P40124	326	K	Adenylyl cyclase-associated protein 1	Cap1	1	2.77871e-10	83.692	KEPALLELEGK(1)K	3	0.077076	1							0.976	1.076	1	0.901	0.967	1.043
P40142	260	K	Transketolase	Tkt	1	0.00196196	82.417	EAWHGK(1)PLPK	3	-0.24833	1	1.006	0.931	1.1	0.965	1.263	0.811	0.81	0.926	0.971	0.941	1.014	1.278	1.24198	1.0054	1.13285	1.0255	1.24556	0.634585	1.16333	0.477909	1.062	0.739	1.357
P40142	204	K	Transketolase	Tkt	1	2.20107e-28	148.06	LGQSDPAPLQHQVDIYQK(1)R	3	0.14729	2	1.309	0.725	1.004	1.113	1.024	0.912	0.81	0.926	0.971	0.941	1.014	1.278	1.61605	0.782937	1.03399	1.18278	1.00986	0.713615	1.18123	0.576311	1.199	0.708	1.1
P40142	352	K	Transketolase	Tkt	1	6.50187e-05	116.55	NSTFSELFK(1)K	2	-0.51107	3	1.316	0.686	0.951	1.258	1.109	0.799	0.81	0.926	0.971	0.941	1.014	1.278	1.62469	0.740821	0.979403	1.33688	1.09369	0.625196	1.09463	0.789557	1.065	0.62	1.19
P40142	232	K	Transketolase	Tkt	1	2.61398e-21	141.65	AFGQAK(1)HQPTAIIAK	4	-0.058367	5	1.076	0.862	0.854	1.285	1.05	0.955	0.81	0.926	0.971	0.941	1.014	1.278	1.3284	0.930886	0.879506	1.36557	1.0355	0.747261	0.996968	0.98957	0.853	0.822	0.894
P40142	241	K	Transketolase	Tkt	1	0.000678754	79.089	HQPTAIIAK(1)TFK	3	0.17286	1							0.81	0.926	0.971	0.941	1.014	1.278
P40936	210	K	Indolethylamine N-methyltransferase	Inmt	1	0.0150124	51.436	FQHYMVGPK(1)K	4	-0.076954	2	0.873	0.585	0.799	1.475	1.235	1.102															0.603	0.474	0.725
P40936	219	K	Indolethylamine N-methyltransferase	Inmt	1	3.21023e-05	86.944	FSGVYLEK(1)EVVEK	3	-1.463	2	1.031	0.814	0.932	1.069	0.976	1.202															0.983	0.836	0.775
P42125	222	K	Enoyl-CoA delta isomerase 1, mitochondrial	Eci1	1	1.17432e-68	187.39	VGVVDEVVPEDQVHSK(1)AR	3	-0.075634	6	1.013	0.836	0.849	1.188	1.242	0.953	0.798	0.924	0.952	0.949	0.987	1.331	1.26942	0.904762	0.891807	1.25184	1.25836	0.716003	0.95034	0.820143	0.869	0.674	0.892
P42125	76	K	Enoyl-CoA delta isomerase 1, mitochondrial	Eci1	1	0.0165639	82.261	LENDK(1)SIR	2	-0.34999	1	0.975	0.851	0.858	1.152	0.989	1.203	0.798	0.924	0.952	0.949	0.987	1.331	1.2218	0.920996	0.901261	1.21391	1.00203	0.903832	0.975733	0.864225	0.863	0.861	0.713
P42125	229	K	Enoyl-CoA delta isomerase 1, mitochondrial	Eci1	1	1.28294e-05	86.497	SVMTK(1)WLAIPDHSR	3	-0.32204	2	1.132	0.775	0.792	0.884	1.589	0.924	0.798	0.924	0.952	0.949	0.987	1.331	1.41855	0.838745	0.831933	0.931507	1.60993	0.694215	0.954746	0.892344	1.307	0.488	0.857
P42125	255	K	Enoyl-CoA delta isomerase 1, mitochondrial	Eci1	1	0.00145564	98.942	KATADNLIK(1)QR	2	0.23382	4	1.036	0.875	0.822	1.211	1.092	1.032	0.798	0.924	0.952	0.949	0.987	1.331	1.29825	0.94697	0.863445	1.27608	1.10638	0.775357	0.984433	0.93818	0.872	0.802	0.797
P42125	247	K	Enoyl-CoA delta isomerase 1, mitochondrial	Eci1	1	0.0250048	57.175	K(1)ATADNLIK	2	0.17134	1							0.798	0.924	0.952	0.949	0.987	1.331
P42225	216	K	Signal transducer and activator of transcription 1	Stat1	1	0.000433868	104.45	EIIHK(1)IR	3	0.64243	1	1.211	0.881	0.966	1.121	1.064	0.85	1.107	0.967	0.916	0.907	1.018	1.084	1.09395	0.911065	1.05459	1.23594	1.04519	0.784133	0.998152	0.99033	1.102	0.83	1.137
P42669	272	K	Transcriptional activator protein Pur-alpha	Pura	1	7.91791e-06	100.22	FGHTFCK(1)YSEEMK	3	-0.23836	2	1.14	0.941	0.921	1.164	1.02	0.896	1.046	0.904	1.011	1.013	1.046	0.981	1.08987	1.04093	0.910979	1.14906	0.975143	0.913354	1.00139	0.988143	0.998	0.925	1.028
P42669	70	K	Transcriptional activator protein Pur-alpha	Pura	1	0.0206376	79.148	RVDIQNK(1)R	3	0.15128	1							1.046	0.904	1.011	1.013	1.046	0.981
P43274	32	K	Histone H1.4	Hist1h1e	1	5.36428e-15	143.97	AAGGAK(1)R	2	-0.14825	2	0.84	0.281	0.54	0.879	0.792	2.491	0.797	1.09	1.392	0.757	0.626	1.249	1.05395	0.257798	0.387931	1.16116	1.26518	1.9944	0.38448	0.0655638	0.974	0.355	0.217
P43274	127	K	Histone H1.4	Hist1h1e	1	0.0153144	91.906	AGAAK(1)AK	2	-0.1038	2	0.603	0.197	0.375	0.677	0.881	3	0.797	1.09	1.392	0.757	0.626	1.249	0.756587	0.180734	0.269397	0.89432	1.40735	2.40192	0.256553	0.104097	0.907	0.223	0.125
P43274	192	K	Histone H1.4	Hist1h1e	0.999991	0.00604517	77.732	AK(1)TVKPK	3	-0.014628	1							0.797	1.09	1.392	0.757	0.626	1.249
P43274	168	K	Histone H1.4	Hist1h1e	1	3.09013e-25	114.89	KPAAAAGAK(1)K	3	0.61783	6							0.797	1.09	1.392	0.757	0.626	1.249
P43275	121	K	Histone H1.1	Hist1h1a	1	9.55775e-20	152.07	AITTK(1)VSVK	3	-0.15955	2	0.911	0.415	0.639	0.794	0.95	2.164	0.638	1.061	1.603	0.611	0.601	1.357	1.4279	0.39114	0.398628	1.29951	1.5807	1.59469	0.495579	0.152638	1.169	0.438	0.296
P43276	165	K	Histone H1.5	Hist1h1b	1	1.94281e-30	131.62	KPAAAGVK(1)K	3	0.58714	5							0.696	1.067	1.488	0.695	0.658	1.274
P43277	128	K	Histone H1.3	Hist1h1d	1	0.000811169	109.11	KAGAAK(1)AK	3	-0.07571	3	0.622	0.213	0.398	0.687	0.885	2.938															0.922	0.241	0.135
P43277	33	K	Histone H1.3	Hist1h1d	1	0.0214581	69.716	TGAAAGK(1)R	2	0.35416	2	1.134	0.384	0.864	0.877	0.874	1.8															1.318	0.44	0.48
P45481	1589	K	CREB-binding protein	Crebbp	1	2.54634e-23	119.39	NAK(1)K(1)K(1)NNK(1)K	2	0.81298	4	0.979	0.927	0.907	1.188	0.97	1.072	1.071	0.983	0.944	1.074	0.951	0.986	0.914099	0.943032	0.960805	1.10615	1.01998	1.08722	0.876948	0.020698	0.839	0.957	0.846
P45481	1584	K	CREB-binding protein	Crebbp	1	7.02208e-249	271.66	KKEESTAASETPEGSQGDSK(1)NAK(1)K	3	-0.17044	8	1.236	1.089	0.871	1.149	0.903	0.847	1.071	0.983	0.944	1.074	0.951	0.986	1.15406	1.10783	0.922669	1.06983	0.949527	0.859026	1.10637	0.337181	1.097	1.208	1.028
P45481	1587	K	CREB-binding protein	Crebbp	1	7.02208e-249	271.66	NAK(1)K(1)K(1)NNK(1)K	2	0.81298	7	1.247	1.069	0.884	1.179	0.892	0.826	1.071	0.983	0.944	1.074	0.951	0.986	1.16433	1.08749	0.936441	1.09777	0.93796	0.837728	1.10956	0.358595	1.079	1.2	1.07
P45481	1588	K	CREB-binding protein	Crebbp	1	7.82967e-33	120.23	NAK(1)K(1)K(1)NNK(1)K	2	0.81298	2	1.203	0.819	0.773	1.386	0.832	1.063	1.071	0.983	0.944	1.074	0.951	0.986	1.12325	0.833164	0.818856	1.2905	0.874869	1.07809	0.85565	0.37467	0.885	0.987	0.727
P45481	1598	K	CREB-binding protein	Crebbp	1	5.7877e-101	199.8	TNK(1)NK(1)SSISR	2	-0.091941	4	1.056	1.012	0.968	1.215	0.988	0.843	1.071	0.983	0.944	1.074	0.951	0.986	0.985994	1.0295	1.02542	1.13128	1.03891	0.85497	1.00521	0.954677	0.887	1.025	1.148
P45481	1596	K	CREB-binding protein	Crebbp	1	5.7877e-101	199.8	TNK(1)NK(1)SSISR	2	-0.091941	12	1.031	1.016	0.983	1.229	0.973	0.848	1.071	0.983	0.944	1.074	0.951	0.986	0.962652	1.03357	1.04131	1.14432	1.02313	0.860041	1.00332	0.972021	0.856	1.046	1.158
P45481	1592	K	CREB-binding protein	Crebbp	1	5.7877e-101	199.8	NNK(1)K(1)TNK(1)NK(1)SSISR	2	-0.30723	11	1.037	1.01	0.979	1.229	0.967	0.857	1.071	0.983	0.944	1.074	0.951	0.986	0.968254	1.02747	1.03708	1.14432	1.01682	0.869168	1.00082	0.992787	0.86	1.046	1.143
P45481	1593	K	CREB-binding protein	Crebbp	1	5.7877e-101	199.8	NNK(1)K(1)TNK(1)NK(1)SSISR	2	-0.30723	11	1.032	1.011	0.981	1.225	0.968	0.861	1.071	0.983	0.944	1.074	0.951	0.986	0.963585	1.02848	1.03919	1.1406	1.01788	0.873225	0.999857	0.998716	0.859	1.046	1.141
P45878	43	K	Peptidyl-prolyl cis-trans isomerase FKBP2	Fkbp2	1	0.00629439	61.344	RVDHCPIK(1)SR	4	0.051256	1	1.171	0.657	1.017	1.01	1.401	0.841	1.047	0.967	1.05	1.055	1.008	0.872	1.11843	0.679421	0.968571	0.957346	1.38988	0.96445	0.835355	0.399061	1.182	0.47	1.209
P46467	53	K	Vacuolar protein sorting-associated protein 4B	Vps4b	1	0.0004515	114.86	YEAQGDK(1)AK	3	-1.1003	2	1.319	1.025	1.015	1.062	0.926	0.755	1.031	1.053	0.996	0.967	1.04	0.925	1.27934	0.973409	1.01908	1.09824	0.890385	0.816216	1.16649	0.289405	1.266	1.107	1.345
P47738	370	K	Aldehyde dehydrogenase, mitochondrial	Aldh2	1	2.42026e-101	215.93	TEQGPQVDETQFK(1)K	2	0.22684	1	0.957	0.743	0.768	1.334	1.122	1.134	0.837	0.969	0.998	0.922	1.014	1.201	1.14337	0.76677	0.769539	1.44685	1.10651	0.944213	0.766153	0.234225	0.731	0.663	0.677
P47738	75	K	Aldehyde dehydrogenase, mitochondrial	Aldh2	0.999997	1.77327e-09	59.893	KTFPTVNPSTGEVICQVAEGNK(1)EDVDK	4	-0.073297	1	1.029	0.766	0.826	1.264	1.129	1.053	0.837	0.969	0.998	0.922	1.014	1.201	1.22939	0.790506	0.827655	1.37093	1.11341	0.876769	0.847205	0.440845	0.831	0.68	0.785
P47738	430	K	Aldehyde dehydrogenase, mitochondrial	Aldh2	1	0.00115297	108.56	FK(1)TIEEVVGR	2	1.1263	1	1.021	0.864	0.82	1.194	1.104	1.058	0.837	0.969	0.998	0.922	1.014	1.201	1.21983	0.891641	0.821643	1.29501	1.08876	0.880933	0.898434	0.554007	0.872	0.783	0.775
P47738	513	K	Aldehyde dehydrogenase, mitochondrial	Aldh2	1	0.00815997	83.862	TVTVK(1)VPQK	2	0.26988	1	1.103	0.842	0.889	1.151	0.983	1.084	0.837	0.969	0.998	0.922	1.014	1.201	1.3178	0.868937	0.890782	1.24837	0.969428	0.902581	0.986264	0.941046	0.977	0.858	0.821
P47739	178	K	Aldehyde dehydrogenase, dimeric NADP-preferring	Aldh3a1	1	0.00599162	52.576	GGVPETTELLK(1)EK	3	2.1944	1
P47739	301	K	Aldehyde dehydrogenase, dimeric NADP-preferring	Aldh3a1	1	0.0138627	63.624	VINLIDSK(1)K	2	-2.7322	1
P47754	97	K	F-actin-capping protein subunit alpha-2	Capza2	1	1.29571e-13	142	ICFK(1)FDHLR	3	0.23884	1	1.158	0.679	0.918	1.165	1.214	0.953	1.011	1.046	1.064	0.884	1	1.013	1.1454	0.64914	0.862782	1.31787	1.214	0.94077	0.765216	0.214645	1.012	0.559	0.964
P47791	88	K	Glutathione reductase, mitochondrial	Gsr	1	1.43875e-06	106.58	LGGTCVNVGCVPK(1)K	2	-0.61861	4	1.227	0.962	1.023	0.996	0.916	0.939	0.888	1.09	0.956	0.898	0.995	1.127	1.38176	0.882569	1.07008	1.10913	0.920603	0.833185	1.16469	0.41278	1.256	1.051	1.089
P47915	112	K	60S ribosomal protein L29	Rpl29	1	0.00689526	60.064	IRSYMAK(1)GQR	2	-2.281	6	1.125	0.772	0.812	1.006	1.301	1.053	1.186	1.019	1.368	0.83	0.671	0.912	0.948567	0.757605	0.593567	1.21205	1.9389	1.15461	0.534134	0.10285	1.14	0.594	0.771
P47934	268	K	Carnitine O-acetyltransferase	Crat	1	0.00911173	82.489	AYNNLIK(1)DK	2	-1.0588	1							0.868	1.012	0.958	0.84	0.971	1.286
P47962	5	K	60S ribosomal protein L5	Rpl5	1	0.00185499	102.71	GFVK(1)VVK	2	-0.024007	1							0.991	1.013	1.079	0.924	0.987	1.005
P48036	307	K	Annexin A5	Anxa5	1	0.000321862	110.39	GDTSGDYK(1)K	3	0.98154	2	0.94	0.728	0.805	1.469	1.141	0.999	0.891	0.886	1.084	0.981	1.087	1.063	1.05499	0.82167	0.74262	1.49745	1.04968	0.939793	0.751174	0.230916	0.653	0.639	0.806
P48036	74	K	Annexin A5	Anxa5	1	0.00153152	103.91	SELTGK(1)FEK	3	-0.46408	2	0.927	0.768	0.882	1.363	1.146	0.987	0.891	0.886	1.084	0.981	1.087	1.063	1.0404	0.866817	0.813653	1.3894	1.05428	0.928504	0.806859	0.254467	0.694	0.671	0.893
P48678	378	K	Prelamin-A/C	Lmna	1	0.00926164	71.085	K(1)LLEGEEER	2	1.0064	1	1.002	0.699	0.725	1.255	1.288	1.103	1.081	0.969	1.06	1.239	0.983	0.691	0.92692	0.721362	0.683962	1.01291	1.31027	1.59624	0.595047	0.0705075	0.814	0.543	0.656
P48678	260	K	Prelamin-A/C	Lmna	1	0.000154457	95.183	AQHEDQVEQYK(1)K	3	0.70102	2	1.097	0.731	0.762	1.237	1.245	1.015	1.081	0.969	1.06	1.239	0.983	0.691	1.0148	0.754386	0.718868	0.998386	1.26653	1.46889	0.66636	0.073874	0.904	0.589	0.75
P48678	155	K	Prelamin-A/C	Lmna	1	8.37971e-05	104.24	EAALSTALSEK(1)R	3	0.13725	1	0.962	0.927	0.835	1.236	1.179	0.94	1.081	0.969	1.06	1.239	0.983	0.691	0.889917	0.956656	0.787736	0.997579	1.19939	1.36035	0.740533	0.0813377	0.794	0.787	0.889
P48678	97	K	Prelamin-A/C	Lmna	1	9.58498e-10	139.54	TLDSVAK(1)ER	2	-0.99452	1	0.881	0.737	0.751	1.333	1.135	1.207	1.081	0.969	1.06	1.239	0.983	0.691	0.814986	0.760578	0.708491	1.07587	1.15463	1.74674	0.574281	0.113722	0.674	0.651	0.623
P48678	270	K	Prelamin-A/C	Lmna	1	2.3391e-08	130.16	TYSAK(1)LDNAR	2	0.091573	2	0.879	0.768	0.754	1.295	1.146	1.199	1.081	0.969	1.06	1.239	0.983	0.691	0.813136	0.79257	0.711321	1.0452	1.16582	1.73517	0.587156	0.122405	0.692	0.671	0.629
P48678	341	K	Prelamin-A/C	Lmna	1	0.0244261	87.476	LLAEK(1)ER	2	-0.037234	1	0.937	0.769	0.785	1.228	1.158	1.168	1.081	0.969	1.06	1.239	0.983	0.691	0.86679	0.793602	0.740566	0.991122	1.17803	1.6903	0.622098	0.141703	0.778	0.666	0.672
P48678	180	K	Prelamin-A/C	Lmna	1	0.0014715	82.417	LEAALGEAK(1)K	3	0.82097	2	1.303	0.561	0.852	1.151	1.229	1	1.081	0.969	1.06	1.239	0.983	0.691	1.20537	0.578947	0.803774	0.928975	1.25025	1.44718	0.713678	0.221161	1.154	0.457	0.852
P48678	233	K	Prelamin-A/C	Lmna	1	0.00311502	92.943	LVEIDNGK(1)QR	2	-1.4442	1	1.085	0.836	0.96	1.094	1.074	1.01	1.081	0.969	1.06	1.239	0.983	0.691	1.0037	0.862745	0.90566	0.88297	1.09257	1.46165	0.806503	0.319166	1.01	0.779	0.95
P48962	166	K	ADP/ATP translocase 1	Slc25a4	1	8.64366e-15	106.42	IFK(1)SDGLK	3	-0.63464	1							0.796	0.92	0.973	0.872	1.042	1.278
P49312	8	K	Heterogeneous nuclear ribonucleoprotein A1	Hnrnpa1	1	0.00401864	64.842	SK(1)SESPK(1)EPEQLR	2	-0.36317	1	1.255	0.998	0.981	1.045	0.907	0.893	1.092	0.947	1.003	1.169	1.004	0.783	1.14927	1.05385	0.978066	0.893926	0.903386	1.14049	1.08285	0.448782	1.225	1.102	1.1
P49312	3	K	Heterogeneous nuclear ribonucleoprotein A1	Hnrnpa1	1	0.00401864	64.842	SK(1)SESPK(1)EPEQLR	2	-0.36317	1	1.255	0.998	0.981	1.045	0.907	0.893	1.092	0.947	1.003	1.169	1.004	0.783	1.14927	1.05385	0.978066	0.893926	0.903386	1.14049	1.08285	0.448782	1.225	1.102	1.1
P49312	298	K	Heterogeneous nuclear ribonucleoprotein A1	Hnrnpa1	1	0.00282467	43.592	SSGPYGGGGQYFAK(1)PR	2	1.6041	1							1.092	0.947	1.003	1.169	1.004	0.783
P49722	53	K	Proteasome subunit alpha type-2	Psma2	1	4.56488e-10	98.257	QK(1)SILYDER	2	-0.74713	1							1.114	1.051	1.063	0.925	0.968	0.931
P49817	26	K	Caveolin-1	Cav1	1	0.014539	64.121	EQGNIYK(1)PNNK	2	0.17486	1	1.042	0.65	0.581	1.156	1.666	1.012	0.786	0.924	0.978	0.942	0.978	1.282	1.3257	0.703463	0.59407	1.22718	1.70348	0.789392	0.705162	0.354745	0.919	0.39	0.575
P49817	47	K	Caveolin-1	Cav1	1	1.2775e-15	117.65	QVYDAHTK(1)EIDLVNRDPK	4	1.7445	2	1.016	0.724	0.731	1.243	1.224	1.127	0.786	0.924	0.978	0.942	0.978	1.282	1.29262	0.78355	0.747444	1.31953	1.25153	0.879095	0.818401	0.404967	0.833	0.593	0.649
P49817	176	K	Caveolin-1	Cav1	1	0.0206123	89.296	ISTQK(1)EI	2	0.51351	1	1.064	0.597	0.75	1.215	1.163	1.255	0.786	0.924	0.978	0.942	0.978	1.282	1.35369	0.646104	0.766871	1.28981	1.18916	0.978939	0.800097	0.41018	0.892	0.514	0.598
P49817	57	K	Caveolin-1	Cav1	1	6.41454e-11	84.249	EIDLVNRDPK(1)HLNDDVVK	4	0.49336	1	0.973	0.65	0.909	1.105	1.076	1.3	0.786	0.924	0.978	0.942	0.978	1.282	1.23791	0.703463	0.929448	1.17304	1.1002	1.01404	0.873313	0.468899	0.898	0.605	0.699
P50285	416	K	Dimethylaniline monooxygenase [N-oxide-forming] 1	Fmo1	1	0.00393989	59.227	NK(1)HSGFGLCYCK	3	-1.5699	1	0.99	0.819	0.826	1.264	1.202	0.98	1.042	0.932	0.913	1.009	1.092	1.021	0.950096	0.878755	0.90471	1.25273	1.10073	0.959843	0.825026	0.14289	0.798	0.682	0.843
P50404	234	K	Pulmonary surfactant-associated protein D	Sftpd	1	0.0119872	78.342	QQMEALK(1)GK	2	0.17818	1	1.338	1.18	1.174	0.815	0.824	0.744															1.674	1.434	1.579
P50544	277	K	Very long-chain specific acyl-CoA dehydrogenase, mitochondrial	Acadvl	1	0.000323699	116.24	DAATGAVK(1)EK	2	0.66141	1	1.065	0.837	0.981	1.04	1.076	1.048	0.9	0.912	0.961	0.888	0.975	1.269	1.18333	0.917763	1.02081	1.17117	1.10359	0.825847	1.00687	0.959576	1.044	0.778	0.937
P51125	129	K	Calpastatin	Cast	0.99994	0.00917363	42.958	KPQSSEQPVVHEK(1)K	4	0.46711	1							1.095	0.841	1.082	1.307	1.022	0.695
P51163	7	K	Uroporphyrinogen-III synthase	Uros	1	0.0031238	101.65	VLLLK(1)DAK	2	-0.23928	1	1.058	0.948	0.935	1.256	1.032	0.859	1.087	1.006	1.029	0.895	1.001	0.985	0.973321	0.942346	0.908649	1.40335	1.03097	0.872081	0.854196	0.414953	0.859	0.92	1.088
P51174	358	K	Long-chain specific acyl-CoA dehydrogenase, mitochondrial	Acadl	1	0.00461802	49.188	AFVDSCLQLHETK(1)R	3	-1.3112	1	1.17	0.87	0.961	1.089	1.036	0.946	0.805	0.941	0.966	0.887	0.987	1.267	1.45342	0.924548	0.994824	1.22773	1.04965	0.746646	1.11533	0.62173	1.097	0.84	1.015
P51174	322	K	Long-chain specific acyl-CoA dehydrogenase, mitochondrial	Acadl	1	4.50378e-28	154.69	AFGK(1)TVAHIQTVQHK	4	-0.45961	1	1.124	0.957	0.911	1.129	1.12	0.849	0.805	0.941	0.966	0.887	0.987	1.267	1.39627	1.017	0.943064	1.27283	1.13475	0.670087	1.09055	0.708355	1.015	0.857	1.073
P51174	42	K	Long-chain specific acyl-CoA dehydrogenase, mitochondrial	Acadl	1	0.000317756	106.91	LETPSAK(1)K	3	-0.24188	6	1.073	0.862	0.89	1.225	1.082	0.949	0.805	0.941	0.966	0.887	0.987	1.267	1.33292	0.916047	0.921325	1.38106	1.09625	0.749013	0.982632	0.939204	0.893	0.798	0.938
P51174	92	K	Long-chain specific acyl-CoA dehydrogenase, mitochondrial	Acadl	1	0.0229238	78.556	EVWEK(1)AGK	2	0.86688	1							0.805	0.941	0.966	0.887	0.987	1.267
P51660	139	K	Peroxisomal multifunctional enzyme type 2	Hsd17b4	1	1.63431e-09	97.431	AAWDHMK(1)K	3	0.35822	1							0.933	0.967	0.991	0.873	1.011	1.166
P51859	105	K	Hepatoma-derived growth factor	Hdgf	1	7.59844e-29	161.93	ASGYQSSQK(1)K	2	-0.92103	1	1.198	0.923	0.881	1.211	1.034	0.853	1.05	0.974	1.078	1.262	0.979	0.689	1.14095	0.947639	0.817254	0.959588	1.05618	1.23803	0.893064	0.405309	1.008	0.894	1.034
P51881	163	K	ADP/ATP translocase 2	Slc25a5	1	1.27148e-05	122.7	GLGDCLVK(1)IYK	2	-2.1474	1	1.106	0.974	1.023	1.076	0.922	0.957	0.808	0.913	1.004	0.906	1.044	1.278	1.36881	1.06681	1.01892	1.18764	0.883142	0.748826	1.22519	0.28249	1.047	1.059	1.07
P51881	155	K	ADP/ATP translocase 2	Slc25a5	1	0.000643094	112.42	EFK(1)GLGDCLVK	3	-0.38815	2	1.18	0.931	0.976	0.948	1.068	0.961	0.808	0.913	1.004	0.906	1.044	1.278	1.4604	1.01972	0.972112	1.04636	1.02299	0.751956	1.22363	0.324391	1.269	0.874	1.015
P51881	105	K	ADP/ATP translocase 2	Slc25a5	1	3.66768e-14	147.28	QIFLGGVDK(1)R	3	-0.42055	7	1.165	0.971	0.97	1.064	1.095	0.825	0.808	0.913	1.004	0.906	1.044	1.278	1.44183	1.06353	0.966135	1.17439	1.04885	0.64554	1.21009	0.404687	1.116	0.888	1.177
P51881	166	K	ADP/ATP translocase 2	Slc25a5	1	1.3216e-05	118.5	IYK(1)SDGIK	3	-0.5076	3	1.072	0.899	0.988	0.988	1.192	0.93	0.808	0.913	1.004	0.906	1.044	1.278	1.32673	0.984666	0.984064	1.09051	1.14176	0.7277	1.11334	0.554298	1.106	0.756	1.061
P51881	268	K	ADP/ATP translocase 2	Slc25a5	1	0.000893062	110.54	DEGSK(1)AFFK	3	0.83084	2	1.085	0.871	0.85	1.193	1.146	0.939	0.808	0.913	1.004	0.906	1.044	1.278	1.34282	0.953998	0.846614	1.31678	1.0977	0.734742	0.998162	0.993632	0.926	0.761	0.905
P51881	23	K	ADP/ATP translocase 2	Slc25a5	1	5.34481e-07	71.853	DFLAGGVAAAISK(1)TAVAPIER	3	1.2284	1	1.62	1.118	0.729	0	0	0.572	0.808	0.913	1.004	0.906	1.044	1.278	2.00495	1.22453	0.726096			0.447574	2.94594				1.274
P52196	236	K	Thiosulfate sulfurtransferase	Tst	1	0.000753167	101.54	AIFQDK(1)K	3	0.49672	3	1.062	0.795	0.815	1.172	1.117	1.098	0.758	0.91	0.919	0.913	1.047	1.366	1.40106	0.873626	0.886834	1.28368	1.06686	0.803807	1.00227	0.991959	0.923	0.713	0.743
P52480	135	K	Pyruvate kinase PKM	Pkm	1	0.000174604	113.99	GSGTAEVELK(1)K	2	0.21133	2	1.158	0.787	0.906	1.127	1.172	0.936	0.933	1.032	0.984	0.927	1.014	1.095	1.24116	0.762597	0.920732	1.21575	1.15582	0.854795	0.906434	0.606816	1.048	0.672	0.968
P52480	270	K	Pyruvate kinase PKM	Pkm	1	2.59593e-10	136.24	IISK(1)IENHEGVR	3	-0.20429	1	1.246	0.703	0.939	1.169	1.029	0.994	0.933	1.032	0.984	0.927	1.014	1.095	1.33548	0.681202	0.954268	1.26106	1.01479	0.907763	0.9332	0.764291	1.086	0.685	0.945
P52480	498	K	Pyruvate kinase PKM	Pkm	1	0.0230702	59.227	VNLAMDVGK(1)AR	2	1.5501	1							0.933	1.032	0.984	0.927	1.014	1.095
P52623	266	K	Uridine-cytidine kinase 1	Uck1	1	7.23253e-11	85.421	TFPEPGDHPGVLATGK(1)R	3	0.16424	1	1.185	0.739	0.779	1.231	1.127	1.025	0.983	0.949	0.957	0.926	1.092	1.085	1.20549	0.778714	0.814002	1.32937	1.03205	0.9447	0.846371	0.4005	0.981	0.657	0.76
P52825	239	K	Carnitine O-palmitoyltransferase 2, mitochondrial	Cpt2	1	3.27728e-05	119.34	DELFTDTK(1)AR	2	0.87373	1	1.005	0.835	0.878	1.284	1.184	0.903	0.836	0.829	0.961	0.898	1.027	1.383	1.20215	1.00724	0.913632	1.42984	1.15287	0.652928	0.965193	0.888489	0.798	0.706	0.973
P52912	145	K	Nucleolysin TIA-1	Tia1	1	0.00597149	92.538	DMATGK(1)SK	2	3.368	2	1.297	1.089	1.035	1.042	0.909	0.729	1.184	1.107	0.991	1.107	1.062	0.618	1.09544	0.98374	1.0444	0.941283	0.855932	1.17961	1.0493	0.671432	1.269	1.2	1.42
P53026	91	K	60S ribosomal protein L10a	Rpl10a	1	4.50548e-05	73.834	AVDIPHMDIEALK(1)K	3	-1.0235	1	1.145	0.756	0.756	1.177	1.276	0.983	0.86	1.029	1.091	0.833	0.92	1.222	1.3314	0.734694	0.692942	1.41297	1.38696	0.804419	0.765475	0.380872	0.992	0.594	0.769
P54071	442	K	Isocitrate dehydrogenase [NADP], mitochondrial	Idh2	1	5.11035e-29	135.76	LNEHFLNTTDFLDTIK(1)SNLDR	3	-0.069901	2	0.994	0.733	0.68	0.919	1.005	1.632	0.916	0.997	0.982	0.889	1	1.181	1.08515	0.735206	0.692464	1.03375	1.005	1.38188	0.734609	0.15635	1.102	0.73	0.417
P54071	280	K	Isocitrate dehydrogenase [NADP], mitochondrial	Idh2	1	1.66791e-09	129.77	TDFDK(1)NK	3	0.54496	2	0.963	0.886	0.828	1.221	1.094	1.065	0.916	0.997	0.982	0.889	1	1.181	1.05131	0.888666	0.843177	1.37345	1.094	0.901778	0.82605	0.291187	0.805	0.811	0.779
P54071	384	K	Isocitrate dehydrogenase [NADP], mitochondrial	Idh2	1	0.00433137	86.772	GK(1)LDGNQDLIR	2	-0.013187	1	1.119	0.795	0.792	1.205	1.118	1.046	0.916	0.997	0.982	0.889	1	1.181	1.22162	0.797392	0.806517	1.35546	1.118	0.88569	0.841144	0.412997	0.947	0.711	0.758
P54071	180	K	Isocitrate dehydrogenase [NADP], mitochondrial	Idh2	1	1.54605e-10	117.2	HAHGDQYK(1)ATDFVVDR	4	0.27838	3	1.097	0.835	0.82	1.111	1.142	1.058	0.916	0.997	0.982	0.889	1	1.181	1.1976	0.837513	0.835031	1.24972	1.142	0.895851	0.873028	0.433413	1.006	0.732	0.775
P54071	155	K	Isocitrate dehydrogenase [NADP], mitochondrial	Idh2	1	9.89348e-06	119.22	EPIICK(1)NIPR	2	1.0648	3	1.099	0.788	0.889	1.193	1.103	1.003	0.916	0.997	0.982	0.889	1	1.181	1.19978	0.790371	0.905295	1.34196	1.103	0.84928	0.878943	0.518013	0.94	0.715	0.885
P54071	127	K	Isocitrate dehydrogenase [NADP], mitochondrial	Idh2	1	0.012765	93.162	VEEFK(1)LK	2	-0.29965	1	1.086	0.858	0.869	1.31	1.126	0.853	0.916	0.997	0.982	0.889	1	1.181	1.18559	0.860582	0.884929	1.47357	1.126	0.722269	0.882374	0.627788	0.845	0.764	1.019
P54071	275	K	Isocitrate dehydrogenase [NADP], mitochondrial	Idh2	1	8.54709e-05	115.71	HYK(1)TDFDK	2	-0.35491	5	1.033	0.915	0.896	1.228	1.104	0.906	0.916	0.997	0.982	0.889	1	1.181	1.12773	0.917753	0.912424	1.38133	1.104	0.767146	0.909433	0.647677	0.858	0.83	0.99
P54071	282	K	Isocitrate dehydrogenase [NADP], mitochondrial	Idh2	1	1.58386e-09	130.75	NK(1)IWYEHR	3	-0.32754	3	1.048	0.922	0.875	1.208	1.023	0.99	0.916	0.997	0.982	0.889	1	1.181	1.1441	0.924774	0.891039	1.35883	1.023	0.838273	0.9192	0.648294	0.885	0.902	0.883
P54071	45	K	Isocitrate dehydrogenase [NADP], mitochondrial	Idh2	0.987414	0.000646666	62.648	IK(0.987)VEK(0.013)PVVEMDGDEMTR	3	-0.0074335	5	0.986	0.953	0.9	1.29	1.139	0.826	0.916	0.997	0.982	0.889	1	1.181	1.07642	0.955868	0.916497	1.45107	1.139	0.699407	0.89643	0.657574	0.78	0.838	1.088
P54071	272	K	Isocitrate dehydrogenase [NADP], mitochondrial	Idh2	1	1.02663e-06	124.07	DIFQEIFDK(1)HYK	3	-0.14633	3							0.916	0.997	0.982	0.889	1	1.181
P54227	62	K	Stathmin	Stmn1	1	0.00175755	84.31	K(1)SHEAEVLK	3	0.97495	1	1.344	0.832	0.967	1.282	0.965	0.735	1.391	0.926	0.967	1.278	0.9	0.613	0.966211	0.898488	1	1.00313	1.07222	1.19902	0.874885	0.124871	1.069	0.863	1.316
P54227	128	K	Stathmin	Stmn1	1	0.0289393	61.56	DK(1)HVEEVR	3	-0.55544	1	1.042	0.737	0.828	1.109	1.249	1.095	1.391	0.926	0.967	1.278	0.9	0.613	0.749101	0.795896	0.856256	0.867762	1.38778	1.7863	0.5941	0.174446	0.958	0.591	0.756
P54227	52	K	Stathmin	Stmn1	1	0.00638122	50.108	DLSLEEIQK(1)K	3	-2.6622	1							1.391	0.926	0.967	1.278	0.9	0.613
P54822	295	K	Adenylosuccinate lyase	Adsl	1	6.93502e-22	152	QQIGSSAMPYK(1)R	2	-0.40124	4	1.063	0.905	0.93	1.098	1.182	0.901	0.836	0.945	0.952	0.881	1.014	1.283	1.27153	0.957672	0.976891	1.24631	1.16568	0.70226	1.02949	0.885958	0.988	0.766	1.032
P55096	39	K	ATP-binding cassette sub-family D member 3	Abcd3	0.964479	0.000364909	101.42	K(0.964)SGK(0.036)PPLQNNEK	3	-0.31856	1	1.112	0.817	0.896	1.316	1.126	0.839	0.8	0.926	0.937	0.887	0.98	1.363	1.39	0.882289	0.956243	1.48365	1.14898	0.615554	0.993949	0.983718	0.862	0.726	1.068
P55200	925	K	Histone-lysine N-methyltransferase 2A	Kmt2a	1	0.00714202	45.207	VAGEDVGTSSSAK(1)K	3	-0.35099	1
P55200	1252	K	Histone-lysine N-methyltransferase 2A	Kmt2a	1	0.0278253	64.757	EEPAPK(1)K	3	1.2581	1
P55264	357	K	Adenosine kinase	Adk	1	0.00234639	78.324	TGCTFPEK(1)PDFH	2	-0.3429	1	1.054	0.758	0.728	1.327	1.089	1.112	0.79	1.005	1.004	0.871	1.006	1.254	1.33418	0.754229	0.7251	1.52354	1.0825	0.886762	0.805515	0.45438	0.81	0.697	0.654
P55264	60	K	Adenosine kinase	Adk	0.999999	3.91334e-06	66.826	YSLKPNDQILAEDK(1)HK	4	-2.3184	1							0.79	1.005	1.004	0.871	1.006	1.254
P56382	28	K	ATP synthase subunit epsilon, mitochondrial	Atp5e	1	0.00228988	104.22	DALK(1)TEFK	2	-0.37309	1	0.945	0.781	0.826	1.387	1.236	0.918	0.906	0.926	1.01	0.999	1.031	1.036	1.04305	0.843413	0.817822	1.38839	1.19884	0.8861	0.778586	0.216713	0.694	0.632	0.9
P56391	85	K	Cytochrome c oxidase subunit 6B1	Cox6b1	1	0.00540138	70.028	IAEGTFPGK(1)I	2	-0.96543	2	1.32	0.671	0.758	1.235	1.161	0.963	1.072	0.932	1.037	1.112	0.99	0.829	1.23134	0.719957	0.730955	1.11061	1.17273	1.16164	0.778598	0.269898	1.09	0.578	0.787
P56394	30	K	Cytochrome c oxidase copper chaperone	Cox17	1	9.72005e-07	107.35	KPLKPCCACPETK(1)K	4	1.6463	1	1.402	1.114	1.125	1.115	0.745	0.617	0.986	0.865	1.296	1.067	1.138	0.665	1.42191	1.28786	0.868056	1.04499	0.654657	0.92782	1.3617	0.202216	1.282	1.499	1.824
P56395	19	K	Cytochrome b5	Cyb5a	1	0.0258235	44.847	YYTLEEIQK(1)HK	2	-0.31352	1							1.045	1.032	1.095	1.015	0.942	0.859
P56480	133	K	ATP synthase subunit beta, mitochondrial	Atp5b	1	1.24523e-13	91.589	VLDSGAPIK(1)IPVGPETLGR	3	0.0083405	1	1.576	0.882	0.949	0.786	0.781	1.081	1.241	0.922	1.063	1.179	0.968	0.659	1.26994	0.956616	0.892756	0.666667	0.806818	1.64036	1.00176	0.995938	2.045	1.132	0.878
P56480	426	K	ATP synthase subunit beta, mitochondrial	Atp5b	1	0.0127695	72.531	GVQK(1)ILQDYK	2	-1.1703	1							1.241	0.922	1.063	1.179	0.968	0.659
P58252	275	K	Elongation factor 2	Eef2	1	0.00287425	92.039	FSK(1)SANSPDGK	2	2.3238	2	1.4	1.071	1.079	1.001	1.004	0.575	0.845	1.036	1.007	0.908	1.077	1.106	1.6568	1.03378	1.0715	1.10242	0.932219	0.519892	1.47271	0.205946	1.427	1.068	1.877
P58252	571	K	Elongation factor 2	Eef2	1	8.7778e-05	69.229	DLEEDHACIPIK(1)K	3	-1.1259	1							0.845	1.036	1.007	0.908	1.077	1.106
P58252	598	K	Elongation factor 2	Eef2	1	0.00690775	71.342	SPNK(1)HNR	3	-2.9609	1							0.845	1.036	1.007	0.908	1.077	1.106
P58252	314	K	Elongation factor 2	Eef2	0.997221	0.000995814	69.229	K(0.003)EETAK(0.997)LIEK	3	3.7481	1							0.845	1.036	1.007	0.908	1.077	1.106
P58501	280	K	PAX3- and PAX7-binding protein 1	Paxbp1	1	0.00720551	88.495	IVFSVK(1)EK	2	0.15778	2	1.306	0.963	1.041	0.981	1.014	0.788															1.358	0.952	1.323
P59325	306	K	Eukaryotic translation initiation factor 5	Eif5	1	0.00229272	94.407	FCHNNK(1)K	3	-0.86914	1							1.062	1.027	1.014	1.081	1.007	0.892
P60335	31	K	Poly(rC)-binding protein 1	Pcbp1	1	0.00252357	85.355	EVGSIIGK(1)K	3	-0.58894	2	1.24	0.907	0.976	1.157	1.02	0.802	0.897	1.002	0.96	0.885	1.001	1.137	1.38239	0.90519	1.01667	1.30734	1.01898	0.705365	1.0899	0.708675	1.093	0.89	1.218
P61021	183	K	Ras-related protein Rab-5B	Rab5b	0.969509	0.0156443	46.701	K(0.03)LPK(0.97)SEPQNLGGAAGR	3	1.5124	1							0.926	0.979	0.949	0.892	0.969	1.227
P61161	118	K	Actin-related protein 2	Actr2	1	0.000809743	61.409	ILLTEPPMNPTK(1)NR	3	0.52089	1	1.222	0.883	0.854	0.893	1.08	1.117	0.926	1.081	0.943	0.85	0.927	1.188	1.31965	0.816836	0.90562	1.05059	1.16505	0.940236	0.963952	0.837502	1.394	0.82	0.764
P61222	431	K	ATP-binding cassette sub-family E member 1	Abce1	1	0.00140652	96.668	QLLHEK(1)IR	3	0.1732	1	1.096	0.894	0.971	1.017	0.96	1.099	0.83	1.02	1.003	0.877	1.019	1.187	1.32048	0.876471	0.968096	1.15964	0.9421	0.925864	1.0454	0.785948	1.099	0.933	0.883
P61957	11	K	Small ubiquitin-related modifier 2	Sumo2	1	5.79784e-25	151.8	EGVK(1)TENNDHINLK	4	-0.66024	2	1.215	0.953	1.038	0.975	1.029	0.866	1.152	0.993	1.026	1.256	0.97	0.662	1.05469	0.959718	1.0117	0.776274	1.06082	1.30816	0.962116	0.821655	1.27	0.928	1.198
P61979	461	K	Heterogeneous nuclear ribonucleoprotein K	Hnrnpk	1	0.00185499	102.71	QYSGK(1)FF	2	-0.64668	1	1.071	0.975	0.959	1.07	1.072	0.922	1.068	0.993	1.049	1.111	0.999	0.741	1.00281	0.981873	0.914204	0.963096	1.07307	1.24426	0.88369	0.256342	1.02	0.911	1.041
P61982	77	K	14-3-3 protein gamma	Ywhag	1	0.00019379	113.93	TSADGNEK(1)K	2	0.47374	1	1.07	0.816	0.844	1.288	1.202	0.88	1.039	1.059	1.054	0.973	0.996	0.869	1.02984	0.770538	0.800759	1.32374	1.20683	1.01266	0.734114	0.0626198	0.846	0.68	0.96
P62245	19	K	40S ribosomal protein S15a	Rps15a	1	0.00134475	99.568	SINNAEK(1)R	2	-1.0183	1	1.252	0.869	0.903	1.221	1.242	0.655	0.937	1.028	0.905	0.873	1.036	1.222	1.33618	0.845331	0.99779	1.39863	1.19884	0.536007	1.01462	0.962258	1.046	0.701	1.379
P62259	106	K	14-3-3 protein epsilon	Ywhae	1	1.46953e-32	127.58	LICCDILDVLDK(1)HLIPAANTGESK	4	-0.41371	4	1.1	0.781	0.884	1.176	1.111	1.019	0.928	1.052	0.977	0.917	0.994	1.082	1.18534	0.742395	0.904811	1.28244	1.11771	0.941774	0.847581	0.359015	0.953	0.703	0.868
P62259	118	K	14-3-3 protein epsilon	Ywhae	1	0.00225286	52.372	HLIPAANTGESK(1)VFYYK	3	-0.12642	1							0.928	1.052	0.977	0.917	0.994	1.082
P62270	150	K	40S ribosomal protein S18	Rps18	1	0.0245998	76.064	TVGVSK(1)K	2	-0.4458	1	1.084	0.722	0.789	1.339	1.526	0.691	1.116	1.064	1.026	0.91	0.965	0.914	0.971326	0.678571	0.769006	1.47143	1.58135	0.756018	0.635084	0.208472	0.825	0.474	1.143
P62270	137	K	40S ribosomal protein S18	Rps18	1	0.00826074	70.399	GQHTK(1)TTGR	3	0.01629	1	1.428	1.121	0.259	0.444	1.547	1.267	1.116	1.064	1.026	0.91	0.965	0.914	1.27957	1.05357	0.252437	0.487912	1.60311	1.38621	0.743573	0.555483	3.278	0.726	0.204
P62281	45	K	40S ribosomal protein S11	Rps11	1	1.26187e-05	99.5	NIGLGFK(1)TPK	3	-0.88964	2	1.292	0.779	0.923	0.942	1.064	1.062	1.071	1.106	1.214	0.915	0.822	0.867	1.20635	0.70434	0.760297	1.02951	1.2944	1.22491	0.752639	0.199747	1.399	0.733	0.869
P62281	58	K	40S ribosomal protein S11	Rps11	1	0.015674	45.764	EAIEGTYIDK(1)K	3	-0.43788	1							1.071	1.106	1.214	0.915	0.822	0.867
P62309	10	K	Small nuclear ribonucleoprotein G	Snrpg	1	0.00514868	78.516	AHPPELK(1)K	3	0.12775	1							1.077	1.019	1.032	1.031	1.012	0.831
P62631	439	K	Elongation factor 1-alpha 2	Eef1a2	1	0.00615648	43.69	QTVAVGVIK(1)NVEK	3	0.95318	1							0.915	0.999	1.001	0.925	1.02	1.125
P62702	62	K	40S ribosomal protein S4, X isoform	Rps4x	1	0.00567062	69.261	YALTGDEVK(1)K	2	-0.6126	1							0.986	1.032	1.056	0.882	0.949	0.983
P62743	45	K	AP-2 complex subunit sigma	Ap2s1	1	8.80186e-22	156.36	DAK(1)HTNFVEFR	3	0.85347	1	1.112	0.824	1.022	1.107	1.116	0.897	0.866	0.971	0.994	0.888	0.994	1.275	1.28406	0.84861	1.02817	1.24662	1.12274	0.703529	1.02862	0.894785	1.025	0.739	1.14
P62814	109	K	V-type proton ATPase subunit B, brain isoform	Atp6v1b2	1	0.000118357	109.07	K(1)TSCEFTGDILR	2	-0.01055	1	1.252	0.949	1.098	1.129	0.946	0.727	1.031	1.119	1.027	0.929	0.986	0.936	1.21435	0.848079	1.06913	1.21529	0.959432	0.776709	1.06104	0.736215	1.131	1.006	1.511
P62821	131	K	Ras-related protein Rab-1A	Rab1A	1	0.00628485	90.709	CDLTTK(1)K	2	-0.64442	1	1.146	0.803	0.916	1.134	1.188	0.903	0.89	1.012	0.988	0.886	0.967	1.26	1.28764	0.793478	0.927126	1.27991	1.22854	0.716667	0.932755	0.772045	1.031	0.677	1.015
P62827	142	K	GTP-binding nuclear protein Ran	Ran	1	0.000365581	107.65	K(1)NLQYYDISAK	2	-0.64908	3	1.11	0.843	0.928	1.223	1.071	0.909	0.885	0.998	0.981	0.909	1.047	1.15	1.25424	0.844689	0.945973	1.34543	1.02292	0.790435	0.963945	0.861095	0.925	0.788	1.021
P62843	58	K	40S ribosomal protein S15	Rps15	1	0.00316332	92.491	QHSLLK(1)R	3	-0.27369	1	1.215	0.765	0.918	1.188	1.022	0.97	1.096	1.032	1.072	1.101	0.951	0.795	1.10858	0.741279	0.856343	1.07902	1.07466	1.22013	0.802121	0.165451	1.042	0.749	0.948
P62849	37	K	40S ribosomal protein S24	Rps24	1	0.0121439	78.116	ATVPK(1)TEIR	2	-0.25643	1	1.232	0.598	0.764	1.083	1.22	1.168	0.929	1.107	1.118	0.741	1.003	1.156	1.32616	0.540199	0.683363	1.46154	1.21635	1.01038	0.691305	0.258874	1.16	0.49	0.654
P62900	31	K	60S ribosomal protein L31	Rpl31	1	7.77275e-06	119.62	EYTINIHK(1)R	3	0.40358	1	1.25	0.803	0.895	1.105	0.995	1.024	1.044	1.058	1.102	1.028	0.943	0.822	1.19732	0.758979	0.81216	1.0749	1.05514	1.24574	0.820092	0.279758	1.153	0.808	0.875
P62900	39	K	60S ribosomal protein L31	Rpl31	1	0.00602963	76.774	IHGVGFK(1)K	3	0.79398	1	1.181	0.767	1.033	0.89	1.149	1.031	1.044	1.058	1.102	1.028	0.943	0.822	1.13123	0.724953	0.937387	0.865759	1.21845	1.25426	0.836781	0.34739	1.353	0.669	1.002
P62908	75	K	40S ribosomal protein S3	Rps3	1	8.52245e-07	125.71	ELTAVVQK(1)R	3	0.81434	2	1.373	0.898	1.019	1.128	1.031	0.678	0.857	1.017	0.951	0.917	1.032	1.169	1.6021	0.882989	1.0715	1.2301	0.999031	0.579983	1.26609	0.435437	1.241	0.873	1.505
P62962	126	K	Profilin-1	Pfn1	1	2.84714e-06	122.7	EGVHGGLINK(1)K	4	-0.35398	3	1.192	0.883	1.103	1.079	1.049	0.785	0.996	1.037	0.971	0.956	1.03	0.975	1.19679	0.851495	1.13594	1.12866	1.01845	0.805128	1.07858	0.616837	1.127	0.843	1.406
P62984	48	K	Ubiquitin-60S ribosomal protein L40	Uba52	1	0.001304	62.088	LIFAGK(1)QLEDGR	2	-0.97468	1
P63001	183	K	Ras-related C3 botulinum toxin substrate 1	Rac1	1	0.00234206	82.287	AVLCPPPVK(1)K	2	1.0559	1							0.784	0.973	0.944	0.893	1.003	1.235
P63005	53	K	Platelet-activating factor acetylhydrolase IB subunit alpha	Pafah1b1	1	0.0139308	74.173	YAGLLEK(1)K	2	-0.052385	1	1.148	0.867	0.851	1.168	1.1	0.95	0.89	0.994	0.967	0.877	0.998	1.239	1.28989	0.872233	0.880041	1.33181	1.1022	0.766747	0.950449	0.817666	1.003	0.789	0.895
P63017	328	K	Heat shock cognate 71 kDa protein	Hspa8	1	4.49663e-17	123.55	LDK(1)SQIHDIVLVGGSTR	3	-0.371	1	1.103	0.754	0.797	1.266	1.195	0.975	0.956	1.043	1.047	1.144	1.006	0.791	1.15377	0.722915	0.761223	1.10664	1.18787	1.23262	0.747889	0.156938	0.889	0.632	0.819
P63017	246	K	Heat shock cognate 71 kDa protein	Hspa8	1	8.24746e-05	115.29	MVNHFIAEFK(1)R	2	0.45352	6	1.212	0.784	0.944	1.171	1.046	0.93	0.956	1.043	1.047	1.144	1.006	0.791	1.26778	0.751678	0.901624	1.0236	1.03976	1.17573	0.901822	0.567347	1.054	0.75	1.016
P63017	589	K	Heat shock cognate 71 kDa protein	Hspa8	1	6.21741e-05	73.802	NQTAEK(1)EEFEHQQK	3	-0.8469	1							0.956	1.043	1.047	1.144	1.006	0.791
P63038	130	K	60 kDa heat shock protein, mitochondrial	Hspd1	1	0.0162961	82.417	EGFEK(1)ISK	2	0.013851	1	1.06	0.812	0.84	1.339	1.019	1.006	1.135	0.955	1.038	1.231	0.973	0.697	0.933921	0.850262	0.809249	1.08773	1.04728	1.44333	0.724758	0.111162	0.807	0.797	0.835
P63038	359	K	60 kDa heat shock protein, mitochondrial	Hspd1	1	0.00373717	93.096	DDAMLLK(1)GK	3	3.7209e-05	3	1.119	0.878	0.885	1.217	1.086	0.905	1.135	0.955	1.038	1.231	0.973	0.697	0.985903	0.919372	0.852601	0.988627	1.11614	1.29842	0.810381	0.124762	0.937	0.81	0.977
P63087	141	K	Serine/threonine-protein phosphatase PP1-gamma catalytic subunit	Ppp1cc	1	0.00550935	69.721	IYGFYDECK(1)R	2	-0.027017	2	1.313	0.866	0.889	0.98	1.109	0.93	0.91	1.089	0.956	0.81	0.973	1.224	1.44286	0.795225	0.929916	1.20988	1.13977	0.759804	1.01883	0.939959	1.366	0.782	0.956
P63101	9	K	14-3-3 protein zeta/delta	Ywhaz	1	0.00996564	55.291	MDK(1)NELVQK(1)AK	2	0.2596	1	1.066	0.853	0.818	1.371	1.18	0.825	0.901	1.115	0.987	0.864	0.976	1.111	1.18313	0.765022	0.828774	1.58681	1.20902	0.742574	0.784798	0.425505	0.793	0.724	0.991
P63101	3	K	14-3-3 protein zeta/delta	Ywhaz	1	0.00996564	79.659	MDK(1)NELVQK(1)AK	2	0.2596	2	1.122	0.951	0.863	1.191	1.119	0.852	0.901	1.115	0.987	0.864	0.976	1.111	1.24528	0.852915	0.874367	1.37847	1.14652	0.766877	0.903003	0.655026	0.96	0.852	1.012
P63158	172	K	High mobility group protein B1	Hmgb1	1	0.02782	76.228	GKPDAAK(1)K	3	0.20352	1	1.027	0.787	0.836	1.303	1.049	1.064	0.968	1.002	1.084	1.211	0.927	0.806	1.06095	0.785429	0.771218	1.07597	1.13161	1.3201	0.742017	0.0680256	0.802	0.751	0.786
P63158	59	K	High mobility group protein B1	Hmgb1	1	0.0138149	83.862	GK(1)FEDMAK	2	-0.53337	2	1.088	0.753	0.836	1.158	1.314	0.941	0.968	1.002	1.084	1.211	0.927	0.806	1.12397	0.751497	0.771218	0.956235	1.41748	1.16749	0.747396	0.173684	0.957	0.574	0.889
P63158	30	K	High mobility group protein B1	Hmgb1	1	1.11202e-08	120.7	K(1)HPDASVNFSEFSK	4	0.68338	3	1.131	0.612	0.761	1.183	1.042	1.306	0.968	1.002	1.084	1.211	0.927	0.806	1.16839	0.610778	0.70203	0.976879	1.12406	1.62035	0.666758	0.188358	0.974	0.588	0.582
P63158	55	K	High mobility group protein B1	Hmgb1	1	0.00565072	96.668	TMSAK(1)EK	2	0.080781	2	1.207	0.836	0.861	0.989	0.931	1.208	0.968	1.002	1.084	1.211	0.927	0.806	1.2469	0.834331	0.79428	0.81668	1.00431	1.49876	0.866182	0.588176	1.244	0.899	0.712
P63158	177	K	High mobility group protein B1	Hmgb1	0.99983	0.0217477	62.463	KGVVK(1)AEK	3	0.92964	1							0.968	1.002	1.084	1.211	0.927	0.806
P63168	43	K	Dynein light chain 1, cytoplasmic	Dynll1	1	0.0010028	97.431	DIAAHIK(1)K	3	-0.47113	1	0.909	0.55	0.759	1.739	1.211	0.944	0.836	1.046	0.945	0.861	0.991	1.244	1.08732	0.525813	0.803175	2.01974	1.222	0.758842	0.603989	0.288221	0.532	0.456	0.804
P63254	22	K	Cysteine-rich protein 1	Crip1	1	1.66624e-06	101.3	VTSLGK(1)DWHRPCLK	4	0.50539	1	1.268	0.735	0.981	0.835	1.167	1.067	1.18	0.996	0.992	1.05	0.929	0.88	1.07458	0.737952	0.988911	0.795238	1.25619	1.2125	0.858303	0.441764	1.546	0.632	0.919
P63254	30	K	Cysteine-rich protein 1	Crip1	1	0.000211766	100.93	DWHRPCLK(1)CEK	4	0.24604	1	1.195	0.938	1.018	1.046	1.086	0.808	1.18	0.996	0.992	1.05	0.929	0.88	1.01271	0.941767	1.02621	0.99619	1.169	0.918182	0.966698	0.698118	1.164	0.865	1.261
P63260	326	K	Actin, cytoplasmic 2	Actg1	1	4.26807e-17	146.96	EITALAPSTMK(1)IK	4	-0.31798	7	1.005	0.804	0.855	1.29	1.133	0.989	0.961	1.032	0.995	0.87	0.997	1.093	1.04579	0.77907	0.859296	1.48276	1.13641	0.904849	0.761674	0.233353	0.794	0.711	0.865
P63260	61	K	Actin, cytoplasmic 2	Actg1	1	2.19987e-53	184.65	DSYVGDEAQSK(1)R	3	1.4531	13	1.12	0.64	0.876	1.324	1.214	0.926	0.961	1.032	0.995	0.87	0.997	1.093	1.16545	0.620155	0.880402	1.52184	1.21765	0.84721	0.743304	0.290801	0.863	0.528	0.947
P63260	328	K	Actin, cytoplasmic 2	Actg1	1	8.46561e-06	100.88	IK(1)IIAPPERK	3	2.2811	8	1.096	0.898	0.943	1.066	1.058	0.998	0.961	1.032	0.995	0.87	0.997	1.093	1.14048	0.870155	0.947739	1.22529	1.06118	0.913083	0.92462	0.54252	1.048	0.85	0.945
P63260	113	K	Actin, cytoplasmic 2	Actg1	1	4.72411e-35	142.86	VAPEEHPVLLTEAPLNPK(1)ANR	4	0.10757	3	1.236	0.911	0.84	1.321	0.928	0.869	0.961	1.032	0.995	0.87	0.997	1.093	1.28616	0.882752	0.844221	1.51839	0.930792	0.795059	0.928763	0.786722	0.954	0.983	0.968
P63276	32	K	40S ribosomal protein S17	Rps17	1	0.00133747	84.309	LGNDFHTNK(1)R	3	-0.067615	1	1.183	0.828	1.003	1.019	1.088	0.95	1.111	0.976	1.05	1.086	0.987	0.821	1.06481	0.848361	0.955238	0.938306	1.10233	1.15713	0.897004	0.292891	1.184	0.762	1.056
P63325	31	K	40S ribosomal protein S10	Rps10	1	4.11482e-05	69.331	DVHMPK(1)HPELADK	4	0.83882	3	1.162	0.742	0.857	1.259	1.336	0.772	1.022	1.012	1.007	0.92	0.992	1.012	1.13699	0.733202	0.851043	1.36848	1.34677	0.762846	0.78239	0.349621	0.94	0.557	1.11
P63325	138	K	40S ribosomal protein S10	Rps10	1	0.0193838	54.486	SAVPPGADK(1)K	2	-0.18886	1							1.022	1.012	1.007	0.92	0.992	1.012
P68037	145	K	Ubiquitin-conjugating enzyme E2 L3	Ube2l3	1	0.00772708	79.201	NAEEFTK(1)K	2	-0.58711	1	1.269	0.789	1.019	1.109	1.068	0.842	1.138	0.952	1.02	1.042	1.01	0.812	1.11511	0.828782	0.99902	1.0643	1.05743	1.03695	0.931694	0.478584	1.166	0.74	1.212
P68037	138	K	Ubiquitin-conjugating enzyme E2 L3	Ube2l3	1	0.017308	67.952	FCK(1)NAEEFTK	2	-0.12049	1							1.138	0.952	1.02	1.042	1.01	0.812
P68254	9	K	14-3-3 protein theta	Ywhaq	1	0.00670039	90.15	TELIQK(1)AK	2	0.22078	1	1.017	0.848	0.859	1.317	1.008	1.02	0.825	0.966	1.041	0.857	1.041	1.209	1.23273	0.877847	0.825168	1.53676	0.9683	0.843672	0.876674	0.615554	0.787	0.842	0.842
P68373	401	K	Tubulin alpha-1C chain	Tuba1c	1	0.000203229	112.41	FDLMYAK(1)R	3	-1.5205	2	1.246	0.567	0.847	1.468	1.357	0.678															0.865	0.418	1.25
P68373	163	K	Tubulin alpha-1C chain	Tuba1c	1	0.000165896	113.62	LSVDYGK(1)K	3	-0.13334	6	1.137	0.693	0.843	1.294	1.273	0.871															0.896	0.545	0.968
P68373	336	K	Tubulin alpha-1C chain	Tuba1c	1	0.000108837	106.32	DVNAAIATIK(1)TK	2	0.67422	3	1.066	0.774	0.843	1.327	0.994	1.063															0.818	0.781	0.793
P68373	394	K	Tubulin alpha-1C chain	Tuba1c	1	7.22156e-08	81.709	LDHK(1)FDLMYAK	3	-0.071649	2
P68510	77	K	14-3-3 protein eta	Ywhah	1	0.00343946	81.625	TMADGNEK(1)K	2	1.8958	1							0.843	1.063	1.019	0.898	1.025	1.092
P70227	1198	K	Inositol 1,4,5-trisphosphate receptor type 3	Itpr3	1	0.0219189	56.404	LLK(1)NMDAHK	3	-0.69962	1							0.894	1.067	0.772	0.986	0.973	1.276
P70255	280	K	Nuclear factor 1 C-type	Nfic	1	0.00307117	62.908	TLPSTSSSGSK(1)R	2	-0.28469	1	0.924	0.74	0.725	1.461	1.026	1.178															0.644	0.724	0.615
P70302	650	K	Stromal interaction molecule 1	Stim1	1	0.0197893	63.565	IPHLAGK(1)K	3	-0.0087633	1	1.157	0.998	0.965	1.073	0.971	0.908	0.797	0.994	0.956	0.915	0.997	1.294	1.45169	1.00402	1.00941	1.17268	0.973922	0.7017	1.21656	0.365786	1.1	1.028	1.062
P80314	203	K	T-complex protein 1 subunit beta	Cct2	1	0.000173126	68.044	GSGNLEAIHVIK(1)K	3	-0.54144	1	1.189	0.778	0.942	1.177	1.171	0.845	1.063	1.028	1.015	1.052	1.023	0.842	1.11853	0.756809	0.928079	1.11882	1.14467	1.00356	0.858088	0.275546	1.03	0.666	1.115
P80315	21	K	T-complex protein 1 subunit delta	Cct4	1	0.0243184	77.744	GK(1)SAYQDR	2	1.396	1	1.264	0.955	0.945	1.125	0.979	0.828	0.889	0.994	0.976	0.937	1.034	1.145	1.42182	0.960765	0.968238	1.20064	0.946809	0.723144	1.16729	0.480102	1.146	0.978	1.141
P80316	223	K	T-complex protein 1 subunit epsilon	Cct5	1	0.00428887	98.048	LEDTK(1)LIK	3	0.11257	2	1.198	0.872	0.958	1.171	1.034	0.86	0.959	1.05	0.997	0.965	1.015	0.999	1.24922	0.830476	0.960883	1.21347	1.01872	0.860861	0.983035	0.918558	1.043	0.844	1.113
P80317	365	K	T-complex protein 1 subunit zeta	Cct6a	1	0.0057075	79.492	FTFIEK(1)CNNPR	2	-0.3269	1	1.076	0.822	0.941	1.109	1.01	1.088	0.977	1.042	1.004	0.969	1.013	0.978	1.10133	0.788868	0.937251	1.14448	0.997038	1.11247	0.868917	0.255043	0.989	0.815	0.865
P80317	381	K	T-complex protein 1 subunit zeta	Cct6a	1	1.45716e-09	133.05	GPNK(1)HTLTQIK	3	-0.16054	1	1.187	0.809	0.917	1.429	0.98	0.796	0.977	1.042	1.004	0.969	1.013	0.978	1.21494	0.776392	0.913347	1.47472	0.967423	0.813906	0.892089	0.65245	0.847	0.826	1.154
P83917	84	K	Chromobox protein homolog 1	Cbx1	1	1.07492e-33	164.93	TAHETDKSEGGK(1)R	4	0.05922	6	1.283	0.983	0.737	1.253	0.992	0.865	1.062	0.932	1.072	1.331	1.019	0.625	1.2081	1.05472	0.6875	0.941397	0.973503	1.384	0.894334	0.609928	1.044	0.993	0.852
P84228	28	K	Histone H3.2	Hist1h3b	1	1.53386e-15	150.09	K(1)SAPATGGVK	2	1.7757	11	1.378	0.701	0.908	0.729	0.777	1.489	0.868	1.394	1.285	0.807	0.766	0.861	1.58756	0.502869	0.706615	0.903346	1.01436	1.72938	0.766924	0.540487	1.928	0.904	0.61
P97311	643	K	DNA replication licensing factor MCM6	Mcm6	1	0.00599953	46.88	MHCCDEVQPK(1)HVK	4	-1.5801	1
P97315	173	K	Cysteine and glycine-rich protein 1	Csrp1	1	0.00103411	109.66	GCYAK(1)NFGPK	2	0.021082	2	0.982	0.746	0.88	1.151	1.402	0.925	0.89	0.912	1.029	1.01	0.953	1.082	1.10337	0.817982	0.855199	1.1396	1.47114	0.854898	0.801164	0.333902	0.87	0.534	0.952
P97315	42	K	Cysteine and glycine-rich protein 1	Csrp1	1	1.81193e-13	93.869	K(1)NLDSTTVAVHGEEIYCK	3	-0.26164	1	0.969	0.785	0.868	1.06	1.418	0.976	0.89	0.912	1.029	1.01	0.953	1.082	1.08876	0.860746	0.843537	1.0495	1.48793	0.902033	0.812057	0.351234	0.932	0.555	0.889
P97315	8	K	Cysteine and glycine-rich protein 1	Csrp1	1	0.00142057	91.318	PNWGGGK(1)K	3	-0.12975	1	0.979	0.964	0.927	1.237	1.073	0.897	0.89	0.912	1.029	1.01	0.953	1.082	1.1	1.05702	0.900875	1.22475	1.12592	0.82902	0.961695	0.780966	0.807	0.899	1.034
P97315	137	K	Cysteine and glycine-rich protein 1	Csrp1	1	0.00182487	83.869	VIGAGK(1)SWHK	3	-0.88141	1							0.89	0.912	1.029	1.01	0.953	1.082
P97351	27	K	40S ribosomal protein S3a	Rps3a	1	0.029374	64.841	VVDPFSK(1)K	2	-0.77632	1	1.117	0.73	0.993	1.108	1.266	0.876	0.931	1.011	1.023	0.949	1.05	1.023	1.19979	0.722057	0.970674	1.16754	1.20571	0.856305	0.895637	0.56129	1.027	0.578	1.134
P97370	219	K	Sodium/potassium-transporting ATPase subunit beta-3	Atp1b3	1	0.0121744	75.213	YFPYYGK(1)K	2	0.33896	1	1.307	0.621	0.903	1.284	1.159	0.846	0.785	0.885	0.99	0.888	0.998	1.362	1.66497	0.701695	0.912121	1.44595	1.16132	0.621145	1.0156	0.9669	1.037	0.537	1.068
P97372	156	K	Proteasome activator complex subunit 2	Psme2	1	0.00038165	102.65	TK(1)VEAFQTTISK	3	0.4518	2	1.094	0.848	0.886	1.211	1.292	0.783	0.873	1.047	0.919	0.881	0.953	1.269	1.25315	0.809933	0.964091	1.37457	1.35572	0.617021	0.904359	0.729541	0.921	0.657	1.131
P97429	213	K	Annexin A4	Anxa4	1	0.00326582	58.098	NHLLHVFDEYK(1)R	3	-0.072769	1	1.133	0.855	0.739	1.196	0.991	1.144	0.938	0.999	0.988	0.944	1.072	0.999	1.20789	0.855856	0.747976	1.26695	0.92444	1.14515	0.842707	0.370062	0.966	0.864	0.646
P97450	46	K	ATP synthase-coupling factor 6, mitochondrial	Atp5j	1	5.4601e-06	119.41	LFVDK(1)IR	2	0.93275	1	0.945	0.771	0.783	1.326	1.105	1.125	1.255	0.887	1.033	1.364	0.948	0.61	0.752988	0.869222	0.757986	0.972141	1.16561	1.84426	0.597737	0.17861	0.727	0.699	0.696
P97450	99	K	ATP synthase-coupling factor 6, mitochondrial	Atp5j	1	4.60047e-06	112.34	FDDPK(1)FEVIDKPQS	2	-0.071265	3	0.958	0.853	0.789	1.283	1.121	1.06	1.255	0.887	1.033	1.364	0.948	0.61	0.763347	0.961669	0.763795	0.940616	1.18249	1.7377	0.644634	0.185559	0.761	0.762	0.744
P97450	105	K	ATP synthase-coupling factor 6, mitochondrial	Atp5j	1	0.000256983	99.815	FEVIDK(1)PQS	2	0.46424	3	1.091	0.814	0.877	1.106	1.175	1.006	1.255	0.887	1.033	1.364	0.948	0.61	0.869323	0.9177	0.848984	0.81085	1.23945	1.64918	0.712534	0.280188	1.005	0.694	0.871
P97457	63	K	Myosin regulatory light chain 2, skeletal muscle isoform	Mylpf	1	0.00953495	49.298	LNVK(1)NEELDAMMK	2	4.3054	1
P97471	45	K	Mothers against decapentaplegic homolog 4	Smad4	1	0.000888471	103.55	AIESLVK(1)K	2	-0.99862	2	1.297	0.976	0.98	0.978	0.912	0.928	0.915	1.019	0.96	0.887	1.046	1.07	1.41749	0.957802	1.02083	1.10259	0.871893	0.86729	1.19507	0.338818	1.351	1.071	1.057
P97807	220	K	Fumarate hydratase, mitochondrial	Fh	1	0.00773183	84.479	SK(1)EFAQVIK	2	-1.4847	1	1.029	0.873	0.938	1.208	1.177	0.864	1.115	0.972	1.028	1.123	1.009	0.791	0.92287	0.898148	0.912451	1.07569	1.1665	1.09229	0.819759	0.0143502	0.869	0.743	1.085
P97807	470	K	Fumarate hydratase, mitochondrial	Fh	1	0.00529777	90.709	IAK(1)TAHK	3	0.22537	1	1.058	0.902	0.88	1.216	0.924	1.072	1.115	0.972	1.028	1.123	1.009	0.791	0.948879	0.927984	0.856031	1.08281	0.915758	1.35525	0.81486	0.244418	0.886	0.978	0.82
P97807	474	K	Fumarate hydratase, mitochondrial	Fh	1	0.0131515	57.164	TAHK(1)NGSTLK	3	0.63266	1							1.115	0.972	1.028	1.123	1.009	0.791
P97821	69	K	Dipeptidyl peptidase 1	Ctsc	1	0.000517672	100.74	VVVHLK(1)K	3	-0.22163	1	1.527	0.693	1.145	1.217	0.933	0.625															1.279	0.745	1.832
P97825	148	K	Hematological and neurological expressed 1 protein	Hn1	1	8.59305e-06	114.72	RNPPGGK(1)SSLVLG	2	-0.4307	3	1.205	0.735	0.864	0.933	1.21	1.109	1.485	0.923	0.99	1.175	0.939	0.591	0.811448	0.796316	0.872727	0.794043	1.2886	1.87648	0.626525	0.255435	1.317	0.609	0.78
P99028	83	K	Cytochrome b-c1 complex subunit 6, mitochondrial	Uqcrh	1	3.58697e-13	139.86	DHCVAHK(1)LFK	2	-0.54014	3	0.975	0.836	0.861	1.479	1.057	0.887	1.064	0.918	1.088	1.141	1.04	0.777	0.916353	0.910675	0.79136	1.29623	1.01635	1.14157	0.758042	0.0555382	0.672	0.792	0.969
P99028	40	K	Cytochrome b-c1 complex subunit 6, mitochondrial	Uqcrh	1	0.00032963	100.93	EHCEQLEK(1)CVK	3	0.88777	1	1.122	0.836	0.863	1.201	1.14	0.926	1.064	0.918	1.088	1.141	1.04	0.777	1.05451	0.910675	0.793199	1.05259	1.09615	1.19176	0.82574	0.106814	0.952	0.734	0.931
P99029	112	K	Peroxiredoxin-5, mitochondrial	Prdx5	1	7.01372e-10	110.84	THLPGFVEQAGALK(1)AK	3	-0.10873	4	1.091	0.798	0.823	1.158	1.067	1.117	1.079	0.965	1.041	1.108	1.038	0.815	1.01112	0.826943	0.790586	1.04513	1.02794	1.37055	0.76334	0.120491	0.96	0.749	0.737
P99029	71	K	Peroxiredoxin-5, mitochondrial	Prdx5	1	0.000949653	96.229	K(1)VNLAELFK	2	-0.20287	1							1.079	0.965	1.041	1.108	1.038	0.815
Q00612	386	K	Glucose-6-phosphate 1-dehydrogenase X	G6pdx	1	9.84761e-06	95.264	DVAGDIFHQQCK(1)R	3	-0.31642	1	1.189	0.767	1.018	1.143	0.895	1.042	0.775	0.945	1.02	0.886	1.037	1.222	1.53419	0.81164	0.998039	1.29007	0.863067	0.8527	1.11246	0.690363	1.06	0.859	0.977
Q00623	205	K	Apolipoprotein A-I	Apoa1	1	9.3959e-05	61.127	LAELK(1)SNPTLNEYHTR	3	-2.1805	1							1.13	0.953	0.969	1.431	0.906	0.687
Q01853	386	K	Transitional endoplasmic reticulum ATPase	Vcp	1	0.000117319	108.56	LEILQIHTK(1)NMK	4	-0.91358	3	1.137	0.7	0.938	1.359	1.174	0.807	0.944	1.083	1.006	1.032	1.014	0.937	1.20445	0.646353	0.932406	1.31686	1.15779	0.861259	0.834317	0.429929	0.852	0.597	1.161
Q02566	953	K	Myosin-6	Myh6	1	0.00340331	89.507	KLEDECSELK(1)K	3	-0.72376	1	0.672	0.456	0.456	0.972	2.977	0.655															0.706	0.153	0.696
Q02566	970	K	Myosin-6	Myh6	1	0.000100573	115.13	EK(1)HATENK	3	-0.70153	1	0.659	0.45	0.508	1.123	2.409	0.971															0.598	0.187	0.523
Q02566	1646	K	Myosin-6	Myh6	1	3.58644e-05	124.67	HLK(1)NSQAHLK	4	0.40881	1	0.75	0.455	0.513	2.11	1.478	0.854															0.363	0.309	0.601
Q02566	1589	K	Myosin-6	Myh6	0.999998	0.00197125	65.043	LAEKDEEMEQAK(1)R	3	0.61498	2	0.891	0.496	0.674	1.791	1.42	0.866															0.507	0.35	0.779
Q02566	1643	K	Myosin-6	Myh6	1	0.00164131	85.813	IASEAQK(1)HLK	3	-0.41507	1	0.916	0.652	0.61	1.581	1.242	1.089															0.591	0.526	0.559
Q02566	566	K	Myosin-6	Myh6	1	0.000812888	109.66	SNNFQK(1)PR	2	0.71319	1	0.959	0.752	0.742	1.288	1.405	0.95															0.758	0.537	0.782
Q02566	43	K	Myosin-6	Myh6	1	0.00709423	47.774	TECFVPDDK(1)EEYVK	3	-0.91563	1	1.147	0.689	0.777	1.237	1.273	0.975															0.946	0.542	0.797
Q02566	1197	K	Myosin-6	Myh6	1	1.38644e-13	95.365	K(1)HADSVAELGEQIDNLQR	3	-0.60155	2	1.246	0.714	0.933	0.992	1.291	0.915															1.281	0.554	1.02
Q02566	550	K	Myosin-6	Myh6	1	0.0101326	81.017	ASDMTFK(1)AK	3	0.94188	2	0.853	0.751	0.689	1.562	1.213	1.019															0.557	0.62	0.677
Q02566	1446	K	Myosin-6	Myh6	1	0.00252053	66.004	SNAAAAALDK(1)K	3	-0.80024	1
Q02780	299	K	Nuclear factor 1 A-type	Nfia	1	1.74564e-57	190.57	SLPSTSSTSSTK(1)R	3	-0.6036	2	1.11	0.798	0.969	1.083	1.059	1.037	0.767	0.961	1.014	1.114	1.048	1.075	1.4472	0.830385	0.955621	0.972172	1.0105	0.964651	1.097	0.66332	1.045	0.754	0.935
Q03265	498	K	ATP synthase subunit alpha, mitochondrial	Atp5a1	1	0.00504799	74.611	GYLDK(1)LEPSK	2	-0.30634	2	1.217	0.729	0.945	1.192	1.188	0.837	1.103	1.015	1.022	0.996	1.011	0.853	1.10335	0.718227	0.924658	1.19679	1.17507	0.981243	0.819014	0.21055	1.042	0.614	1.13
Q03265	230	K	ATP synthase subunit alpha, mitochondrial	Atp5a1	1	1.22585e-12	138.24	TSIAIDTIINQK(1)R	2	0.71915	2	1.249	0.978	0.796	1.061	1.195	0.83	1.103	1.015	1.022	0.996	1.011	0.853	1.13237	0.963547	0.778865	1.06526	1.182	0.973036	0.892706	0.398257	1.201	0.82	0.96
Q03265	503	K	ATP synthase subunit alpha, mitochondrial	Atp5a1	1	0.0145433	83.438	LEPSK(1)ITK	2	0.31647	1	1.22	0.914	0.983	1.175	1.05	0.766	1.103	1.015	1.022	0.996	1.011	0.853	1.10607	0.900493	0.96184	1.17972	1.03858	0.898007	0.952541	0.654841	1.059	0.872	1.282
Q04447	304	K	Creatine kinase B-type	Ckb	1	0.00212722	103.55	LPHLGK(1)HEK	4	-1.0718	2	1.077	0.76	0.86	1.259	1.243	0.898	0.982	1.013	1.008	1.014	1.027	0.935	1.09674	0.750247	0.853175	1.24162	1.21032	0.960428	0.791287	0.157057	0.872	0.613	0.957
Q04692	989	K	SWI/SNF-related matrix-associated actin-dependent regulator of chromatin subfamily A containing DEAD/H box 1	Smarcad1	1	0.002103	101.64	INQQK(1)LK	3	-0.16411	2	1.18	0.905	0.888	1.071	1.033	0.992															1.123	0.878	0.895
Q05860	325	K	Formin-1	Fmn1	0.999908	0.0130196	44.543	SKSLERTCSK(1)K	4	1.9184	1	0.883	0.307	0.649	0.759	0.808	2.419															1.186	0.382	0.268
Q05920	319	K	Pyruvate carboxylase, mitochondrial	Pc	1	0.00248688	71.176	HGK(1)HYFIEVNSR	3	0.21114	4	0.981	0.802	0.825	1.269	1.087	1.095	0.914	0.977	1.004	0.953	1.007	1.102	1.0733	0.82088	0.821713	1.33158	1.07944	0.993648	0.797696	0.158685	0.788	0.739	0.754
Q05920	1056	K	Pyruvate carboxylase, mitochondrial	Pc	1	0.000137828	109.71	GK(1)TLHIK	3	0.12152	4	1.016	0.727	0.794	1.53	1.139	0.9	0.914	0.977	1.004	0.953	1.007	1.102	1.1116	0.744115	0.790837	1.60546	1.13108	0.816697	0.744828	0.325149	0.677	0.64	0.882
Q05920	297	K	Pyruvate carboxylase, mitochondrial	Pc	1	0.000989436	110.08	LTSDSVK(1)LAK	3	0.5405	2	1.192	0.934	0.939	1.215	0.982	0.833	0.914	0.977	1.004	0.953	1.007	1.102	1.30416	0.955988	0.935259	1.27492	0.975174	0.755898	1.06301	0.759824	1.001	0.953	1.128
Q07076	203	K	Annexin A7	Anxa7	1	0.0036205	93.442	AAFK(1)TMYGK	3	-0.5688	3	1.187	0.915	0.895	1.167	1.153	0.794	1.177	1.052	1.013	0.894	1.02	0.855	1.0085	0.869772	0.883514	1.30537	1.13039	0.928655	0.82088	0.198016	1.037	0.795	1.129
Q07417	72	K	Short-chain specific acyl-CoA dehydrogenase, mitochondrial	Acads	1	1.35785e-06	126.19	EHLFPTAQVK(1)K	3	-0.17338	1	1.116	0.764	0.772	1.207	1.145	1.068	0.979	0.948	1.165	0.893	1.032	0.98	1.13994	0.805907	0.662661	1.35162	1.1095	1.0898	0.734601	0.144925	0.943	0.669	0.723
Q08857	403	K	Platelet glycoprotein 4	Cd36	0.999997	0.000203319	76.332	KIEALK(1)NLK	3	0.21247	1
Q14DN9	361	K	Ankyrin repeat and death domain-containing protein 1B	Ankdd1b	1	0.000697558	111.86	QGK(1)TALAVAAR	3	0.24935	12	1.124	0.379	0.442	0.412	1.515	2.049															2.783	0.251	0.216
Q2VPQ9	74	K	Chromatin modification-related protein MEAF6	Meaf6	1	4.85785e-26	109.04	YLTNQK(1)NSNSK(1)NDR	2	-1.0537	3	0.959	0.907	0.756	1.052	1.105	1.245															0.929	0.822	0.607
Q2VPQ9	69	K	Chromatin modification-related protein MEAF6	Meaf6	1	4.85785e-26	153.39	YLTNQK(1)NSNSK(1)NDR	2	-1.0537	4	1.075	0.954	0.888	1.097	1.028	1.017															0.999	0.93	0.874
Q3TC72	233	K	Fumarylacetoacetate hydrolase domain-containing protein 2A	Fahd2	1	1.78154e-06	107.65	DTIADPHNLK(1)ICCR	3	-0.66653	2	1.056	0.901	0.826	1.186	1.044	1.049	0.929	0.977	0.96	0.886	1.042	1.087	1.13671	0.922211	0.860417	1.3386	1.00192	0.965041	0.883158	0.431127	0.909	0.865	0.788
Q3THE2	150	K	Myosin regulatory light chain 12B	Myl12b	1	0.00560264	87.476	EAPIDK(1)K	3	-0.86358	3	1.002	0.658	0.86	1.19	1.64	0.777	1.176	1.004	1.052	1.148	0.94	0.684	0.852041	0.655378	0.81749	1.03659	1.74468	1.13596	0.593508	0.130297	0.859	0.402	1.107
Q3THK3	421	K	General transcription factor IIF subunit 1	Gtf2f1	1	0.0250385	57.149	TSETPAAK(1)R	2	0.49145	1	1.221	0.921	0.939	0.996	1.031	0.961	1.179	0.99	0.959	1.156	0.949	0.725	1.03562	0.930303	0.979145	0.861592	1.08641	1.32552	0.899666	0.502166	1.249	0.895	0.978
Q3TV65	215	K	MPN domain-containing protein	Mpnd	1	0.0012676	64.104	GSLEPEATPPGK(1)R	2	0.26208	1
Q3TZZ7	476	K	Extended synaptotagmin-2	Esyt2	1	0.0164489	75.213	NLPSGK(1)K	3	-0.46063	2	0.975	0.768	0.779	1.119	1.109	1.274	0.869	1.062	0.972	0.924	0.992	1.173	1.12198	0.723164	0.80144	1.21104	1.11794	1.0861	0.774968	0.162066	0.889	0.694	0.612
Q3U319	20	K	E3 ubiquitin-protein ligase BRE1B	Rnf40	1	1.00575e-24	156.24	AAGDGGSGPPEK(1)K	2	-0.0074829	5	1.301	0.933	1.042	1.034	0.912	0.861	0.987	1.028	0.943	1.107	1.165	0.836	1.31814	0.907588	1.10498	0.934056	0.782833	1.0299	1.21258	0.247234	1.283	1.026	1.212
Q3U7R1	483	K	Extended synaptotagmin-1	Esyt1	1	0.0281864	65.627	AQDLPLK(1)K	2	0.11119	1							0.819	0.885	0.99	0.972	1.005	1.22
Q3UHR0	1739	K	BAH and coiled-coil domain-containing protein 1	Bahcc1	1	0.00187896	83.862	TVK(1)TK(1)VGAK	3	0.23876	1	1.436	0.519	0.649	1.179	1.179	1.134															1.242	0.441	0.573
Q3UHR0	1737	K	BAH and coiled-coil domain-containing protein 1	Bahcc1	1	0.00187896	83.862	TVK(1)TK(1)VGAK	3	0.23876	1	1.436	0.519	0.649	1.179	1.179	1.134															1.242	0.441	0.573
Q3UHX2	172	K	28 kDa heat- and acid-stable phosphoprotein	Pdap1	1	1.02074e-08	130.98	DDATLSGK(1)R	2	0.33573	3	1.301	0.803	0.977	0.918	1.159	0.923	1.273	0.969	1.004	1.259	0.916	0.617	1.022	0.828689	0.973108	0.72915	1.26528	1.49595	0.809021	0.433223	1.445	0.693	1.059
Q3UIJ9	365	K	Myocardial zonula adherens protein	Myzap	1	0.000449367	75.819	HLDDMVHCQQK(1)K	4	-0.42888	2	0.959	0.53	0.806	1.544	1.188	1.057															0.633	0.447	0.762
Q3UMR5	331	K	Calcium uniporter protein, mitochondrial	Mcu	1	0.000796762	77.192	DAIAQAEMDLK(1)R	2	-0.622	4	1.06	0.838	0.909	1.137	1.179	0.953	0.852	1.052	0.961	0.894	1.027	1.143	1.24413	0.796578	0.94589	1.27181	1.148	0.833771	0.917941	0.655975	0.951	0.712	0.954
Q3UMU9	435	K	Hepatoma-derived growth factor-related protein 2	Hdgfrp2	1	0.00398388	98.233	GRPDEK(1)PR	3	0.62012	1	1.279	0.838	0.774	1.045	1.126	1.022	1.144	0.973	1.007	1.314	0.925	0.693	1.11801	0.861254	0.76862	0.795282	1.2173	1.47475	0.787962	0.350621	1.247	0.745	0.758
Q4VA53	282	K	Sister chromatid cohesion protein PDS5 homolog B	Pds5b	1	2.73812e-05	121.68	LK(1)SNDNEER	2	0.64234	1	1.058	0.771	0.807	1.125	1.087	1.193	0.931	1.006	0.986	1.017	0.991	1.032	1.13641	0.766402	0.818458	1.10619	1.09687	1.15601	0.810126	0.204977	0.958	0.71	0.676
Q569Z5	271	K	Probable ATP-dependent RNA helicase DDX46	Ddx46	1	0.00422247	74.376	VVTVVTTK(1)K	3	2.9076	2	1.253	0.926	0.979	0.933	1.026	0.952	0.982	1.079	1.011	0.999	0.985	0.921	1.27597	0.858202	0.968348	0.933934	1.04162	1.03366	1.031	0.830193	1.371	0.904	1.028
Q569Z6	555	K	Thyroid hormone receptor-associated protein 3	Thrap3	1	3.69407e-44	175.08	GDFSSGK(1)SSFSITR	3	0.84377	2	1.286	0.953	1.052	1.038	0.946	0.813	1.14	0.947	1.031	1.27	0.959	0.661	1.12807	1.00634	1.02037	0.817323	0.986444	1.22995	1.0399	0.774117	1.264	1.009	1.296
Q571I9	114	K	Aldehyde dehydrogenase family 16 member A1	Aldh16a1	1	0.0147449	92.187	VVQK(1)HQR	2	2.4856	1
Q5RKZ7	528	K	Molybdenum cofactor biosynthesis protein 1	Mocs1	1	4.69189e-29	168.26	LVQQNQLK(1)K	3	-0.049793	3	1.013	0.843	0.835	1.352	1.098	0.946															0.763	0.769	0.883
Q5SVQ0	173	K	Histone acetyltransferase KAT7	Kat7	1	1.436e-42	181.31	DSGSDLSHRPK(1)R	4	-0.13609	5	1.116	0.776	0.731	1.182	1.165	1.101															0.962	0.668	0.664
Q5SVQ0	92	K	Histone acetyltransferase KAT7	Kat7	1	0.00073228	71.933	SQQQPTPVTPK(1)K	3	0.4071	1	1.217	0.895	0.918	0.85	1.145	1.031															1.458	0.783	0.891
Q60597	999	K	2-oxoglutarate dehydrogenase, mitochondrial	Ogdh	1	1.88263e-07	128.08	DPAAAPATGNK(1)K	2	0.038741	2	1.129	0.73	0.795	1.152	1.157	1.102	0.833	0.956	0.979	0.889	1.001	1.235	1.35534	0.763598	0.812053	1.29584	1.15584	0.892308	0.876496	0.577344	0.999	0.632	0.721
Q60597	401	K	2-oxoglutarate dehydrogenase, mitochondrial	Ogdh	1	6.7299e-07	117.08	TKAEQFYCGDTEGK(1)K	3	-0.0098413	3	0.957	0.873	0.925	1.177	1.057	1.058	0.833	0.956	0.979	0.889	1.001	1.235	1.14886	0.91318	0.944842	1.32396	1.05594	0.85668	0.929029	0.652679	0.83	0.826	0.875
Q60597	697	K	2-oxoglutarate dehydrogenase, mitochondrial	Ogdh	1	7.02107e-05	107.09	HHVLHDQNVDK(1)R	3	-0.036102	2	1.437	0.724	0.815	1.095	1.26	0.801	0.833	0.956	0.979	0.889	1.001	1.235	1.72509	0.757322	0.832482	1.23172	1.25874	0.648583	1.05602	0.882779	1.338	0.575	1.019
Q60605	56	K	Myosin light polypeptide 6	Myl6	1	0.000530434	75.316	VLGNPK(1)SDEMNVK	2	-0.35439	2	1.106	0.803	0.973	1.185	1.099	0.915	1.082	1.048	0.996	1.088	1.019	0.788	1.02218	0.766221	0.976908	1.08915	1.07851	1.16117	0.830715	0.12936	0.951	0.731	1.064
Q60710	347	K	Deoxynucleoside triphosphate triphosphohydrolase SAMHD1	Samhd1	1	0.00373717	93.096	ICEVEYK(1)VK	2	0.024003	1	1.264	0.949	0.974	0.925	0.981	0.97	0.887	1.028	0.962	0.886	0.968	1.119	1.42503	0.923152	1.01247	1.04402	1.01343	0.866845	1.14922	0.452188	1.393	0.97	1.003
Q60854	142	K	Serpin B6	Serpinb6	1	0.00667289	62.466	QHINTWVAK(1)K	3	1.1894	1							0.882	1.015	0.978	0.878	1.033	1.212
Q60864	100	K	Stress-induced-phosphoprotein 1	Stip1	1	1.31985e-05	70.038	TYEEGLK(1)HEANNLQLK	3	2.5021	1							1.001	1.007	1.032	1.116	1.02	0.833
Q60930	121	K	Voltage-dependent anion-selective channel protein 2	Vdac2	1	1.46319e-06	106.32	LTFDTTFSPNTGK(1)K	3	0.47861	1	0.999	0.811	0.851	1.228	1.036	1.124	0.865	0.996	0.981	0.874	1.051	1.187	1.15491	0.814257	0.867482	1.40503	0.985728	0.946925	0.849886	0.412821	0.83	0.783	0.757
Q60930	73	K	Voltage-dependent anion-selective channel protein 2	Vdac2	1	8.72357e-06	126.71	VSGTLETK(1)YK	2	0.37718	2	1.179	0.84	0.958	1.121	1.055	0.927	0.865	0.996	0.981	0.874	1.051	1.187	1.36301	0.843373	0.976555	1.28261	1.00381	0.78096	1.03767	0.865285	1.072	0.797	1.034
Q60931	61	K	Voltage-dependent anion-selective channel protein 3	Vdac3	1	0.00128611	102.97	ASGNLETK(1)YK	2	2.4007	1	1.051	0.782	0.866	1.27	1.273	0.862	0.822	0.949	0.989	0.858	0.989	1.341	1.27859	0.824025	0.875632	1.48019	1.28716	0.642804	0.873348	0.653192	0.843	0.614	1.007
Q60931	63	K	Voltage-dependent anion-selective channel protein 3	Vdac3	1	2.09133e-05	99.927	YK(1)VCNYGLTFTQK	2	-0.78559	3	1.067	0.912	0.852	1.203	1.094	0.949	0.822	0.949	0.989	0.858	0.989	1.341	1.29805	0.961012	0.861476	1.4021	1.10617	0.707681	0.970334	0.90221	0.903	0.836	0.897
Q60931	109	K	Voltage-dependent anion-selective channel protein 3	Vdac3	1	3.02627e-09	127.02	LTLDTIFVPNTGK(1)K	3	-0.098549	1	1.176	0.768	0.916	1.193	1.125	0.913	0.822	0.949	0.989	0.858	0.989	1.341	1.43066	0.809273	0.926188	1.39044	1.13751	0.680835	0.986701	0.962192	1.005	0.685	1.004
Q60973	119	K	Histone-binding protein RBBP7	Rbbp7	1	7.19178e-06	68.576	IECEIK(1)INHEGEVNR	3	0.95376	1							0.908	1.037	1.01	1.119	1.062	0.846
Q61001	260	K	Laminin subunit alpha-5	Lama5	1	0.0211821	73.327	DFTK(1)ATNIR	2	1.1258	1							1.067	1.006	0.978	0.894	1.078	0.981
Q61026	785	K	Nuclear receptor coactivator 2	Ncoa2	1	0.00569851	56.817	TDPASNTK(1)LIAMK(1)TVK	3	-1.438	2	1.158	0.809	0.941	1.068	1.152	0.95	1.184	0.924	0.959	1.129	1.076	0.778	0.978041	0.875541	0.98123	0.94597	1.07063	1.22108	0.875569	0.228025	1.105	0.703	0.991
Q61026	780	K	Nuclear receptor coactivator 2	Ncoa2	1	0.00569851	56.817	TDPASNTK(1)LIAMK(1)TVK	3	-1.438	2	1.158	0.809	0.941	1.068	1.152	0.95	1.184	0.924	0.959	1.129	1.076	0.778	0.978041	0.875541	0.98123	0.94597	1.07063	1.22108	0.875569	0.228025	1.105	0.703	0.991
Q61026	31	K	Nuclear receptor coactivator 2	Ncoa2	1	0.000128753	106.54	ECPDQLGPSPK(1)R	2	0.12578	1	1.255	0.965	0.951	1.022	1.022	0.871	1.184	0.924	0.959	1.129	1.076	0.778	1.05997	1.04437	0.991658	0.905226	0.949814	1.11954	1.04082	0.605512	1.252	0.946	1.093
Q61035	443	K	Histidine--tRNA ligase, cytoplasmic	Hars	1	0.00436928	93.374	AELLYK(1)K	2	-2.1734	1	1.144	0.989	0.951	1.098	1.03	0.869	0.843	0.97	0.963	0.858	1.026	1.284	1.35706	1.01959	0.987539	1.27972	1.0039	0.676791	1.13639	0.561905	1.062	0.963	1.095
Q61035	418	K	Histidine--tRNA ligase, cytoplasmic	Hars	1	4.00237e-05	76.01	TTETQVLVASAQK(1)K	3	-0.52328	1							0.843	0.97	0.963	0.858	1.026	1.284
Q61074	380	K	Protein phosphatase 1G	Ppm1g	1	1.08535e-52	187.78	NAGGK(1)VTMDGR	2	-0.29446	2	1.305	1.022	1.029	1.059	0.933	0.754	0.852	1.045	0.965	0.917	0.988	1.135	1.53169	0.97799	1.06632	1.15485	0.944332	0.664317	1.29401	0.293328	1.257	1.096	1.365
Q61074	516	K	Protein phosphatase 1G	Ppm1g	1	3.00422e-10	136.33	NTVELQAESGK(1)R	2	0.92887	1	1.309	1.006	0.969	1.021	0.929	0.853	0.852	1.045	0.965	0.917	0.988	1.135	1.53638	0.962679	1.00415	1.11341	0.940283	0.751542	1.24881	0.349365	1.307	1.084	1.136
Q61081	155	K	Hsp90 co-chaperone Cdc37	Cdc37	1	0.00580144	93.096	TFVEK(1)YEK	2	4.2461	1	1.2	0.893	0.904	1.165	1.081	0.856	0.881	1.015	0.992	0.89	0.989	1.14	1.36209	0.879803	0.91129	1.30899	1.09302	0.750877	1.00009	0.999675	1.05	0.828	1.058
Q61103	216	K	Zinc finger protein ubi-d4	Dpf2	1	0.00347435	69.261	DKPYACDICGK(1)R	3	-1.3513	1	1.281	0.94	1.001	1.135	0.909	0.828															1.151	1.036	1.208
Q61191	288	K	Host cell factor 1	Hcfc1	1	0.00180773	86.898	VATHEK(1)EWK	3	-0.94332	1							1.015	1.005	1.004	1.063	0.995	0.897
Q61233	82	K	Plastin-2	Lcp1	1	0.000295109	92.247	VFHGLK(1)STEVAK	3	-0.18742	1	1.301	0.718	1.033	1.249	1.069	0.751	0.917	0.895	0.959	0.976	1.07	1.195	1.41876	0.802235	1.07716	1.27971	0.999065	0.628452	1.13447	0.64209	1.062	0.673	1.377
Q61233	434	K	Plastin-2	Lcp1	1	0.00973483	62.271	IK(1)VPVDWNR	2	-0.074259	1							0.917	0.895	0.959	0.976	1.07	1.195
Q61247	64	K	Alpha-2-antiplasmin	Serpinf2	1	2.4217e-07	117	LDNQDFGDHATLK(1)R	3	-0.36785	1	1.168	0.633	0.757	1.4	1.131	1.009															0.85	0.559	0.75
Q61292	1272	K	Laminin subunit beta-2	Lamb2	1	0.022389	56.043	HEIGK(1)TTER	3	-0.61889	1							0.902	0.957	0.951	1.017	0.997	1.095
Q61425	81	K	Hydroxyacyl-coenzyme A dehydrogenase, mitochondrial	Hadh	1	1.08912e-05	118.05	K(1)FTENPK	2	0.24941	5	1.064	0.841	0.834	1.269	1.057	1.009	1.099	0.949	1.015	1.077	1.026	0.837	0.968153	0.886196	0.821675	1.17827	1.03021	1.2055	0.783842	0.0258991	0.854	0.797	0.827
Q61425	185	K	Hydroxyacyl-coenzyme A dehydrogenase, mitochondrial	Hadh	1	7.91791e-06	100.22	LVEVIK(1)TPMTSQK	3	1.2242	1	1.267	0.818	0.886	1.096	1.017	0.994	1.099	0.949	1.015	1.077	1.026	0.837	1.15287	0.86196	0.872906	1.01764	0.991228	1.18757	0.90342	0.423278	1.179	0.806	0.891
Q61545	438	K	RNA-binding protein EWS	Ewsr1	1	0.000798431	109.83	DFQGSK(1)LK	2	0.69024	1	1.255	0.89	0.932	1.011	1.155	0.853	1.091	1.012	1.026	1.298	0.895	0.71	1.15032	0.879447	0.908382	0.778891	1.2905	1.20141	0.898296	0.579612	1.264	0.772	1.093
Q61554	2257	K	Fibrillin-1	Fbn1	0.9994	0.00124761	52.814	MCK(0.001)DEDECAEGK(0.999)HDCTEK	4	-1.2593	1	0.98	0.618	0.684	1.1	1.616	1.084	1.028	0.958	0.924	1.146	1.022	0.94	0.953307	0.645094	0.74026	0.95986	1.58121	1.15319	0.633052	0.116829	0.907	0.383	0.631
Q61598	164	K	Rab GDP dissociation inhibitor beta	Gdi2	1	0.00183946	86.344	TFEGVDPK(1)K	2	0.2524	3	1.035	0.838	0.893	1.252	1.051	1.001	0.849	1.007	0.979	0.87	1.012	1.233	1.21908	0.832175	0.912155	1.43908	1.03854	0.811841	0.900881	0.648512	0.842	0.799	0.893
Q61598	269	K	Rab GDP dissociation inhibitor beta	Gdi2	1	0.00228327	78.985	VVGVK(1)SEGEIAR	2	-0.20347	1							0.849	1.007	0.979	0.87	1.012	1.233
Q61656	32	K	Probable ATP-dependent RNA helicase DDX5	Ddx5	1	0.00129326	100.02	TGPLSGK(1)K	2	0.35353	6	1.257	0.947	1.006	0.952	0.95	0.952	0.953	1.047	0.997	1.045	0.971	0.958	1.31899	0.904489	1.00903	0.911005	0.978373	0.993737	1.12119	0.449544	1.346	0.999	1.057
Q61656	40	K	Probable ATP-dependent RNA helicase DDX5	Ddx5	0.999993	6.61478e-06	73.881	KFGNPGEK(1)LVK	3	-1.4787	1							0.953	1.047	0.997	1.045	0.971	0.958
Q61687	2474	K	Transcriptional regulator ATRX	Atrx	1	0.000591894	91.313	NPGPSPGK(1)SM	2	0.065137	1	1.32	0.965	0.88	0.822	1.111	0.972	0.955	1.102	0.953	1.073	0.966	0.865	1.3822	0.875681	0.9234	0.766076	1.1501	1.1237	1.04651	0.828926	1.636	0.87	0.905
Q61789	2336	K	Laminin subunit alpha-3	Lama3	1	0.00288991	71.879	ALVDANNSVK(1)K	2	-1.0818	1
Q61792	207	K	LIM and SH3 domain protein 1	Lasp1	1	7.58967e-06	123.35	SAPGGGGK(1)R	2	0.78813	2	1.05	0.855	1.242	1.176	1.033	0.73	1.125	1.026	0.993	1.127	0.971	0.784	0.933333	0.833333	1.25076	1.04348	1.06385	0.931122	0.993079	0.961829	0.911	0.829	1.701
Q61792	128	K	LIM and SH3 domain protein 1	Lasp1	1	0.0217625	56.548	YHEEFEK(1)SR	3	0.58514	1							1.125	1.026	0.993	1.127	0.971	0.784
Q61838	116	K	Pregnancy zone protein	Pzp	1	0.01112	85.676	K(1)SIQIIK	2	-0.55003	1	0.904	0.826	0.855	1.547	1.047	0.913	0.985	0.978	0.956	1.008	0.858	1.155	0.917766	0.844581	0.894351	1.53472	1.22028	0.790476	0.74932	0.30286	0.596	0.791	0.937
Q61878	215	K	Bone marrow proteoglycan	Prg2	1	3.4565e-15	143.85	LSHCVK(1)R	2	0.98072	3	1.962	1.633	1.654	0.333	0.303	0.235															6.006	5.399	7.046
Q61878	121	K	Bone marrow proteoglycan	Prg2	1	0.000578324	96.135	RAECFDK(1)AQSVCR	3	0.95825	2
Q61879	1809	K	Myosin-10	Myh10	1	0.0205345	46.069	LQELEGAVK(1)SK	3	0.31194	1							1.088	1.02	1.007	1.149	0.921	0.823
Q61937	227	K	Nucleophosmin	Npm1	1	0.0134895	83.948	GQESFK(1)K	3	0.8147	3	1.406	0.947	1.104	0.971	0.904	0.766	1.132	0.989	1.036	1.186	0.981	0.745	1.24205	0.957533	1.06564	0.818718	0.921509	1.02819	1.17945	0.188489	1.477	1.05	1.442
Q61937	32	K	Nucleophosmin	Npm1	0.983041	2.26676e-11	78.976	ADK(0.017)DYHFK(0.983)VDNDENEHQLSLR	4	-0.61328	3	1.238	0.819	0.922	1.162	1.051	0.9	1.132	0.989	1.036	1.186	0.981	0.745	1.09364	0.828109	0.889961	0.979764	1.07136	1.20805	0.862707	0.227542	1.086	0.78	1.024
Q61937	154	K	Nucleophosmin	Npm1	1	2.77728e-17	148.62	SAPGGGNKVPQK(1)K	4	-0.12928	8	1.251	1.018	0.986	1.048	0.977	0.811	1.132	0.989	1.036	1.186	0.981	0.745	1.10512	1.02932	0.951737	0.883642	0.995923	1.08859	1.03976	0.625114	1.217	1.043	1.216
Q61937	265	K	Nucleophosmin	Npm1	1	1.81685e-08	132.32	VEAK(1)FINYVK	3	0.43561	7	1.327	0.89	0.96	1.192	1.009	0.741	1.132	0.989	1.036	1.186	0.981	0.745	1.17226	0.899899	0.926641	1.00506	1.02854	0.994631	0.990281	0.920509	1.135	0.884	1.296
Q62087	159	K	Serum paraoxonase/lactonase 3	Pon3	1	0.00575126	80.688	TLK(1)HELLK	3	0.25869	1	0.911	0.662	0.791	1.616	1.172	0.948															0.575	0.566	0.834
Q62087	248	K	Serum paraoxonase/lactonase 3	Pon3	1	0.0263417	65.252	NIHIMK(1)K	3	-0.56178	2	1.01	0.711	0.878	1.322	1.146	1.008															0.78	0.621	0.871
Q62151	109	K	Advanced glycosylation end product-specific receptor	Ager	0.998403	0.00822027	83.045	GK(0.002)EVK(0.998)SNYR	3	1.1425	1	0.751	0.458	0.544	1.773	1.276	1.268															0.431	0.36	0.43
Q62151	173	K	Advanced glycosylation end product-specific receptor	Ager	1	0.00773183	84.479	ETLVK(1)EETR	2	-0.98043	2	0.88	0.635	0.646	1.416	1.263	1.218															0.633	0.503	0.53
Q62165	623	K	Dystroglycan	Dag1	1	6.79615e-08	86.497	LAGDPAPVVNDIHK(1)K	3	-0.60944	1	1.117	0.816	0.775	1.135	1.374	0.888	1.152	0.928	0.987	1.292	0.946	0.774	0.969618	0.87931	0.785208	0.878483	1.45243	1.14729	0.757327	0.226224	1.003	0.594	0.872
Q62261	2343	K	Spectrin beta chain, non-erythrocytic 1	Sptbn1	1	1.65037e-21	114.55	AQTLPTSVVTITSESSPGK(1)R	3	-0.60205	1	1.261	0.871	0.774	1.117	1.053	1.008	1.065	1.013	0.996	1.105	0.944	0.857	1.18404	0.859822	0.777108	1.01086	1.11547	1.1762	0.854186	0.326714	1.152	0.828	0.769
Q62261	1989	K	Spectrin beta chain, non-erythrocytic 1	Sptbn1	1	0.016662	54.259	HYASEEIK(1)EK	3	0.8623	1							1.065	1.013	0.996	1.105	0.944	0.857
Q62318	341	K	Transcription intermediary factor 1-beta	Trim28	1	5.98539e-13	142.83	IQK(1)HQEHILR	3	0.27471	2	1.247	0.73	0.862	1.337	1.125	0.822	0.989	1.056	0.966	0.968	1.013	0.974	1.26087	0.691288	0.89234	1.3812	1.11056	0.843943	0.852743	0.512136	0.951	0.651	1.048
Q62425	10	K	Cytochrome c oxidase subunit NDUFA4	Ndufa4	1	0.00135925	99.442	QILGQAK(1)K	3	0.67816	2	1.001	0.756	0.863	1.443	1.175	0.866	0.876	0.958	1.001	0.923	0.992	1.221	1.14269	0.789144	0.862138	1.56338	1.18448	0.709255	0.808182	0.477571	0.707	0.645	0.997
Q63918	140	K	Serum deprivation-response protein	Sdpr	1	3.05994e-11	139.31	QCVQVK(1)R	2	-1.1836	3	0.904	0.704	0.712	1.295	1.211	1.221	1.156	0.922	1.042	1.226	0.972	0.788	0.782007	0.763557	0.683301	1.05628	1.24588	1.54949	0.578677	0.0582509	0.712	0.582	0.583
Q63918	286	K	Serum deprivation-response protein	Sdpr	1	0.00119472	107.09	ASSGK(1)SSPFK	2	-0.44267	3	0.955	0.72	0.759	0.837	1.095	1.595	1.156	0.922	1.042	1.226	0.972	0.788	0.826125	0.780911	0.728407	0.682708	1.12654	2.02411	0.609241	0.333002	1.162	0.659	0.477
Q64345	252	K	Interferon-induced protein with tetratricopeptide repeats 3	Ifit3	1	0.0137572	83.753	AAQFYK(1)K	2	-0.15284	1	1.061	0.945	0.847	1.126	1.102	0.989															0.96	0.859	0.857
Q64433	56	K	10 kDa heat shock protein, mitochondrial	Hspe1	1	1.95822e-21	152	GK(1)SGEIEPVSVK	2	0.074469	6	1.123	0.938	0.901	1.225	1.063	0.845	1.313	0.863	1.043	1.354	0.925	0.571	0.855293	1.08691	0.863854	0.904727	1.14919	1.47986	0.794067	0.283128	0.936	0.884	1.067
Q64433	8	K	10 kDa heat shock protein, mitochondrial	Hspe1	1	0.00131643	99.815	K(1)FLPLFDR	2	-0.094346	1	1.211	0.892	0.869	1.225	1.045	0.861	1.313	0.863	1.043	1.354	0.925	0.571	0.922315	1.0336	0.833174	0.904727	1.12973	1.50788	0.787359	0.287603	1.007	0.855	1.01
Q64442	339	K	Sorbitol dehydrogenase	Sord	1	0.0138624	40.496	AVEAFETAK(1)K	3	-0.37677	1							1	1.018	0.989	0.857	1.026	1.039
Q64444	271	K	Carbonic anhydrase 4	Ca4	1	0.00787196	63.164	DNVRPLQPLGK(1)R	3	1.9392	1							0.702	1.028	0.978	0.971	1	1.156
Q64471	23	K	Glutathione S-transferase theta-1	Gstt1	1	0.000642892	60.861	K(1)NNIPFQMHTVELR	3	-2.4521	2	1.098	0.836	0.853	1.142	1.194	0.959															0.979	0.701	0.89
Q64475	12	K	Histone H2B type 1-B	Hist1h2bb	1	6.42535e-14	140.33	SAPAPK(1)K(1)GSK(1)K	2	0.098246	32	0.997	0.767	0.887	1.132	1.131	1.129															0.899	0.68	0.786
Q64475	6	K	Histone H2B type 1-B	Hist1h2bb	1	2.47364e-05	89.663	PEPSK(1)SAPAPK(1)K(1)GSK	3	2.7388	4	0.886	0.84	0.779	1.458	1.196	0.934															0.62	0.704	0.834
Q64475	24	K	Histone H2B type 1-B	Hist1h2bb	1	5.22373e-07	111.63	KAISK(1)AQK(1)K	3	0.0059855	5	1.102	0.78	0.877	0.905	0.991	1.348															1.242	0.788	0.651
Q64475	21	K	Histone H2B type 1-B	Hist1h2bb	1	1.01286e-50	134.3	K(0.001)GSK(0.999)K(1)AISK(1)AQK	2	-0.040912	20	1.118	0.792	0.898	1.049	1	1.178															1.086	0.793	0.762
Q64475	16	K	Histone H2B type 1-B	Hist1h2bb	1	1.01286e-50	140.33	SAPAPK(1)K(1)GSK(1)K	2	0.098246	23	1.018	0.846	0.854	1.212	1.064	1.065															0.857	0.797	0.803
Q64475	13	K	Histone H2B type 1-B	Hist1h2bb	1	6.42535e-14	140.33	SAPAPK(1)K(1)GSK(1)K	2	0.098246	28	1.024	0.844	0.847	1.212	1.055	1.075															0.861	0.801	0.788
Q64475	17	K	Histone H2B type 1-B	Hist1h2bb	1	1.01286e-50	129.38	K(1)GSK(1)K(1)AISK(1)AQK	3	0.46614	14	1.062	0.853	0.872	1.192	0.963	1.108															0.909	0.887	0.787
Q64478	12	K	Histone H2B type 1-H	Hist1h2bh	1	3.76891e-20	140.33	SAPAPK(1)K(1)GSK(1)K	2	0.098246	45	0.997	0.792	0.882	1.163	1.129	1.09															0.874	0.702	0.809
Q64478	21	K	Histone H2B type 1-H	Hist1h2bh	1	9.81188e-31	122.7	K(0.717)GSK(0.393)K(0.89)ALTK(1)AQK	3	0.2471	19	1.087	0.771	0.836	1.121	1.057	1.17															0.989	0.73	0.714
Q64478	16	K	Histone H2B type 1-H	Hist1h2bh	1	1.50376e-23	140.33	SAPAPK(1)K(1)GSK(1)K	2	0.098246	30	1.031	0.86	0.876	1.169	1.086	1.039															0.899	0.794	0.844
Q64478	13	K	Histone H2B type 1-H	Hist1h2bh	1	9.81188e-31	140.33	SAPAPK(1)K(1)GSK(1)K	2	0.098246	40	1.035	0.857	0.864	1.183	1.073	1.049															0.892	0.8	0.824
Q64478	17	K	Histone H2B type 1-H	Hist1h2bh	1	9.81188e-31	122.7	K(1)GSK(1)K(1)ALTK(1)AQK	3	1.5851	19	1.099	0.838	0.891	1.113	0.973	1.13															1.006	0.862	0.788
Q64478	24	K	Histone H2B type 1-H	Hist1h2bh	1	2.61593e-07	122.7	K(1)ALTK(1)AQK(1)K	2	0.25382	2	1.197	0.84	0.987	0.876	0.892	1.223															1.391	0.944	0.807
Q64523	125	K	Histone H2A type 2-C	Hist2h2ac	0.999967	0.0167454	63.816	KTESHK(1)AK	4	-0.012702	1	1.049	0.519	0.758	1.29	0.987	1.413															0.828	0.527	0.537
Q64525	21	K	Histone H2B type 2-B	Hist2h2bb	1	1.25305e-39	124.51	K(0.054)GSK(0.947)K(0.998)AVTK(1)VQK	3	0.47972	34	1.068	0.751	0.838	0.961	1.174	1.237															1.134	0.641	0.677
Q64525	12	K	Histone H2B type 2-B	Hist2h2bb	1	6.42535e-14	140.33	SAPAPK(1)K(1)GSK(1)K(1)AVTK	3	-3.5669	32	0.997	0.765	0.888	1.13	1.131	1.132															0.899	0.677	0.784
Q64525	17	K	Histone H2B type 2-B	Hist2h2bb	1	1.25305e-39	124.51	SAPAPK(1)K(1)GSK(1)K(1)AVTK	3	-3.5669	29	1.051	0.787	0.854	1.064	1.062	1.214															1.007	0.742	0.703
Q64525	6	K	Histone H2B type 2-B	Hist2h2bb	1	1.04423e-06	110.38	PDPAK(1)SAPAPK(1)K(1)GSK(1)K	3	-0.41653	3	0.947	0.879	0.731	1.38	1.177	0.975															0.7	0.747	0.75
Q64525	24	K	Histone H2B type 2-B	Hist2h2bb	1	2.66891e-10	122.7	KAVTK(1)VQK(1)K	2	-1.0336	4	1.053	0.776	0.849	0.94	1.024	1.358															1.141	0.758	0.626
Q64525	16	K	Histone H2B type 2-B	Hist2h2bb	1	1.25305e-39	140.33	SAPAPK(1)K(1)GSK(1)K(1)AVTK	3	-3.5669	30	1.002	0.825	0.849	1.192	1.078	1.106															0.857	0.765	0.768
Q64525	13	K	Histone H2B type 2-B	Hist2h2bb	1	1.04988e-22	140.33	SAPAPK(1)K(1)GSK(1)K(1)AVTK	3	-3.5669	32	1.007	0.827	0.842	1.195	1.068	1.111															0.859	0.775	0.758
Q64727	731	K	Vinculin	Vcl	1	9.01987e-05	98.105	SLLDASEEAIK(1)K	3	0.62338	1	0.996	0.646	0.703	1.29	1.516	0.956	0.956	0.977	0.984	1.049	1.001	1.022	1.04184	0.661208	0.714431	1.22974	1.51449	0.935421	0.656987	0.117126	0.787	0.426	0.735
Q64727	496	K	Vinculin	Vcl	1	1.05111e-09	128.76	AAVHLEGK(1)IEQAQR	3	0.25148	1	1.107	0.915	0.842	1.185	1.038	0.986	0.956	0.977	0.984	1.049	1.001	1.022	1.15795	0.93654	0.855691	1.12965	1.03696	0.964775	0.942133	0.595544	0.951	0.882	0.854
Q64727	228	K	Vinculin	Vcl	1	0.000146079	69.864	NQGIEEALK(1)NR	3	0.78255	1							0.956	0.977	0.984	1.049	1.001	1.022
Q67FY2	36	K	B-cell CLL/lymphoma 9-like protein	Bcl9l	1	4.03544e-21	100.28	GHCPPAPAK(1)PMHPENK(1)LTNHGK	5	-0.46794	2	1.135	0.847	0.943	1.102	1.158	0.898															1.051	0.732	1.051
Q67FY2	43	K	B-cell CLL/lymphoma 9-like protein	Bcl9l	1	4.03544e-21	100.28	GHCPPAPAK(1)PMHPENK(1)LTNHGK	5	-0.46794	2	1.135	0.847	0.943	1.102	1.158	0.898															1.051	0.732	1.051
Q68FD5	1529	K	Clathrin heavy chain 1	Cltc	1	0.00227104	91.095	QSVELCK(1)K	2	-0.50994	1	0.939	0.725	0.853	1.265	1.587	0.754	0.882	1.006	0.96	0.866	1.009	1.21	1.06463	0.720676	0.888542	1.46074	1.57284	0.62314	0.731213	0.391266	0.757	0.458	1.132
Q68FD5	1501	K	Clathrin heavy chain 1	Cltc	1	3.58463e-15	149.94	LEK(1)HELIEFR	2	-3.1711	2	1.121	0.675	0.918	1.301	1.136	0.938	0.882	1.006	0.96	0.866	1.009	1.21	1.27098	0.670974	0.95625	1.50231	1.12587	0.775207	0.851564	0.570791	0.878	0.594	0.978
Q68FD5	1441	K	Clathrin heavy chain 1	Cltc	1	2.60969e-08	131.82	AVNYFSK(1)VK	2	-0.0070215	2	1.124	0.853	0.967	1.231	1.037	0.876	0.882	1.006	0.96	0.866	1.009	1.21	1.27438	0.847913	1.00729	1.42148	1.02775	0.723967	0.986255	0.95462	0.93	0.823	1.105
Q68FL4	329	K	Putative adenosylhomocysteinase 3	Ahcyl2	1	0.0261902	75.109	YPNMFK(1)K	2	0.79617	1	1.203	1.036	1.061	1.099	0.919	0.773	0.887	0.914	0.98	0.947	1.045	1.157	1.35626	1.13348	1.08265	1.16051	0.879426	0.668107	1.31918	0.173323	1.115	1.129	1.374
Q69ZK6	178	K	Probable JmjC domain-containing histone demethylation protein 2C	Jmjd1c	0.999879	0.0290039	40.533	RKPEEAEK(1)R	4	-0.20324	1
Q6DFX2	390	K	Anthrax toxin receptor 2	Antxr2	1	0.0198536	79.307	GVGGIK(1)R	2	-0.40732	1	1.247	0.983	0.983	0.873	1.081	0.905															1.457	0.912	1.086
Q6GSS7	6	K	Histone H2A type 2-A	Hist2h2aa1	1	7.72214e-28	158.61	GK(1)QGGK(1)AR	3	0.34436	10	0.601	0.426	0.569	1.834	1.656	1.027															0.334	0.257	0.555
Q6GSS7	10	K	Histone H2A type 2-A	Hist2h2aa1	1	7.72214e-28	158.61	GK(1)QGGK(1)AR	3	0.34436	10	0.601	0.426	0.569	1.834	1.656	1.027															0.334	0.257	0.555
Q6GSS7	120	K	Histone H2A type 2-A	Hist2h2aa1	1	0.0221226	69.825	K(1)TESHHK	3	0.74062	2	0.96	0.458	0.607	1.127	1.011	1.792															0.868	0.454	0.339
Q6GSS7	126	K	Histone H2A type 2-A	Hist2h2aa1	1	0.00205638	81.95	KTESHHK(1)AK	5	-0.021933	4	0.956	0.437	0.624	1.238	0.929	1.775															0.788	0.471	0.352
Q6GSS7	96	K	Histone H2A type 2-A	Hist2h2aa1	1	0.00434076	64.121	NDEELNK(1)LLGK	3	0.54544	1	0.9	0.639	0.807	1.261	1.045	1.36															0.728	0.613	0.593
Q6IE82	35	K	Protein Jade-3	Jade3	1	0.000927084	104.82	SK(1)NPK(1)EQK	3	-0.2349	6	1.179	0.991	0.96	1.225	1.057	0.706															0.981	0.939	1.361
Q6IE82	32	K	Protein Jade-3	Jade3	1	0.000927084	104.82	SK(1)NPK(1)EQK	3	-0.2349	6	1.179	0.991	0.96	1.225	1.057	0.706															0.981	0.939	1.361
Q6IRU2	212	K	Tropomyosin alpha-4 chain	Tpm4	1	0.00120462	105.52	TVSK(1)LEK	2	-0.99727	1	1.014	0.86	0.772	1.264	1.134	1.03	1.107	0.869	1.069	1.278	0.997	0.692	0.915989	0.989643	0.72217	0.989045	1.13741	1.48844	0.726937	0.143252	0.818	0.76	0.75
Q6IRU2	116	K	Tropomyosin alpha-4 chain	Tpm4	1	0.0016898	79.744	EAK(1)HITDEADR	3	-0.35041	1	1.289	0.613	0.941	1.1	0.958	1.151	1.107	0.869	1.069	1.278	0.997	0.692	1.16441	0.705409	0.880262	0.86072	0.960883	1.66329	0.789142	0.453568	1.193	0.641	0.818
Q6IRU2	141	K	Tropomyosin alpha-4 chain	Tpm4	1	1.88186e-08	81.918	KLVILEGELK(1)R	3	0.31013	1							1.107	0.869	1.069	1.278	0.997	0.692
Q6NVD0	1810	K	FRAS1-related extracellular matrix protein 2	Frem2	0.947394	0.0140779	54.259	DRDFK(0.053)GK(0.947)AQK	3	-1.0285	2	1.022	0.854	0.889	1.27	0.889	1.119															0.821	0.962	0.794
Q6NY15	279	K	Testis-specific gene 10 protein	Tsga10	1	0.00531112	65.374	EKECLQACLDK(1)K	3	-0.1126	1	0.84	0.69	0.741	1.434	1.181	1.168															0.597	0.585	0.636
Q6NZQ4	834	K	PAX-interacting protein 1	Paxip1	1	3.95021e-11	119.96	LKPNEVANIQPSSK(1)R	3	0.50702	1	1.226	0.929	0.984	1.03	0.982	0.923															1.213	0.947	1.067
Q6NZQ6	65	K	Zinc finger protein 740	Znf740	1	5.79826e-06	100.73	EDDSLAEASHSK(1)K	3	0.48796	1	0.969	0.662	0.673	1.168	1.04	1.488															0.845	0.637	0.453
Q6P5D8	1988	K	Structural maintenance of chromosomes flexible hinge domain-containing protein 1	Smchd1	1	0.00038394	91.307	IEVTECPIPTK(1)R	2	1.3963	1							0.75	1.222	0.903	0.923	0.962	1.199
Q6P8I4	64	K	PEST proteolytic signal-containing nuclear protein	Pcnp	1	1.94482e-09	108.58	SAEDEAADLPTK(1)PTK	4	0.75847	2	1.1	0.911	0.862	1.307	1.081	0.842	1.242	0.897	1.03	1.361	0.938	0.505	0.885668	1.01561	0.836893	0.960323	1.15245	1.66733	0.724364	0.237685	0.859	0.845	1.023
Q6P8I4	152	K	PEST proteolytic signal-containing nuclear protein	Pcnp	1	3.4296e-15	149.96	GK(1)HGFSDNQK	2	1.483	2	1.152	0.826	0.879	0.959	1.394	0.885	1.242	0.897	1.03	1.361	0.938	0.505	0.927536	0.920847	0.853398	0.704629	1.48614	1.75248	0.685167	0.31854	1.225	0.594	0.993
Q6P9Q4	950	K	FH1/FH2 domain-containing protein 1	Fhod1	1	0.00554016	55.724	SLAK(1)HELSPALR	3	-0.31326	1	1.014	0.879	0.937	1.018	1.058	1.128															1.015	0.832	0.831
Q6PB66	291	K	Leucine-rich PPR motif-containing protein, mitochondrial	Lrpprc	1	0.026565	76.85	QILEK(1)VEK	2	-0.74361	1							0.916	0.995	0.939	0.889	1.016	1.199
Q6PDK2	2053	K	Histone-lysine N-methyltransferase 2D	Kmt2d	1	0.0133797	71.085	K(1)TDRPALHLR	3	0.1536	1	1.145	0.929	0.92	1.044	1.105	0.932															1.119	0.842	0.987
Q6PDK2	3111	K	Histone-lysine N-methyltransferase 2D	Kmt2d	1	0.0016332	59.198	LTSVLPEVK(1)PK	3	1.3825	1
Q6PDM1	78	K	Male-specific lethal 1 homolog	Msl1	1	1.57792e-17	78.128	LKEPGPPLASSQGGSPSPSPAGCGGGK(1)GR	4	-0.24844	2	1.111	0.806	0.919	1.008	1.084	1.116															1.125	0.745	0.823
Q6PDN3	975	K	Myosin light chain kinase, smooth muscle	Mylk	1	0.0145065	83.206	SVLGGK(1)K	2	1.3207	1	1.286	0.966	1.036	0.904	0.991	0.89	0.975	0.996	0.962	0.893	1.006	1.077	1.31897	0.96988	1.07692	1.01232	0.985089	0.82637	1.19194	0.220358	1.45	0.977	1.165
Q6PIC6	763	K	Sodium/potassium-transporting ATPase subunit alpha-3	Atp1a3	1	1.61984e-09	101.65	LIFDNLK(1)K	2	-0.76374	1							0.826	0.905	0.952	0.881	1.012	1.35
Q6Q899	859	K	Probable ATP-dependent RNA helicase DDX58	Ddx58	1	4.02498e-05	117.7	IYDNFEK(1)K	3	-0.27807	2	1.084	0.92	0.905	1.14	1.137	0.898															0.969	0.811	1.008
Q6URW6	585	K	Myosin-14	Myh14	1	7.8836e-16	133.48	VAQEQGSHPK(1)FQRPR	4	0.12693	2	1.084	0.582	0.704	1.213	1.192	1.274	1.036	0.87	1.02	1.226	0.995	0.826	1.04633	0.668966	0.690196	0.989396	1.19799	1.54237	0.644946	0.0995943	0.911	0.489	0.552
Q6URW6	1201	K	Myosin-14	Myh14	1	0.00241107	85.813	EQEVTELK(1)K	2	0.26918	1	1.145	0.722	0.842	1.142	1.322	0.923	1.036	0.87	1.02	1.226	0.995	0.826	1.10521	0.829885	0.82549	0.931485	1.32864	1.11743	0.817332	0.23839	1.022	0.548	0.913
Q6URW6	1469	K	Myosin-14	Myh14	1	6.35274e-31	123.79	QLLSTLEK(1)K	3	-0.26175	2							1.036	0.87	1.02	1.226	0.995	0.826
Q6URW6	706	K	Myosin-14	Myh14	1	0.00189023	83.456	CIVPNHEK(1)R	3	-1.0623	1							1.036	0.87	1.02	1.226	0.995	0.826
Q6ZQF7	298	K	Protein Jade-2	Jade2	1	3.31292e-05	92.265	MEPITK(1)ISHIPASR	3	-0.56348	1	1.097	1.097	0.979	0.904	0.957	1.007															1.237	1.149	0.972
Q6ZQF7	38	K	Protein Jade-2	Jade2	1	0.000139109	85.513	CSK(1)LPSSTK(1)SGWPR	2	1.2481	2
Q6ZQF7	32	K	Protein Jade-2	Jade2	1	0.000139109	85.513	CSK(1)LPSSTK(1)SGWPR	2	1.2481	2
Q6ZWY8	4	K	Thymosin beta-10	Tmsb10	1	6.1353e-09	91.317	ADK(1)PDMGEIASFDK(1)AK	3	0.14631	2	1.384	0.983	1.123	1.003	1.018	0.613															1.407	0.968	1.833
Q6ZWY8	15	K	Thymosin beta-10	Tmsb10	1	6.1353e-09	91.317	ADK(1)PDMGEIASFDK(1)AK	3	0.14631	2	1.384	0.983	1.123	1.003	1.018	0.613															1.407	0.968	1.833
Q76MZ3	467	K	Serine/threonine-protein phosphatase 2A 65 kDa regulatory subunit A alpha isoform	Ppp2r1a	1	0.023273	58.511	EAATSNLK(1)K	2	0.55406	1							0.88	1.073	0.928	0.86	1.017	1.186
Q78PG9	23	K	Coiled-coil domain-containing protein 25	Ccdc25	1	4.03612e-06	80.96	DK(1)YENEDLIK	2	-0.41271	1							1.116	1.044	1.016	1.151	0.933	0.822
Q7TMB8	182	K	Cytoplasmic FMR1-interacting protein 1	Cyfip1	1	1.72682e-09	131.79	CSVK(1)NDHSAYKR	4	-0.23435	7	1.271	0.969	0.938	1.017	0.962	0.921	0.895	0.988	0.951	0.87	1.005	1.216	1.42011	0.980769	0.98633	1.16897	0.957214	0.757401	1.17465	0.42395	1.275	1.009	1.019
Q7TMB8	189	K	Cytoplasmic FMR1-interacting protein 1	Cyfip1	1	0.0252407	57.859	NDHSAYK(1)R	3	-1.2239	1							0.895	0.988	0.951	0.87	1.005	1.216
Q7TMB8	1188	K	Cytoplasmic FMR1-interacting protein 1	Cyfip1	0.999684	0.000448635	78.401	VQK(1)HDGKDEIIK	4	0.95194	1							0.895	0.988	0.951	0.87	1.005	1.216
Q7TN29	151	K	Stromal membrane-associated protein 2	Smap2	1	0.00477009	87.184	RGNEPAPEK(1)K	3	0.3522	3	1.61	1.109	1.124	0.713	0.869	0.681	1.019	1.089	0.95	0.904	1	1.06	1.57998	1.01837	1.18316	0.788717	0.869	0.642453	1.64401	0.0821832	2.304	1.278	1.652
Q7TNV0	61	K	Protein DEK	Dek	1	0.000165896	113.62	SLIVEGK(1)R	2	0.50917	1	1.189	0.81	1.016	1.046	1.031	0.974	0.948	1.069	1.02	0.995	1.04	0.923	1.25422	0.757717	0.996078	1.05126	0.991346	1.05525	0.970999	0.854664	1.159	0.786	1.044
Q7TPR4	436	K	Alpha-actinin-1	Actn1	1	4.14747e-10	115.58	K(1)HEAFESDLAAHQDR	3	0.89673	2	1.02	0.763	0.87	1.211	1.276	0.945	0.993	1.146	0.974	0.948	0.945	0.955	1.02719	0.665794	0.893224	1.27743	1.35026	0.989529	0.714971	0.0874196	0.859	0.599	0.921
Q7TPR4	398	K	Alpha-actinin-1	Actn1	1	1.07726e-13	143.39	LDHLAEK(1)FR	2	0.88806	3	1.159	0.555	0.847	1.443	1.177	0.928	0.993	1.146	0.974	0.948	0.945	0.955	1.16717	0.484293	0.86961	1.52215	1.2455	0.971728	0.674195	0.18784	0.819	0.472	0.914
Q7TPV4	257	K	Myb-binding protein 1A	Mybbp1a	1	0.00839823	78.098	VAANSVK(1)K	2	-0.6352	1	1.332	0.753	0.879	1.139	1.06	0.933	0.855	1.072	1.004	0.941	0.974	1.145	1.55789	0.702425	0.875498	1.21041	1.0883	0.814847	1.00715	0.981063	1.192	0.711	0.941
Q7TSV4	573	K	Phosphoglucomutase-2	Pgm2	1	0.000228853	76.228	TSGTEPK(1)IK	2	3.2248	1							0.805	0.927	1.059	0.857	1.021	1.275
Q80UZ2	314	K	Protein SDA1 homolog	Sdad1	1	0.00505625	44.252	ERFEVK(1)MMLMNLISR	4	1.8473	1	1.029	1.036	0.9	1.154	0.902	1.029															0.909	1.15	0.875
Q80VD1	245	K	Protein FAM98B	Fam98b	1	0.00011364	117.7	AK(1)TDNIAR	2	-0.28353	1	1.07	0.843	0.889	1.136	1.147	0.986	0.925	1.096	0.984	0.833	1.019	1.074	1.15676	0.769161	0.903455	1.36375	1.12561	0.918063	0.830356	0.325555	0.959	0.736	0.901
Q80W04	349	K	Transmembrane and coiled-coil domains protein 2	Tmcc2	1	0.0229246	42.426	SAQTIAQLHK(1)K	3	-0.57879	1							1.03	0.887	0.97	1.156	0.906	1.047
Q80W54	470	K	CAAX prenyl protease 1 homolog	Zmpste24	1	0.0044783	97.431	LQALK(1)NAK	2	-2.5958	1	1.154	0.869	0.938	1.12	0.957	1.022	0.865	0.95	0.927	0.832	1.038	1.335	1.3341	0.914737	1.01187	1.34615	0.921965	0.765543	1.07484	0.743939	1.051	0.909	0.917
Q80X82	358	K	Symplekin	Sympk	1	6.83241e-06	123.96	DDTDSTLK(1)K	2	0.86671	1	1.367	1.019	1.016	0.937	0.947	0.806	1.031	1.054	0.938	0.834	0.834	1.267	1.3259	0.966793	1.08316	1.1235	1.13549	0.636148	1.16604	0.465922	1.488	1.077	1.261
Q80X90	1897	K	Filamin-B	Flnb	1	0.0189397	40.754	YNDK(1)HIPGSPFTAK	3	-0.72048	1							0.958	1.005	1.001	1.079	1.022	0.925
Q80XU3	35	K	Nuclear ubiquitous casein and cyclin-dependent kinase substrate 1	Nucks1	1	0.00199498	93.649	DSGPPAK(1)K	3	-0.11982	3	1.107	0.815	0.945	1.175	1.083	0.952	1.13	0.977	1.026	1.329	0.919	0.629	0.979646	0.834186	0.921053	0.884123	1.17845	1.51351	0.764769	0.260141	0.96	0.754	0.992
Q810B6	937	K	Rabankyrin-5	Ankfy1	1	2.95153e-29	169.21	VNELTK(1)HR	2	0.92214	2	1.163	0.821	0.911	1.142	1.014	1.018	0.951	1.056	0.986	0.917	1	1.08	1.22292	0.777462	0.923935	1.24537	1.014	0.942593	0.913291	0.597006	1.037	0.811	0.894
Q8BFW7	462	K	Lipoma-preferred partner homolog	Lpp	1	4.91498e-05	74.698	GQPFYAVEK(1)K	2	-1.5865	1							1.104	0.971	1.09	0.982	1.049	0.83
Q8BG05	126	K	Heterogeneous nuclear ribonucleoprotein A3	Hnrnpa3	1	2.42737e-11	87.519	EDSVKPGAHLTVK(1)K	3	0.05843	1							1.106	0.965	1.054	1.182	0.985	0.764
Q8BG32	32	K	26S proteasome non-ATPase regulatory subunit 11	Psmd11	1	3.55654e-05	85.554	EASIDILHSIVK(1)R	3	0.11484	1	1.123	1.023	0.789	1.086	1.326	0.768	0.926	1.049	0.972	0.863	1.017	1.18	1.21274	0.975214	0.811728	1.2584	1.30383	0.650847	0.933585	0.786053	1.054	0.772	1.028
Q8BGY2	47	K	Eukaryotic translation initiation factor 5A-2	Eif5a2	1	1.81666e-66	198.55	IVEMSTSK(1)TGK	3	0.84162	7	1.441	1.159	1.156	0.951	0.83	0.58															1.544	1.4	1.993
Q8BGY2	39	K	Eukaryotic translation initiation factor 5A-2	Eif5a2	1	0.0032833	57.425	GRPCK(1)IVEMSTSK	3	-0.15342	1
Q8BH64	299	K	EH domain-containing protein 2	Ehd2	1	0.00180044	96.948	LNDLVK(1)R	2	-0.28789	2	0.812	0.572	0.762	1.36	1.734	0.877															0.609	0.33	0.869
Q8BH64	375	K	EH domain-containing protein 2	Ehd2	1	7.89375e-05	113.7	FHSLK(1)PK	3	0.028189	3	0.848	0.522	0.643	1.609	1.392	1.079															0.537	0.376	0.597
Q8BH64	213	K	EH domain-containing protein 2	Ehd2	1	0.00624693	89.142	GHEDK(1)IR	3	-0.37301	1	0.828	0.841	0.639	1.419	1.245	1.099															0.594	0.677	0.581
Q8BH86	91	K	UPF0317 protein C14orf159 homolog, mitochondrial	---	1	0.00591914	84.479	TICPQLQK(1)YK	2	-0.37961	1	1.247	0.942	0.951	1.049	1.141	0.776	1.008	0.913	0.995	0.953	1.012	1.104	1.2371	1.03176	0.955779	1.10073	1.12747	0.702899	1.10015	0.582401	1.211	0.826	1.226
Q8BH95	101	K	Enoyl-CoA hydratase, mitochondrial	Echs1	1	2.6636e-34	168.31	AFAAGADIK(1)EMQNR	2	-0.045335	7	1.062	0.772	0.841	1.258	1.106	1.034	1.028	0.958	1.027	1.073	1.015	0.908	1.03307	0.805846	0.81889	1.17241	1.08966	1.13877	0.781517	0.0663897	0.86	0.7	0.814
Q8BHD7	108	K	Polypyrimidine tract-binding protein 3	Ptbp3	1	0.00284557	74.649	ELK(1)TDNLPNQAR	2	1.9758	1	1.284	0.977	0.94	0.983	1.022	0.878	0.931	1.048	0.938	0.907	1.035	1.122	1.37916	0.932252	1.00213	1.08379	0.98744	0.782531	1.16111	0.413491	1.331	0.957	1.072
Q8BI84	1623	K	Melanoma inhibitory activity protein 3	Mia3	1	0.00465739	73.499	NQIAAHEK(1)K	3	1.5364	1							1.123	0.97	0.997	1.179	0.986	0.799
Q8BIJ6	725	K	Isoleucine--tRNA ligase, mitochondrial	Iars2	1	1.02013e-09	133.68	DDISK(1)LR	2	-0.31112	1	0.981	0.864	0.856	1.275	1.077	1.013	0.846	1.002	0.974	0.87	0.998	1.228	1.15957	0.862275	0.87885	1.46552	1.07916	0.824919	0.860846	0.510184	0.785	0.803	0.846
Q8BIJ6	194	K	Isoleucine--tRNA ligase, mitochondrial	Iars2	1	0.00181097	77.597	SFAQAAIEK(1)QK	3	-0.52312	1	1.195	0.835	0.932	1.158	1.166	0.818	0.846	1.002	0.974	0.87	0.998	1.228	1.41253	0.833333	0.956879	1.33103	1.16834	0.666124	1.01177	0.965119	1.051	0.717	1.14
Q8BK67	347	K	Protein RCC2	Rcc2	1	0.00631449	40.968	DVACGANHTLVLDSQK(1)R	3	-0.098417	1							0.827	1.017	0.952	0.977	1.032	1.171
Q8BKC5	806	K	Importin-5	Ipo5	1	0.00590782	61.11	LEEHFK(1)NQELR	3	0.67637	1	1.286	1.054	0.833	0.94	1.076	0.898	0.905	0.999	0.964	0.891	1.026	1.166	1.42099	1.05506	0.864108	1.05499	1.04873	0.770154	1.16225	0.466652	1.394	0.98	0.928
Q8BKT7	24	K	THO complex subunit 5 homolog	Thoc5	1	3.86259e-51	187.85	SDGTPTEGK(1)R	3	0.35964	3	1.282	1.012	1.002	0.904	0.934	0.93															1.446	1.084	1.077
Q8BMD8	334	K	Calcium-binding mitochondrial carrier protein SCaMC-1	Slc25a24	1	5.88661e-10	131.69	ILK(1)HEGFGAFYK	3	0.058594	1	0.954	0.909	0.949	1.227	1.071	0.956															0.792	0.85	0.993
Q8BMD8	318	K	Calcium-binding mitochondrial carrier protein SCaMC-1	Slc25a24	1	0.00658493	43.37	LAVAK(1)TGQYSGIYGCAK	3	-0.25752	1
Q8BMF4	461	K	Dihydrolipoyllysine-residue acetyltransferase component of pyruvate dehydrogenase complex, mitochondrial	Dlat	1	0.000853073	110.93	ELNK(1)MLEGK	3	1.6935	3	1.04	0.841	0.836	1.37	1.102	0.907	1.057	1.031	1.042	0.977	1.03	0.871	0.983917	0.815713	0.802303	1.40225	1.0699	1.04133	0.740556	0.102343	0.774	0.764	0.921
Q8BMJ3	88	K	Eukaryotic translation initiation factor 1A, X-chromosomal	Eif1ax	1	4.49282e-06	71.879	DYQDNK(1)ADVILK	2	0.21297	1							1.164	0.993	1.043	1.193	0.984	0.678
Q8BMS1	353	K	Trifunctional enzyme subunit alpha, mitochondrial	Hadha	1	0.000808492	109.71	NK(1)FGAPQK	2	-0.10819	1	0.935	0.771	0.774	1.235	1.051	1.261	0.867	0.951	1.034	1.002	1.031	1.093	1.07843	0.810726	0.748549	1.23253	1.0194	1.15371	0.774511	0.111387	0.771	0.736	0.614
Q8BMS1	60	K	Trifunctional enzyme subunit alpha, mitochondrial	Hadha	1	1.37835e-45	181.58	INSPNSK(1)VNTLNK	3	1.3698	4	1.028	0.714	0.741	1.231	1.196	1.15	0.867	0.951	1.034	1.002	1.031	1.093	1.1857	0.750789	0.716634	1.22854	1.16004	1.05215	0.771092	0.21791	0.851	0.598	0.644
Q8BMS1	569	K	Trifunctional enzyme subunit alpha, mitochondrial	Hadha	1	4.43822e-06	125.54	ILQEGVDPK(1)K	2	0.095371	4	0.996	0.805	0.802	1.287	1.212	0.982	0.867	0.951	1.034	1.002	1.031	1.093	1.14879	0.846477	0.775629	1.28443	1.17556	0.898445	0.825056	0.293659	0.789	0.665	0.818
Q8BMS1	406	K	Trifunctional enzyme subunit alpha, mitochondrial	Hadha	1	1.55395e-21	153.81	GQQQVFK(1)GLNDK	3	2.6008	3	1.097	0.846	0.825	1.007	1.053	1.206	0.867	0.951	1.034	1.002	1.031	1.093	1.26528	0.88959	0.797872	1.00499	1.02134	1.10339	0.943455	0.722738	1.11	0.805	0.685
Q8BMS1	644	K	Trifunctional enzyme subunit alpha, mitochondrial	Hadha	1	2.08051e-10	136.96	GFYIYQEGSK(1)NK	3	0.72638	1	1.065	0.934	0.865	1.003	1.064	1.11	0.867	0.951	1.034	1.002	1.031	1.093	1.22837	0.982124	0.836557	1.001	1.03201	1.01555	0.999507	0.996904	1.082	0.879	0.78
Q8BMS1	436	K	Trifunctional enzyme subunit alpha, mitochondrial	Hadha	1	9.61373e-07	73.928	DSIFSNLIGQLDYK(1)GFEK	3	0.42957	1							0.867	0.951	1.034	1.002	1.031	1.093
Q8BRB7	860	K	Histone acetyltransferase KAT6B	Kat6b	1	6.40647e-05	119.87	QSSAK(1)VQSK(1)NK	2	0.95892	2	1.001	0.782	0.794	1.263	1.101	1.118															0.809	0.711	0.71
Q8BRB7	856	K	Histone acetyltransferase KAT6B	Kat6b	1	6.40647e-05	119.87	QSSAK(1)VQSK(1)NK	2	0.95892	2	1.001	0.782	0.794	1.263	1.101	1.118															0.809	0.711	0.71
Q8BRB7	1003	K	Histone acetyltransferase KAT6B	Kat6b	1	0.021633	52.255	AFPHQPGK(1)K	3	0.40495	1
Q8BRH4	2796	K	Histone-lysine N-methyltransferase 2C	Kmt2c	1	6.63834e-44	162.76	DQGDK(1)TMVLEDKDLPQR	3	0.040463	3	1.209	0.987	1.051	1.082	1.099	0.684	0.99	0.889	1.064	0.873	0.941	1.206	1.22121	1.11024	0.987782	1.2394	1.16791	0.567164	1.1159	0.650794	1.138	0.9	1.535
Q8BRH4	2862	K	Histone-lysine N-methyltransferase 2C	Kmt2c	1	1.42836e-09	111.34	GK(1)TALLTTDQDMLEK	3	-1.3623	4	1.211	0.906	0.971	1.048	1.012	0.928	0.99	0.889	1.064	0.873	0.941	1.206	1.22323	1.01912	0.912594	1.20046	1.07545	0.769486	1.03597	0.828798	1.178	0.897	1.047
Q8BTI8	2556	K	Serine/arginine repetitive matrix protein 2	Srrm2	1	2.99438e-06	124.47	EGRPQEPTPAK(1)R	2	0.054548	2	1.29	1.208	1.025	1.039	0.924	0.629	1.098	1.011	1.003	1.203	0.968	0.787	1.17486	1.19486	1.02193	0.863674	0.954545	0.799238	1.29578	0.0232462	1.266	1.311	1.629
Q8BTI8	1183	K	Serine/arginine repetitive matrix protein 2	Srrm2	1	0.00251565	80.737	SGAGSPPGK(1)R	2	1.082	1	1.268	1.021	1.033	1.169	0.97	0.658	1.098	1.011	1.003	1.203	0.968	0.787	1.15483	1.00989	1.02991	0.971737	1.00207	0.836086	1.13692	0.134474	1.105	1.053	1.571
Q8BTM8	2024	K	Filamin-A	Flna	1	1.20581e-22	159.83	ETGEHLVHVK(1)K	2	0.48563	2	0.989	0.634	0.762	1.584	1.183	0.953	0.983	0.999	0.968	1.043	0.97	0.994	1.0061	0.634635	0.78719	1.5187	1.21959	0.958753	0.656723	0.105246	0.636	0.537	0.799
Q8BTM8	865	K	Filamin-A	Flna	1	0.00136191	85.554	VK(1)VEPSHDASK	3	-0.09832	1	1.043	0.867	0.793	1.13	1.28	0.969	0.983	0.999	0.968	1.043	0.97	0.994	1.06104	0.867868	0.819215	1.08341	1.31959	0.974849	0.813571	0.17717	0.941	0.678	0.818
Q8BTM8	2000	K	Filamin-A	Flna	1	0.000957229	102.95	EEPCLLK(1)R	2	-1.2674	1	1.125	0.686	0.923	1.112	1.157	1.06	0.983	0.999	0.968	1.043	0.97	0.994	1.14446	0.686687	0.953512	1.06616	1.19278	1.0664	0.837405	0.306176	1.031	0.594	0.871
Q8BTM8	2607	K	Filamin-A	Flna	1	0.0079446	56.514	TPCEEILVK(1)HMGSR	3	-0.56253	1	1.396	0.757	0.867	0.938	1.155	0.974	0.983	0.999	0.968	1.043	0.97	0.994	1.42014	0.757758	0.895661	0.899329	1.19072	0.979879	1.00118	0.995983	1.518	0.657	0.891
Q8BTM8	700	K	Filamin-A	Flna	1	9.37676e-234	226.45	TGVAVNKPAEFTVDAK(1)HAGK	3	0.7304	1							0.983	0.999	0.968	1.043	0.97	0.994
Q8BTM8	771	K	Filamin-A	Flna	1	0.00475563	53.947	VNVGAGSHPNK(1)VK	3	0.15383	1							0.983	0.999	0.968	1.043	0.97	0.994
Q8BTM8	299	K	Filamin-A	Flna	1	0.00204099	47.774	AYGPGIEPTGNMVK(1)K	3	-1.664	1							0.983	0.999	0.968	1.043	0.97	0.994
Q8BUH8	533	K	Sentrin-specific protease 7	Senp7	0.99518	0.00760303	65.179	GTPK(0.005)GCVTFTK(0.995)K	2	0.71605	2	0.8	0.384	0.61	0.854	0.795	2.388	0.989	0.974	0.941	1.047	1.051	1.004	0.808898	0.394251	0.648247	0.815664	0.756422	2.37849	0.46864	0.317213	0.957	0.483	0.255
Q8BVE8	1080	K	Histone-lysine N-methyltransferase NSD2	Whsc1	1	2.00005e-06	121.52	GWGLVAK(1)R	2	-2.8129	6	0.887	0.397	0.688	0.782	1.022	2.105															1.156	0.388	0.327
Q8BVK9	245	K	Sp110 nuclear body protein	Sp110	1	0.00821274	59.908	EVPCTPANK(1)K	3	-0.47722	1
Q8BW75	363	K	Amine oxidase [flavin-containing] B	Maob	1	0.00170385	96.342	K(1)LCELYAK	3	-0.070175	2	0.968	0.829	0.827	1.368	1.152	0.943	0.897	0.947	0.917	0.84	1.011	1.345	1.07915	0.875396	0.901854	1.62857	1.13947	0.701115	0.823372	0.528612	0.721	0.721	0.877
Q8BWF0	353	K	Succinate-semialdehyde dehydrogenase, mitochondrial	Aldh5a1	1	0.0251426	75.738	FAEAMK(1)K	2	0.072332	1	0.97	0.789	0.81	1.245	1.171	1.077	0.886	1.003	1.008	0.876	1.021	1.174	1.09481	0.78664	0.803571	1.42123	1.14691	0.917376	0.770335	0.214381	0.794	0.674	0.751
Q8BXJ2	639	K	Transcriptional-regulating factor 1	Trerf1	1	4.82424e-05	79.474	K(1)HPPIAAK(1)VEEPLK	3	-0.19502	3	1.393	1.242	1.231	0.843	0.717	0.662															1.685	1.733	1.858
Q8BXJ2	646	K	Transcriptional-regulating factor 1	Trerf1	1	4.82424e-05	75.764	K(1)HPPIAAK(1)VEEPLK	3	-0.19502	1
Q8BXK9	219	K	Chloride intracellular channel protein 5	Clic5	1	0.0201613	80.165	YLK(1)NAYAR	2	-0.74782	1	1.177	0.645	0.591	0.682	1.538	1.394															1.759	0.42	0.424
Q8BZ21	816	K	Histone acetyltransferase KAT6A	Kat6a	1	0.00958981	96.604	VK(1)VGK(1)SVSR	2	-3.238	1	1.152	0.777	0.862	1.165	1.068	1.045															1.007	0.728	0.824
Q8BZ21	813	K	Histone acetyltransferase KAT6A	Kat6a	1	0.00958981	96.604	VK(1)VGK(1)SVSR	2	-3.238	1	1.152	0.777	0.862	1.165	1.068	1.045															1.007	0.728	0.824
Q8BZX4	233	K	Splicing regulatory glutamine/lysine-rich protein 1	Srek1	1	0.00141572	88.37	SRQK(1)DRRR	2	2.0343	3	1.477	0.327	0.388	0.326	1.606	1.852	1.112	1.048	1.019	1.308	0.969	0.609	1.32824	0.312023	0.380765	0.249235	1.65738	3.04105	0.408481	0.353608	4.605	0.204	0.209
Q8C0D7	156	K	Inhibitor of growth protein 4	Ing4	1	9.09274e-14	124.46	SK(1)GK(1)NSDEEAPK(1)AAQK	3	-0.12347	2	1.088	0.873	0.813	1.265	1.182	0.88															0.877	0.74	0.924
Q8C0D7	146	K	Inhibitor of growth protein 4	Ing4	1	8.29098e-14	138.21	SK(1)GK(1)NSDEEAPK(1)AAQK	3	-0.12347	5	1.065	0.839	0.892	1.234	1.128	0.927															0.88	0.745	0.963
Q8C0D7	148	K	Inhibitor of growth protein 4	Ing4	1	8.29098e-14	138.21	SK(1)GK(1)NSDEEAPK(1)AAQK	3	-0.12347	10	1.137	0.933	0.917	1.148	1.06	0.888															1.011	0.881	1.033
Q8C0D7	127	K	Inhibitor of growth protein 4	Ing4	1	2.20862e-38	159.69	QIESSDYDSSSSK(1)GK(1)K	2	-0.1576	11	1.233	0.957	0.874	1.201	1.019	0.821															1.046	0.941	1.065
Q8C0D7	129	K	Inhibitor of growth protein 4	Ing4	1	2.20862e-38	159.69	QIESSDYDSSSSK(1)GK(1)K	2	-0.1576	11	1.233	0.957	0.874	1.201	1.019	0.821															1.046	0.941	1.065
Q8C196	44	K	Carbamoyl-phosphate synthase [ammonia], mitochondrial	Cps1	1	8.39206e-06	98.943	AK(1)TAHIVLEDGTK	3	-0.90382	1	0.917	0.645	0.754	1.163	1.661	0.956															0.805	0.388	0.79
Q8C1B7	190	K	Septin-11	Sept11	1	8.77329e-23	110.92	ADTIAK(1)NELHK	2	0.32356	1							1.072	1.087	0.964	0.97	1.024	0.823
Q8C3X2	167	K	Coiled-coil domain-containing protein 90B, mitochondrial	Ccdc90b	1	4.2853e-09	133.88	ADNK(1)LDINLER	2	-0.47327	1	0.98	0.813	0.8	1.287	1.12	1.066	0.994	1.001	0.967	0.912	1.012	1.101	0.985915	0.812188	0.827301	1.41118	1.10672	0.968211	0.753103	0.146998	0.775	0.726	0.75
Q8C551	161	K	RAD51-associated protein 1	Rad51ap1	1	0.0242308	52.49	SPSQAK(1)APR	2	0.21012	1
Q8C878	409	K	NEDD8-activating enzyme E1 catalytic subunit	Uba3	1	0.00131648	62.162	SPAITATLEGK(1)NR	2	-4.2862	2	1.201	0.841	0.794	1.186	1.053	1.005	0.916	1.004	0.936	0.888	1.011	1.151	1.31114	0.837649	0.848291	1.33559	1.04154	0.873154	0.922097	0.704015	1.031	0.8	0.791
Q8CAQ8	435	K	MICOS complex subunit Mic60	Immt	1	0.00236337	108.56	QHIELALEK(1)HK	4	-0.66428	1	1.188	0.763	0.869	1.228	1.119	0.926	0.999	0.99	0.994	1.022	0.989	0.996	1.18919	0.770707	0.874245	1.20157	1.13145	0.929719	0.868641	0.402888	0.985	0.684	0.939
Q8CD15	20	K	Bifunctional lysine-specific demethylase and histidyl-hydroxylase MINA	Mina	1	1.14206e-29	111.65	VQPTGDENEEASVPCK(1)R	2	-0.55072	3	0.977	0.703	0.728	0.991	1.286	1.336															1.004	0.548	0.545
Q8CDG5	176	K	CREB3 regulatory factor	Crebrf	1	0.00140108	59.864	QNPLPPSSFPSK(1)K	3	-0.87169	2	1.27	0.758	0.963	1.037	1.117	0.938															1.247	0.681	1.026
Q8CFN5	464	K	Myocyte-specific enhancer factor 2C	Mef2c	1	0.00240189	96.111	ESPSVK(1)R	2	0.96571	1	1.464	0.751	0.953	0.977	1.251	0.736															1.527	0.602	1.297
Q8CGP1	47	K	Histone H2B type 1-K	Hist1h2bk	1	8.16007e-06	88.706	VLK(1)QVHPDTGISSK	3	-0.56792	1	1.16	0.478	0.679	1.392	1.005	1.334															0.85	0.477	0.509
Q8CGP1	86	K	Histone H2B type 1-K	Hist1h2bk	1	2.03666e-39	172.39	LAHYNK(1)R	3	-0.25983	6	1.279	0.723	0.518	0.925	1.279	1.326															1.409	0.567	0.39
Q8CGP1	109	K	Histone H2B type 1-K	Hist1h2bk	1	7.00304e-113	171.71	LLLPGELAK(1)HAVSEGTK	3	-0.2971	6	0.894	0.629	0.676	1.424	0.908	1.475															0.64	0.694	0.458
Q8CGP1	12	K	Histone H2B type 1-K	Hist1h2bk	1	3.76891e-20	140.33	SAPAPK(1)K(1)GSK(1)K(1)AVTK	3	-3.5669	46	0.997	0.792	0.882	1.163	1.129	1.09															0.874	0.702	0.809
Q8CGP1	6	K	Histone H2B type 1-K	Hist1h2bk	1	3.76891e-20	140.28	PEPAK(1)SAPAPK(1)K(1)GSK(1)K	4	-0.30947	20	0.91	0.89	0.795	1.498	1.162	0.848															0.62	0.767	0.938
Q8CGP1	21	K	Histone H2B type 1-K	Hist1h2bk	1	9.89474e-51	149.4	K(0.009)GSK(0.991)K(1)AVTK(1)AQK	2	1.3892	98	1.066	0.778	0.853	1.108	0.992	1.233															0.981	0.785	0.692
Q8CGP1	24	K	Histone H2B type 1-K	Hist1h2bk	1	9.89474e-51	135.8	KAVTK(1)AQK(1)K	3	-1.8682	17	1.126	0.78	0.839	0.979	0.965	1.323															1.174	0.808	0.635
Q8CGP1	16	K	Histone H2B type 1-K	Hist1h2bk	1	8.83745e-40	142.54	SAPAPK(1)K(1)GSK(1)K(1)AVTK	3	-3.5669	81	1.031	0.837	0.856	1.206	1.024	1.097															0.871	0.819	0.781
Q8CGP1	13	K	Histone H2B type 1-K	Hist1h2bk	1	7.17967e-31	142.54	SAPAPK(1)K(1)GSK(1)K(1)AVTK	3	-3.5669	82	1.029	0.845	0.852	1.213	1.022	1.092															0.865	0.827	0.78
Q8CGP1	17	K	Histone H2B type 1-K	Hist1h2bk	1	9.89474e-51	142.54	SAPAPK(1)K(1)GSK(1)K(1)AVTK	3	-3.5669	85	1.078	0.812	0.856	1.112	0.98	1.196															0.989	0.829	0.715
Q8CGP2	21	K	Histone H2B type 1-P	Hist1h2bp	1	9.89474e-51	149.4	K(0.009)GSK(0.991)K(1)AVTK(1)AQK	2	1.3892	98	1.066	0.778	0.853	1.108	0.992	1.233															0.981	0.785	0.692
Q8CGP2	17	K	Histone H2B type 1-P	Hist1h2bp	1	9.89474e-51	142.54	K(1)GSK(1)K(1)AVTK(1)AQK	3	0.4302	84	1.078	0.812	0.856	1.112	0.98	1.196															0.989	0.829	0.715
Q8CGP2	16	K	Histone H2B type 1-P	Hist1h2bp	1	8.83745e-40	142.54	K(1)GSK(1)K(1)AVTK(1)AQK	3	0.4302	60	1.042	0.832	0.854	1.225	0.98	1.117															0.867	0.85	0.764
Q8CGP2	13	K	Histone H2B type 1-P	Hist1h2bp	1	7.17967e-31	142.54	K(1)GSK(1)K(1)AVTK(1)AQK	3	0.4302	52	1.039	0.842	0.853	1.236	0.968	1.112															0.858	0.871	0.768
Q8CGP5	120	K	Histone H2A type 1-F	Hist1h2af	1	0.0221226	69.825	K(1)TESHHK	3	0.74062	2	0.96	0.458	0.607	1.127	1.011	1.792															0.868	0.454	0.339
Q8CGP5	126	K	Histone H2A type 1-F	Hist1h2af	0.999999	0.00617646	70.028	KTESHHK(1)PK	5	0.23035	2	1.024	0.672	0.647	1.232	0.951	1.479															0.847	0.708	0.437
Q8CGP6	96	K	Histone H2A type 1-H	Hist1h2ah	1	0.00105344	105.66	NDEELNK(1)LLGR	3	-0.59208	2	0.984	0.541	0.661	1.193	1.104	1.519															0.841	0.492	0.435
Q8CH25	1021	K	SAFB-like transcription modulator	Sltm	1	0.00816214	77.387	GSSSGFK(1)PFK	2	0.7484	1	1.041	0.75	0.812	1.132	1.265	1.068	1.103	0.972	1	1.229	0.946	0.759	0.94379	0.771605	0.812	0.921074	1.33721	1.40711	0.689528	0.117758	0.938	0.594	0.76
Q8CHH9	381	K	Septin-8	Sept8	1	1.58737e-15	147.34	IHQEEK(1)R	3	-1.5029	5	0.941	0.778	0.725	1.324	1.11	1.174	0.87	1.01	0.982	0.947	1.079	1.111	1.08161	0.770297	0.738289	1.3981	1.02873	1.05671	0.743554	0.139475	0.725	0.701	0.618
Q8CHH9	193	K	Septin-8	Sept8	1	0.00097498	90.697	ADTISK(1)SELHK	3	-1.0561	1	1.07	0.702	0.81	1.278	1.14	1.072	0.87	1.01	0.982	0.947	1.079	1.111	1.22989	0.69505	0.824847	1.34952	1.05653	0.964896	0.815728	0.361209	0.853	0.617	0.755
Q8CHI8	1159	K	E1A-binding protein p400	Ep400	1	0.000748342	101.6	WELELK(1)R	2	-3.1504	1	1.059	1.009	0.997	1.01	1.14	0.86															1.069	0.886	1.159
Q8CHP0	818	K	Zinc finger CCCH domain-containing protein 3	Zc3h3	1	0.025517	48.028	SK(1)ASAGHVLR	3	-0.30721	1	1.093	0.704	0.76	0.857	1.179	1.411															1.3	0.598	0.538
Q8CHT0	92	K	Delta-1-pyrroline-5-carboxylate dehydrogenase, mitochondrial	Aldh4a1	1	3.31305e-05	120.06	VAK(1)FCYADK	3	-0.33598	2	0.99	0.848	0.849	1.331	1.109	0.953	0.892	0.997	0.988	0.859	1.025	1.186	1.10987	0.850552	0.859312	1.54948	1.08195	0.803541	0.820889	0.453692	0.758	0.765	0.891
Q8CIB5	408	K	Fermitin family homolog 2	Fermt2	1	0.0189802	66.492	DTSISCYK(1)SR	2	-0.27403	1							0.879	0.982	0.979	0.937	1.021	1.182
Q8CIE6	1082	K	Coatomer subunit alpha	Copa	1	4.5561e-05	117.53	ETLDQQK(1)R	2	-0.25287	1	1.203	0.971	0.933	0.989	1.024	0.949	0.859	0.999	0.952	0.872	1.052	1.236	1.40047	0.971972	0.980042	1.13417	0.973384	0.767799	1.16593	0.422989	1.241	0.95	0.984
Q8CIM8	27	K	Integrator complex subunit 4	Ints4	1	2.35526e-45	181.26	VVQQQQEEIATK(1)K	2	-0.37076	2	1.536	1.019	1.115	0.746	0.959	0.727															2.099	1.065	1.534
Q8JZN5	206	K	Acyl-CoA dehydrogenase family member 9, mitochondrial	Acad9	1	1.94511e-06	121.73	ATLSEDK(1)K	3	-0.98636	2	1.121	0.849	0.828	1.135	1.122	1.019	0.815	0.996	0.956	0.885	1.012	1.3	1.37546	0.85241	0.866109	1.28249	1.1087	0.783846	0.974473	0.910667	1.007	0.758	0.812
Q8JZR0	361	K	Long-chain-fatty-acid--CoA ligase 5	Acsl5	1	0.0303397	43.761	VYDK(1)VQNEAK	2	-0.81743	1							0.965	1.102	0.928	0.914	0.975	1.1
Q8JZU2	268	K	Tricarboxylate transport protein, mitochondrial	Slc25a1	1	0.000812888	109.66	ILK(1)NEGPK	3	0.19402	2	1.075	0.807	0.88	1.107	1.215	0.989	0.811	0.835	0.964	0.896	1.064	1.366	1.32552	0.966467	0.912863	1.23549	1.14192	0.724012	1.03335	0.874111	0.99	0.665	0.89
Q8K1H1	1002	K	Tudor domain-containing protein 7	Tdrd7	1	0.001201	54.898	K(1)LPFQAVTAQLAGVK	3	-3.1671	1
Q8K1X1	1109	K	WD repeat-containing protein 11	Wdr11	1	0.0013404	61.409	LNSEECADVLK(1)R	3	0.35734	2	1.235	0.923	0.972	1.077	1.023	0.858	0.883	0.995	0.992	0.824	1.071	1.199	1.39864	0.927638	0.979839	1.30704	0.955182	0.715596	1.11025	0.65599	1.169	0.903	1.134
Q8K214	172	K	Polycomb protein SCMH1	Scmh1	1	0.0184017	43.958	MGMK(1)LEAVDR	2	2.6223	1	1.368	1.153	1.142	0.756	0.87	0.785															1.844	1.328	1.457
Q8K2B3	498	K	Succinate dehydrogenase [ubiquinone] flavoprotein subunit, mitochondrial	Sdha	1	2.3255e-06	81.448	ANAGEESVMNLDK(1)LR	3	0.19608	1	1.261	0.962	0.911	1.061	0.894	0.981	0.815	0.99	0.976	0.918	1.015	1.203	1.54724	0.971717	0.933402	1.15577	0.880788	0.815461	1.21049	0.437446	1.212	1.078	0.929
Q8K2B3	179	K	Succinate dehydrogenase [ubiquinone] flavoprotein subunit, mitochondrial	Sdha	1	0.000422598	114.72	AFGGQSLK(1)FGK	2	0.21012	2	1.137	0.942	0.918	1.221	1.014	0.86	0.815	0.99	0.976	0.918	1.015	1.203	1.39509	0.951515	0.940574	1.33007	0.999015	0.714879	1.0799	0.745279	0.95	0.931	1.069
Q8K2B3	624	K	Succinate dehydrogenase [ubiquinone] flavoprotein subunit, mitochondrial	Sdha	1	0.000183981	111.63	K(1)HTLSYVDIK	3	0.9584	1	1.174	0.704	0.899	1.292	1.164	0.873	0.815	0.99	0.976	0.918	1.015	1.203	1.44049	0.711111	0.921107	1.40741	1.1468	0.725686	0.936832	0.825904	0.926	0.606	1.031
Q8K2B3	550	K	Succinate dehydrogenase [ubiquinone] flavoprotein subunit, mitochondrial	Sdha	1	1.63016e-06	119.41	HLK(1)TFDR	3	0.25301	1	1.087	0.92	0.811	1.278	1.057	0.935	0.815	0.99	0.976	0.918	1.015	1.203	1.33374	0.929293	0.830943	1.39216	1.04138	0.777224	0.963628	0.876812	0.867	0.872	0.867
Q8K2B3	250	K	Succinate dehydrogenase [ubiquinone] flavoprotein subunit, mitochondrial	Sdha	1	2.68127e-11	132	AK(1)NTVIATGGYGR	3	0.39493	2	0.996	0.961	0.901	1.106	1.176	0.931	0.815	0.99	0.976	0.918	1.015	1.203	1.22209	0.970707	0.923156	1.20479	1.15862	0.773899	0.99319	0.967928	0.918	0.819	0.967
Q8K2F0	303	K	Bromodomain-containing protein 3	Brd3	1	5.68952e-05	70.373	DLEDGEVPQHAGK(1)K	3	-0.23227	1							1.107	0.955	1.008	1.186	1.032	0.825
Q8K2I3	177	K	Dimethylaniline monooxygenase [N-oxide-forming] 2	Fmo2	1	0.00299607	90.412	EYK(1)HPVGFEGK	2	-0.64046	2	0.847	0.573	0.659	1.485	1.27	1.225															0.582	0.452	0.538
Q8K2I3	185	K	Dimethylaniline monooxygenase [N-oxide-forming] 2	Fmo2	0.999996	0.00344508	55.889	EYKHPVGFEGK(1)R	4	-0.014184	1	0.991	0.543	0.893	1.227	1.07	1.299															0.823	0.509	0.688
Q8K2K6	6	K	Arf-GAP domain and FG repeat-containing protein 1	Agfg1	1	0.0156651	64.757	MAASAK(1)R	2	-3.0687	2	1.129	1.149	1.09	0.789	0.842	1.025	1.238	0.995	1.024	1.155	0.977	0.646	0.911955	1.15477	1.06445	0.683117	0.861822	1.58669	0.999858	0.999628	1.458	1.367	1.063
Q8K310	710	K	Matrin-3	Matr3	0.999999	0.013725	64.104	KDPSASATSK(1)K	3	0.8891	1	1.328	1.016	0.849	1.115	1.058	0.755	1.031	1.089	1.018	1.059	0.965	0.853	1.28807	0.932966	0.833988	1.05288	1.09637	0.885111	1.00681	0.966901	1.214	0.96	1.125
Q8K370	843	K	Acyl-CoA dehydrogenase family member 10	Acad10	1	9.7089e-07	117.2	LCVFMGK(1)TDPQAPR	2	-0.58767	4	1.074	0.783	0.86	1.195	1.121	1.036	0.877	0.967	1.179	0.903	1.041	1.013	1.22463	0.809721	0.729432	1.32337	1.07685	1.0227	0.807434	0.300709	0.917	0.699	0.83
Q8K370	1056	K	Acyl-CoA dehydrogenase family member 10	Acad10	1	0.000583843	112.3	MELK(1)NQSR	2	-0.12295	4	1.032	0.845	0.872	1.264	1.176	0.902	0.877	0.967	1.179	0.903	1.041	1.013	1.17674	0.873837	0.73961	1.39978	1.12968	0.890424	0.815871	0.345137	0.833	0.72	0.966
Q8K4Z3	263	K	NAD(P)H-hydrate epimerase	Naxe	1	6.62448e-09	130.75	FVPPALEK(1)K	2	0.027869	4	1.028	0.817	0.864	1.26	1.095	1.009	0.852	1.035	0.953	0.894	1.015	1.199	1.20657	0.789372	0.906611	1.4094	1.07882	0.841535	0.871704	0.530619	0.832	0.746	0.856
Q8QZR3	549	K	Pyrethroid hydrolase Ces2a	Ces2a	1	0.00849595	76.843	IQELK(1)GSQDK	2	-0.085393	1	1.01	0.782	0.844	1.134	1.107	1.165															0.909	0.707	0.725
Q8QZS1	220	K	3-hydroxyisobutyryl-CoA hydrolase, mitochondrial	Hibch	1	2.38837e-17	144.88	AGIATHFVDSEK(1)LR	2	0.54705	2	0.899	0.873	0.677	1.322	1.272	1.035	0.892	0.979	0.971	0.9	1.057	1.149	1.00785	0.891726	0.697219	1.46889	1.20341	0.900783	0.726766	0.177571	0.693	0.687	0.654
Q8QZS1	359	K	3-hydroxyisobutyryl-CoA hydrolase, mitochondrial	Hibch	1	0.014376	66.799	WK(1)PANLK	3	0.23037	1							0.892	0.979	0.971	0.9	1.057	1.149
Q8QZS1	352	K	3-hydroxyisobutyryl-CoA hydrolase, mitochondrial	Hibch	1	3.82849e-22	102.87	AVLIDK(1)DQTPK	2	-1.6542	1							0.892	0.979	0.971	0.9	1.057	1.149
Q8QZT1	187	K	Acetyl-CoA acetyltransferase, mitochondrial	Acat1	1	7.47812e-07	69.765	DGLTDVYNK(1)IHMGNCAENTAK	3	0.17882	3	1.033	0.847	0.91	1.191	1.126	0.968	1.027	1.027	1.046	1.002	1.01	0.876	1.00584	0.824732	0.869981	1.18862	1.11485	1.10502	0.792301	0.0319396	0.885	0.753	0.94
Q8QZT1	199	K	Acetyl-CoA acetyltransferase, mitochondrial	Acat1	1	9.86954e-25	153.75	IHMGNCAENTAK(1)K	2	-0.28346	10	1.037	0.84	0.861	1.309	1.071	0.963	1.027	1.027	1.046	1.002	1.01	0.876	1.00974	0.817916	0.823136	1.30639	1.0604	1.09932	0.764776	0.0537062	0.808	0.785	0.894
Q8QZT1	254	K	Acetyl-CoA acetyltransferase, mitochondrial	Acat1	1	7.13842e-12	123.02	GKPDVVVKEDEEYK(1)R	3	-0.32977	3	0.901	0.848	0.819	1.418	1.111	0.981	1.027	1.027	1.046	1.002	1.01	0.876	0.877313	0.825706	0.782983	1.41517	1.1	1.11986	0.683901	0.0556613	0.648	0.764	0.835
Q8QZY1	549	K	Eukaryotic translation initiation factor 3 subunit L	Eif3l	1	0.0208866	51.286	QIHK(1)FEELNR	3	0.94141	1							0.892	1.004	1.023	0.817	0.987	1.206
Q8QZY1	301	K	Eukaryotic translation initiation factor 3 subunit L	Eif3l	1	0.010848	55.806	VLENIELNK(1)K	3	-0.15945	1							0.892	1.004	1.023	0.817	0.987	1.206
Q8R035	124	K	Peptidyl-tRNA hydrolase ICT1, mitochondrial	Mrpl58	1	0.00109014	100.02	IALTHK(1)NK	3	-0.21677	1	1.055	0.841	0.904	1.061	1.098	1.089	1.103	1.057	0.935	0.972	0.953	0.989	0.956482	0.795648	0.966845	1.09156	1.15215	1.10111	0.81289	0.0517534	1.015	0.767	0.83
Q8R0F8	116	K	Acylpyruvase FAHD1, mitochondrial	Fahd1	1	9.93335e-05	115.78	DVQEECK(1)K	2	1.6028	1	1.074	0.793	0.895	1.117	1.183	1.009	0.953	0.982	1.011	0.952	1.048	1.005	1.12697	0.807536	0.885262	1.17332	1.12882	1.00398	0.852894	0.231794	0.98	0.67	0.888
Q8R0G9	786	K	Nuclear pore complex protein Nup133	Nup133	1	7.44567e-09	92.773	QHGIILK(1)MVYPQADSK	3	0.48697	4	1.135	0.865	0.938	1.153	1.104	0.892	1.075	0.882	0.869	0.947	1.056	1.075	1.05581	0.980726	1.0794	1.21753	1.04545	0.829767	1.0075	0.952283	1.003	0.785	1.052
Q8R0L9	109	K	Transcriptional adapter 3	Tada3	1	2.3178e-06	67.685	LEGK(1)TGHGPGPGPGRPK	4	-0.10347	1
Q8R123	283	K	FAD synthase	Flad1	1	1.42587e-09	130.98	LAESGSCLGK(1)K	3	-0.23942	2	1.099	0.969	0.905	1.123	1.151	0.845	0.937	0.993	0.985	0.886	0.959	1.22	1.17289	0.975831	0.918782	1.26749	1.20021	0.692623	0.970629	0.886266	0.998	0.844	1.071
Q8R164	86	K	Valacyclovir hydrolase	Bphl	1	0.00670926	49.298	TDFAPQLQSLNK(1)K	3	-1.6038	1	1.214	0.876	0.749	1.292	1.067	0.908	1.064	1.04	1.022	0.962	1.012	0.917	1.14098	0.842308	0.732877	1.34304	1.05435	0.990185	0.801803	0.243179	0.958	0.822	0.824
Q8R1A4	1952	K	Dedicator of cytokinesis protein 7	Dock7	1	2.81534e-81	206.1	AHGELHEQFK(1)R	2	0.15595	9	1.043	0.794	0.838	1.243	1.148	1.009	0.929	1.042	0.905	0.941	1.034	1.132	1.12271	0.761996	0.925967	1.32094	1.11025	0.891343	0.845945	0.353368	0.856	0.691	0.83
Q8R1F1	20	K	Niban-like protein 1	Fam129b	1	5.45753e-13	139.86	QHIAEK(1)TEK	2	1.2898	2	0.975	0.717	0.83	1.549	1.086	0.938															0.642	0.661	0.883
Q8R1M2	6	K	Histone H2A.J	H2afj	1	1.58772e-27	156.01	GK(1)QGGK(1)VR	3	-1.8177	7	0.474	0.381	0.376	2.14	1.62	1.125															0.226	0.236	0.335
Q8R1M2	10	K	Histone H2A.J	H2afj	1	1.58772e-27	156.01	GK(1)QGGK(1)VR	3	-1.8177	7	0.474	0.381	0.376	2.14	1.62	1.125															0.226	0.236	0.335
Q8R331	66	K	Zinc finger HIT domain-containing protein 1	Znhit1	1	0.00569547	55.755	RLPQFDDDADTGK(1)K	3	1.0012	1	1.12	0.872	0.889	1.035	1.119	1.028															1.104	0.781	0.865
Q8R3B7	554	K	Bromodomain-containing protein 8	Brd8	0.999997	0.00329209	55.536	DKPVPLPAPEMTVK(1)QER	3	0.42045	2	1.197	1.08	0.964	1.07	0.955	0.821															1.14	1.132	1.176
Q8R3B7	7	K	Bromodomain-containing protein 8	Brd8	1	0.00211077	83.948	ATGTGK(1)HK	3	0.56398	3
Q8R5C5	319	K	Beta-centractin	Actr1b	1	0.018302	80.438	LLSEVK(1)K	2	-0.09117	1	1.029	0.815	0.831	1.323	1.128	0.959	0.943	1.024	0.984	0.894	1.027	1.08	1.0912	0.795898	0.844512	1.47987	1.09834	0.887963	0.788076	0.299018	0.793	0.724	0.867
Q8VCM7	298	K	Fibrinogen gamma chain	Fgg	1	0.00138054	105.52	VGPESDK(1)YR	2	-0.10546	1	0.984	0.566	0.71	1.17	1.172	1.414	0.796	0.806	0.9	0.865	0.755	1.677	1.23618	0.702233	0.788889	1.3526	1.55232	0.843172	0.727651	0.277017	0.858	0.483	0.502
Q8VCM7	230	K	Fibrinogen gamma chain	Fgg	1	2.5129e-06	88.596	IDGSLDFK(1)K	2	-0.48967	1							0.796	0.806	0.9	0.865	0.755	1.677
Q8VCT3	600	K	Aminopeptidase B	Rnpep	1	0.0265482	47.302	DFLQSQGK(1)QK	3	4.3315	1	0.969	0.855	0.917	1.53	1.017	0.816	0.921	1.021	0.982	0.892	0.983	1.142	1.05212	0.837414	0.933809	1.71525	1.03459	0.714536	0.814965	0.546755	0.646	0.841	1.124
Q8VCT4	410	K	Carboxylesterase 1D	Ces1d	1	1.86269e-15	95.094	YLGGTDDLTK(1)K	2	-2.8321	1
Q8VD65	951	K	Phosphoinositide 3-kinase regulatory subunit 4	Pik3r4	1	0.00277412	72.731	TELQQLIQQK(1)R	2	0.5802	1	1.171	0.783	0.937	1.034	1.289	0.879	0.925	0.998	0.966	0.847	1.01	1.207	1.26595	0.784569	0.969979	1.22078	1.27624	0.728252	0.936509	0.77601	1.155	0.608	1.065
Q8VDC0	612	K	Probable leucine--tRNA ligase, mitochondrial	Lars2	1	0.00937386	70.942	LPSGQCLK(1)K	2	0.47549	1	1.012	0.804	0.818	0.99	1.099	1.294	0.971	1.047	0.945	0.954	1.019	1.139	1.04222	0.767908	0.865608	1.03774	1.07851	1.13608	0.822716	0.127048	1.043	0.732	0.632
Q8VDD5	1445	K	Myosin-9	Myh9	1	1.15496e-05	119.39	K(1)FDQLLAEEK	3	0.0012228	3	1.033	0.801	0.93	1.283	1.05	0.976	0.983	0.997	1.015	1.16	0.954	0.829	1.05086	0.80341	0.916256	1.10603	1.10063	1.17732	0.818718	0.0909133	0.821	0.764	0.953
Q8VDD5	228	K	Myosin-9	Myh9	1	0.00200048	98.898	TVK(1)NDNSSR	2	0.14258	1	0.954	0.524	1.041	1.387	1.249	0.929	0.983	0.997	1.015	1.16	0.954	0.829	0.970498	0.525577	1.02562	1.19569	1.30922	1.12063	0.695535	0.134456	0.701	0.421	1.122
Q8VDD5	1193	K	Myosin-9	Myh9	1	2.87677e-21	131.67	QK(1)HSQAVEELADQLEQTKR	4	-0.17226	2	1.159	0.641	0.81	1.31	1.149	1.02	0.983	0.997	1.015	1.16	0.954	0.829	1.17904	0.642929	0.79803	1.12931	1.2044	1.2304	0.735107	0.18312	0.902	0.557	0.794
Q8VDD5	678	K	Myosin-9	Myh9	1	0.00146727	86.18	CIIPNHEK(1)K	3	-0.15899	1	1.166	0.666	0.808	1.286	1.174	0.994	0.983	0.997	1.015	1.16	0.954	0.829	1.18616	0.668004	0.796059	1.10862	1.23061	1.19903	0.749019	0.192947	0.924	0.569	0.812
Q8VDD5	1410	K	Myosin-9	Myh9	1	0.00108145	108.7	VAAYDK(1)LEK	2	0.59438	1	1.109	0.786	0.837	1.281	1.282	0.822	0.983	0.997	1.015	1.16	0.954	0.829	1.12818	0.788365	0.824631	1.10431	1.34382	0.991556	0.796927	0.194807	0.883	0.613	1.017
Q8VDD5	860	K	Myosin-9	Myh9	1	0.000977974	94.465	EK(1)HLAAENR	3	0.76276	1	1.153	0.64	0.845	1.311	1.165	0.979	0.983	0.997	1.015	1.16	0.954	0.829	1.17294	0.641926	0.832512	1.13017	1.22117	1.18094	0.74948	0.195082	0.896	0.55	0.864
Q8VDD5	1525	K	Myosin-9	Myh9	1	0.000448528	104.22	SVHELEK(1)SK	3	1.106	2	1.096	0.887	0.912	1.245	1.081	0.871	0.983	0.997	1.015	1.16	0.954	0.829	1.11495	0.889669	0.898522	1.07328	1.13312	1.05066	0.891338	0.245876	0.897	0.822	1.047
Q8VDD5	1209	K	Myosin-9	Myh9	1	5.53444e-13	88.486	HSQAVEELADQLEQTK(1)R	3	0.19537	1	1.071	0.797	0.883	1.074	1.356	0.909	0.983	0.997	1.015	1.16	0.954	0.829	1.08952	0.799398	0.869951	0.925862	1.42138	1.0965	0.801125	0.263735	1.017	0.588	0.971
Q8VDD5	1775	K	Myosin-9	Myh9	1	8.35125e-21	159.44	SHAQK(1)NENAR	2	-0.0050234	2	1.144	0.665	0.985	1.188	1.116	0.978	0.983	0.997	1.015	1.16	0.954	0.829	1.16378	0.667001	0.970443	1.02414	1.16981	1.17973	0.830317	0.31746	0.981	0.597	1.007
Q8VDD5	1802	K	Myosin-9	Myh9	1	1.17369e-06	128.76	LQEMESAVK(1)SK	2	-0.86437	1	1.157	1.018	0.93	1.296	1.081	0.65	0.983	0.997	1.015	1.16	0.954	0.829	1.17701	1.02106	0.916256	1.11724	1.13312	0.784077	1.02633	0.856382	0.911	0.943	1.431
Q8VDD5	1024	K	Myosin-9	Myh9	1	0.000133801	87.863	NK(1)HEAMITDLEER	3	0.44307	4	1.146	0.906	1.02	1.003	1.202	0.812	0.983	0.997	1.015	1.16	0.954	0.829	1.16582	0.908726	1.00493	0.864655	1.25996	0.979493	0.992064	0.956294	1.164	0.755	1.256
Q8VDD5	1441	K	Myosin-9	Myh9	1	0.0224892	59.116	QSVSNLEK(1)K	2	0.79768	1							0.983	0.997	1.015	1.16	0.954	0.829
Q8VDM4	350	K	26S proteasome non-ATPase regulatory subunit 2	Psmd2	1	4.48141e-05	78.191	VPDDIYK(1)THLENNR	3	1.02	2	1.225	0.887	0.852	1.018	1.17	0.935	0.863	1.029	0.953	0.9	0.976	1.209	1.41947	0.862002	0.894019	1.13111	1.19877	0.773366	1.02328	0.919945	1.227	0.759	0.912
Q8VDR9	1904	K	Dedicator of cytokinesis protein 6	Dock6	1	2.8773e-06	121.61	AHGELAEQHK(1)R	2	-0.13947	3	1.133	0.927	0.832	1.05	0.977	1.127															1.1	0.951	0.738
Q8VE70	164	K	Programmed cell death protein 10	Pdcd10	1	0.0182127	62.659	ALEHQK(1)K	3	1.2707	1							1.104	0.932	1.009	0.878	1.034	1.042
Q8VEJ9	51	K	Vacuolar protein sorting-associated protein 4A	Vps4a	1	0.00216879	85.154	YEAHSDK(1)AK	3	-0.50177	1							1.083	0.996	1.026	1.063	1.027	0.829
Q8VEK3	328	K	Heterogeneous nuclear ribonucleoprotein U	Hnrnpu	1	0.000131695	92.939	HLYTK(1)DIDIHEVR	4	-1.0045	2	0.995	0.894	0.879	1.125	1.121	1.042	0.832	1.109	0.978	0.992	1	1.038	1.19591	0.806132	0.898773	1.13407	1.121	1.00385	0.890115	0.421763	0.901	0.799	0.844
Q8VEK3	492	K	Heterogeneous nuclear ribonucleoprotein U	Hnrnpu	1	4.951e-07	115.91	TTWVTK(1)HAAENPGK	3	0.3216	2	1.174	0.718	0.887	1.172	1.109	1.016	0.832	1.109	0.978	0.992	1	1.038	1.41106	0.64743	0.906953	1.18145	1.109	0.978805	0.907069	0.700261	1.021	0.649	0.872
Q8VEK3	611	K	Heterogeneous nuclear ribonucleoprotein U	Hnrnpu	1	0.00161799	81.017	DLPEHAVLK(1)MK	3	-0.62772	4	1.181	0.758	0.902	1.129	1.048	1.048	0.832	1.109	0.978	0.992	1	1.038	1.41947	0.683499	0.92229	1.1381	1.048	1.00963	0.946654	0.819152	1.067	0.726	0.862
Q8VEK3	181	K	Heterogeneous nuclear ribonucleoprotein U	Hnrnpu	1	1.13096e-37	129.85	EAAGK(1)SSGPTSLFAVTVAPPGAR	3	0.52453	2	1.056	0.884	1.046	1.097	1.072	0.911	0.832	1.109	0.978	0.992	1	1.038	1.26923	0.797115	1.06953	1.10585	1.072	0.877649	1.02631	0.873095	0.982	0.826	1.148
Q8VEM8	94	K	Phosphate carrier protein, mitochondrial	Slc25a3	1	0.00978461	48.981	MQVDPQK(1)YK	2	-0.44529	2	1.098	1.007	0.858	1.147	1.182	0.811	0.796	0.921	1.003	0.876	1.019	1.329	1.3794	1.09338	0.855434	1.30936	1.15996	0.610233	1.08074	0.768308	0.976	0.853	1.058
Q8VIJ6	696	K	Splicing factor, proline- and glutamine-rich	Sfpq	0.956218	0.00501462	81.525	EEYEGPNK(0.044)K(0.956)PR	3	-0.42618	2	1.159	0.937	0.889	1.201	0.932	0.955	1.101	0.965	1.06	1.251	0.975	0.684	1.05268	0.970984	0.838679	0.960032	0.955897	1.3962	0.864201	0.421641	0.983	1.007	0.93
Q91V12	363	K	Cytosolic acyl coenzyme A thioester hydrolase	Acot7	1	0.00113798	105.81	RFEEGK(1)GR	3	0.061182	2	1.207	0.981	0.898	1.079	1.045	0.878	0.88	0.96	0.953	0.907	1.044	1.256	1.37159	1.02188	0.942288	1.18964	1.00096	0.699045	1.15438	0.487237	1.14	0.941	1.022
Q91V12	169	K	Cytosolic acyl coenzyme A thioester hydrolase	Acot7	1	8.09242e-12	123.29	ATLWYVPLSLK(1)NVDK	3	-0.10559	1	1.215	0.893	0.911	1.261	1.095	0.744	0.88	0.96	0.953	0.907	1.044	1.256	1.38068	0.930208	0.955929	1.3903	1.04885	0.592357	1.07762	0.790924	0.982	0.817	1.224
Q91V16	40	K	Electron transfer flavoprotein regulatory factor 1	Etfrf1	1	0.00335743	97.798	NVFLK(1)NK	2	1.0276	1	0.994	0.849	0.919	1.197	1.159	0.953															0.847	0.733	0.964
Q91V41	34	K	Ras-related protein Rab-14	Rab14	1	0.000478939	65.179	SCLLHQFTEK(1)K	3	0.26157	1							0.888	1.026	0.942	0.865	1.006	1.221
Q91V88	74	K	Nephronectin	Npnt	1	0.00032275	103.08	HGECVGPNK(1)CK	3	-1.0744	1	0.778	0.467	0.666	1.697	1.284	1.18															0.468	0.365	0.565
Q91V92	166	K	ATP-citrate synthase	Acly	1	0.00431201	84.817	LNTEDIK(1)R	2	0.25735	1	1.152	0.676	0.789	1.416	1.311	0.794	0.858	0.941	0.967	0.897	1.003	1.264	1.34266	0.718385	0.815926	1.5786	1.30708	0.628165	0.818753	0.573276	0.83	0.517	0.993
Q91V92	958	K	ATP-citrate synthase	Acly	1	1.22512e-09	134.13	EGK(1)LIMGIGHR	2	-0.8334	2	1.352	0.794	0.901	1.173	1.08	0.817	0.858	0.941	0.967	0.897	1.003	1.264	1.57576	0.843783	0.931748	1.30769	1.07677	0.646361	1.10574	0.741355	1.175	0.737	1.104
Q91V92	528	K	ATP-citrate synthase	Acly	1	1.30386e-17	122.01	DEPSVAAMVYPFTGDHK(1)QK	3	0.91687	3	1.188	0.868	0.886	1.221	1.154	0.798	0.858	0.941	0.967	0.897	1.003	1.264	1.38462	0.922423	0.916236	1.3612	1.15055	0.631329	1.02551	0.925445	0.992	0.754	1.111
Q91V92	97	K	ATP-citrate synthase	Acly	1	0.00184235	77.062	LGHEATVGK(1)AK	3	0.24637	1							0.858	0.941	0.967	0.897	1.003	1.264
Q91VF2	39	K	Histamine N-methyltransferase	Hnmt	1	0.0310665	44.961	K(1)LPGIIAR	3	4.1976	1							0.846	0.994	0.906	0.848	1.001	1.322
Q91VM5	160	K	RNA binding motif protein, X-linked-like-1	Rbmxl1	1	0.0161152	72.879	SGGPPPK(1)R	2	0.56066	1	1.247	0.761	0.821	1.099	1.121	1.029	1.223	0.925	1.018	1.307	0.919	0.696	1.01962	0.822703	0.806483	0.840857	1.2198	1.47845	0.74844	0.245562	1.156	0.68	0.797
Q91VM9	219	K	Inorganic pyrophosphatase 2, mitochondrial	Ppa2	1	0.00019379	113.93	FHDIDDVK(1)K	2	0.41985	2	1.012	0.865	0.844	1.284	1.146	0.933	0.946	1.027	1.023	1.061	1.009	0.916	1.06977	0.842259	0.825024	1.21018	1.13578	1.01856	0.813505	0.1039	0.802	0.756	0.905
Q91VM9	254	K	Inorganic pyrophosphatase 2, mitochondrial	Ppa2	1	0.00036706	105.52	FAFNGEFK(1)NK	3	0.32137	1	1.045	0.792	0.84	1.224	1.162	1.011	0.946	1.027	1.023	1.061	1.009	0.916	1.10465	0.771178	0.821114	1.15363	1.15164	1.10371	0.79113	0.146527	0.871	0.683	0.832
Q91VM9	256	K	Inorganic pyrophosphatase 2, mitochondrial	Ppa2	1	0.000700654	58.246	NK(1)AFALDVINSAHER	3	-0.22091	1	1.17	0.818	0.873	1.18	1.026	1.006	0.946	1.027	1.023	1.061	1.009	0.916	1.23679	0.796495	0.853372	1.11216	1.01685	1.09825	0.89446	0.500092	1.01	0.799	0.868
Q91VR2	115	K	ATP synthase subunit gamma, mitochondrial	Atp5c1	1	1.09658e-12	138.91	QMK(1)NEVAALTAAGK	2	0.7787	4	0.984	0.833	0.82	1.228	1.251	0.965	1.128	0.935	1.008	1.209	0.962	0.73	0.87234	0.890909	0.813492	1.01572	1.30042	1.32192	0.708276	0.0628155	0.817	0.667	0.85
Q91VR2	43	K	ATP synthase subunit gamma, mitochondrial	Atp5c1	1	0.00410336	97.431	NIQK(1)ITK	2	-0.54084	1	0.991	0.782	0.827	1.253	1.19	1.03	1.128	0.935	1.008	1.209	0.962	0.73	0.878546	0.836364	0.820437	1.03639	1.23701	1.41096	0.688138	0.0679354	0.806	0.658	0.804
Q91VR2	154	K	ATP synthase subunit gamma, mitochondrial	Atp5c1	1	8.43247e-16	135.47	THSDQFLVSFK(1)DVGR	3	0.040443	1	1.047	0.713	0.761	1.044	1.424	1.081	1.128	0.935	1.008	1.209	0.962	0.73	0.928191	0.762567	0.75496	0.863524	1.48025	1.48082	0.639471	0.147124	1.022	0.502	0.703
Q91VT4	195	K	Carbonyl reductase family member 4	Cbr4	1	0.000691275	102.3	K(1)NIPLGR	2	0.38342	1	0.932	0.764	0.775	1.24	1.161	1.174	1.036	0.918	1.036	0.883	0.922	1.176	0.899614	0.832244	0.748069	1.4043	1.25922	0.998299	0.677239	0.0660513	0.766	0.659	0.66
Q91VT4	194	K	Carbonyl reductase family member 4	Cbr4	0.999991	0.00826241	66.056	HLKEEHFK(1)K	5	0.68293	2	0.879	0.845	0.759	1.388	1.068	1.116	1.036	0.918	1.036	0.883	0.922	1.176	0.848456	0.920479	0.732625	1.57191	1.15835	0.94898	0.679911	0.156671	0.646	0.792	0.68
Q91WE2	168	K	Protein FAM192A	Fam192a	1	0.00118715	92.247	SSESGNSVK(1)R	2	0.28881	1	1.236	0.806	0.947	0.881	1.307	0.908	1.083	0.95	1.111	1.119	0.98	0.782	1.14127	0.848421	0.852385	0.78731	1.33367	1.16113	0.865931	0.48805	1.429	0.617	1.043
Q91WQ3	146	K	Tyrosine--tRNA ligase, cytoplasmic	Yars	1	0.000288424	89.301	LSSVVTQHDAK(1)K	3	1.4591	1	1.059	1.031	0.844	1.219	0.999	0.927	0.916	1.009	1	0.901	1.028	1.109	1.15611	1.0218	0.844	1.35294	0.97179	0.835888	0.956116	0.812036	0.885	1.033	0.912
Q91WS0	104	K	CDGSH iron-sulfur domain-containing protein 1	Cisd1	1	3.05467e-48	124.25	HNEETGDNVGPLIIK(1)K	3	-1.7454	2	1.222	0.77	1	1.178	1.107	0.825	0.822	0.994	0.935	0.896	1.006	1.346	1.48662	0.774648	1.06952	1.31473	1.1004	0.612927	1.09997	0.747785	1.056	0.696	1.213
Q91WU5	372	K	Arsenite methyltransferase	As3mt	1	7.20795e-71	196.27	HAPEGTGGCCGK(1)R	3	0.48268	3	1.109	0.986	0.842	1.285	1.053	0.827	0.957	1.017	1.019	0.962	1.023	1.031	1.15883	0.969518	0.8263	1.33576	1.02933	0.802134	0.932884	0.720708	0.879	0.937	1.019
Q91X72	111	K	Hemopexin	Hpx	1	0.000895277	65.043	GPDSVFLIK(1)EDK	2	3.7811	1							0.966	0.75	0.958	1.103	0.766	1.34
Q91XA9	152	K	Acidic mammalian chitinase	Chia	1	0.000451347	61.265	GSPPQDK(1)HLFTVLVK	3	-1.0952	1
Q91XC8	29	K	Death-associated protein 1	Dap	1	2.62032e-07	82.529	IVQK(1)HPHTGDGKEER	5	-0.20291	4	1.262	0.847	0.943	1.333	0.998	0.74	1.213	0.868	1.037	1.37	0.896	0.686	1.0404	0.975806	0.909354	0.972993	1.11384	1.07872	0.924186	0.232419	0.965	0.85	1.276
Q91XL9	315	K	Oxysterol-binding protein-related protein 1	Osbpl1a	1	0.00489027	87.719	VPK(1)NSVQQSR	2	0.81249	1	1.433	0.863	1.061	0.944	1.041	0.766	0.91	1.013	0.948	0.922	1.041	1.152	1.57473	0.851925	1.1192	1.02386	1	0.664931	1.31875	0.318102	1.548	0.83	1.386
Q91YQ5	539	K	Dolichyl-diphosphooligosaccharide--protein glycosyltransferase subunit 1	Rpn1	1	4.94342e-21	153.39	LK(1)TEGSDLCDR	2	-0.53705	2	1.318	1.032	0.986	0.978	0.934	0.839	0.926	0.997	0.94	0.926	1.001	1.163	1.42333	1.03511	1.04894	1.05616	0.933067	0.72141	1.29393	0.177801	1.373	1.106	1.176
Q91YQ5	517	K	Dolichyl-diphosphooligosaccharide--protein glycosyltransferase subunit 1	Rpn1	1	0.000128416	113.93	DISTLNSGK(1)K	2	-1.1836	2	1.232	0.958	0.941	1.05	1.053	0.854	0.926	0.997	0.94	0.926	1.001	1.163	1.33045	0.960883	1.00106	1.13391	1.05195	0.734308	1.12747	0.503567	1.195	0.912	1.103
Q921G7	152	K	Electron transfer flavoprotein-ubiquinone oxidoreductase, mitochondrial	Etfdh	1	6.03367e-39	175.51	FAILTEK(1)HR	3	1.0948	1	1.306	0.84	0.853	1.308	0.959	0.848	0.844	0.964	0.955	0.906	1.005	1.288	1.54739	0.871369	0.893194	1.44371	0.954229	0.658385	1.08364	0.802471	1.019	0.877	1.005
Q921G7	283	K	Electron transfer flavoprotein-ubiquinone oxidoreductase, mitochondrial	Etfdh	1	1.17344e-05	120.06	ELWIIDEK(1)K	3	-0.51318	2							0.844	0.964	0.955	0.906	1.005	1.288
Q921I1	315	K	Serotransferrin	Tf	1	3.0034e-08	127.57	DLLFK(1)DSAFGLLR	2	1.7037	1	1.225	0.938	1.04	1.31	0.956	0.656	0.812	0.98	1.036	0.986	1.016	1.169	1.50862	0.957143	1.00386	1.3286	0.940945	0.561163	1.22571	0.495948	0.953	0.984	1.585
Q921I1	61	K	Serotransferrin	Tf	1	0.000542443	103.91	K(1)TSYPDCIK	3	-1.5972	5	1.001	0.717	0.866	1.365	1.495	0.697	0.812	0.98	1.036	0.986	1.016	1.169	1.23276	0.731633	0.835907	1.38438	1.47146	0.596236	0.811193	0.541389	0.747	0.481	1.245
Q921I1	295	K	Serotransferrin	Tf	1	0.000356914	107.06	VAQEHFGK(1)GK	3	0.44078	1	1.177	0.639	0.841	1.652	1.076	0.758	0.812	0.98	1.036	0.986	1.016	1.169	1.44951	0.652041	0.811776	1.67546	1.05906	0.648417	0.861184	0.706098	0.727	0.594	1.111
Q921I1	470	K	Serotransferrin	Tf	1	4.19554e-14	146.71	K(1)SCHTGVDR	2	0.57457	3	1.214	0.642	0.847	1.613	1.081	0.75	0.812	0.98	1.036	0.986	1.016	1.169	1.49507	0.655102	0.817568	1.6359	1.06398	0.641574	0.88816	0.763405	0.767	0.595	1.131
Q921I1	554	K	Serotransferrin	Tf	1	3.89919e-17	121.01	GDVAFVK(1)HQTVLDNTEGK	3	0.44096	2	1.163	0.728	0.869	1.367	1.073	0.902	0.812	0.98	1.036	0.986	1.016	1.169	1.43227	0.742857	0.838803	1.38641	1.0561	0.7716	0.937717	0.823357	0.867	0.679	0.964
Q921I1	134	K	Serotransferrin	Tf	1	4.4781e-07	118.21	KGTDFQLNQLEGK(1)K	3	-0.74641	4	1.146	0.829	0.963	1.342	1.033	0.796	0.812	0.98	1.036	0.986	1.016	1.169	1.41133	0.845918	0.929537	1.36105	1.01673	0.680924	1.04187	0.879374	0.871	0.804	1.209
Q921I1	696	K	Serotransferrin	Tf	1	2.18829e-06	126.39	LLEACTFHK(1)H	2	-0.78914	3	1.164	0.834	0.781	1.243	0.947	1.096	0.812	0.98	1.036	0.986	1.016	1.169	1.4335	0.85102	0.753861	1.26065	0.932087	0.937553	0.970638	0.905925	0.954	0.881	0.712
Q922B1	161	K	O-acetyl-ADP-ribose deacetylase MACROD1	Macrod1	1	6.93532e-14	61.186	GDITK(1)LEVDAIVNAANSSLLGGGGVDGCIHR	4	-0.23313	1	0.948	0.762	0.939	1.169	0.859	1.321	1.027	1.097	0.923	0.894	0.932	1.112	0.923077	0.694622	1.01733	1.30761	0.921674	1.18795	0.771102	0.157077	0.826	0.889	0.711
Q924A2	2232	K	Protein capicua homolog	Cic	1	0.0222014	69.275	EVTSSGK(1)K	2	0.43435	1	1.304	0.837	1.076	0.995	1.089	0.796	1.173	1.055	1	1.138	0.966	0.719	1.11168	0.793365	1.076	0.874341	1.12733	1.10709	0.958916	0.759236	1.335	0.769	1.352
Q93092	7	K	Transaldolase	Taldo1	1	7.57273e-07	126.57	SGSPVK(1)R	2	0.37143	1	1.273	0.924	0.938	1.118	0.943	0.892	0.838	0.949	1.045	0.892	1.034	1.171	1.51909	0.973656	0.897608	1.25336	0.911992	0.761742	1.15827	0.563648	1.162	0.982	1.051
Q93092	321	K	Transaldolase	Taldo1	1	0.00127591	103.43	FAADAIK(1)LER	2	-0.2155	2	1.059	0.812	0.878	1.351	1.039	0.946	0.838	0.949	1.045	0.892	1.034	1.171	1.26372	0.855638	0.840191	1.51457	1.00484	0.807857	0.889485	0.656017	0.798	0.783	0.927
Q93092	314	K	Transaldolase	Taldo1	1	0.00170385	96.342	K(1)FAADAIK	3	0.022667	3	1.049	0.823	0.894	1.297	1.068	0.95	0.838	0.949	1.045	0.892	1.034	1.171	1.25179	0.867229	0.855502	1.45404	1.03288	0.811272	0.901865	0.665108	0.824	0.771	0.942
Q99JB2	221	K	Stomatin-like protein 2, mitochondrial	Stoml2	1	9.98108e-05	116.19	ESAINVAEGK(1)K	2	-0.11373	2	1.055	0.848	0.833	1.242	1.075	1.017	1.185	0.957	1.046	1.086	1.032	0.748	0.890295	0.886102	0.796367	1.14365	1.04167	1.35963	0.725757	0.0626414	0.867	0.79	0.819
Q99JB2	145	K	Stomatin-like protein 2, mitochondrial	Stoml2	1	0.00723712	88.392	LSLDK(1)VFR	2	-1.1143	1	1.06	0.89	0.757	1.256	1.035	1.068	1.185	0.957	1.046	1.086	1.032	0.748	0.894515	0.92999	0.723709	1.15654	1.00291	1.42781	0.710353	0.089647	0.861	0.86	0.709
Q99JT2	139	K	Serine/threonine-protein kinase 26	Stk26	1	0.0026445	73.499	GLDYLHSEK(1)K	3	0.041559	1	1.135	0.798	0.803	1.318	1.225	0.838															0.877	0.651	0.959
Q99JY0	254	K	Trifunctional enzyme subunit beta, mitochondrial	Hadhb	1	2.07772e-05	117.16	SHSLAK(1)K	2	0.18488	3	1.04	0.863	0.862	1.157	1.024	1.103	0.925	0.921	1.012	0.973	1.009	1.067	1.12432	0.937025	0.851779	1.18911	1.01487	1.03374	0.899749	0.337216	0.916	0.843	0.782
Q99JY0	333	K	Trifunctional enzyme subunit beta, mitochondrial	Hadhb	1	0.000977497	109.71	ALAMGYK(1)PK	2	-0.19423	2	1.089	0.892	0.836	1.134	1.116	1.005	0.925	0.921	1.012	0.973	1.009	1.067	1.1773	0.968512	0.826087	1.16547	1.10605	0.941893	0.924843	0.550591	0.979	0.801	0.832
Q99JY3	63	K	GTPase IMAP family member 4	Gimap4	1	0.00265923	56.569	VFNSGICAK(1)SITK	3	-1.3066	1	1.139	0.905	0.778	1.243	1.085	0.942															0.933	0.836	0.826
Q99JY9	244	K	Actin-related protein 3	Actr3	1	0.00429886	86.944	EFNK(1)YDTDGSK	2	0.42872	1	1.353	0.972	1.018	1.042	0.946	0.769	0.888	1.049	1.013	0.815	0.979	1.231	1.52365	0.926597	1.00494	1.27853	0.966292	0.624695	1.2041	0.503659	1.322	1.029	1.325
Q99K48	245	K	Non-POU domain-containing octamer-binding protein	Nono	1	0.00495878	68.657	LVIK(1)NQQFHK	3	0.18355	1							1.101	1.006	1.029	1.141	1.005	0.769
Q99K51	582	K	Plastin-3	Pls3	1	9.57412e-34	160.78	SGNLTEDDK(1)HNNAK	3	-0.37754	1	0.98	0.587	0.663	1.565	1.407	0.923	0.871	0.932	0.998	0.892	1.011	1.247	1.12514	0.629828	0.664329	1.75448	1.39169	0.740176	0.622512	0.240673	0.638	0.418	0.719
Q99K51	545	K	Plastin-3	Pls3	1	1.38776e-12	94.122	STSIQSFK(1)DK	2	0.49271	1							0.871	0.932	0.998	0.892	1.011	1.247
Q99KI0	736	K	Aconitate hydratase, mitochondrial	Aco2	1	0.00131781	91.087	DFAPGK(1)PLK	3	-0.031873	3	0.973	0.812	0.822	1.336	1.169	0.971	0.894	1.026	1.009	0.983	1.014	1.053	1.08837	0.791423	0.814668	1.3591	1.15286	0.922127	0.78462	0.199303	0.743	0.695	0.847
Q99KI0	523	K	Aconitate hydratase, mitochondrial	Aco2	1	6.58375e-05	88.561	FK(1)LEAPDADELPR	2	0.25469	2	1.044	0.821	0.789	1.157	1.002	1.222	0.894	1.026	1.009	0.983	1.014	1.053	1.16779	0.800195	0.781962	1.17701	0.988166	1.16049	0.826884	0.266062	0.919	0.821	0.646
Q99KK7	209	K	Dipeptidyl peptidase 3	Dpp3	1	5.61761e-05	84.759	VVGQEGK(1)SHYEVR	3	-0.45974	2	1.188	0.856	0.854	1.078	1.002	1.08	0.875	1.022	0.935	0.894	0.971	1.214	1.35771	0.837573	0.913369	1.20582	1.03193	0.889621	0.994018	0.975295	1.123	0.855	0.791
Q99KR7	72	K	Peptidyl-prolyl cis-trans isomerase F, mitochondrial	Ppif	1	0.00333763	71.502	ADVVPK(1)TAENFR	2	0.54024	1	1.081	0.822	0.959	1.094	0.928	1.15	1.233	0.917	1.16	0.973	1.008	0.772	0.876723	0.896401	0.826724	1.12436	0.920635	1.48964	0.735536	0.200507	1.006	0.886	0.833
Q99L13	237	K	3-hydroxyisobutyrate dehydrogenase, mitochondrial	Hibadh	1	0.00591914	84.479	SGLDPK(1)LLAK	2	-0.65912	1	0.97	0.803	0.833	1.266	1.133	1.06	0.991	0.94	1.007	1.04	1.064	0.932	0.978809	0.854255	0.82721	1.21731	1.06485	1.13734	0.777972	0.0170177	0.781	0.709	0.785
Q99L13	144	K	3-hydroxyisobutyrate dehydrogenase, mitochondrial	Hibadh	1	0.00627342	91.549	ELAK(1)EVEK	2	-2.4174	1	0.991	0.879	0.857	1.307	1.038	0.998	0.991	0.94	1.007	1.04	1.064	0.932	1	0.935106	0.851043	1.25673	0.975564	1.07082	0.843493	0.160939	0.772	0.847	0.858
Q99LB2	204	K	Dehydrogenase/reductase SDR family member 4	Dhrs4	1	0.00768883	45.28	NFAAELAPK(1)NIR	3	-0.5502	1							0.933	0.973	0.948	0.903	1.096	1.185
Q99LC5	226	K	Electron transfer flavoprotein subunit alpha, mitochondrial	Etfa	1	0.00138638	105.46	GLK(1)SGENFK	2	0.11642	2	1.126	0.904	0.939	1.146	0.991	0.964	1.056	0.922	1.048	1.133	1.031	0.835	1.06629	0.980477	0.895992	1.01147	0.961203	1.15449	0.94103	0.464848	1.003	0.915	0.974
Q99LD8	51	K	N(G),N(G)-dimethylarginine dimethylaminohydrolase 2	Ddah2	1	1.27441e-08	134.57	EHGVLGGK(1)LR	2	0.79112	2	0.95	0.757	0.745	1.43	1.24	0.971	0.922	0.941	0.99	1.131	1.09	0.945	1.03037	0.804463	0.752525	1.26437	1.13761	1.02751	0.754443	0.0650199	0.677	0.612	0.768
Q99ME9	598	K	Nucleolar GTP-binding protein 1	Gtpbp4	0.999937	0.0084163	50.353	TMMKKAQK(1)K	2	4.4972	1
Q99MN9	62	K	Propionyl-CoA carboxylase beta chain, mitochondrial	Pccb	1	1.48909e-15	147.52	RIDAQHK(1)R	2	1.0517	8	0.944	0.797	0.756	1.333	1.135	1.101	0.952	1.079	1.002	0.896	1	1.072	0.991597	0.738647	0.754491	1.48772	1.135	1.02705	0.680791	0.0890426	0.721	0.704	0.687
Q99MN9	103	K	Propionyl-CoA carboxylase beta chain, mitochondrial	Pccb	1	0.00013322	115.12	NK(1)FPGDSVVTGR	2	0.81991	1	1.11	0.923	0.787	1.073	1.094	1.073	0.952	1.079	1.002	0.896	1	1.072	1.16597	0.855422	0.785429	1.19754	1.094	1.00093	0.852494	0.30434	1.055	0.845	0.733
Q99MR8	233	K	Methylcrotonoyl-CoA carboxylase subunit alpha, mitochondrial	Mccc1	1	0.00177751	63.292	K(1)SFNDDAMLIEK	3	0.8581	2	1.093	0.861	0.768	1.146	1.225	0.99	0.895	0.99	0.957	0.93	1.029	1.144	1.22123	0.869697	0.802508	1.23226	1.19048	0.865385	0.879966	0.492351	0.973	0.704	0.775
Q99N87	367	K	28S ribosomal protein S5, mitochondrial	Mrps5	1	0.00143765	73.881	QETHQHLADK(1)K	4	-0.53117	1							1.031	1.037	0.984	0.938	0.963	1.03
Q99PP7	966	K	E3 ubiquitin-protein ligase TRIM33	Trim33	0.830532	3.25671e-17	142.45	K(0.831)GK(0.169)TAQGLSPVDQR	3	-0.46198	2	1.263	0.953	1.054	1.073	0.95	0.798	1.066	0.986	1.074	0.985	0.965	0.933	1.1848	0.966531	0.981378	1.08934	0.984456	0.855305	1.06951	0.525417	1.201	1.004	1.321
Q99PP7	968	K	E3 ubiquitin-protein ligase TRIM33	Trim33	1	3.25932e-33	167.56	GK(1)TAQGLSPVDQR	3	0.71729	9	1.251	0.952	0.996	1.103	0.994	0.801	1.066	0.986	1.074	0.985	0.965	0.933	1.17355	0.965517	0.927374	1.1198	1.03005	0.858521	1.0193	0.866826	1.157	0.96	1.243
Q99PT1	178	K	Rho GDP-dissociation inhibitor 1	Arhgdia	1	3.28621e-06	124.81	GSYNIK(1)SR	2	0.69614	2	1.044	0.851	0.838	1.277	1.105	0.967	0.944	0.981	0.989	0.929	0.969	1.108	1.10593	0.867482	0.847321	1.3746	1.14035	0.872744	0.832642	0.33593	0.834	0.772	0.867
Q99PT1	141	K	Rho GDP-dissociation inhibitor 1	Arhgdia	1	2.78492e-05	88.427	IDK(1)TDYMVGSYGPR	2	0.61671	1	1.076	0.856	0.897	1.223	1.046	0.975	0.944	0.981	0.989	0.929	0.969	1.108	1.13983	0.872579	0.906977	1.31647	1.07946	0.879964	0.891172	0.482822	0.897	0.82	0.92
Q9CPP6	66	K	NADH dehydrogenase [ubiquinone] 1 alpha subcomplex subunit 5	Ndufa5	1	0.0155764	82.426	AEPDVK(1)K	2	0.98545	1	1.077	0.882	0.779	1.255	1.055	1.026	1.106	0.895	1.108	1.186	0.995	0.723	0.973779	0.985475	0.703069	1.05818	1.0603	1.41909	0.752586	0.130777	0.875	0.838	0.76
Q9CPQ8	66	K	ATP synthase subunit g, mitochondrial	Atp5l	1	0.0222116	50.354	TGSFK(1)HLTVK	3	1.157	1	1.226	0.802	0.771	1.219	1.099	0.976	0.827	0.907	1.048	0.875	0.999	1.288	1.48247	0.884234	0.735687	1.39314	1.1001	0.757764	0.954285	0.874263	1.026	0.73	0.791
Q9CPQ8	61	K	ATP synthase subunit g, mitochondrial	Atp5l	1	0.0025273	93.228	IIQSAK(1)TGSFK	2	-2.02	1							0.827	0.907	1.048	0.875	0.999	1.288
Q9CQ62	110	K	2,4-dienoyl-CoA reductase, mitochondrial	Decr1	1	0.000955157	94.692	TGNK(1)VHAIR	3	-0.82901	1	1.018	0.842	0.79	1.215	1.151	1.051	0.903	0.993	0.925	0.881	1.017	1.238	1.12735	0.847936	0.854054	1.37911	1.13176	0.84895	0.84211	0.389761	0.853	0.732	0.752
Q9CQ62	185	K	2,4-dienoyl-CoA reductase, mitochondrial	Decr1	1	0.000106465	116.88	QLIK(1)AQK	2	1.5727	1	1.003	0.902	0.789	1.195	1.013	1.143	0.903	0.993	0.925	0.881	1.017	1.238	1.11074	0.908359	0.852973	1.35641	0.996067	0.923263	0.87677	0.445491	0.856	0.892	0.69
Q9CQ62	315	K	2,4-dienoyl-CoA reductase, mitochondrial	Decr1	1	2.47283e-14	105.9	FDGGEEVFLSGEFNSLK(1)K	3	0.66101	1	1.189	0.704	0.829	1.105	1.224	1.029	0.903	0.993	0.925	0.881	1.017	1.238	1.31672	0.708963	0.896216	1.25426	1.20354	0.831179	0.888392	0.615911	1.097	0.576	0.806
Q9CQ62	106	K	2,4-dienoyl-CoA reductase, mitochondrial	Decr1	1	2.042e-05	105.14	ATAEEISSK(1)TGNK	2	-0.26519	1	1.17	0.827	0.822	1.108	1.102	1.042	0.903	0.993	0.925	0.881	1.017	1.238	1.29568	0.83283	0.888649	1.25766	1.08358	0.84168	0.947922	0.785351	1.077	0.751	0.79
Q9CQ65	51	K	S-methyl-5'-thioadenosine phosphorylase	Mtap	1	0.0199069	61.042	IK(1)NVDCVLLAR	2	-0.27531	1							0.999	0.925	1.007	1.001	1.023	1.001
Q9CQD1	183	K	Ras-related protein Rab-5A	Rab5a	0.949385	0.00193184	58.98	K(0.051)LPK(0.949)NEPQNPGANSAR	3	0.24279	2	0.946	0.88	0.995	1.057	1.22	0.96	0.916	1.018	0.991	0.885	1.011	1.11	1.03275	0.86444	1.00404	1.19435	1.20673	0.864865	0.888328	0.401338	0.912	0.723	1.036
Q9CQE1	57	K	Protein NipSnap homolog 3B	Nipsnap3b	1	1.77836e-75	153.23	TNEFLENFK(1)NSVHLR	3	0.30847	1							0.974	0.952	0.956	0.877	1.028	1.149
Q9CQF3	23	K	Cleavage and polyadenylation specificity factor subunit 5	Nudt21	1	2.76811e-06	99.941	GVNQFGNK(1)YIQQTK	3	-3.8259	1	1.255	0.808	0.856	1.065	1.04	1.047	1.07	1.064	1.04	0.951	1.019	0.875	1.1729	0.759398	0.823077	1.11987	1.02061	1.19657	0.82569	0.267835	1.202	0.777	0.818
Q9CQI6	72	K	Coactosin-like protein	Cotl1	1	0.00250478	80.834	FTTGDAMSK(1)R	2	-1.0429	1	1.621	0.844	1.129	0.958	0.77	0.781	0.887	1.014	0.951	0.894	1.031	1.187	1.82751	0.832347	1.18717	1.07159	0.746848	0.657961	1.55348	0.254163	1.727	1.099	1.445
Q9CQN1	433	K	Heat shock protein 75 kDa, mitochondrial	Trap1	1	0.000468827	107.21	FFIDQSK(1)K	2	-0.086604	1	1.216	0.909	0.991	1.108	1.086	0.789	0.928	1.042	0.967	0.95	1.047	1.035	1.31034	0.872361	1.02482	1.16632	1.03725	0.762319	1.08147	0.66958	1.119	0.838	1.257
Q9CQQ7	162	K	ATP synthase F(0) complex subunit B1, mitochondrial	Atp5f1	1	1.02002e-63	192.6	AQQALVQK(1)R	3	0.58887	5	0.969	0.762	0.776	1.261	1.212	1.085	0.809	0.942	0.933	0.883	0.991	1.363	1.19778	0.808917	0.831726	1.42809	1.22301	0.796038	0.823414	0.424277	0.784	0.63	0.715
Q9CQQ7	225	K	ATP synthase F(0) complex subunit B1, mitochondrial	Atp5f1	1	1.93715e-53	184.31	HVVK(1)SISVQQEK	2	-0.47469	3	0.998	0.844	0.778	1.321	1.194	0.954	0.809	0.942	0.933	0.883	0.991	1.363	1.23362	0.895966	0.833869	1.49604	1.20484	0.699927	0.871398	0.618194	0.77	0.708	0.816
Q9CQR4	43	K	Acyl-coenzyme A thioesterase 13	Acot13	1	8.06617e-07	118.08	LICEMK(1)VEEQHTNK	3	-0.07028	1	1.27	0.879	0.811	1.173	1.039	0.923	1.184	0.986	1.017	0.966	1.022	0.82	1.07264	0.891481	0.797443	1.21429	1.01663	1.12561	0.822742	0.123278	1.104	0.846	0.878
Q9CQR4	136	K	Acyl-coenzyme A thioesterase 13	Acot13	1	0.0177324	64.757	HTK(1)HLGN	3	0.83493	1							1.184	0.986	1.017	0.966	1.022	0.82
Q9CQV8	11	K	14-3-3 protein beta/alpha	Ywhab	1	0.0031238	101.65	SELVQK(1)AK	2	0.96098	1	1.101	0.788	0.86	1.244	1.122	0.968	0.917	1.026	1.045	0.872	1.003	1.104	1.20065	0.768031	0.822967	1.42661	1.11864	0.876812	0.815781	0.373442	0.902	0.703	0.888
Q9CQW5	4	K	Galectin-2	Lgals2	1	0.0248477	41.876	MSEK(1)FEVK	3	-4.1558	1
Q9CQX4	15	K	PCNA-associated factor	Paf	1	0.0103683	63.816	K(1)AVASQAPR	3	0.60294	2	0.944	0.49	0.628	0.992	1.173	1.735															0.97	0.419	0.362
Q9CQZ6	40	K	NADH dehydrogenase [ubiquinone] 1 beta subcomplex subunit 3	Ndufb3	1	2.66571e-53	183.06	IEGTPLETVQK(1)K	3	-0.60107	6	0.98	0.847	0.817	1.107	1.154	1.14	0.914	0.927	0.981	0.916	0.987	1.21	1.07221	0.9137	0.832824	1.20852	1.1692	0.942149	0.849051	0.20135	0.902	0.735	0.718
Q9CR11	131	K	YEATS domain-containing protein 4	Yeats4	1	2.98631e-06	110.38	LFQSDTNAMLGK(1)K	3	-1.0926	3	1.048	0.858	0.872	1.09	1.063	1.115															0.98	0.808	0.783
Q9CR41	35	K	Huntingtin-interacting protein K	Hypk	1	0.0110788	50.897	K(1)HDSGAADLER	3	1.7755	1							1.335	0.891	1.027	1.262	0.916	0.674
Q9CR98	89	K	Protein FAM136A	Fam136a	1	0.00391032	72.2	CTMHCNDK(1)AK	3	-0.088554	1							1.169	0.976	1.039	1.096	0.973	0.779
Q9CRB6	76	K	Tubulin polymerization-promoting protein family member 3	Tppp3	1	0.000569829	103.08	VINYEEFK(1)K	2	-0.64637	1	0.938	0.55	0.569	1.239	1.765	1.045	1.065	0.662	1.174	1.235	1.003	0.867	0.880751	0.830816	0.484668	1.00324	1.75972	1.20531	0.55345	0.103002	0.771	0.312	0.545
Q9CS42	176	K	Ribose-phosphate pyrophosphokinase 2	Prps2	1	0.00137337	58.885	NCIIVSPDAGGAK(1)R	2	0.27035	1	1.085	0.822	0.864	1.158	1.083	1.051	0.964	0.994	1.025	0.909	1.087	1.016	1.12552	0.826962	0.842927	1.27393	0.99632	1.03445	0.845889	0.263017	0.954	0.761	0.823
Q9CSH3	952	K	Exosome complex exonuclease RRP44	Dis3	1	0.00330708	76.221	ALTAPGGK(1)K	3	0.4932	1
Q9CSN1	531	K	SNW domain-containing protein 1	Snw1	1	0.000707054	101.54	EHEHEGK(1)K	4	0.071095	2	1.359	0.931	1.063	1.092	0.948	0.719	1.112	0.962	1.049	1.224	0.935	0.778	1.22212	0.967775	1.01335	0.892157	1.0139	0.924165	1.1318	0.250808	1.269	0.983	1.478
Q9CVB6	256	K	Actin-related protein 2/3 complex subunit 2	Arpc2	1	0.00264541	98.105	DYLHYHIK(1)CSK	4	-0.3692	1	1.461	0.819	0.916	1.026	0.97	0.903	0.932	1.099	0.962	0.857	0.967	1.135	1.5676	0.745223	0.952183	1.1972	1.0031	0.795595	1.08982	0.765055	1.451	0.844	1.014
Q9CVB6	77	K	Actin-related protein 2/3 complex subunit 2	Arpc2	1	0.00108466	61.622	ELQAHGADELLK(1)R	3	1.3296	1							0.932	1.099	0.962	0.857	0.967	1.135
Q9CW03	106	K	Structural maintenance of chromosomes protein 3	Smc3	1	1.94791e-25	144.29	VIGAK(1)K(1)DQYFLDK	2	0.56282	6	1.442	1.096	1.14	0.882	0.837	0.7	0.905	1.01	0.949	1.013	0.991	1.138	1.59337	1.08515	1.20126	0.870681	0.844601	0.615114	1.66486	0.0582018	1.665	1.311	1.63
Q9CW03	105	K	Structural maintenance of chromosomes protein 3	Smc3	1	1.94791e-25	144.29	VIGAK(1)K(1)DQYFLDKK	3	3.0189	4	1.292	1.031	1.069	0.998	0.938	0.766	0.905	1.01	0.949	1.013	0.991	1.138	1.42762	1.02079	1.12645	0.985192	0.946519	0.673111	1.3724	0.110898	1.318	1.102	1.397
Q9CW03	492	K	Structural maintenance of chromosomes protein 3	Smc3	1	0.0278986	86.136	REDLEK(1)K	3	0.14031	1	1.126	0.806	0.797	1.132	1.122	1.081	0.905	1.01	0.949	1.013	0.991	1.138	1.2442	0.79802	0.839831	1.11747	1.13219	0.949912	0.90076	0.546608	1.015	0.719	0.738
Q9CXD6	260	K	Mitochondrial calcium uniporter regulator 1	Mcur1	1	2.88948e-13	144.77	LNFNLEK(1)SR	2	0.90472	1	1.041	0.838	0.818	1.294	1.141	0.955	0.947	1.078	0.994	0.866	0.971	1.12	1.09926	0.777365	0.822938	1.49423	1.17508	0.852679	0.76649	0.281954	0.82	0.735	0.856
Q9CXW4	154	K	60S ribosomal protein L11	Rpl11	1	8.2184e-06	121.64	TGCIGAK(1)HR	3	-0.15388	1	1.337	0.823	0.885	0.993	1.118	0.935	0.873	1.052	0.987	0.901	1.003	1.14	1.5315	0.782319	0.896657	1.10211	1.11466	0.820175	1.05714	0.834978	1.372	0.738	0.947
Q9CXW4	144	K	60S ribosomal protein L11	Rpl11	1	0.0197733	61.213	PGFSIADK(1)K	2	-0.46173	1	1.19	0.796	1.019	1.059	1.248	0.791	0.873	1.052	0.987	0.901	1.003	1.14	1.36312	0.756654	1.03242	1.17536	1.24427	0.69386	1.01243	0.960752	1.146	0.638	1.289
Q9CYR0	103	K	Single-stranded DNA-binding protein, mitochondrial	Ssbp1	1	0.000126662	115.78	DVAYQYVK(1)K	2	-0.88745	1	1.109	0.892	0.927	1.246	1.022	0.89	1.336	0.794	1.087	1.287	0.95	0.58	0.83009	1.12343	0.852806	0.968143	1.07579	1.53448	0.784236	0.281415	0.907	0.875	1.043
Q9CYR6	350	K	Phosphoacetylglucosamine mutase	Pgm3	1	0.00662056	75.89	VPVYCTK(1)TGVK	2	-1.5673	1	1.116	0.881	0.851	1.175	1.028	1.02	0.853	0.946	1.005	0.848	0.997	1.302	1.30832	0.93129	0.846766	1.38561	1.03109	0.78341	0.964458	0.874747	0.968	0.858	0.834
Q9CYZ2	78	K	Tumor protein D54	Tpd52l2	1	2.81696e-15	145.04	HCGELK(1)R	3	-0.33396	1	1.054	0.669	0.837	0.994	1.161	1.305	1.243	0.931	1.03	1.305	0.958	0.689	0.847949	0.718582	0.812621	0.761686	1.2119	1.89405	0.615144	0.269866	1.081	0.577	0.641
Q9CYZ8	6	K	Single-stranded DNA-binding protein 2	Ssbp2	1	6.58548e-07	84.94	GK(1)SNSSAVPSDSQAR	2	1.0214	1	1.244	0.942	0.903	1.024	1.095	0.881	0.93	1.124	1.013	0.853	1.116	0.964	1.33763	0.838078	0.891412	1.20047	0.981183	0.9139	0.990817	0.96133	1.239	0.862	1.025
Q9CZ13	102	K	Cytochrome b-c1 complex subunit 1, mitochondrial	Uqcrc1	1	0.00114709	89.992	GTK(1)NRPGNALEK	3	0.029837	1	1.007	0.783	0.844	1.268	1.166	1.006	0.915	1.015	0.973	0.98	1.008	1.062	1.10055	0.771429	0.86742	1.29388	1.15675	0.947269	0.806204	0.193012	0.81	0.671	0.84
Q9CZ42	63	K	ATP-dependent (S)-NAD(P)H-hydrate dehydratase	Naxd	1	2.06464e-09	136.02	NIVPALTSK(1)K	3	0.3029	7	1.006	0.742	0.771	1.34	1.146	1.067	0.99	1.058	0.966	0.932	1.021	1.033	1.01616	0.701323	0.798137	1.43777	1.12243	1.03291	0.700124	0.0849537	0.765	0.649	0.723
Q9CZJ2	375	K	Heat shock 70 kDa protein 12B	Hspa12b	1	0.00988309	67.385	IFGEDFIAK(1)FK	2	0.46586	1							0.92	0.942	0.959	0.832	1.045	1.236
Q9CZL5	124	K	Pterin-4-alpha-carbinolamine dehydratase 2	Pcbd2	1	0.00131803	101.53	DVK(1)LAQFIEK	2	-0.1539	1	1.153	0.822	0.839	1.22	1.088	0.966	1.076	0.982	0.91	1.194	0.973	0.893	1.07156	0.837067	0.921978	1.02178	1.11819	1.08175	0.878603	0.188502	0.963	0.756	0.868
Q9CZM2	153	K	60S ribosomal protein L15	Rpl15	1	0.0018684	54.09	RNPDTQWITK(1)PVHK	4	1.0293	1	1.206	0.531	0.96	1.159	1.314	0.927	0.901	1.005	1.205	0.792	1.003	1.071	1.33851	0.528358	0.79668	1.46338	1.31007	0.865546	0.731946	0.341146	1.061	0.406	1.036
Q9CZU6	327	K	Citrate synthase, mitochondrial	Cs	1	1.98937e-09	133.48	EVGKDVSDEK(1)LR	2	0.19248	3	0.99	0.881	0.844	1.245	1.137	0.978	0.824	0.964	0.953	0.867	1.01	1.303	1.20146	0.9139	0.885624	1.43599	1.12574	0.750576	0.90601	0.672806	0.81	0.777	0.863
Q9CZU6	52	K	Citrate synthase, mitochondrial	Cs	1	5.55939e-06	121.64	TFK(1)QQHGK	2	0.47263	2	0.977	0.867	0.839	0.983	0.929	1.394	0.824	0.964	0.953	0.867	1.01	1.303	1.18568	0.899378	0.880378	1.13379	0.919802	1.06984	0.949414	0.680621	1.011	0.934	0.602
Q9CZU6	370	K	Citrate synthase, mitochondrial	Cs	1	0.00152302	89.047	HLPK(1)DPMFK	3	-0.26685	1	1.025	0.886	0.889	1.322	1.189	0.797	0.824	0.964	0.953	0.867	1.01	1.303	1.24393	0.919087	0.932844	1.5248	1.17723	0.611665	0.934264	0.818458	0.79	0.746	1.116
Q9CZU6	366	K	Citrate synthase, mitochondrial	Cs	1	0.0102878	67.334	EFALK(1)HLPK	3	0.38634	1	1.052	0.811	0.94	1.106	1.199	0.964	0.824	0.964	0.953	0.867	1.01	1.303	1.2767	0.841286	0.986359	1.27566	1.18713	0.739831	0.969313	0.883771	0.97	0.677	0.976
Q9CZU6	393	K	Citrate synthase, mitochondrial	Cs	1	4.49133e-46	124.12	IVPNILLEQGK(1)AK	3	0.22608	1							0.824	0.964	0.953	0.867	1.01	1.303
Q9CZX8	143	K	40S ribosomal protein S19	Rps19	1	4.51781e-05	117.02	IAGQVAAANK(1)K	3	-0.22521	1	1.337	0.682	0.828	0.858	1.164	1.183	1.129	0.982	1.043	1.134	0.898	0.817	1.18423	0.694501	0.793864	0.756614	1.29621	1.44798	0.763423	0.350111	1.588	0.587	0.7
Q9D0D3	89	K	Poly(A) RNA polymerase, mitochondrial	Mtpap	1	3.77801e-05	76.759	TVLIHCPNNINEK(1)K	3	0.72916	1	1.273	0.82	1.05	0.904	0.738	1.227	0.885	0.978	1.006	0.832	0.953	1.181	1.43842	0.838446	1.04374	1.08654	0.774397	1.03895	1.14508	0.53398	1.435	1.112	0.856
Q9D0E1	47	K	Heterogeneous nuclear ribonucleoprotein M	Hnrnpm	1	0.00558457	78.324	GEERPTQNEK(1)R	3	-0.22404	1	1.362	0.713	0.968	1.07	1.1	0.886	1.044	1.052	1.02	1.065	1.029	0.824	1.3046	0.677757	0.94902	1.00469	1.069	1.07524	0.930909	0.729012	1.296	0.649	1.094
Q9D0E1	68	K	Heterogeneous nuclear ribonucleoprotein M	Hnrnpm	1	0.0140173	58.829	FEPYSNPTK(1)R	2	-1.7275	1							1.044	1.052	1.02	1.065	1.029	0.824
Q9D0J8	15	K	Parathymosin	Ptms	1	7.76649e-05	69.92	SVEAAAELSAK(1)DLK	3	0.85282	1	1.122	0.983	0.956	1.109	1.111	0.811	1.167	1.015	0.998	1.376	0.925	0.626	0.96144	0.968473	0.957916	0.805959	1.20108	1.29553	0.874419	0.453888	1.031	0.887	1.178
Q9D0K2	480	K	Succinyl-CoA:3-ketoacid coenzyme A transferase 1, mitochondrial	Oxct1	1	0.00110641	101.65	GVFDVDK(1)K	2	-0.14538	2	1.054	0.869	0.912	1.1	1.119	1.008	0.986	1.102	0.992	1.049	0.971	0.867	1.06897	0.788566	0.919355	1.04862	1.15242	1.16263	0.825553	0.122096	0.976	0.778	0.905
Q9D0T1	20	K	NHP2-like protein 1	Snu13	1	0.000246921	91.123	AYPLADAHLTK(1)K	3	0.32118	1	1.374	0.741	0.754	0.924	1.219	1.068	1.075	1.009	1.01	0.986	1.006	0.937	1.27814	0.73439	0.746535	0.93712	1.21173	1.13981	0.838964	0.4408	1.516	0.609	0.706
Q9D110	150	K	5-formyltetrahydrofolate cyclo-ligase	Mthfs	1	0.0141129	71.176	GK(1)GYYDTYLK	2	0.37146	1	1.178	1	0.895	1.208	0.955	0.858															0.994	1.049	1.044
Q9D1A2	364	K	Cytosolic non-specific dipeptidase	Cndp2	1	0.000475914	100.38	K(1)FAELQSPNK	2	-1.2724	2	1.325	0.94	1.036	0.978	0.942	0.862	0.956	1.026	0.974	0.951	1.006	1.082	1.38598	0.916179	1.06366	1.02839	0.936382	0.796673	1.21886	0.285555	1.381	1	1.202
Q9D1A2	301	K	Cytosolic non-specific dipeptidase	Cndp2	1	2.59885e-08	122.39	DVGAETLLHSCK(1)K	3	-0.44444	1	1.222	0.838	0.957	1.221	1.009	0.852	0.956	1.026	0.974	0.951	1.006	1.082	1.27824	0.816764	0.982546	1.28391	1.00298	0.787431	1.00105	0.995907	1.021	0.831	1.123
Q9D1N9	85	K	39S ribosomal protein L21, mitochondrial	Mrpl21	1	0.00451459	80.165	HHAEVVK(1)R	3	0.28573	1	1.123	0.748	0.643	0.998	1.104	1.401	1.039	0.928	1.025	0.974	1.137	0.914	1.08085	0.806034	0.627317	1.02464	0.970976	1.53282	0.712553	0.20912	1.148	0.679	0.459
Q9D1Q6	303	K	Endoplasmic reticulum resident protein 44	Erp44	1	0.000380956	64.52	GTINFLHADCDK(1)FR	3	0.32161	1	1.259	0.919	1.08	0.948	0.993	0.875	0.996	0.981	1.055	1.078	1.042	0.822	1.26406	0.936799	1.0237	0.879406	0.952975	1.06448	1.11312	0.397914	1.353	0.927	1.236
Q9D2G9	661	K	HHIP-like protein 2	Hhipl2	1	0.0275943	45.433	VASQK(1)GSLK(1)K	3	-0.67018	1	0.754	0.47	0.59	1.242	1.263	1.657															0.62	0.372	0.357
Q9D2G9	665	K	HHIP-like protein 2	Hhipl2	1	0.0275943	45.433	VASQK(1)GSLK(1)K	3	-0.67018	1	0.754	0.47	0.59	1.242	1.263	1.657															0.62	0.372	0.357
Q9D404	109	K	3-oxoacyl-[acyl-carrier-protein] synthase, mitochondrial	Oxsm	1	5.30294e-07	74.776	GPHEGQFNEENFVSK(1)SDAK	3	-0.25785	2	1.225	0.973	0.909	0.979	1.046	0.942	0.952	1.052	0.958	0.904	1.102	1.029	1.28676	0.924905	0.948852	1.08296	0.949183	0.915452	1.07224	0.620075	1.274	0.934	0.965
Q9D6R2	214	K	Isocitrate dehydrogenase [NAD] subunit alpha, mitochondrial	Idh3a	1	0.00430521	86.911	MSDGLFLQK(1)CR	2	1.6313	2	1.037	0.761	0.889	1.239	1.152	0.997	0.971	1.029	1.02	0.982	1.015	0.964	1.06797	0.739553	0.871569	1.26171	1.13498	1.03423	0.780867	0.105277	0.853	0.662	0.892
Q9D6R2	177	K	Isocitrate dehydrogenase [NAD] subunit alpha, mitochondrial	Idh3a	1	0.00284291	84.054	LITEEASK(1)R	2	0.65008	2	1.194	0.892	0.871	1.066	1.202	0.871	0.971	1.029	1.02	0.982	1.015	0.964	1.22966	0.866861	0.853922	1.08554	1.18424	0.903527	0.92977	0.645867	1.142	0.744	1
Q9D6R2	350	K	Isocitrate dehydrogenase [NAD] subunit alpha, mitochondrial	Idh3a	1	0.00882849	40.432	DLGGNAK(1)CSDFTEEICR	3	-1.0293	1	1.171	0.881	1.067	1.032	0.982	0.93	0.971	1.029	1.02	0.982	1.015	0.964	1.20597	0.856171	1.04608	1.05092	0.967488	0.96473	1.04193	0.724977	1.158	0.898	1.149
Q9D735	167	K	Uncharacterized protein C19orf43 homolog	---	1	0.000235699	62.287	AHQCGDDDK(1)TRPLVK	4	0.87715	2	1.117	0.774	0.928	1.094	1.058	1.082	1.073	0.923	1.005	1.36	1.003	0.685	1.04101	0.83857	0.923383	0.804412	1.05484	1.57956	0.815096	0.45396	1.041	0.732	0.857
Q9D786	77	K	HAUS augmin-like complex subunit 5	Haus5	1	0.00371197	74.841	K(1)LELEATVAR	2	-0.42901	1	1.451	0.733	0.647	0.626	1.177	1.393															2.361	0.625	0.465
Q9D7B6	229	K	Isobutyryl-CoA dehydrogenase, mitochondrial	Acad8	1	0.00180817	77.662	GTPGLSFGK(1)K	3	-0.0085666	1	1.132	0.848	0.908	1.184	1.123	0.894	0.853	1.013	1	0.906	1.019	1.183	1.32708	0.837117	0.908	1.30684	1.10206	0.755706	0.970798	0.896321	0.974	0.756	1.015
Q9D7G0	194	K	Ribose-phosphate pyrophosphokinase 1	Prps1	1	0.00427285	58.32	LNVDFALIHK(1)ER	3	0.26799	1							0.893	1.072	0.917	0.835	1.017	1.217
Q9D7N3	174	K	28S ribosomal protein S9, mitochondrial	Mrps9	1	7.2486e-29	166.3	VMQLEK(1)HR	2	-1.1933	3	1.116	1.035	1.06	1.018	0.994	0.849	1.101	0.988	1.083	1.013	1.056	0.834	1.01362	1.04757	0.978763	1.00494	0.941288	1.01799	1.02555	0.461267	1.116	1.043	1.249
Q9D823	14	K	60S ribosomal protein L37	Rpl37	1	0.0015259	95.358	NK(1)THTLCR	3	-1.4018	1	0.995	0.854	0.717	0.934	1.202	1.314															1.087	0.711	0.546
Q9D855	78	K	Cytochrome b-c1 complex subunit 7	Uqcrb	1	0.000982246	90.614	HQILPK(1)DQWTK	3	-0.54067	1	1.36	0.784	0.871	1.086	1.162	0.849	1.208	0.848	1.033	1.236	0.962	0.707	1.12583	0.924528	0.843175	0.878641	1.2079	1.20085	0.880191	0.396281	1.275	0.675	1.026
Q9D8N0	434	K	Elongation factor 1-gamma	Eef1g	1	4.55206e-20	156.62	AVNQGK(1)IFK	3	0.49417	8	1.096	0.986	0.92	1.232	1.087	0.781	0.832	0.997	0.95	0.869	0.995	1.317	1.31731	0.988967	0.968421	1.41772	1.09246	0.593014	1.05526	0.843808	0.906	0.909	1.18
Q9D8N0	136	K	Elongation factor 1-gamma	Eef1g	0.999622	0.0313513	51.643	QATENAKEEVK(1)R	3	0.21964	1	1.119	0.869	0.895	1.111	1.055	1.015	0.832	0.997	0.95	0.869	0.995	1.317	1.34495	0.871615	0.942105	1.27848	1.0603	0.770691	1.01582	0.941014	1.026	0.824	0.882
Q9D8U4	101	K	Complement C1q tumor necrosis factor-related protein 2	C1qtnf2	1	0.00680999	62.582	GK(1)QGPK(1)GK	2	-0.15971	1
Q9D8U4	105	K	Complement C1q tumor necrosis factor-related protein 2	C1qtnf2	1	0.00680999	62.582	GK(1)QGPK(1)GK	2	-0.15971	1
Q9D8Y8	154	K	Inhibitor of growth protein 5	Ing5	1	3.77319e-06	126.39	TSEEDTPK(1)K	3	0.44958	7	0.967	0.807	0.763	1.358	1.151	1.031															0.726	0.703	0.74
Q9DAR7	137	K	m7GpppX diphosphatase	Dcps	1	2.97644e-57	183	TTVVYPATEK(1)HLQK	3	0.11172	3	1.141	0.82	0.833	1.187	1.323	0.811	0.911	1.017	1.018	0.928	1.098	1.063	1.25247	0.806293	0.818271	1.27909	1.20492	0.762935	0.886073	0.602036	0.978	0.621	1.026
Q9DAV9	285	K	Trimeric intracellular cation channel type B	Tmem38b	1	0.00896453	60.598	GAEPSGGAK(1)R	2	1.3382	1
Q9DAW6	26	K	U4/U6 small nuclear ribonucleoprotein Prp4	Prpf4	1	0.00805564	50.897	K(1)PHIYYGSLEEK	3	-0.32742	1	1.324	0.772	0.912	1.127	1.029	0.928	1.091	0.959	0.972	0.974	1.084	0.939	1.21357	0.805005	0.938272	1.15708	0.949262	0.988285	0.955475	0.757799	1.196	0.752	0.983
Q9DAW9	71	K	Calponin-3	Cnn3	1	0.00255209	88.495	LQPGSVK(1)K	2	-1.4352	1	0.899	0.661	0.814	1.231	1.274	1.169	1.007	0.996	1.049	1.132	1.05	0.741	0.892751	0.663655	0.775977	1.08746	1.21333	1.5776	0.60138	0.05497	0.744	0.519	0.696
Q9DAW9	156	K	Calponin-3	Cnn3	1	0.00374593	99.013	RFDEGK(1)LK	3	0.021702	2	1.144	0.899	0.91	1.328	1	0.823	1.007	0.996	1.049	1.132	1.05	0.741	1.13605	0.90261	0.867493	1.17314	0.952381	1.11066	0.898017	0.364625	0.878	0.899	1.105
Q9DB27	51	K	Malignant T-cell-amplified sequence 1	Mcts1	0.99999	0.0172164	81.263	KDPVK(1)IVR	3	0.15877	1	1.039	0.838	0.965	1.29	1.086	0.871	1.003	1.054	1.066	0.806	1.018	1.061	1.03589	0.795066	0.905253	1.6005	1.0668	0.820924	0.784416	0.391848	0.82	0.772	1.109
Q9DB77	250	K	Cytochrome b-c1 complex subunit 2, mitochondrial	Uqcrc2	1	2.85999e-09	135.86	GGLGLAGAK(1)AK	3	0.34358	3	1.059	0.884	0.866	1.219	1.093	0.958	1.028	0.968	1.004	0.914	1.004	1.072	1.03016	0.913223	0.86255	1.3337	1.08865	0.893657	0.846179	0.313959	0.886	0.809	0.904
Q9DBB4	598	K	N-alpha-acetyltransferase 16, NatA auxiliary subunit	Naa16	1	0.00784805	49.632	K(1)MLSK(1)QRRAQK	2	-2.1931	1	0.805	0.723	0.687	1.458	1.093	1.271															0.562	0.663	0.541
Q9DBB4	594	K	N-alpha-acetyltransferase 16, NatA auxiliary subunit	Naa16	1	0.00784805	49.632	K(1)MLSK(1)QRRAQK	2	-2.1931	1	0.805	0.723	0.687	1.458	1.093	1.271															0.562	0.663	0.541
Q9DBC3	14	K	Cap-specific mRNA (nucleoside-2'-O-)-methyltransferase 1	Cmtr1	1	0.00201663	69.672	TDPECTAPLK(1)K	3	0.70807	3	1.32	0.856	0.911	0.945	1.039	1.001	1.02	1.027	0.858	0.889	0.956	1.225	1.29412	0.833496	1.06177	1.06299	1.08682	0.817143	1.07497	0.668031	1.424	0.824	0.909
Q9DBC7	367	K	cAMP-dependent protein kinase type I-alpha regulatory subunit	Prkar1a	1	0.00216246	77.387	VLGPCSDILK(1)R	2	-0.23993	1	1.214	0.777	0.912	1.051	1.093	1.021	1.07	1.02	1.001	1.085	1.005	0.856	1.13458	0.761765	0.911089	0.968664	1.08756	1.19276	0.864096	0.321526	1.178	0.711	0.893
Q9DBE9	233	K	pre-rRNA processing protein FTSJ3	Ftsj3	1	0.000383033	108.7	TVTELVTK(1)K	2	-0.45469	1	1.441	1.006	1.127	0.873	0.93	0.723															1.683	1.082	1.558
Q9DBF1	389	K	Alpha-aminoadipic semialdehyde dehydrogenase	Aldh7a1	1	0.000572865	103.74	AVEEAK(1)K	3	2.0261	2	0.971	0.706	0.734	1.286	1.176	1.181	0.862	1.007	0.994	0.837	0.989	1.207	1.12645	0.701092	0.738431	1.53644	1.18908	0.978459	0.692761	0.150366	0.769	0.602	0.622
Q9DBF1	94	K	Alpha-aminoadipic semialdehyde dehydrogenase	Aldh7a1	1	4.94443e-06	127.87	DYEETIGK(1)AK	2	0.57397	1	1.052	0.853	0.952	1.147	1.016	1.035	0.862	1.007	0.994	0.837	0.989	1.207	1.22042	0.847071	0.957746	1.37037	1.0273	0.857498	0.929363	0.704853	0.936	0.841	0.92
Q9DBJ1	106	K	Phosphoglycerate mutase 1	Pgam1	1	2.33873e-07	118.52	AETAAK(1)HGEAQVK	2	0.52861	2	1.237	0.63	0.858	1.395	1.139	0.862	0.983	0.953	1.025	0.916	1.002	1.05	1.25839	0.66107	0.837073	1.52293	1.13673	0.820952	0.79197	0.421894	0.904	0.554	0.996
Q9DBJ1	100	K	Phosphoglycerate mutase 1	Pgam1	1	6.23109e-07	76.574	HYGGLTGLNK(1)AETAAK	3	0.5369	2							0.983	0.953	1.025	0.916	1.002	1.05
Q9DCB1	13	K	High mobility group nucleosome-binding domain-containing protein 3	Hmgn3	0.999971	0.000687879	69.331	KSPENTEGK(1)DGTK	3	0.57664	1	0.936	0.663	0.677	1.266	1.172	1.319	1.011	0.968	1.103	1.26	0.888	0.795	0.925816	0.684917	0.613781	1.00476	1.31982	1.65912	0.558404	0.0708011	0.755	0.567	0.513
Q9DCD0	317	K	6-phosphogluconate dehydrogenase, decarboxylating	Pgd	1	0.00839823	78.098	K(1)SFLEDIR	2	1.2386	1	1.343	0.785	0.959	1.191	1.094	0.752	0.809	0.964	0.958	0.866	1.009	1.36	1.66007	0.814315	1.00104	1.37529	1.08424	0.552941	1.15368	0.683647	1.15	0.718	1.275
Q9DCD0	316	K	6-phosphogluconate dehydrogenase, decarboxylating	Pgd	1	1.72495e-06	128.01	VVQLEGSK(1)K	3	-0.087102	2	1.237	0.825	0.964	1.184	1.074	0.82	0.809	0.964	0.958	0.866	1.009	1.36	1.52905	0.855809	1.00626	1.36721	1.06442	0.602941	1.1175	0.713824	1.065	0.769	1.174
Q9DCM2	165	K	Glutathione S-transferase kappa 1	Gstk1	1	9.92577e-15	150.1	ISTQQVK(1)NK	2	-1.2237	5	0.927	0.801	0.779	1.41	1.052	1.094	0.787	0.936	0.984	0.824	1.017	1.325	1.17789	0.855769	0.791667	1.71117	1.03441	0.82566	0.791133	0.46282	0.67	0.763	0.712
Q9DCM2	93	K	Glutathione S-transferase kappa 1	Gstk1	1	6.94999e-09	133.81	DFFGETVK(1)K	3	0.35235	5	0.964	0.853	0.869	1.284	1.133	0.971	0.787	0.936	0.984	0.824	1.017	1.325	1.2249	0.911325	0.88313	1.55825	1.11406	0.73283	0.886706	0.65987	0.766	0.754	0.895
Q9DCN2	120	K	NADH-cytochrome b5 reductase 3	Cyb5r3	1	0.0147076	50.95	DTHPK(1)FPAGGK	3	0.26426	1	0.97	0.929	0.936	1.176	1.092	0.96	0.829	0.948	0.999	0.896	0.973	1.301	1.17008	0.979958	0.936937	1.3125	1.1223	0.737894	0.972983	0.887212	0.841	0.852	0.975
Q9DCS3	222	K	Trans-2-enoyl-CoA reductase, mitochondrial	Mecr	1	0.000434878	109.71	DRPDIK(1)K	3	0.44528	1	0.973	0.887	0.854	1.315	1.046	0.995	0.892	0.997	1.03	0.902	1.005	1.157	1.09081	0.889669	0.829126	1.45787	1.0408	0.859983	0.836527	0.420111	0.755	0.849	0.858
Q9DCS3	248	K	Trans-2-enoyl-CoA reductase, mitochondrial	Mecr	1	3.31305e-05	120.06	MPETK(1)TIFK	2	0.72041	1	1.147	1.076	0.962	1.19	1.072	0.671	0.892	0.997	1.03	0.902	1.005	1.157	1.28587	1.07924	0.933981	1.31929	1.06667	0.579948	1.11234	0.676366	0.983	1.004	1.434
Q9DCS3	267	K	Trans-2-enoyl-CoA reductase, mitochondrial	Mecr	1	1.04499e-11	124.29	LALNCVGGK(1)SSTELLR	2	-0.31521	2	1.128	0.903	0.836	1.171	1.062	0.978	0.892	0.997	1.03	0.902	1.005	1.157	1.26457	0.905717	0.81165	1.29823	1.05672	0.84529	0.931789	0.72151	0.981	0.852	0.854
Q9DCW4	110	K	Electron transfer flavoprotein subunit beta	Etfb	1	0.00720551	88.495	VLAK(1)LAEK	2	-0.0359	1	1.07	0.846	0.79	1.201	1.054	1.098	1.077	0.958	1.041	1.021	1.056	0.903	0.9935	0.88309	0.758886	1.1763	0.998106	1.21595	0.777346	0.0575492	0.907	0.803	0.72
Q9DCX2	149	K	ATP synthase subunit d, mitochondrial	Atp5h	1	0.0115013	48.467	K(1)YPYWPHQPIENL	2	0.30622	1	1.024	0.829	0.836	1.235	1.182	0.975	1.039	0.861	0.993	1.469	0.942	0.747	0.985563	0.962834	0.841893	0.840708	1.25478	1.30522	0.820503	0.299161	0.845	0.702	0.858
Q9DCX2	72	K	ATP synthase subunit d, mitochondrial	Atp5h	1	7.53773e-21	142.39	PGLVDDFEK(1)K	2	1.0466	7	0.95	0.855	0.868	1.225	1.217	0.958	1.039	0.861	0.993	1.469	0.942	0.747	0.914341	0.993031	0.874119	0.833901	1.29193	1.28246	0.816094	0.299297	0.791	0.704	0.907
Q9DCX2	117	K	ATP synthase subunit d, mitochondrial	Atp5h	1	2.35487e-08	130.1	IQEYEK(1)QLEK	2	1.041	3	0.987	0.848	0.843	1.24	1.092	1.05	1.039	0.861	0.993	1.469	0.942	0.747	0.949952	0.984901	0.848943	0.844112	1.15924	1.40562	0.816609	0.327422	0.812	0.778	0.804
Q9EP71	935	K	Ankycorbin	Rai14	1	1.37948e-14	143.42	QLQNQLAECK(1)K	2	0.088054	4	0.977	0.841	0.791	1.241	1.117	1.091															0.801	0.754	0.726
Q9EP95	59	K	Resistin-like alpha	Retnla	1	0.0026985	75.589	TLSCTSVK(1)TMNR	2	-0.19812	1	1.7	1.139	1.44	0.519	0.664	0.624															3.344	1.717	2.309
Q9EQ06	79	K	Estradiol 17-beta-dehydrogenase 11	Hsd17b11	1	0.00111759	99.669	NGIEETAAK(1)CR	2	-1.2683	1	1.12	0.784	0.787	1.163	1.152	1.067	0.816	0.894	0.942	0.858	0.95	1.435	1.37255	0.876957	0.835456	1.35548	1.21263	0.743554	0.931545	0.779987	0.982	0.682	0.737
Q9EQ20	52	K	Methylmalonate-semialdehyde dehydrogenase [acylating], mitochondrial	Aldh6a1	1	0.00011364	117.7	FVESK(1)SDK	2	0.31366	2	0.972	0.842	0.783	1.339	1.153	0.992	0.937	1.03	1.008	0.945	1.026	1.035	1.03735	0.817476	0.776786	1.41693	1.12378	0.958454	0.752069	0.153859	0.74	0.731	0.788
Q9EQ20	76	K	Methylmalonate-semialdehyde dehydrogenase [acylating], mitochondrial	Aldh6a1	0.999995	0.00116962	61.757	VPQSTK(1)AEMDAAVESCKR	3	-2.1309	1	0.998	0.754	1.032	1.243	0.951	1.065	0.937	1.03	1.008	0.945	1.026	1.035	1.0651	0.732039	1.02381	1.31534	0.926901	1.02899	0.862351	0.392481	0.819	0.795	0.968
Q9EQ20	129	K	Methylmalonate-semialdehyde dehydrogenase [acylating], mitochondrial	Aldh6a1	1	7.94001e-11	82.609	LITLEQGK(1)TLADAEGDVFR	3	0.82183	1	1.17	0.775	0.988	0.975	1.094	1.051	0.937	1.03	1.008	0.945	1.026	1.035	1.24867	0.752427	0.980159	1.03175	1.06628	1.01546	0.95753	0.788185	1.225	0.708	0.94
Q9EQ20	87	K	Methylmalonate-semialdehyde dehydrogenase [acylating], mitochondrial	Aldh6a1	1	0.00545487	57.434	AEMDAAVESCK(1)R	2	1.4055	1							0.937	1.03	1.008	0.945	1.026	1.035
Q9EQH3	515	K	Vacuolar protein sorting-associated protein 35	Vps35	1	0.0138624	40.496	K(1)HFGAGGNQR	3	2.0119	1							0.868	1.013	0.97	0.852	0.99	1.252
Q9EQP2	471	K	EH domain-containing protein 4	Ehd4	1	0.0185278	71.451	ISGVNAK(1)K	2	0.62986	1							0.924	0.984	0.937	0.847	0.989	1.249
Q9ES52	571	K	Phosphatidylinositol 3,4,5-trisphosphate 5-phosphatase 1	Inpp5d	1	0.0126688	74.92	FLALGDK(1)K	2	0.60724	1	1.374	1.016	1.106	0.869	0.89	0.825															1.613	1.143	1.34
Q9JHI5	76	K	Isovaleryl-CoA dehydrogenase, mitochondrial	Ivd	1	1.22529e-70	195.6	AQEIDQTNDFK(1)NLR	2	-0.33049	2	1.326	0.999	0.894	1.002	0.926	0.932	0.931	0.983	1.01	0.97	1.038	1.011	1.42427	1.01628	0.885149	1.03299	0.8921	0.92186	1.16816	0.431499	1.349	1.081	0.96
Q9JHI5	239	K	Isovaleryl-CoA dehydrogenase, mitochondrial	Ivd	1	0.00103598	88.495	GMPGFSTSK(1)K	2	-0.077068	2	1.035	0.862	0.925	1.257	1.109	0.898	0.931	0.983	1.01	0.97	1.038	1.011	1.11171	0.876907	0.915842	1.29588	1.0684	0.888229	0.89299	0.458213	0.84	0.778	1.029
Q9JHL1	29	K	Na(+)/H(+) exchange regulatory cofactor NHE-RF2	Slc9a3r2	1	6.1697e-05	67.646	GEQGYGFHLHGEK(1)GR	4	-0.94138	1	1.218	0.537	0.953	1.088	1.041	1.204	1.064	0.951	1.047	1.114	1.01	0.861	1.14474	0.564669	0.91022	0.976661	1.03069	1.39837	0.769182	0.29203	1.142	0.518	0.792
Q9JHU4	954	K	Cytoplasmic dynein 1 heavy chain 1	Dync1h1	1	0.0152986	62.466	IK(1)NVVHELR	3	-0.86037	1	1.05	0.874	0.85	1.253	1.139	0.921	0.858	0.979	0.955	0.877	1.013	1.267	1.22378	0.892748	0.890052	1.42873	1.12438	0.726914	0.91663	0.71928	0.854	0.768	0.924
Q9JHU4	1647	K	Cytoplasmic dynein 1 heavy chain 1	Dync1h1	1	0.000397575	111.01	NVAK(1)LQK	2	0.31024	1	1.108	0.813	0.882	1.279	1.035	0.966	0.858	0.979	0.955	0.877	1.013	1.267	1.29138	0.830439	0.92356	1.45838	1.02172	0.762431	0.939197	0.804915	0.884	0.787	0.913
Q9JII6	127	K	Alcohol dehydrogenase [NADP(+)]	Akr1a1	1	2.50719e-71	201.16	GDNPFPK(1)NADGTVR	3	-0.78932	3	1.026	0.836	0.805	1.236	1.139	1.03	1.022	1.013	1.013	0.919	1.004	1.009	1.00391	0.825271	0.794669	1.34494	1.13446	1.02081	0.749627	0.0722158	0.846	0.735	0.782
Q9JJT9	323	K	Phosphorylated adapter RNA export protein	Phax	1	0.0214409	78.149	TQLLGK(1)K	2	0.9023	1	1.34	1.006	1.032	0.943	0.98	0.793															1.448	1.028	1.301
Q9JKF1	935	K	Ras GTPase-activating-like protein IQGAP1	Iqgap1	1	0.000492276	79.875	ITLQDVVSHSK(1)K	3	0.94071	1							0.977	0.983	0.948	0.933	1.055	1.044
Q9JLT4	63	K	Thioredoxin reductase 2, mitochondrial	Txnrd2	1	0.00126706	100.25	EAAQLGK(1)K	2	-1.4602	1	1.085	0.756	0.853	1.199	1.181	1.003	1.152	0.924	1.064	1.166	1.014	0.721	0.94184	0.818182	0.801692	1.0283	1.16469	1.39112	0.71474	0.0679607	0.922	0.641	0.851
Q9JLZ3	75	K	Methylglutaconyl-CoA hydratase, mitochondrial	Auh	1	0.000908736	110.39	AYGK(1)NALSK	2	-1.2655	3	1.039	0.821	0.832	1.314	1.019	1.044	0.979	0.948	1.008	1.011	1.057	0.971	1.06129	0.866034	0.825397	1.2997	0.964049	1.07518	0.82443	0.192517	0.807	0.806	0.796
Q9JLZ3	119	K	Methylglutaconyl-CoA hydratase, mitochondrial	Auh	1	0.00174706	54.073	SEVPGIFCAGADLK(1)ER	3	-1.0165	1	1.066	0.847	0.896	1.176	0.957	1.105	0.979	0.948	1.008	1.011	1.057	0.971	1.08887	0.89346	0.888889	1.1632	0.905393	1.138	0.895408	0.350613	0.924	0.887	0.811
Q9JM76	155	K	Actin-related protein 2/3 complex subunit 3	Arpc3	1	0.0110394	54.023	VFDPQSDK(1)PSK	3	-1.0129	1							0.889	1.105	1.008	0.872	0.974	1.126
Q9JM76	61	K	Actin-related protein 2/3 complex subunit 3	Arpc3	1	0.0121405	54.309	NYEIK(1)NEADR	2	1.1253	1							0.889	1.105	1.008	0.872	0.974	1.126
Q9JMD0	31	K	BUB3-interacting and GLEBS motif-containing protein ZNF207	Znf207	1	0.00245257	83.783	ILIQHQK(1)AK	3	-0.034037	1	0.997	0.793	0.821	1.105	1.101	1.215	1.122	1.042	1.055	1.21	0.912	0.77	0.888592	0.761036	0.778199	0.913223	1.20724	1.57792	0.656457	0.153624	0.92	0.721	0.676
Q9JMH9	1454	K	Unconventional myosin-XVIIIa	Myo18a	1	0.00443274	89.698	NHELEK(1)K	3	0.44147	1							1.062	1.027	1.037	1.099	0.94	0.852
Q9QUM9	181	K	Proteasome subunit alpha type-6	Psma6	1	0.000400767	98.368	QTESTSFLEK(1)K	2	0.73534	1	1.055	0.907	0.848	1.284	1.149	0.857	1.012	1.064	0.973	0.888	1.018	0.973	1.04249	0.852444	0.871531	1.44595	1.12868	0.880781	0.800618	0.294181	0.838	0.79	0.989
Q9QXZ0	6226	K	Microtubule-actin cross-linking factor 1	Macf1	1	2.81455e-11	83.229	HHVLK(1)NDVLAHQATVATVNK	3	-2.4496	2	1.082	1.064	1.022	1.103	0.935	0.863	0.996	1.053	0.977	1.011	0.986	0.938	1.08635	1.01045	1.04606	1.091	0.948276	0.920043	1.06202	0.372472	1.001	1.139	1.184
Q9QXZ0	6517	K	Microtubule-actin cross-linking factor 1	Macf1	1	0.00981038	73.233	QFHEAWK(1)K	3	-1.3144	1							0.996	1.053	0.977	1.011	0.986	0.938
Q9QYJ0	152	K	DnaJ homolog subfamily A member 2	Dnaja2	1	0.00458351	48.616	NVLCSACSGQGGK(1)SGAVQK	3	-0.33717	1	1.221	0.964	0.717	0.979	1.055	1.12	1.004	1.043	0.972	0.996	0.997	0.956	1.21614	0.924257	0.737654	0.982932	1.05817	1.17155	0.895847	0.517523	1.272	0.915	0.64
Q9QYR9	83	K	Acyl-coenzyme A thioesterase 2, mitochondrial	Acot2	1	6.19404e-53	184.21	SALRDEK(1)GALFR	2	1.7984	3	0.977	0.797	0.768	1.221	1.181	1.115	0.892	0.982	0.975	0.897	1.031	1.2	1.09529	0.811609	0.787692	1.3612	1.14549	0.929167	0.784256	0.199048	0.816	0.675	0.689
Q9QYR9	379	K	Acyl-coenzyme A thioesterase 2, mitochondrial	Acot2	1	0.00817117	59.227	SEFYADEISK(1)R	2	-0.635	1							0.892	0.982	0.975	0.897	1.031	1.2
Q9QZE7	68	K	Translin-associated protein X	Tsnax	1	0.0284174	65.474	DITVESK(1)R	2	-1.3762	1	1.135	0.94	0.893	1.08	1.046	0.975	1.101	0.988	0.991	1.062	0.979	0.893	1.03088	0.951417	0.90111	1.01695	1.06844	1.09183	0.907528	0.104973	1.072	0.901	0.917
Q9QZQ8	295	K	Core histone macro-H2A.1	H2afy	1	8.5252e-07	128.06	TVK(1)NCLALADDR	2	-1.1855	1	0.937	0.593	0.735	1.237	1.176	1.348	0.855	1.022	1.152	0.821	0.983	1.128	1.09591	0.580235	0.638021	1.5067	1.19634	1.19504	0.593668	0.0627837	0.772	0.505	0.545
Q9R069	524	K	Basal cell adhesion molecule	Bcam	1	5.38417e-13	137.8	EGVSCEASNIHGK(1)K	3	0.87486	1	0.823	0.513	0.595	1.858	1.322	1.005	0.905	0.948	0.922	0.988	1.009	1.167	0.909392	0.541139	0.645336	1.88057	1.31021	0.861183	0.517248	0.1462	0.451	0.388	0.592
Q9R0I7	268	K	YLP motif-containing protein 1	Ylpm1	1	0.0253855	54.611	VHLPGHK(1)K	4	0.76356	1	1.286	0.94	0.965	1.196	0.984	0.743	1.18	0.96	1.033	1.201	0.921	0.716	1.08983	0.979167	0.934172	0.995837	1.0684	1.03771	0.968155	0.566228	1.097	0.956	1.3
Q9R0P5	30	K	Destrin	Dstn	1	0.0015944	90.827	CSTPEEIK(1)K	3	0.46578	3	1.017	0.73	0.941	1.219	1.272	0.908	1.008	0.993	1.024	1.01	1.051	0.916	1.00893	0.735146	0.918945	1.20693	1.21028	0.991266	0.781294	0.0842934	0.85	0.575	1.037
Q9R0P5	132	K	Destrin	Dstn	0.79694	3.5593e-14	96.391	K(0.203)FPGIK(0.797)HEYQANGPEDLNR	4	-0.068007	1	1.022	0.651	0.73	0.994	1.225	1.392	1.008	0.993	1.024	1.01	1.051	0.916	1.01389	0.655589	0.712891	0.984158	1.16556	1.51965	0.649259	0.097309	1.049	0.532	0.525
Q9R0P5	19	K	Destrin	Dstn	1	0.0166296	60.118	IFYDMK(1)VR	2	-0.20875	1	1.264	0.81	0.994	1.044	1.041	0.925	1.008	0.993	1.024	1.01	1.051	0.916	1.25397	0.81571	0.970703	1.03366	0.990485	1.00983	1.00211	0.988261	1.235	0.779	1.074
Q9R0P6	110	K	Signal peptidase complex catalytic subunit SEC11A	Sec11a	1	0.00920055	62.088	QDGHIK(1)FLTK	3	0.71766	1							1	0.971	0.965	0.873	1.057	1.118
Q9R0Q7	33	K	Prostaglandin E synthase 3	Ptges3	1	0.00066618	113.07	DVNVNFEK(1)SK	2	0.51615	2	1.183	0.998	1.028	1.156	1.063	0.686	1.039	0.975	1.083	1.11	1.039	0.825	1.13859	1.02359	0.949215	1.04144	1.0231	0.831515	1.07436	0.45656	1.043	0.94	1.499
Q9R0X4	155	K	Acyl-coenzyme A thioesterase 9, mitochondrial	Acot9	1	4.29244e-13	129.05	IDMCK(1)HSLSPEQDIK	4	-0.85596	8	1.027	0.941	0.903	1.136	1.126	0.939	0.914	1.019	0.948	0.904	1.018	1.175	1.12363	0.923454	0.952532	1.25664	1.10609	0.799149	0.948683	0.741078	0.921	0.838	0.961
Q9R112	173	K	Sulfide:quinone oxidoreductase, mitochondrial	Sqrdl	1	3.94139e-06	123.29	IGSNYSVK(1)TVEK	2	-0.92712	1	1.001	0.825	0.88	1.223	1.105	1.029	0.981	0.956	0.904	0.965	1.005	1.207	1.02039	0.862971	0.973451	1.26736	1.0995	0.852527	0.887377	0.428389	0.834	0.747	0.856
Q9R1P0	238	K	Proteasome subunit alpha type-4	Psma4	1	0.00151906	98.048	EVEQLIK(1)K	2	-0.59647	1	1.174	0.761	0.989	1.425	1.088	0.694	0.991	1.053	0.984	0.859	1.061	1.034	1.18466	0.722697	1.00508	1.65891	1.02545	0.67118	0.867952	0.676338	0.84	0.701	1.425
Q9R1P0	127	K	Proteasome subunit alpha type-4	Psma4	1	0.00693695	66.267	QAYTQFGGK(1)R	2	-0.35434	2	1.185	0.968	1.038	1.143	1.02	0.748	0.991	1.053	0.984	0.859	1.061	1.034	1.19576	0.919278	1.05488	1.33062	0.961357	0.723404	1.05125	0.808885	1.057	0.951	1.387
Q9R1P0	199	K	Proteasome subunit alpha type-4	Psma4	1	0.0133732	48.568	VLNK(1)TMDVSK	2	0.41655	1	1.24	0.9	1.011	1.018	1.19	0.75	0.991	1.053	0.984	0.859	1.061	1.034	1.25126	0.854701	1.02744	1.1851	1.12158	0.725338	1.03344	0.863655	1.242	0.758	1.348
Q9R1P1	17	K	Proteasome subunit beta type-3	Psmb3	1	0.0249097	65.179	GK(1)NCVAIAADR	2	0.33718	1	1.062	1.007	0.83	1.185	1.035	0.957	1.004	1.045	1.02	0.859	0.997	1.067	1.05777	0.963636	0.813725	1.37951	1.03811	0.896907	0.855364	0.392922	0.914	0.973	0.868
Q9R1P1	77	K	Proteasome subunit beta type-3	Psmb3	1	0.00227423	95.417	LNLYELK(1)EGR	2	0.54861	1	1.1	0.958	0.915	1.176	1.059	0.877	1.004	1.045	1.02	0.859	0.997	1.067	1.09562	0.916746	0.897059	1.36903	1.06219	0.821931	0.89434	0.555927	0.954	0.906	1.045
Q9R1T2	199	K	SUMO-activating enzyme subunit 1	Sae1	1	3.75205e-06	71.98	VSQGVEDGPEAK(1)R	2	0.50953	1							0.857	1.042	0.98	0.869	1.027	1.175
Q9R1T4	379	K	Septin-6	Sept6	1	5.90877e-05	113.71	LHQEEK(1)K	3	0.029456	3	1.26	0.955	1.01	1.055	1.081	0.745	0.956	1.084	1.009	0.881	0.973	1.018	1.31799	0.880996	1.00099	1.1975	1.111	0.731827	1.05251	0.797029	1.217	0.884	1.356
Q9R226	152	K	KH domain-containing, RNA-binding, signal transduction-associated protein 3	Khdrbs3	1	0.0012508	85.533	MGHALEEIK(1)K	3	0.22621	1	1.193	0.921	0.896	1.111	1.083	0.886	1.195	0.995	1.106	1.151	0.91	0.656	0.998326	0.925628	0.810127	0.965248	1.19011	1.35061	0.779836	0.133443	1.095	0.853	1.011
Q9WTP7	34	K	GTP:AMP phosphotransferase AK3, mitochondrial	Ak3	1	5.17591e-33	163.99	HFELK(1)HLSSGDLLR	2	-1.0987	5	1.109	0.772	0.794	1.209	1.041	1.132	1.178	0.961	1.02	1.156	0.942	0.763	0.941426	0.80333	0.778431	1.04585	1.1051	1.48362	0.694221	0.10041	0.935	0.743	0.702
Q9WTP7	171	K	GTP:AMP phosphotransferase AK3, mitochondrial	Ak3	1	1.70371e-05	122.46	EDDKPETVIK(1)R	3	-0.39304	2	0.909	0.798	0.797	1.235	1.062	1.231	1.178	0.961	1.02	1.156	0.942	0.763	0.771647	0.830385	0.781373	1.06834	1.12739	1.61337	0.625714	0.108984	0.751	0.752	0.648
Q9WUA3	687	K	ATP-dependent 6-phosphofructokinase, platelet type	Pfkp	1	0.000408169	115.29	NFGTK(1)ISAK	3	-0.53853	2	1.076	0.819	0.771	1.344	1.247	0.857	0.878	1.015	0.967	0.876	1.005	1.198	1.22551	0.806897	0.797311	1.53425	1.2408	0.715359	0.810715	0.482228	0.816	0.657	0.9
Q9WUB3	465	K	Glycogen phosphorylase, muscle form	Pygm	1	0.0175782	65.88	IHSEILK(1)K	3	0.19368	1							0.745	0.772	1.014	0.898	1.037	1.414
Q9WUM4	419	K	Coronin-1C	Coro1c	1	0.0111516	65.241	K(1)SELSCAPK	2	-1.2591	1							0.925	1.017	0.927	0.867	0.987	1.227
Q9WUM4	19	K	Coronin-1C	Coro1c	1	1.38033e-09	75.143	HVFGQAVK(1)NDQCYDDIR	3	-0.88929	1							0.925	1.017	0.927	0.867	0.987	1.227
Q9WUM5	192	K	Succinate--CoA ligase [ADP/GDP-forming] subunit alpha, mitochondrial	Suclg1	1	0.00472437	56.404	IGIMPGHIHK(1)K	4	-1.042	1	1.008	0.813	0.95	1.258	1.105	0.941	1.025	0.91	1.069	1.087	1.005	0.872	0.983415	0.893407	0.888681	1.15731	1.0995	1.07913	0.829001	0.00950656	0.817	0.736	1.009
Q9WUM5	48	K	Succinate--CoA ligase [ADP/GDP-forming] subunit alpha, mitochondrial	Suclg1	1	0.0203572	71.501	K(1)HIYIDK	3	-0.19397	2	0.992	0.822	0.807	1.146	1.083	1.19	1.025	0.91	1.069	1.087	1.005	0.872	0.967805	0.903297	0.754911	1.05428	1.07761	1.36468	0.751026	0.0815229	0.883	0.761	0.678
Q9WUM5	57	K	Succinate--CoA ligase [ADP/GDP-forming] subunit alpha, mitochondrial	Suclg1	1	0.00434792	58.116	NTK(1)IICQGFTGK	3	0.36947	1	1.185	0.901	0.804	0.992	1.131	1.053	1.025	0.91	1.069	1.087	1.005	0.872	1.1561	0.99011	0.752105	0.912603	1.12537	1.20757	0.893012	0.476995	1.218	0.798	0.763
Q9WUR2	60	K	Enoyl-CoA delta isomerase 2, mitochondrial	Eci2	1	0.0050372	86.288	KDPGNEVK(1)LR	3	0.38251	1	1.226	0.984	0.99	1.018	0.846	0.989	0.901	0.975	0.987	0.929	0.999	1.201	1.36071	1.00923	1.00304	1.0958	0.846847	0.82348	1.21939	0.246237	1.229	1.165	1.002
Q9WV32	339	K	Actin-related protein 2/3 complex subunit 1B	Arpc1b	1	0.0071956	45.084	NSVSQISVLSGGK(1)AK	3	-0.36873	1	1.181	0.782	0.938	0.988	1.165	1.012	0.766	0.977	0.914	0.89	1.123	1.284	1.54178	0.800409	1.02626	1.11011	1.0374	0.788162	1.14742	0.593653	1.219	0.671	0.927
Q9WV55	125	K	Vesicle-associated membrane protein-associated protein A	Vapa	1	5.07417e-05	93.424	EAKPDELMDSK(1)LR	3	0.17352	1	1.185	0.843	0.952	1.183	1.054	0.875	0.865	1.021	0.943	0.888	1.003	1.233	1.36994	0.825661	1.00954	1.33221	1.05085	0.709651	1.03636	0.883914	1.02	0.801	1.088
Q9WVA4	17	K	Transgelin-2	Tagln2	1	0.00507275	95.483	EVQQK(1)IEK	2	-1.2812	2	1.272	0.96	0.905	1.135	1.065	0.774	1.149	0.962	0.988	1.126	1.006	0.793	1.10705	0.997921	0.915992	1.00799	1.05865	0.97604	0.992862	0.912776	1.142	0.904	1.169
Q9WVJ2	329	K	26S proteasome non-ATPase regulatory subunit 13	Psmd13	1	0.0102808	69.786	GSIDEVDK(1)R	2	-0.41367	1	1.167	0.767	0.976	1.17	1.087	0.917	0.879	0.995	0.932	0.882	1.033	1.193	1.32765	0.770854	1.04721	1.32653	1.05227	0.76865	0.999445	0.998081	1.017	0.707	1.064
Q9WVK4	208	K	EH domain-containing protein 1	Ehd1	1	0.000338879	107.79	ALK(1)NHEDK	2	0.48775	2	0.938	0.575	0.707	1.733	1.283	0.892	0.894	1.011	0.969	0.903	0.953	1.21	1.04922	0.568744	0.729618	1.91916	1.34627	0.73719	0.58651	0.242978	0.552	0.449	0.793
Q9Z0E6	372	K	Guanylate-binding protein 1	Gbp2	1	1.77395e-63	196.44	NSFK(1)DVDQK	3	0.075254	2	0.928	0.82	0.803	1.321	1.219	0.988	0.655	1.195	0.893	0.888	1.206	1.134	1.41679	0.686192	0.899216	1.48761	1.01078	0.871252	0.890955	0.691127	0.717	0.673	0.812
Q9Z0U1	1152	K	Tight junction protein ZO-2	Tjp2	1	3.68759e-16	110.53	QQLAAHSK(1)R	3	-2.9529	1							0.987	0.903	1.06	1.277	1.057	0.756
Q9Z172	11	K	Small ubiquitin-related modifier 3	Sumo3	1	4.23225e-06	109.83	EGVK(1)TENDHINLK	3	0.33534	1	1.238	0.923	0.959	1.159	0.967	0.847	1.181	0.954	1.092	1.271	0.917	0.643	1.04826	0.967505	0.878205	0.91188	1.05453	1.31726	0.881324	0.394818	1.089	0.956	1.132
Q9Z1F9	621	K	SUMO-activating enzyme subunit 2	Uba2	1	2.14816e-15	149.09	KLEENEAASTK(1)K	2	0.56451	3	1.257	1.003	0.93	1.063	0.935	0.894	0.838	1.008	0.933	0.883	1.009	1.196	1.5	0.99504	0.996785	1.20385	0.92666	0.747492	1.21328	0.39613	1.205	1.073	1.04
Q9Z1N5	188	K	Spliceosome RNA helicase Ddx39b	Ddx39b	1	0.00315965	85.744	SLNLK(1)HIK	3	0.46295	2	1.084	0.823	0.89	1.243	1.09	0.951	0.894	0.951	0.915	0.885	1.073	1.308	1.21253	0.865405	0.972678	1.40452	1.01584	0.727064	0.969239	0.893338	0.889	0.755	0.937
Q9Z1N5	191	K	Spliceosome RNA helicase Ddx39b	Ddx39b	1	0.00163895	65.495	HIK(1)HFILDECDK	3	-1.4001	1	1.12	0.719	0.987	1.09	1.208	0.953	0.894	0.951	0.915	0.885	1.073	1.308	1.2528	0.756046	1.07869	1.23164	1.12582	0.728593	1.00048	0.998244	1.047	0.597	1.036
Q9Z1N5	163	K	Spliceosome RNA helicase Ddx39b	Ddx39b	1	0.00668556	49.333	K(1)NCPHIVVGTPGR	3	-3.7412	1							0.894	0.951	0.915	0.885	1.073	1.308
Q9Z204	198	K	Heterogeneous nuclear ribonucleoproteins C1/C2	Hnrnpc	0.99999	0.00101016	66.004	LKGDDLQAIK(1)K	3	0.67739	1							1.194	0.989	1.029	1.273	0.961	0.603
Q9Z277	1331	K	Tyrosine-protein kinase BAZ1B	Baz1b	1	6.63264e-05	65.022	SRPKDDPEVDDLVLQTK(1)R	4	0.077147	3	1.233	0.841	0.889	1.051	0.96	1.084	1.021	1.162	1.227	0.828	0.84	0.912	1.20764	0.723752	0.724531	1.26932	1.14286	1.1886	0.737597	0.184892	1.195	0.877	0.82
Q9Z2D6	210	K	Methyl-CpG-binding protein 2	Mecp2	1	0.000832047	93.839	AAASEGVQVK(1)R	2	1.8256	1	1.059	0.562	0.78	1.037	1.16	1.412	1.034	1.137	1	1.013	0.926	0.904	1.02418	0.494283	0.78	1.02369	1.2527	1.56195	0.598817	0.0786654	1.041	0.484	0.553
Q9Z2I8	74	K	Succinate--CoA ligase [GDP-forming] subunit beta, mitochondrial	Suclg2	1	2.26167e-40	136.21	EALEAAK(1)R	2	-0.81941	1							0.942	0.963	1.027	0.968	1.041	1.036
Q9Z2I9	368	K	Succinate--CoA ligase [ADP-forming] subunit beta, mitochondrial	Sucla2	1	1.21925e-05	117.93	LITSDK(1)K	3	0.279	2	0.909	0.873	0.873	1.239	1.123	1.039	0.837	1.024	1.002	0.894	1.048	1.187	1.08602	0.852539	0.871257	1.38591	1.07156	0.875316	0.843084	0.373124	0.747	0.778	0.841
Q9Z2I9	88	K	Succinate--CoA ligase [ADP-forming] subunit beta, mitochondrial	Sucla2	1	1.48706e-06	127.17	SSDEAYAIAK(1)K	3	-0.20541	5	1.022	0.899	0.852	1.207	1.071	1.014	0.837	1.024	1.002	0.894	1.048	1.187	1.22103	0.87793	0.850299	1.35011	1.02195	0.854254	0.914126	0.650292	0.864	0.841	0.84
Q9Z2W0	21	K	Aspartyl aminopeptidase	Dnpep	1	0.017827	81.525	ELLK(1)FVNR	2	1.0276	1	1.026	0.776	0.948	1.167	1.163	0.988	0.971	1.035	0.933	0.925	1.015	1.098	1.05664	0.749758	1.01608	1.26162	1.14581	0.899818	0.853421	0.324258	0.896	0.668	0.96
Q9Z2X1	87	K	Heterogeneous nuclear ribonucleoprotein F	Hnrnpf	1	5.45012e-09	134.23	YIEVFK(1)SHR	3	-0.42189	1	1.366	0.755	0.995	1.082	1.111	0.801	1.035	0.992	0.972	1.132	1.006	0.82	1.31981	0.761089	1.02366	0.95583	1.10437	0.976829	1.02223	0.904082	1.287	0.681	1.244

## Sheet: C.neoformans in brain tissue
Table S3. Acetylomes of brain and lung tissues in response to C.neoformans infections. b
Protein accession	Position	Amino acid	Protein description	Gene name	Localization probability	PEP	Score	Modified sequence	Charge	Mass error [ppm]	MS/MS Count	Infected mouse-1	Infected mouse-2	Infected mouse-3	Uninfected mouse-1	Uninfected mouse-2	Uninfected mouse-3		bAcetylome analysis of Cryptococcus neoformans in infected mouse brain tissues. Three biological replicates were performed.
J9VFK1	144	K	Imidazole glycerol phosphate synthase hisHF OS=Cryptococcus neoformans var. grubii serotype A (strain H99 / ATCC 208821 / CBS 10515 / FGSC 9487) OX=235443 GN=CNAG_00743	CNAG_00743	1	0.0366379	47.894	K(1)SVPHMGWNK	2	3.4636	1	1.622	1.485	1.618	0.407	0.427	0.442
J9VHU5	1095	K	Uncharacterized protein OS=Cryptococcus neoformans var. grubii serotype A (strain H99 / ATCC 208821 / CBS 10515 / FGSC 9487) OX=235443 GN=CNAG_00051	CNAG_00051	1	0.027658	46.704	GREQSVVLPAGGK(1)R	2	0.64523	1	1.021	0.372	0.374	0.318	1.174	2.74
J9VIH2	141	K	Serine/threonine-protein phosphatase OS=Cryptococcus neoformans var. grubii serotype A (strain H99 / ATCC 208821 / CBS 10515 / FGSC 9487) OX=235443 GN=CNAG_03706	CNAG_03706	1	0.0083971	69.721	IYGFYDECK(1)R	2	-0.51358	2	1.199	0.862	0.924	0.913	1.047	1.054
J9VJA4	303	K	Nam9 protein OS=Cryptococcus neoformans var. grubii serotype A (strain H99 / ATCC 208821 / CBS 10515 / FGSC 9487) OX=235443 GN=CNAG_03986	CNAG_03986	1	0.0354549	41.164	SAPRMRNK(1)TK	3	3.2285	1	0.935	0.874	0.944	1.099	0.882	1.266
J9VLE6	48	K	Polyubiquitin OS=Cryptococcus neoformans var. grubii serotype A (strain H99 / ATCC 208821 / CBS 10515 / FGSC 9487) OX=235443 GN=CNAG_00370	CNAG_00370	1	0.00142314	62.088	LIFAGK(1)QLEDGR	2	-0.48358	1
J9VQI6	1402	K	DNA replication ATP-dependent helicase Dna2 OS=Cryptococcus neoformans var. grubii serotype A (strain H99 / ATCC 208821 / CBS 10515 / FGSC 9487) OX=235443 GN=CNAG_02138	CNAG_02138	1	0.00513899	80.755	TIVAGAGK(1)R	2	2.3988	1	0.933	0.637	0.795	1.127	1.131	1.377
J9VR32	67	K	rRNA 2'-O-methyltransferase fibrillarin OS=Cryptococcus neoformans var. grubii serotype A (strain H99 / ATCC 208821 / CBS 10515 / FGSC 9487) OX=235443 GN=CNAG_06919	CNAG_06919	1	5.7452e-05	62.861	GAPGGRGGGRGGK(1)AGLGR	2	-4.1068	1	0.993	0.873	0.802		1.021	1.311
J9VRL6	709	K	Protein KRI1 OS=Cryptococcus neoformans var. grubii serotype A (strain H99 / ATCC 208821 / CBS 10515 / FGSC 9487) OX=235443 GN=CNAG_04376	CNAG_04376	1	0.00125018	58.274	LGK(1)K(1)ERMRLQK	2	3.855	1
J9VRL6	710	K	Protein KRI1 OS=Cryptococcus neoformans var. grubii serotype A (strain H99 / ATCC 208821 / CBS 10515 / FGSC 9487) OX=235443 GN=CNAG_04376	CNAG_04376	1	0.00125018	58.274	LGK(1)K(1)ERMRLQK	2	3.855	1
J9VS68	61	K	Glutathione reductase OS=Cryptococcus neoformans var. grubii serotype A (strain H99 / ATCC 208821 / CBS 10515 / FGSC 9487) OX=235443 GN=CNAG_02399	CNAG_02399	1	2.84398e-06	106.58	LGGTCVNVGCVPK(1)K	2	-0.49534	4	1.121	0.958	1.064	0.928	0.865	1.065
J9VS96	1368	K	Glycogen debranching enzyme OS=Cryptococcus neoformans var. grubii serotype A (strain H99 / ATCC 208821 / CBS 10515 / FGSC 9487) OX=235443 GN=CNAG_04879	CNAG_04879	1	0.0369354	68.515	GVNASVK(1)GQK(1)R	2	0.2247	1	0.642	0.485	0.6	1.231	1.341	1.701
J9VS96	1365	K	Glycogen debranching enzyme OS=Cryptococcus neoformans var. grubii serotype A (strain H99 / ATCC 208821 / CBS 10515 / FGSC 9487) OX=235443 GN=CNAG_04879	CNAG_04879	1	0.0369354	68.515	GVNASVK(1)GQK(1)R	2	0.2247	1	0.642	0.485	0.6	1.231	1.341	1.701
J9VT70	310	K	Monooxygenase OS=Cryptococcus neoformans var. grubii serotype A (strain H99 / ATCC 208821 / CBS 10515 / FGSC 9487) OX=235443 GN=CNAG_04561	CNAG_04561	1	0.0329316	57.281	THISGK(1)K	3	-0.56538	1	0.818	0.475	0.529	1.016	0.932	2.231
J9VTE7	425	K	D-erythro-sphingosine kinase OS=Cryptococcus neoformans var. grubii serotype A (strain H99 / ATCC 208821 / CBS 10515 / FGSC 9487) OX=235443 GN=CNAG_01165	CNAG_01165	1	0.0110881	73.233	STQSLK(1)APR	3	0.85342	1	0.853	0.649	0.426	0.593	1.044	2.435
J9VV68	1512	K	Clathrin heavy chain OS=Cryptococcus neoformans var. grubii serotype A (strain H99 / ATCC 208821 / CBS 10515 / FGSC 9487) OX=235443 GN=CNAG_04904	CNAG_04904	1	1.85522e-08	149.94	LEK(1)HELLEFR	2	-3.3733	2	1.024	0.672	0.955	1.212	1.072	1.064
J9VW84	908	K	Nucleoprotein TPR OS=Cryptococcus neoformans var. grubii serotype A (strain H99 / ATCC 208821 / CBS 10515 / FGSC 9487) OX=235443 GN=CNAG_07925	CNAG_07925	1	0.0266493	74.191	IGLNWK(1)R	2	-3.0252	2	0.807	0.431	0.762	0.814	0.951	2.235
J9VWR3	97	K	Telomere length regulation protein OS=Cryptococcus neoformans var. grubii serotype A (strain H99 / ATCC 208821 / CBS 10515 / FGSC 9487) OX=235443 GN=CNAG_04318	CNAG_04318	1	0.00518994	79.116	GLFVPQK(1)K	3	-3.0547	1	0.977	0.742	0.882	0.947	0.887	1.565
J9VX59	495	K	tRNA pseudouridine(38-40) synthase OS=Cryptococcus neoformans var. grubii serotype A (strain H99 / ATCC 208821 / CBS 10515 / FGSC 9487) OX=235443 GN=CNAG_07776	CNAG_07776	1	0.0199257	64.064	WREGK(1)GK(1)IR	2	-2.7652	1	0.753	0.296	0.749	0.563	0.888	2.751
J9VX59	493	K	tRNA pseudouridine(38-40) synthase OS=Cryptococcus neoformans var. grubii serotype A (strain H99 / ATCC 208821 / CBS 10515 / FGSC 9487) OX=235443 GN=CNAG_07776	CNAG_07776	1	0.0199257	64.064	WREGK(1)GK(1)IR	2	-2.7652	1	0.753	0.296	0.749	0.563	0.888	2.751
J9VXF8	462	K	BRCA1-associated protein OS=Cryptococcus neoformans var. grubii serotype A (strain H99 / ATCC 208821 / CBS 10515 / FGSC 9487) OX=235443 GN=CNAG_03149	CNAG_03149	1	0.00481375	91.087	LIQTK(1)NDGK	2	0.83132	1	1.118	1.021	1.074	0.943	0.877	0.967
J9W327	283	K	Uncharacterized protein OS=Cryptococcus neoformans var. grubii serotype A (strain H99 / ATCC 208821 / CBS 10515 / FGSC 9487) OX=235443 GN=CNAG_06332	CNAG_06332	1	0.00191044	93.098	K(1)AAIWNEIR	2	-2.8631	1	1.219	1.019	1.151	0.83	0.826	0.956
T2BNR0	381	K	Uncharacterized protein OS=Cryptococcus neoformans var. grubii serotype A (strain H99 / ATCC 208821 / CBS 10515 / FGSC 9487) OX=235443 GN=CNAG_05272	CNAG_05272	1	0.0179936	53.448	EPQYGK(1)LYISVAR	2	-0.50635	2	0.417			1.096		1.487

## Sheet: Acetylome of lung tissues
Table S3. Acetylomes of brain and lung tissues in response to C.neoformans infections. c
Basic information												Acetylation quantification						Proteome quantification						Normalized quantification						Comparable Ratio and P value		Repeat Ratio
Protein accession	Position	Amino acid	Protein description	Gene name	Localization probability	PEP	Score	Modified sequence	Charge	Mass error [ppm]	MS/MS Count	Infected mouse-1	Infected mouse-2	Infected mouse-3	Uninfected mouse-1	Uninfected mouse-2	Uninfected mouse-3	Infected mouse-1	Infected mouse-2	Infected mouse-3	Uninfected mouse-1	Uninfected mouse-2	Uninfected mouse-3	Infected mouse-1	Infected mouse-2	Infected mouse-3	Uninfected mouse-1	Uninfected mouse-2	Uninfected mouse-3	Infected mice/uninfected mice Ratio	Infected mice/uninfected mice P value	Infected mice-1 / Uninfected mouse-1 Ratio	Infected mice-2 / Uninfected mouse-2 Ratio	Infected mice-3 / Uninfected mouse-3 Ratio		c Comparative acetylome analysis of lung tissues between infected and uninfected mice. The acetylome data were normalized to proteome data, and the ratios of Kac levels were then calculated. Three biological replicates were performed.
Q91XV3	58	K	Brain acid soluble protein 1	Basp1	1	0.0424638	51.193	ESTEEK(1)PK	3	0.58419	1	1.006	0.91	0.933	1.004	0.965	1.235	1.226	1.34	1.225	0.744	0.67	0.695	0.820555	0.679104	0.761633	1.34946	1.4403	1.77698	0.495166	0.0197162	1.005	0.943	0.758
Q7TN29	151	K	Stromal membrane-associated protein 2	Smap2	1	0.00295604	80.737	GNEPAPEK(1)K	2	-0.36375	1	0.828	1.033	0.89	1.051	1.134	1.131	1.146	1.166	1.235	0.781	0.847	0.803	0.722513	0.885935	0.720648	1.34571	1.33884	1.40847	0.569041	0.00365882	0.791	0.911	0.792
Q9WUA3	735	K	ATP-dependent 6-phosphofructokinase, platelet type	Pfkp	1	0.000762359	78.529	DLLFQPVAELK(1)K	3	0.41821	1	0.821	0.98	1.075	0.881	1.087	1.235	1.182	1.224	1.205	0.755	0.822	0.78	0.694585	0.800654	0.892116	1.16689	1.32238	1.58333	0.586199	0.0276383	0.934	0.901	0.874
P45878	34	K	Peptidyl-prolyl cis-trans isomerase FKBP2	Fkbp2	1	0.0177234	86.794	LQIGVK(1)K	2	0.20083	1	0.731	1.097	0.969	1.111	0.992	1.17	1.175	1.169	1.151	0.874	0.856	0.723	0.622128	0.938409	0.841877	1.27117	1.15888	1.61826	0.593437	0.036695	0.66	1.104	0.831
P39749	373	K	Flap endonuclease 1	Fen1	1	0.0138573	85.862	TGGAGK(1)FR	2	0.098364	1	0.766	0.969	1.026	0.95	0.997	1.379	1.213	1.146	1.092	0.758	0.79	1.042	0.631492	0.84555	0.93956	1.2533	1.26203	1.32342	0.62953	0.0293158	0.808	0.972	0.747
Q9D7G0	176	K	Ribose-phosphate pyrophosphokinase 1	Prps1	1	0.00471601	55.097	NCTIVSPDAGGAK(1)R	2	-0.51283	1	1.001	0.933	0.914	1.036	1.005	1.161	1.086	1.196	1.183	0.817	0.83	0.827	0.921731	0.7801	0.772612	1.26805	1.21084	1.40387	0.637289	0.00363521	0.969	0.927	0.791
P51881	166	K	ADP/ATP translocase 2	Slc25a5	1	1.60719e-07	131.06	IYK(1)SDGIK	3	-2.059	8	0.718	0.823	1.071	0.909	1.219	1.361	1.055	1.103	1.095	0.862	0.953	0.953	0.680569	0.746147	0.978082	1.05452	1.27912	1.42812	0.639274	0.0343538	0.793	0.675	0.791
O35286	17	K	Pre-mRNA-splicing factor ATP-dependent RNA helicase DHX15	Dhx15	1	3.11188e-06	107.65	LDLGEDYPSGK(1)K	2	1.4531	1	0.802	0.804	1.009	1.113	1.045	1.301	1.09	1.036	1.102	0.883	0.92	0.944	0.73578	0.776062	0.915608	1.26048	1.13587	1.37818	0.643114	0.00834756	0.723	0.77	0.779
Q99K67	778	K	Alpha-aminoadipic semialdehyde synthase, mitochondrial	Aass	1	0.00544556	99.815	SSPCEK(1)LK	2	0.40898	1	0.816	1.099	0.946	0.881	0.928	1.413	1.185	1.104	1.167	0.687	0.738	1.109	0.688608	0.995471	0.810626	1.28239	1.25745	1.27412	0.654098	0.0379763	0.93	1.183	0.672
P30275	296	K	Creatine kinase U-type, mitochondrial	Ckmt1	1	0.00157293	93.839	EVEK(1)LIQER	2	-1.3925	1	0.947	0.939	0.965	0.952	1.083	1.174	1.046	1.179	1.148	0.784	0.924	0.897	0.905354	0.796438	0.840592	1.21429	1.17208	1.30881	0.688029	0.00212067	0.998	0.867	0.826
P17182	80	K	Alpha-enolase	Eno1	1	9.29862e-29	174.77	TIAPALVSK(1)K	2	0.63481	7	0.9	1.004	1.034	1.037	1.158	0.913	1.155	1.122	1.147	0.912	0.811	0.783	0.779221	0.894831	0.901482	1.13706	1.42787	1.16603	0.690315	0.0374587	0.87	0.867	1.137
Q99104	1038	K	Unconventional myosin-Va	Myo5a	1	0.0446739	44.863	QEK(1)ETLNHR	3	2.5867	1	0.896	1.134	1.014	0.973	0.937	1.099	1.199	1.149	1.185	0.788	0.819	0.834	0.747289	0.986945	0.855696	1.23477	1.14408	1.31775	0.700626	0.0153031	0.924	1.209	0.927
P56394	30	K	Cytochrome c oxidase copper chaperone	Cox17	1	5.34387e-05	81.632	KPLKPCCACPETK(1)K	4	-0.16791	1	0.837	0.841	1.174	1.222	1.071	0.898	1.127	1.009	1.202	1	0.837	0.796	0.74268	0.833499	0.976705	1.222	1.27957	1.12814	0.70333	0.0161665	0.687	0.784	1.312
Q9QUH0	28	K	Glutaredoxin-1	Glrx	1	0.00846772	52.576	K(1)TQEILSQLPFK	3	-1.1273	1	1.147	0.924	0.991	0.853	0.983	1.142	1.142	1.226	1.141	0.789	0.832	0.857	1.00438	0.75367	0.868536	1.08112	1.18149	1.33256	0.730589	0.0349398	1.349	0.94	0.872
P32020	544	K	Non-specific lipid-transfer protein	Scp2	1	0.00100646	74.611	LQNLQLQPGK(1)AK	3	-0.050728	1	0.921	1.045	0.968	1.038	0.956	1.124	1.063	1.153	1.147	0.892	0.846	0.878	0.866416	0.906331	0.843941	1.16368	1.13002	1.28018	0.732169	0.0109281	0.89	1.093	0.865
P50518	68	K	V-type proton ATPase subunit E 1	Atp6v1e1	1	7.40308e-05	101.39	QIEQQK(1)K	2	-0.18709	3	1.111	0.936	1.118	1.025	0.937	0.89	1.181	1.188	1.177	0.865	0.795	0.731	0.940728	0.787879	0.949873	1.18497	1.17862	1.21751	0.747949	0.0243904	1.087	0.998	1.262
P48725	2285	K	Pericentrin	Pcnt	1	0.025436	78.516	AVLDGK(1)EK	2	-0.7276	1	0.907	0.894	1.041	1.032	1.025	1.158	1.084	1.066	1.086	0.911	0.925	0.947	0.836716	0.838649	0.958564	1.13282	1.10811	1.22281	0.760429	0.0069313	0.881	0.872	0.903
P17182	420	K	Alpha-enolase	Eno1	1	1.78355e-15	153.95	IEEELGSK(1)AK	3	0.58058	2	0.922	1.11	1.056	0.982	1.008	0.966	1.155	1.122	1.147	0.912	0.811	0.783	0.798268	0.989305	0.920663	1.07675	1.24291	1.23372	0.762157	0.0222422	0.941	1.099	1.098
P62814	489	K	V-type proton ATPase subunit B, brain isoform	Atp6v1b2	1	0.0433943	40.352	IFPK(1)EMLK	2	0.077337	1	0.937	1.012	1.145	0.954	0.97	1.025	1.169	1.102	1.164	0.863	0.826	0.818	0.80154	0.91833	0.983677	1.10545	1.17433	1.25306	0.765262	0.0169787	0.984	1.042	1.121
Q61425	81	K	Hydroxyacyl-coenzyme A dehydrogenase, mitochondrial	Hadh	1	0.00644535	110.55	K(1)FTENPK	3	0.44699	2	1.028	0.984	1.064	1.036	1.04	0.875	0.879	0.899	0.885	1.28	1.11	0.959	1.16951	1.09455	1.20226	0.809375	0.936937	0.912409	1.30375	0.00662987	0.995	0.946	1.221
Q9CQR4	43	K	Acyl-coenzyme A thioesterase 13	Acot13	1	5.76387e-55	181.26	LICEMK(1)VEEQHTNK	3	-0.32903	4	1.082	0.943	1.096	0.963	0.951	0.994	0.909	0.889	0.899	1.158	1.048	1.081	1.19032	1.06074	1.21913	0.831606	0.907443	0.919519	1.30529	0.0149618	1.126	0.991	1.107
P10637	661	K	Microtubule-associated protein tau	Mapt	1	2.90066e-08	91.616	IGSLDNITHVPGGGNK(1)K	4	0.055476	6	0.978	0.917	0.961	1.13	1.092	0.96	0.808	0.841	0.795	1.186	1.16	1.246	1.2104	1.09037	1.20881	0.952782	0.941379	0.770465	1.3171	0.0214675	0.868	0.838	1.005
Q8BWF0	379	K	Succinate-semialdehyde dehydrogenase, mitochondrial	Aldh5a1	1	0.041283	83.948	AVEK(1)VEK	2	-1.9006	1	0.915	0.991	1.148	0.896	1.048	1.056	0.864	0.878	0.869	1.144	1.108	1.131	1.05903	1.1287	1.32106	0.783217	0.945848	0.933687	1.31773	0.0478794	1.023	0.944	1.092
Q9D2G2	155	K	Dihydrolipoyllysine-residue succinyltransferase component of 2-oxoglutarate dehydrogenase complex, mitochondrial	Dlst	1	6.33251e-05	94.688	AK(1)PAETPAPAHK	4	-0.68575	2	1.077	1.024	1.1	1.031	0.864	0.922	0.884	0.958	0.928	1.135	1.07	1.018	1.21833	1.06889	1.18534	0.90837	0.807477	0.905697	1.32463	0.00908439	1.047	1.185	1.198
Q8K354	157	K	Carbonyl reductase [NADPH] 3	Cbr3	1	0.0124214	87.485	EDLQEK(1)FR	2	0.46061	1	0.991	1.131	1.083	0.9	0.982	0.949	0.964	0.904	0.883	1.045	1.072	1.107	1.02801	1.25111	1.2265	0.861244	0.916045	0.857272	1.33063	0.0462942	1.104	1.15	1.147
P48678	260	K	Prelamin-A/C	Lmna	1	0.0249681	41.996	AQHEDQVEQYK(1)K	3	1.3093	1	0.916	0.963	1.064	1.031	0.946	1.13	0.827	0.845	0.842	1.154	1.104	1.276	1.10762	1.13964	1.26366	0.893414	0.856884	0.88558	1.33197	0.0209978	0.891	1.017	0.946
Q62261	1824	K	Spectrin beta chain, non-erythrocytic 1	Sptbn1	0.990775	0.0379435	61.962	IQDK(0.991)HK(0.009)K	4	2.0425	1	1.083	0.896	1.085	1.105	0.783	1.07	0.851	0.883	0.874	1.202	1.082	1.113	1.27262	1.01472	1.24142	0.919301	0.72366	0.961366	1.35496	0.0485806	0.984	1.143	1.019
P16546	190	K	Spectrin alpha chain, non-erythrocytic 1	Sptan1	1	1.37762e-05	89.484	K(1)FEEFQTDLAAHEER	3	0.89888	1	1.064	0.919	1.036	0.935	0.961	1.127	0.837	0.859	0.846	1.223	1.083	1.167	1.27121	1.06985	1.22459	0.764513	0.88735	0.965724	1.36219	0.0201401	1.142	0.956	0.923
P16546	2205	K	Spectrin alpha chain, non-erythrocytic 1	Sptan1	1	8.87104e-27	176.48	RQEENDK(1)LR	2	0.7481	2	1.036	0.995	1.003	1.011	1.09	0.896	0.837	0.859	0.846	1.223	1.083	1.167	1.23775	1.15832	1.18558	0.826656	1.00646	0.767781	1.37708	0.0348003	1.028	0.911	1.125
Q8C1B7	190	K	Septin-11	Sept11	1	6.344e-19	146.36	ADTIAK(1)NELHK	3	0.45668	2	1.012	1.194	1.016	0.915	0.927	0.97	0.89	0.881	0.951	1.177	1.031	1.087	1.13708	1.35528	1.06835	0.7774	0.899127	0.892364	1.38609	0.0446923	1.109	1.288	1.052
P16546	719	K	Spectrin alpha chain, non-erythrocytic 1	Sptan1	1	6.68245e-16	130.01	K(1)HALLEADVAAHQDR	3	0.6542	2	0.974	1.007	1.07	0.994	1.043	0.95	0.837	0.859	0.846	1.223	1.083	1.167	1.16368	1.17229	1.26478	0.812756	0.963066	0.814053	1.39032	0.00750652	0.982	0.965	1.131
P16546	2000	K	Spectrin alpha chain, non-erythrocytic 1	Sptan1	1	0.00314923	85.837	ENSLK(1)TDDYGR	2	-1.1731	1	0.982	0.961	1.1	1.092	0.945	0.951	0.837	0.859	0.846	1.223	1.083	1.167	1.17324	1.11874	1.30024	0.892886	0.872576	0.81491	1.39213	0.0134584	0.901	1.016	1.163
P16546	1950	K	Spectrin alpha chain, non-erythrocytic 1	Sptan1	1	8.09386e-12	129.77	NNHHEENISSK(1)MK	3	-0.16161	1	1.02	0.955	1.073	1.138	0.978	0.856	0.837	0.859	0.846	1.223	1.083	1.167	1.21864	1.11176	1.26832	0.930499	0.903047	0.733505	1.40189	0.0131735	0.898	0.977	1.259
Q99LD8	51	K	N(G),N(G)-dimethylarginine dimethylaminohydrolase 2	Ddah2	1	0.00481431	82.445	EHGVLGGK(1)LR	2	1.0051	1	0.896	0.884	1.089	0.946	1.075	1.173	0.755	0.783	0.783	1.282	1.111	1.263	1.18675	1.12899	1.3908	0.73791	0.967597	0.928741	1.40706	0.0289579	0.95	0.821	0.933
P48678	114	K	Prelamin-A/C	Lmna	1	0.00639833	73.885	VREEFK(1)ELK	3	-0.43935	1	0.98	0.963	1.086	1.117	0.889	0.997	0.827	0.845	0.842	1.154	1.104	1.276	1.18501	1.13964	1.28979	0.967938	0.805254	0.781348	1.41491	0.0102697	0.88	1.082	1.094
P10637	603	K	Microtubule-associated protein tau	Mapt	1	3.93763e-07	69.361	HVPGGGSVQIVYK(1)PVDLSK	3	-0.41973	1	1.018	0.878	1.07	0.924	1.023	1.137	0.808	0.841	0.795	1.186	1.16	1.246	1.2599	1.044	1.34591	0.779089	0.881897	0.91252	1.41822	0.0404928	1.104	0.858	0.945
Q62261	1815	K	Spectrin beta chain, non-erythrocytic 1	Sptbn1	1	2.59067e-25	159.99	FYHDAK(1)EIFGR	2	-0.015839	2	1.057	1	1.089	1.066	0.909	0.898	0.851	0.883	0.874	1.202	1.082	1.113	1.24207	1.1325	1.246	0.886855	0.840111	0.806828	1.42891	0.0024256	0.994	1.098	1.219
P16546	613	K	Spectrin alpha chain, non-erythrocytic 1	Sptan1	1	2.45185e-90	216.05	VQK(1)HQAFEAELSANQSR	2	0.92829	4	1.048	0.941	1.101	1.195	0.946	0.778	0.837	0.859	0.846	1.223	1.083	1.167	1.25209	1.09546	1.30142	0.977105	0.8735	0.666667	1.44957	0.0326938	0.879	0.994	1.423
Q9EQ20	87	K	Methylmalonate-semialdehyde dehydrogenase [acylating], mitochondrial	Aldh6a1	1	0.000362297	90.412	AEMDAAVESCK(1)R	2	0.49713	3	0.915	1.069	0.983	0.97	0.979	1.14	0.836	0.762	0.806	1.342	1.152	1.157	1.0945	1.40289	1.2196	0.722802	0.849826	0.985307	1.45312	0.0313532	0.946	1.092	0.866
P16546	862	K	Spectrin alpha chain, non-erythrocytic 1	Sptan1	1	1.85049e-08	89.011	GNAMVEEGHFAAEDVK(1)AK	3	0.54914	2	1.005	0.995	1.112	1.001	0.952	0.968	0.837	0.859	0.846	1.223	1.083	1.167	1.20072	1.15832	1.31442	0.818479	0.87904	0.829477	1.45369	0.00739399	1.006	1.043	1.155
Q8BXQ2	341	K	GPI transamidase component PIG-T	Pigt	1	0.0109751	59.908	NLNIQLK(1)WK(1)R	3	-2.4211	1	1.084	1.087	1.227	0.723	0.891	1.022	0.982	0.912	0.926	1.084	0.998	1.103	1.10387	1.19189	1.32505	0.666974	0.892786	0.926564	1.45629	0.0239796	1.503	1.219	1.205
Q8BXQ2	343	K	GPI transamidase component PIG-T	Pigt	1	0.0109751	59.908	NLNIQLK(1)WK(1)R	3	-2.4211	1	1.084	1.087	1.227	0.723	0.891	1.022	0.982	0.912	0.926	1.084	0.998	1.103	1.10387	1.19189	1.32505	0.666974	0.892786	0.926564	1.45629	0.0239796	1.503	1.219	1.205
P10649	144	K	Glutathione S-transferase Mu 1	Gstm1	1	0.00062527	96.665	LYSEFLGK(1)R	2	0.78719	1	0.928	0.898	1.033	0.965	1.002	1.238	0.747	0.751	0.754	1.367	1.108	1.266	1.2423	1.19574	1.37003	0.705925	0.904332	0.977883	1.47135	0.0188945	0.964	0.896	0.838
Q62261	1632	K	Spectrin beta chain, non-erythrocytic 1	Sptbn1	1	7.44078e-15	134.25	AKDEQSAVSMLK(1)K	3	-0.33016	1	1.08	0.995	1.128	0.973	0.914	0.934	0.851	0.883	0.874	1.202	1.082	1.113	1.2691	1.12684	1.29062	0.809484	0.844732	0.839173	1.47853	0.0132653	1.113	1.088	1.214
O08709	63	K	Peroxiredoxin-6	Prdx6	1	0.00319971	96.034	LAPEFAK(1)R	2	0.16844	2	0.951	0.99	0.999	1.074	1.065	0.962	0.772	0.779	0.783	1.286	1.079	1.317	1.23187	1.27086	1.27586	0.835148	0.987025	0.730448	1.48028	0.0281925	0.888	0.928	1.044
P16546	592	K	Spectrin alpha chain, non-erythrocytic 1	Sptan1	1	0.0069594	94.692	SWVNEK(1)MK	2	0.13905	2	1.006	1.06	1.062	1.137	0.904	0.847	0.837	0.859	0.846	1.223	1.083	1.167	1.20191	1.23399	1.25532	0.929681	0.834718	0.725793	1.4823	0.0159439	0.888	1.171	1.259
P08228	123	K	Superoxide dismutase [Cu-Zn]	Sod1	1	6.01136e-15	131.35	TMVVHEK(1)QDDLGK	3	0.28595	3	1.045	0.905	1.11	1.261	0.912	0.772	0.819	0.84	0.805	1.253	1.098	1.184	1.27595	1.07738	1.37888	1.00638	0.830601	0.652027	1.49947	0.038549	0.831	0.991	1.444
P16546	1419	K	Spectrin alpha chain, non-erythrocytic 1	Sptan1	1	0.000302089	104.17	EK(1)LDILDQER	2	3.6681	1	1.063	1.029	1.066	0.993	1.038	0.833	0.837	0.859	0.846	1.223	1.083	1.167	1.27001	1.1979	1.26005	0.811938	0.958449	0.713796	1.50068	0.0202417	1.073	0.99	1.285
P16546	2349	K	Spectrin alpha chain, non-erythrocytic 1	Sptan1	1	9.73019e-14	140.24	LNHQEFK(1)SCLR	3	1.3876	1	1.033	1.049	1.092	0.903	0.916	1.045	0.837	0.859	0.846	1.223	1.083	1.167	1.23417	1.22119	1.29078	0.738348	0.845799	0.895458	1.51078	0.00468778	1.147	1.145	1.049
P16546	1911	K	Spectrin alpha chain, non-erythrocytic 1	Sptan1	1	3.52486e-05	91.812	K(1)HEAFETDFTVHK	4	0.30343	1	1.09	0.925	1.163	0.852	1.056	0.946	0.837	0.859	0.846	1.223	1.083	1.167	1.30227	1.07683	1.3747	0.696648	0.975069	0.810626	1.5122	0.0250943	1.282	0.876	1.234
P21107	153	K	Tropomyosin alpha-3 chain	Tpm3	1	2.24563e-05	113.76	EAK(1)HIAEEADR	2	0.74644	3	1.268	1.031	1.146	0.911	0.8	0.842	0.93	0.958	0.927	1.116	1.03	1.024	1.36344	1.0762	1.23625	0.816308	0.776699	0.822266	1.52193	0.0337555	1.396	1.287	1.369
O08709	215	K	Peroxiredoxin-6	Prdx6	1	0.00845099	85.212	ELPSGK(1)K	3	4.1839	1	1.016	0.925	1.029	1.171	0.906	0.98	0.772	0.779	0.783	1.286	1.079	1.317	1.31606	1.18742	1.31418	0.910575	0.839666	0.744115	1.53052	0.00250381	0.87	1.021	1.056
P16546	1630	K	Spectrin alpha chain, non-erythrocytic 1	Sptan1	1	3.7519e-49	188.48	GACAGSEDAVK(1)AR	3	0.2752	3	1.091	1.09	0.993	1.112	0.839	0.887	0.837	0.859	0.846	1.223	1.083	1.167	1.30346	1.26892	1.17376	0.90924	0.7747	0.760069	1.53279	0.00242931	0.984	1.299	1.124
Q9JKK7	229	K	Tropomodulin-2	Tmod2	1	0.00250138	75.819	SLETNTHVK(1)K	3	-0.41561	1	1.16	0.869	1.1	0.952	0.912	1.03	0.817	0.831	0.798	1.25	1.158	1.121	1.41983	1.04573	1.37845	0.7616	0.787565	0.918822	1.55755	0.0452084	1.222	0.952	1.073
P16546	1939	K	Spectrin alpha chain, non-erythrocytic 1	Sptan1	1	1.32539e-20	151.7	K(1)NNHHEENISSK	4	-0.52137	3	1.138	0.985	1.088	0.935	0.926	0.949	0.837	0.859	0.846	1.223	1.083	1.167	1.35962	1.14668	1.28605	0.764513	0.855032	0.813196	1.55888	0.00959126	1.221	1.062	1.151
Q7TQD2	184	K	Tubulin polymerization-promoting protein	Tppp	1	0.00653068	96.143	FDQSGK(1)GK	3	-0.12819	2	1.001	0.944	1.023	1.193	0.903	0.96	0.758	0.719	0.786	1.166	1.227	1.377	1.32058	1.31293	1.30153	1.02316	0.735941	0.697168	1.60204	0.040505	0.841	1.045	1.07
Q9CRB6	136	K	Tubulin polymerization-promoting protein family member 3	Tppp3	1	0.00889118	74.267	YTGSHK(1)ER	3	0.41002	1	1.042	0.807	1.159	0.885	1.007	1.148	0.761	0.738	0.766	1.26	1.195	1.281	1.36925	1.0935	1.51305	0.702381	0.842678	0.896175	1.6286	0.0360785	1.18	0.802	1.013
P10649	134	K	Glutathione S-transferase Mu 1	Gstm1	1	0.01738	67.897	TIPEK(1)MK	2	-0.72886	2	0.972	1.045	1	0.859	0.94	1.244	0.747	0.751	0.754	1.367	1.108	1.266	1.3012	1.39148	1.32626	0.628383	0.848375	0.982622	1.63413	0.0305949	1.136	1.111	0.808
P10637	559	K	Microtubule-associated protein tau	Mapt	1	1.66899e-06	95.854	IGSTENLK(1)HQPGGGK	3	-0.25381	2	1.172	0.873	1.122	1.044	0.89	0.909	0.808	0.841	0.795	1.186	1.16	1.246	1.4505	1.03805	1.41132	0.88027	0.767241	0.729535	1.64064	0.0487213	1.125	0.981	1.239
P48678	155	K	Prelamin-A/C	Lmna	1	9.41938e-07	114.7	EAALSTALSEK(1)R	2	0.82033	2	1.065	0.997	1.193	1.02	0.928	0.812	0.827	0.845	0.842	1.154	1.104	1.276	1.28779	1.17988	1.41686	0.883882	0.84058	0.636364	1.64541	0.00798105	1.047	1.074	1.475
Q9Z2D6	210	K	Methyl-CpG-binding protein 2	Mecp2	1	1.70361e-05	111.52	AAASEGVQVK(1)R	2	0.024993	1	0.913	1.079	1.036	0.93	0.938	1.161	0.763	0.737	0.758	1.169	1.103	1.465	1.19659	1.46404	1.36675	0.795552	0.850408	0.792491	1.65162	0.016742	0.985	1.149	0.896
O08709	106	K	Peroxiredoxin-6	Prdx6	1	0.00132792	92.943	LPFPIIDDK(1)GR	2	-0.50914	1	1.019	0.953	1.151	0.812	1.119	0.992	0.772	0.779	0.783	1.286	1.079	1.317	1.31995	1.22336	1.46999	0.631415	1.03707	0.753227	1.65721	0.0277626	1.259	0.852	1.165
P12367	240	K	cAMP-dependent protein kinase type II-alpha regulatory subunit	Prkar2a	1	0.000675223	116.25	IIVK(1)NNAK	2	-0.76195	1	0.987	1.04	1.179	0.813	0.992	1.035	0.796	0.813	0.784	1.308	1.131	1.178	1.23995	1.27921	1.50383	0.62156	0.8771	0.878608	1.69227	0.00986327	1.217	1.048	1.144
P16546	1938	K	Spectrin alpha chain, non-erythrocytic 1	Sptan1	1	0.00811379	44.252	VNDVCTNGQDLIK(1)K	3	-0.51684	1	1.12	1.14	1.079	1.014	0.775	0.882	0.837	0.859	0.846	1.223	1.083	1.167	1.33811	1.32712	1.27541	0.829109	0.715605	0.755784	1.71296	0.000518806	1.107	1.471	1.23
Q7TQD2	205	K	Tubulin polymerization-promoting protein	Tppp	1	5.58057e-08	61.963	VDLVDESGYVPGYK(1)HAGTYDQK	3	-0.020336	1	0.973	0.928	1.166	1.018	0.726	1.234	0.758	0.719	0.786	1.166	1.227	1.377	1.28364	1.29068	1.48346	0.87307	0.591687	0.896151	1.71874	0.0120324	0.959	1.278	0.948
Q8CCK0	116	K	Core histone macro-H2A.2	H2afy2	1	0.000166573	101.65	IHPELLAK(1)K	3	-0.44972	1	0.901	1.013	1.044	0.853	1.171	1.082	0.698	0.689	0.719	1.126	1.134	1.715	1.29083	1.47025	1.45202	0.757549	1.03263	0.630904	1.74017	0.02187	1.058	0.864	0.969
Q9CRB6	85	K	Tubulin polymerization-promoting protein family member 3	Tppp3	1	0.000545642	98.254	ALEELATK(1)R	2	0.064054	1	1.095	0.827	1.211	0.923	0.896	1.082	0.761	0.738	0.766	1.26	1.195	1.281	1.4389	1.1206	1.58094	0.73254	0.749791	0.844653	1.77931	0.0400111	1.19	0.923	1.124
Q8CCK0	123	K	Core histone macro-H2A.2	H2afy2	1	1.0559e-05	101.3	GK(1)SETILSPPPEK	3	-0.24592	1	0.933	1.055	1.008	0.748	1.022	1.308	0.698	0.689	0.719	1.126	1.134	1.715	1.33668	1.5312	1.40195	0.664298	0.901235	0.762682	1.83395	0.00218728	1.251	1.032	0.774
Q7TQD2	176	K	Tubulin polymerization-promoting protein	Tppp	1	7.31281e-18	162.59	FTGSHK(1)ER	3	-0.07563	1	1.161	0.865	1.191	1.121	0.795	0.871	0.758	0.719	0.786	1.166	1.227	1.377	1.53166	1.20306	1.51527	0.961407	0.647922	0.632534	1.89574	0.0114901	1.039	1.087	1.372
Q9CXS4	56	K	Centromere protein V	Cenpv	1	6.1281e-06	66.939	AGAGGGGGAVGPQPSAK(1)PR	3	-1.4559	1	1.102	0.83	1.148	0.803	1.03	1.132	0.749	0.678	0.675	1.004	1.264	1.742	1.4713	1.22419	1.70074	0.799801	0.814873	0.649828	1.94136	0.0239353	1.376	0.805	1.019
Q9Z2D6	82	K	Methyl-CpG-binding protein 2	Mecp2	1	2.966e-14	82.362	AETSESSGSAPAVPEASASPK(1)QR	3	-0.33403	1	0.985	1.332	1.048	0.739	0.954	0.986	0.763	0.737	0.758	1.169	1.103	1.465	1.29096	1.80733	1.38259	0.632164	0.864914	0.673038	2.06481	0.0252218	1.337	1.397	1.068
P62806	6	K	Histone H4	Hist1h4a	1	1.12811e-95	203.32	GK(1)GGK(1)GLGK(1)GGAK(1)R	3	0.12869	49	0.974	1.131	1.254	0.675	1.019	0.997	0.794	0.597	0.727	0.926	1.143	1.732	1.2267	1.89447	1.7249	0.728942	0.891514	0.575635	2.20668	0.0316939	1.446	1.108	1.262
P84244	10	K	Histone H3.3	H3f3a	1	5.75123e-09	135.28	K(1)STGGK(1)APR	2	0.24945	31	0.877	0.99	1.25	0.693	1.332	0.924	0.651	0.432	0.652	1.009	1.364	2.082	1.34716	2.29167	1.91718	0.686819	0.97654	0.443804	2.63672	0.0327738	1.27	0.742	1.358
P84244	19	K	Histone H3.3	H3f3a	1	5.43041e-27	169.93	K(1)QLATK(1)AAR	2	0.33113	30	0.871	1.008	1.249	0.766	1.221	0.946	0.651	0.432	0.652	1.009	1.364	2.082	1.33794	2.33333	1.91564	0.759167	0.895161	0.454371	2.64946	0.0398606	1.141	0.825	1.325
P84244	15	K	Histone H3.3	H3f3a	1	5.75123e-09	141.52	STGGK(1)APR	2	-0.66834	39	0.894	0.979	1.251	0.735	1.184	1.021	0.651	0.432	0.652	1.009	1.364	2.082	1.37327	2.2662	1.91871	0.728444	0.868035	0.490394	2.6634	0.0321114	1.22	0.826	1.231
P84244	24	K	Histone H3.3	H3f3a	1	3.56062e-34	187.22	QLATK(1)AAR	2	-0.36517	39	0.87	1.037	1.321	0.775	1.116	0.936	0.651	0.432	0.652	1.009	1.364	2.082	1.33641	2.40046	2.02607	0.768087	0.818182	0.449568	2.83075	0.044196	1.126	0.929	1.418
P84244	28	K	Histone H3.3	H3f3a	1	1.55795e-10	136.27	K(1)SAPSTGGVK	3	-0.27037	6	0.921	1.118	1.278	0.897	0.815	1.01	0.651	0.432	0.652	1.009	1.364	2.082	1.41475	2.58796	1.96012	0.888999	0.597507	0.48511	3.02434	0.0465123	1.028	1.371	1.269
P84244	80	K	Histone H3.3	H3f3a	1	2.68631e-32	168.31	EIAQDFK(1)TDLR	3	0.098674	3	1.003	1.212	1.259	0.852	0.737	0.965	0.651	0.432	0.652	1.009	1.364	2.082	1.54071	2.80556	1.93098	0.8444	0.540323	0.463497	3.39637	0.0481458	1.18	1.643	1.31
A2A432	112	K	Cullin-4B	Cul4b	1	1.70678e-08	92.439	SATDGNTSTTPPTSAK(1)K	3	-0.3721	1	0.991	1.01	1.036	1.099	0.978	0.916	1.048	1.081	1.046	0.935	0.948	0.937	0.945611	0.93432	0.99044	1.1754	1.03165	0.977588	0.901319	0.212216	0.903	1.032	1.137
A2A8L1	1237	K	Chromodomain-helicase-DNA-binding protein 5	Chd5	1	0.00293379	80.245	GGSLTAGAK(1)K	2	-0.36799	1	0.967	1.086	0.932	0.888	0.932	1.256															1.091	1.164	0.746
A2AM29	254	K	Protein AF-9	Mllt3	1	0.0342989	60.682	MAFK(1)EPK	3	-0.052502	1	0.753	0.939	1.086	0.979	1.078	1.247															0.772	0.872	0.876
A2AQP0	876	K	Myosin-7B	Myh7b	1	0.0426365	51.872	GALATAEAK(1)R	2	0.40258	1	0.921	0.956	1.021	1.287	0.949	0.892															0.717	1.007	1.151
B1AR13	124	K	CDGSH iron-sulfur domain-containing protein 3, mitochondrial	Cisd3	1	6.81995e-08	66.606	ATQRPPYCDGTHK(1)SEQVQK	3	2.5567	1							1.077	0.914	0.895	0.941	1.05	1.127
B2RWS6	1703	K	Histone acetyltransferase p300	Ep300	1	0.0031022	87.639	NHDHK(1)MEK	3	0.11948	3	0.716	0.994	0.935	0.955	1.175	1.32	1.121	1.134	1.14	0.912	0.871	0.8	0.638715	0.876543	0.820175	1.04715	1.34902	1.65	0.577196	0.0657085	0.752	0.845	0.712
B2RWS6	1545	K	Histone acetyltransferase p300	Ep300	1	2.6271e-21	103.4	KREENTSNESTDVTK(1)GDSK(1)NAK	4	0.4868	5	0.776	1.058	0.943	0.898	1.119	1.293	1.121	1.134	1.14	0.912	0.871	0.8	0.692239	0.932981	0.827193	0.984649	1.28473	1.61625	0.631149	0.106159	0.868	0.946	0.733
B2RWS6	1768	K	Histone acetyltransferase p300	Ep300	1	0.00085126	87.258	VVQHTK(1)GCK	3	-0.54646	1	0.783	1.016	0.978	0.906	1.099	1.306	1.121	1.134	1.14	0.912	0.871	0.8	0.698483	0.895944	0.857895	0.993421	1.26177	1.6325	0.630792	0.111592	0.866	0.924	0.753
B2RWS6	1548	K	Histone acetyltransferase p300	Ep300	1	9.38649e-54	160.57	GDSK(1)NAK(1)K(1)K	2	-0.50921	5	0.743	1.066	0.944	0.903	1.103	1.333	1.121	1.134	1.14	0.912	0.871	0.8	0.662801	0.940035	0.82807	0.990132	1.26636	1.66625	0.619696	0.112158	0.825	0.967	0.711
B2RWS6	1559	K	Histone acetyltransferase p300	Ep300	1	5.57978e-24	155.07	TSK(1)NK(1)SSLSR	2	-0.035516	5	0.784	1.081	0.89	0.91	1.07	1.354	1.121	1.134	1.14	0.912	0.871	0.8	0.699376	0.953263	0.780702	0.997807	1.22847	1.6925	0.620943	0.123754	0.863	1.01	0.66
B2RWS6	1759	K	Histone acetyltransferase p300	Ep300	1	0.000204761	84.297	NANCSLPSCQK(1)MK	3	-0.12095	1	1.001	0.944	1.034	0.852	1.12	1.102	1.121	1.134	1.14	0.912	0.871	0.8	0.892953	0.832451	0.907018	0.934211	1.28588	1.3775	0.731718	0.136553	1.178	0.843	0.942
B2RWS6	1673	K	Histone acetyltransferase p300	Ep300	1	7.51106e-98	227.63	FVYTCNECK(1)HHVETR	3	-0.71397	5	0.763	1.028	0.993	0.841	1.111	1.358	1.121	1.134	1.14	0.912	0.871	0.8	0.680642	0.906526	0.871053	0.922149	1.27555	1.6975	0.631091	0.157094	0.91	0.924	0.734
B2RWS6	1557	K	Histone acetyltransferase p300	Ep300	1	5.57978e-24	153	TSK(1)NK(1)SSLSR	2	-0.035516	4	0.783	0.989	0.812	0.927	1.016	1.576	1.121	1.134	1.14	0.912	0.871	0.8	0.698483	0.872134	0.712281	1.01645	1.16648	1.97	0.549709	0.165898	0.848	0.972	0.518
B2RWS6	1554	K	Histone acetyltransferase p300	Ep300	1	5.57978e-24	153	NNK(1)K(1)TSK(1)NK(1)SSLSR	2	-0.61735	4	0.785	0.988	0.796	0.925	1.005	1.605	1.121	1.134	1.14	0.912	0.871	0.8	0.700268	0.871252	0.698246	1.01425	1.15385	2.00625	0.543741	0.17345	0.851	0.982	0.498
B2RWS6	1553	K	Histone acetyltransferase p300	Ep300	1	1.81706e-05	118.77	NNK(1)K(1)TSK(1)NK(1)SSLSR	2	-0.61735	3	0.781	0.973	0.811	0.916	0.978	1.649	1.121	1.134	1.14	0.912	0.871	0.8	0.696699	0.858025	0.711404	1.00439	1.12285	2.06125	0.541038	0.192872	0.856	0.994	0.494
B2RWS6	1549	K	Histone acetyltransferase p300	Ep300	1	9.38649e-54	160.57	GDSK(1)NAK(1)K(1)K	2	-0.50921	3	0.596	1.093	0.817	0.854	1.036	1.736	1.121	1.134	1.14	0.912	0.871	0.8	0.531668	0.963845	0.716667	0.936404	1.18944	2.17	0.514958	0.198815	0.7	1.054	0.473
B2RWS6	1541	K	Histone acetyltransferase p300	Ep300	1	9.38649e-54	160.57	KREENTSNESTDVTK(1)GDSK(1)NAK	4	0.4868	2	0.743	1.05	0.755	0.798	1.103	1.671	1.121	1.134	1.14	0.912	0.871	0.8	0.662801	0.925926	0.662281	0.875	1.26636	2.08875	0.532139	0.201428	0.934	0.951	0.454
B2RWS6	1589	K	Histone acetyltransferase p300	Ep300	1	0.00341974	56.632	LYATMEK(1)HK	3	0.0032111	1							1.121	1.134	1.14	0.912	0.871	0.8
D3YXK2	83	K	Scaffold attachment factor B1	Safb	1	3.42437e-22	120.4	AIEDEGGNPDEIEVTSECNK(1)K	3	-0.33754	2	1.002	0.903	0.975	1.066	0.983	1.115	1.068	0.961	1.042	0.936	0.971	0.996	0.938202	0.939646	0.935701	1.13889	1.01236	1.11948	0.860222	0.0605314	0.942	0.919	0.878
E9PYL2	1214	K	Proline-rich protein 12	Prr12	1	0.00143088	113.62	LEPLK(1)PLK	2	0.34276	4	0.836	0.994	1.061	1.23	1.017	0.902	0.989	0.966	0.874	0.982	1.004	1.199	0.845298	1.02899	1.21396	1.25255	1.01295	0.752294	1.02335	0.902705	0.682	0.977	1.182
E9Q3L2	610	K	Phosphatidylinositol 4-kinase alpha	Pi4ka	1	3.74932e-68	187.52	LYISQESDK(1)DAHLIPDHTIR	4	-0.11964	4	0.926	0.981	0.914	0.882	1.034	1.339	1.036	1.014	0.976	0.953	0.978	1.052	0.893822	0.967456	0.936475	0.925498	1.05726	1.27281	0.859374	0.268407	1.053	0.948	0.686
E9Q6J5	2845	K	Biorientation of chromosomes in cell division protein 1-like 1	Bod1l	1	0.00840568	40.798	TETDITTVEQSSPSGK(1)LK	3	-1.2196	1							1.07	1.031	1.038	1.013	0.948	0.9
F6ZDS4	822	K	Nucleoprotein TPR	Tpr	1	3.52169e-07	123.95	NQK(1)LTATTQK	2	-0.53404	1	0.784	0.899	1.121	1.373	1.001	0.857	1.02	0.967	1.004	1.021	0.926	1.051	0.768627	0.929679	1.11653	1.34476	1.08099	0.815414	0.868465	0.486889	0.573	0.897	1.315
F6ZDS4	797	K	Nucleoprotein TPR	Tpr	1	1.95272e-08	124.07	ISTQLDFASK(1)R	2	-0.090924	1	0.941	0.954	1.091	1.088	1.049	0.911	1.02	0.967	1.004	1.021	0.926	1.051	0.922549	0.986556	1.08665	1.06562	1.13283	0.866794	0.977331	0.818271	0.866	0.909	1.203
G5E829	609	K	Plasma membrane calcium-transporting ATPase 1	Atp2b1	1	3.49487e-05	115.78	GASEIILK(1)K	2	-0.57548	5	0.82	1.056	1.002	0.841	1.026	1.339	0.987	0.968	0.968	1.046	0.989	1.106	0.8308	1.09091	1.03512	0.804015	1.03741	1.21067	0.968788	0.835365	0.977	1.03	0.752
G5E829	495	K	Plasma membrane calcium-transporting ATPase 1	Atp2b1	1	0.0101477	42.242	MTVVQAYINEK(1)HYK	3	-3.7854	1							0.987	0.968	0.968	1.046	0.989	1.106
G5E8G2	532	K	Ubiquitin carboxyl-terminal hydrolase 17-like protein D	Usp17ld	0.975921	0.0277524	53.597	GK(0.976)NK(0.592)NK(0.432)QGQK	2	3.1946	1	0.872	0.988	0.968	1.191	1.072	0.951															0.735	0.921	1.022
G5E8K5	1913	K	Ankyrin-3	Ank3	0.999993	1.29817e-16	102.64	LVIEDAPKPCVPVGMK(1)K	3	-1.3467	1							1	0.993	0.975	0.982	1.044	0.977
O08539	80	K	Myc box-dependent-interacting protein 1	Bin1	1	0.00778642	69.825	AMHEASK(1)K	3	1.7046	1	1.094	1.059	1.231	0.961	0.84	0.825	0.982	0.963	1.008	0.935	1.233	0.814	1.11405	1.09969	1.22123	1.02781	0.681265	1.01351	1.26166	0.161257	1.142	1.261	1.497
O08553	258	K	Dihydropyrimidinase-related protein 2	Dpysl2	1	0.000135931	70.47	VMSK(1)SAAEVIAQAR	3	0.28195	1	1.032	1.109	0.973	0.85	0.902	1.184	0.857	0.837	0.837	1.224	1.144	1.123	1.2042	1.32497	1.16249	0.694444	0.788462	1.05432	1.455	0.0526263	1.217	1.228	0.825
O08584	228	K	Krueppel-like factor 6	Klf6	1	2.94689e-13	148.69	THTGEK(1)PYR	3	-0.06547	2	0.757	1.008	1.081	1.114	1.037	1.067															0.682	0.971	1.019
O08599	294	K	Syntaxin-binding protein 1	Stxbp1	1	2.31625e-05	97.69	HK(1)HIAEVSQEVTR	4	-0.06931	2	1.2	0.989	0.913	0.905	0.894	1.126	0.879	0.898	0.893	1.162	1.135	1.066	1.36519	1.10134	1.0224	0.77883	0.787665	1.05629	1.33024	0.105652	1.33	1.106	0.814
O08599	587	K	Syntaxin-binding protein 1	Stxbp1	0.830002	0.036686	63.091	K(0.17)LNK(0.83)TDEEISS	2	-0.32004	1	0.835	1.101	0.986	0.881	1.031	1.241	0.879	0.898	0.893	1.162	1.135	1.066	0.949943	1.22606	1.10414	0.758176	0.90837	1.16417	1.15877	0.361358	0.951	1.067	0.797
O08599	20	K	Syntaxin-binding protein 1	Stxbp1	1	0.00035719	116.05	IMHDVIK(1)K	2	0.61285	21	0.882	1.076	0.977	0.873	0.931	1.334	0.879	0.898	0.893	1.162	1.135	1.066	1.00341	1.19822	1.09406	0.751291	0.820264	1.25141	1.16746	0.42541	1.013	1.155	0.736
O08599	583	K	Syntaxin-binding protein 1	Stxbp1	1	0.0139024	91.318	LLDTLK(1)K	2	-1.1584	1	0.874	0.985	0.907	0.887	1.201	1.225	0.879	0.898	0.893	1.162	1.135	1.066	0.994312	1.09688	1.01568	0.763339	1.05815	1.14916	1.04586	0.738562	0.989	0.819	0.744
O08599	497	K	Syntaxin-binding protein 1	Stxbp1	1	0.000623739	54.812	LDTK(1)HYPYISTR	3	-0.28548	3	0.904	0.933	0.89	1.109	0.77	1.461	0.879	0.898	0.893	1.162	1.135	1.066	1.02844	1.03898	0.996641	0.954389	0.678414	1.37054	1.02021	0.929121	0.819	1.21	0.612
O08599	332	K	Syntaxin-binding protein 1	Stxbp1	1	0.0087299	60.064	DLSQMLK(1)K	2	-1.4451	1							0.879	0.898	0.893	1.162	1.135	1.066
O08638	1448	K	Myosin-11	Myh11	1	0.000720363	94.767	QLVSNLEK(1)K	2	0.6311	1	1.016	0.961	1.095	1.122	0.855	0.978	0.95	1.19	1.052	0.883	1	0.935	1.06947	0.807563	1.04087	1.27067	0.855	1.04599	0.919996	0.597035	0.908	1.123	1.125
O08749	410	K	Dihydrolipoyl dehydrogenase, mitochondrial	Dld	1	1.05397e-20	142.91	SEEQLK(1)EEGIEFK	2	-0.17938	2	0.989	1.09	1.048	0.823	1	1.1	0.952	0.935	0.939	1.166	1.065	0.955	1.03887	1.16578	1.11608	0.705832	0.938967	1.15183	1.1874	0.306307	1.205	1.089	0.957
O08749	127	K	Dihydrolipoyl dehydrogenase, mitochondrial	Dld	1	3.33351e-06	116.55	MMEQK(1)HSAVK	3	0.3296	7	0.912	1.053	1.092	0.931	0.938	1.129	0.952	0.935	0.939	1.166	1.065	0.955	0.957983	1.1262	1.16294	0.798456	0.880751	1.1822	1.1348	0.402148	0.983	1.123	0.972
O08749	122	K	Dihydrolipoyl dehydrogenase, mitochondrial	Dld	1	0.0051906	63.091	LNLEK(1)MMEQK	2	0.048455	2	0.926	0.992	1.095	0.939	0.998	1.105	0.952	0.935	0.939	1.166	1.065	0.955	0.972689	1.06096	1.16613	0.805317	0.937089	1.15707	1.10357	0.452882	0.989	0.993	0.995
O08749	430	K	Dihydrolipoyl dehydrogenase, mitochondrial	Dld	1	2.24684e-43	185.32	AK(1)TNADTDGMVK	3	-0.7019	9	0.864	1.075	1.048	0.913	1.043	1.12	0.952	0.935	0.939	1.166	1.065	0.955	0.907563	1.14973	1.11608	0.783019	0.979343	1.17277	1.08117	0.593815	0.949	1.03	0.941
O08749	166	K	Dihydrolipoyl dehydrogenase, mitochondrial	Dld	1	3.387e-121	236.66	NQVTATK(1)ADGSTQVIDTK	3	-0.32454	6	0.954	1.016	1.033	0.856	1.029	1.171	0.952	0.935	0.939	1.166	1.065	0.955	1.0021	1.08663	1.10011	0.734134	0.966197	1.22618	1.08964	0.604034	1.116	0.986	0.887
O08749	277	K	Dihydrolipoyl dehydrogenase, mitochondrial	Dld	1	5.93503e-15	152.23	LNTK(1)VTGATK	2	0.31827	5	0.902	1.013	1.042	0.915	1.059	1.132	0.952	0.935	0.939	1.166	1.065	0.955	0.947479	1.08342	1.10969	0.784734	0.994366	1.18534	1.05942	0.676168	0.989	0.956	0.926
O08749	159	K	Dihydrolipoyl dehydrogenase, mitochondrial	Dld	1	6.65248e-33	176.58	ITGK(1)NQVTATK(1)ADGSTQVIDTK	3	-0.39423	5	0.899	1.027	1.039	0.897	1.032	1.169	0.952	0.935	0.939	1.166	1.065	0.955	0.944328	1.0984	1.1065	0.769297	0.969014	1.22408	1.06307	0.69409	1.005	0.994	0.894
O08749	283	K	Dihydrolipoyl dehydrogenase, mitochondrial	Dld	1	0.010406	104.06	VTGATK(1)K	3	0.3025	2	0.859	1.071	1.007	0.922	1.06	1.147	0.952	0.935	0.939	1.166	1.065	0.955	0.902311	1.14545	1.07242	0.790738	0.995305	1.20105	1.04456	0.768151	0.934	1.01	0.882
O08749	66	K	Dihydrolipoyl dehydrogenase, mitochondrial	Dld	1	7.19439e-88	221.62	SAQLGFK(1)TVCIEK	3	0.47172	6	0.834	0.991	1.107	0.884	1.079	1.177	0.952	0.935	0.939	1.166	1.065	0.955	0.87605	1.05989	1.17891	0.758148	1.01315	1.23246	1.03699	0.833135	0.947	0.918	0.945
O08749	505	K	Dihydrolipoyl dehydrogenase, mitochondrial	Dld	1	3.74085e-05	88.282	EANLAAAFGK(1)PINF	2	0.23381	4	0.916	0.945	1.053	0.883	0.863	1.413	0.952	0.935	0.939	1.166	1.065	0.955	0.962185	1.0107	1.12141	0.75729	0.810329	1.47958	1.01545	0.952845	1.041	1.095	0.749
O08749	146	K	Dihydrolipoyl dehydrogenase, mitochondrial	Dld	1	0.0276273	41.684	QNK(1)VVHVNGFGK	3	-2.1206	1							0.952	0.935	0.939	1.166	1.065	0.955
O08784	626	K	Treacle protein	Tcof1	1	0.00310827	107.79	VQGK(1)SGGK	2	0.23033	2	1.005	0.941	1.114	1.231	0.988	0.731	1.105	0.992	1.035	0.95	0.956	0.981	0.909502	0.948589	1.07633	1.29579	1.03347	0.745158	0.954463	0.801989	0.819	0.952	1.531
O08784	74	K	Treacle protein	Tcof1	0.999997	0.00535469	55.724	QKAEDDETLQAK(1)K	3	0.87913	1							1.105	0.992	1.035	0.95	0.956	0.981
O08788	1154	K	Dynactin subunit 1	Dctn1	1	0.0273925	68.536	K(1)TSQLLEK	3	0.26279	2	0.907	0.937	1.074	1.014	1.012	1.109	0.965	0.978	0.977	1.083	1.01	0.983	0.939896	0.958078	1.09928	0.936288	1.00198	1.12818	0.977437	0.77556	0.897	0.924	0.973
O08795	166	K	Glucosidase 2 subunit beta	Prkcsh	1	0.0109172	70.028	LLELQAGK(1)K	2	-0.21981	1	0.757	1.041	1.07	0.958	1.022	1.23	1.13	1.175	1.119	0.954	0.849	0.752	0.669912	0.885957	0.956211	1.00419	1.20377	1.63564	0.653575	0.125169	0.793	1.018	0.874
O08808	826	K	Protein diaphanous homolog 1	Diaph1	0.998372	0.023875	49.833	K(0.002)SVQK(0.998)K(1)K	2	0.86479	1							1.075	1.091	1.076	0.934	0.915	0.908
O08808	827	K	Protein diaphanous homolog 1	Diaph1	0.99954	0.023875	49.833	K(0.002)SVQK(0.998)K(1)K	2	0.86479	1							1.075	1.091	1.076	0.934	0.915	0.908
O09174	57	K	Alpha-methylacyl-CoA racemase	Amacr	1	5.61958e-17	136.57	SLALDLK(1)R	2	1.2856	1
O35098	472	K	Dihydropyrimidinase-related protein 4	Dpysl4	1	0.00952854	71.896	K(1)TFPDFVYK	2	0.37524	1	0.916	1.188	1.072	0.776	1.058	1.048	0.831	0.852	0.893	1.226	1.222	0.989	1.10229	1.39437	1.20045	0.632953	0.865794	1.05966	1.44508	0.0724279	1.184	1.122	1.028
O35129	216	K	Prohibitin-2	Phb2	1	0.000619271	90.15	AQFLVEK(1)AK	3	0.59864	1	1.079	0.986	1.077	0.766	1.032	1.107	0.981	0.925	1.038	1.028	1.042	0.946	1.0999	1.06595	1.03757	0.745136	0.990403	1.17019	1.10245	0.506034	1.413	0.955	0.978
O35129	296	K	Prohibitin-2	Phb2	1	0.00585802	81.017	GSDSLIK(1)GK	2	0.019016	1	1.05	1.006	0.973	0.965	1.025	1.019	0.981	0.925	1.038	1.028	1.042	0.946	1.07034	1.08757	0.93738	0.938716	0.983685	1.07717	1.03191	0.637514	1.091	0.981	0.96
O35143	49	K	ATPase inhibitor, mitochondrial	Atpif1	1	0.00491818	78.098	EAGGAFGK(1)R	2	0.18049	1	1.151	0.955	1.154	1.136	0.871	0.729	0.913	0.996	0.943	1.089	0.992	0.927	1.26068	0.958835	1.22375	1.04316	0.878024	0.786408	1.27171	0.116732	1.016	1.096	1.589
O35143	90	K	ATPase inhibitor, mitochondrial	Atpif1	1	1.49826e-15	154.71	LQK(1)QIER	2	-0.61471	1	1.19	0.879	1.105	1.16	0.95	0.71	0.913	0.996	0.943	1.089	0.992	0.927	1.3034	0.88253	1.17179	1.0652	0.957661	0.765912	1.20401	0.287371	1.028	0.924	1.564
O35143	103	K	ATPase inhibitor, mitochondrial	Atpif1	0.999992	9.78915e-05	109.71	KIQQLK(1)NNH	3	-0.042643	2	1.009	0.868	1.21	1.198	0.885	0.846	0.913	0.996	0.943	1.089	0.992	0.927	1.10515	0.871486	1.28314	1.10009	0.892137	0.912621	1.12218	0.447004	0.844	0.981	1.436
O35215	110	K	D-dopachrome decarboxylase	Ddt	1	6.05098e-05	94.465	FFPLEAWQIGK(1)K	2	0.05785	5	0.83	0.853	1.134	1.119	1.071	1.047	0.947	0.911	0.941	1.12	0.993	1.06	0.876452	0.936334	1.2051	0.999107	1.07855	0.987736	0.984502	0.892269	0.745	0.795	1.088
O35326	181	K	Serine/arginine-rich splicing factor 5	Srsf5	1	0.000399205	126.04	LIEGSK(1)R	2	0.20862	1	0.901	0.952	1.091	1.049	0.99	1.067	1.127	1.028	1.063	0.819	0.895	1.063	0.799468	0.92607	1.02634	1.28083	1.10615	1.00376	0.811587	0.113363	0.861	0.961	1.028
O35526	55	K	Syntaxin-1A	Stx1a	1	1.54973e-28	171.74	IAENVEEVK(1)R	2	0.009664	1	1.063	1.03	1.123	0.741	1.025	1.064															1.44	1.005	1.06
O35643	318	K	AP-1 complex subunit beta-1	Ap1b1	1	0.00500666	70.089	RPEILK(1)HEMK	4	-0.70676	2	0.705	0.955	0.99	0.91	1.008	1.537	1.025	1.048	1.064	1.009	0.932	0.904	0.687805	0.91126	0.930451	0.901883	1.08155	1.70022	0.686687	0.248225	0.777	0.947	0.647
O35643	26	K	AP-1 complex subunit beta-1	Ap1b1	1	0.00959259	58.63	AELNSDK(1)K	2	-3.7392	1							1.025	1.048	1.064	1.009	0.932	0.904
O55023	49	K	Inositol monophosphatase 1	Impa1	1	2.34943e-34	154.69	SSPADLVTVTDQK(1)VEK	3	1.1177	1	0.881	1.098	1.055	0.885	1.087	1.055	0.986	1.011	1.034	1.082	0.963	0.955	0.893509	1.08605	1.02031	0.81793	1.12876	1.10471	0.983111	0.890022	0.999	1.01	1.005
O55057	79	K	Retinal rod rhodopsin-sensitive cGMP 3',5'-cyclic phosphodiesterase subunit delta	Pde6d	1	0.0100625	90.15	LEQK(1)VYFK	2	0.076987	1							1.043	0.972	0.993	0.99	0.981	1.019
O55125	146	K	Protein NipSnap homolog 1	Nipsnap1	1	0.0195441	71.896	NNK(1)EYLEFR	2	0.92014	2	0.803	0.938	1.055	0.883	1.038	1.37	0.946	1.025	0.938	0.907	1.158	1.039	0.848837	0.915122	1.12473	0.973539	0.896373	1.31858	0.905976	0.557891	0.913	0.903	0.774
O55126	276	K	Protein NipSnap homolog 2	Gbas	1	4.19231e-06	117.02	IMIPLK(1)TSPLQ	2	0.36243	1	0.988	0.868	1.04	0.904	1.023	1.238	0.884	0.928	0.903	1.078	1.12	1.102	1.11765	0.935345	1.15172	0.83859	0.913393	1.12341	1.11453	0.37194	1.096	0.848	0.844
O55126	94	K	Protein NipSnap homolog 2	Gbas	1	0.000549055	72.898	ICQEVLPK(1)IHEGK	4	-0.62798	2	0.789	1.047	1.049	0.819	0.988	1.397	0.884	0.928	0.903	1.078	1.12	1.102	0.892534	1.12823	1.16168	0.75974	0.882143	1.2677	1.09378	0.637728	0.966	1.059	0.755
O55131	387	K	Septin-7	Sept7	1	0.00112904	100.57	K(1)NLEAQHK	2	0.96103	2	0.755	0.886	0.962	0.86	1.523	1.107	0.959	0.946	0.967	1.046	1.03	1.071	0.787278	0.936575	0.994829	0.82218	1.47864	1.03361	0.815336	0.402897	0.88	0.581	0.873
O55131	218	K	Septin-7	Sept7	1	0.00254084	89.08	EIQEHK(1)IK	3	1.0775	1	0.904	1.104	0.988	0.891	1.01	1.165	0.959	0.946	0.967	1.046	1.03	1.071	0.942649	1.16702	1.02172	0.851816	0.980583	1.08777	1.07233	0.498583	1.016	1.092	0.852
O55131	386	K	Septin-7	Sept7	1	1.30936e-10	149.65	RHEQMK(1)K	2	0.16472	5	0.866	0.898	0.998	0.934	0.986	1.399	0.959	0.946	0.967	1.046	1.03	1.071	0.903024	0.94926	1.03206	0.892925	0.957282	1.30626	0.913789	0.558711	0.93	0.91	0.717
O55131	207	K	Septin-7	Sept7	1	1.06196e-12	118.2	ADTLTPEECQQFK(1)K	2	-0.8807	1	0.936	1.029	0.772	0.962	0.875	1.504	0.959	0.946	0.967	1.046	1.03	1.071	0.976017	1.08774	0.798345	0.919694	0.849515	1.4043	0.901874	0.630578	0.976	1.175	0.516
O55131	88	K	Septin-7	Sept7	1	0.0340857	58.754	K(1)TVQVEQSK	2	-0.00041018	1							0.959	0.946	0.967	1.046	1.03	1.071
O70172	160	K	Phosphatidylinositol 5-phosphate 4-kinase type-2 alpha	Pip4k2a	1	7.80544e-06	75.316	TITSEDVAEMHNILK(1)K	3	-1.2277	2	0.852	0.969	0.924	0.9	1.004	1.438	1.066	1.043	1.046	0.896	1.034	0.909	0.79925	0.929051	0.883365	1.00446	0.970986	1.58196	0.734148	0.250505	0.95	0.964	0.645
O70172	89	K	Phosphatidylinositol 5-phosphate 4-kinase type-2 alpha	Pip4k2a	1	0.00046213	92.112	ENMPSHFK(1)FK	3	-1.6117	4	0.667	0.994	1.087	0.895	0.95	1.511	1.066	1.043	1.046	0.896	1.034	0.909	0.625704	0.95302	1.0392	0.998884	0.918762	1.66227	0.731281	0.314745	0.747	1.044	0.723
O70494	595	K	Transcription factor Sp3	Sp3	1	1.0128e-48	173.06	VQVVDEEGDQQHQEGK(1)R	3	-0.99403	1	0.875	1.024	1	1.113	1.047	0.988	1.083	0.988	0.977	0.829	0.982	1.146	0.807941	1.03644	1.02354	1.34258	1.06619	0.862129	0.876798	0.45604	0.788	0.977	1.018
O70589	756	K	Peripheral plasma membrane protein CASK	Cask	1	1.30672e-08	137.89	HIK(1)NTLITK	2	0.090991	2	0.885	1.101	1.011	0.918	0.96	1.187	0.893	0.952	0.944	1.022	1.018	1.19	0.991041	1.15651	1.07097	0.898239	0.943026	0.997479	1.13379	0.100291	0.966	1.147	0.856
O88342	115	K	WD repeat-containing protein 1	Wdr1	1	0.000858411	92.943	DIAWTEDSK(1)R	2	0.078688	1	0.833	1.012	1.045	0.93	1.071	1.181	1.074	1.099	1.077	0.928	0.898	0.899	0.775605	0.920837	0.970288	1.00216	1.19265	1.31368	0.76008	0.0703068	0.898	0.944	0.89
O88342	569	K	WD repeat-containing protein 1	Wdr1	1	0.00303283	86.67	VK(1)IQDAHR	3	-0.2451	1	0.829	0.899	1.151	0.836	0.815	1.561	1.074	1.099	1.077	0.928	0.898	0.899	0.771881	0.818016	1.06871	0.900862	0.907572	1.73637	0.75	0.401855	0.996	1.103	0.74
O88343	448	K	Electrogenic sodium bicarbonate cotransporter 1	Slc4a4	1	2.23153e-07	126.19	FCGGLIK(1)DIK	3	1.1157	2	0.691	0.88	1.04	0.84	1.086	1.576															0.825	0.81	0.663
O88569	59	K	Heterogeneous nuclear ribonucleoproteins A2/B1	Hnrnpa2b1	1	0.00217966	58.577	LTDCVVMRDPASK(1)R	3	-0.35781	1	1.001	0.987	0.97	0.98	1.07	1.038	1.01	1.005	0.967	1.025	0.929	1.045	0.991089	0.98209	1.0031	0.956098	1.15178	0.993301	0.959727	0.560055	1.025	0.921	0.938
O88569	112	K	Heterogeneous nuclear ribonucleoproteins A2/B1	Hnrnpa2b1	1	4.0608e-09	112.17	EESGKPGAHVTVK(1)K	4	-0.60447	5	0.95	0.89	1.045	1.233	1.13	0.778	1.01	1.005	0.967	1.025	0.929	1.045	0.940594	0.885572	1.08066	1.20293	1.21636	0.744498	0.918781	0.646479	0.773	0.787	1.351
O88696	207	K	ATP-dependent Clp protease proteolytic subunit, mitochondrial	Clpp	1	3.9325e-25	156.36	QLYNIYAK(1)HTK	2	-1.3538	2	0.989	0.959	1.17	0.812	0.905	1.222	0.976	0.96	0.99	1.065	1	0.894	1.01332	0.998958	1.18182	0.762441	0.905	1.36689	1.05265	0.803172	1.22	1.059	0.961
O88844	65	K	Isocitrate dehydrogenase [NADP] cytoplasmic	Idh1	1	0.00239111	101.65	DAAEAIK(1)K	2	-1.3489	1	0.916	0.956	0.982	0.967	1.231	1.005	1.066	1.057	1.061	1.002	0.921	0.888	0.859287	0.904447	0.925542	0.96507	1.33659	1.13176	0.783265	0.143198	0.951	0.776	0.982
O88844	236	K	Isocitrate dehydrogenase [NADP] cytoplasmic	Idh1	1	0.000147937	113.22	YK(1)SQFEAQK	2	-0.1872	2	0.852	1.071	0.95	0.985	0.954	1.256	1.066	1.057	1.061	1.002	0.921	0.888	0.79925	1.01325	0.895382	0.983034	1.03583	1.41441	0.788714	0.210277	0.868	1.123	0.759
O88844	81	K	Isocitrate dehydrogenase [NADP] cytoplasmic	Idh1	1	1.55716e-05	115	CATITPDEK(1)R	2	-0.70197	2	0.831	1.059	1.159	0.92	1.095	0.995	1.066	1.057	1.061	1.002	0.921	0.888	0.77955	1.00189	1.09237	0.918164	1.18893	1.1205	0.89039	0.394508	0.906	0.967	1.169
O88935	311	K	Synapsin-1	Syn1	1	5.55194e-70	202.34	TYATAEPFIDAK(1)YDVR	3	-1.5152	3	1.156	1.061	1.155	0.957	0.92	0.756	1.174	1.077	1.137	0.835	0.966	0.788	0.984668	0.985144	1.01583	1.14611	0.952381	0.959391	0.976377	0.742316	1.211	1.153	1.532
O88986	184	K	2-amino-3-ketobutyrate coenzyme A ligase, mitochondrial	Gcat	1	0.00085966	77.597	HLDMADLEAK(1)LK	3	-1.4813	1	0.724	1.14	1.047	0.899	1.074	1.198	1.038	0.829	1.055	0.975	1.199	0.9	0.697495	1.37515	0.992417	0.922051	0.895746	1.33111	0.973373	0.914	0.808	1.061	0.879
P00493	213	K	Hypoxanthine-guanine phosphoribosyltransferase	Hprt1	1	3.06141e-05	84.859	DLNHVCVISETGK(1)AK	3	-0.19068	1	0.954	1.088	0.844	0.884	0.874	1.429	1.142	1.069	1.156	0.83	0.854	0.91	0.835377	1.01777	0.730104	1.06506	1.02342	1.57033	0.706037	0.167201	1.082	1.245	0.594
P00920	167	K	Carbonic anhydrase 2	Ca2	1	2.81349e-67	208.74	VLEALHSIK(1)TK	2	0.59989	2	0.783	0.886	1.155	0.809	0.984	1.479	0.862	1.106	0.997	1.015	0.989	0.993	0.908353	0.801085	1.15848	0.797044	0.994944	1.48943	0.873987	0.593688	0.971	0.901	0.784
P01942	8	K	Hemoglobin subunit alpha	Hba	1	1.0753e-32	174.9	VLSGEDK(1)SNIK	2	0.35002	1	1.124	0.994	1.144	0.921	0.729	1.113	0.849	1.108	0.943	1.017	1.019	1.011	1.32391	0.897112	1.21315	0.905605	0.715407	1.10089	1.26168	0.235209	1.225	1.362	1.032
P02089	96	K	Hemoglobin subunit beta-2	Hbb-b2	1	1.40512e-18	103.31	GTFASLSELHCDK(1)LHVDPENFR	4	-0.69909	1
P02301	24	K	Histone H3.3C	H3f3c	1	0.00444406	51.445	K(1)QLATK(1)ATR	2	-2.053	1
P02301	19	K	Histone H3.3C	H3f3c	1	0.00444406	51.445	K(1)QLATK(1)ATR	2	-2.053	1
P03930	48	K	ATP synthase protein 8	Mtatp8	1	0.0156271	83.862	VK(1)TPWELK	2	0.16105	1	0.673	0.867	0.99	0.911	1.158	1.514	0.996	1.044	1.009	0.921	0.982	1.094	0.675703	0.83046	0.981169	0.989142	1.17923	1.38391	0.700207	0.0734306	0.741	0.749	0.656
P03930	54	K	ATP synthase protein 8	Mtatp8	1	0.00248117	77.662	TPWELK(1)WTK	3	0.25218	1	0.839	0.877	0.94	0.85	1.077	1.515	0.996	1.044	1.009	0.921	0.982	1.094	0.842369	0.840038	0.931615	0.92291	1.09674	1.38483	0.767819	0.184803	0.989	0.815	0.624
P03995	402	K	Glial fibrillary acidic protein	Gfap	1	5.35555e-05	109.88	SVSEGHLK(1)R	3	1.8798	1	0.993	0.914	1.094	1.046	0.988	1.001															0.952	0.924	1.097
P03995	276	K	Glial fibrillary acidic protein	Gfap	1	4.88452e-15	145.91	QAK(1)HEANDYRR	3	-1.1538	5	0.88	0.846	1.209	1.107	1.032	0.97															0.798	0.819	1.251
P04370	190	K	Myelin basic protein	Mbp	1	3.01558e-09	137.89	GSGK(1)DSHTR	2	0.23385	4	0.752	0.699	1.069	1.148	0.916	1.503	0.902	0.816	0.821	1.421	1.245	0.852	0.833703	0.856618	1.30207	0.807882	0.735743	1.76408	0.904672	0.793182	0.657	0.762	0.714
P05063	13	K	Fructose-bisphosphate aldolase C	Aldoc	1	3.91935e-50	190.1	PHSYPALSAEQK(1)K	4	0.57915	8	0.786	0.899	1.189	1.021	1.109	1.062	1.107	0.978	1.047	0.882	0.892	1.272	0.710027	0.919223	1.13563	1.1576	1.24327	0.834906	0.854471	0.419958	0.772	0.81	1.123
P05063	153	K	Fructose-bisphosphate aldolase C	Aldoc	1	0.00591309	98.233	CVLK(1)ISDR	2	0.14441	1	0.867	1.037	1.028	0.837	1.074	1.231	1.107	0.978	1.047	0.882	0.892	1.272	0.783198	1.06033	0.981853	0.94898	1.20404	0.967767	0.905343	0.445024	1.04	0.966	0.839
P05063	42	K	Fructose-bisphosphate aldolase C	Aldoc	1	3.66249e-09	109.79	GILAADESVGSMAK(1)R	2	-0.58694	2	0.997	1.025	1.132	0.858	1.004	1.029	1.107	0.978	1.047	0.882	0.892	1.272	0.900632	1.04806	1.08118	0.972789	1.12556	0.808962	1.04216	0.725743	1.165	1.02	1.106
P05064	330	K	Fructose-bisphosphate aldolase A	Aldoa	1	8.16601e-06	103.08	AAQEEYIK(1)R	2	0.45106	3	1.046	1.047	0.803	0.879	1.303	0.972	1.063	1.031	1.038	0.897	1.095	0.881	0.984008	1.01552	0.773603	0.979933	1.18995	1.10329	0.847228	0.165403	1.194	0.803	0.829
P05064	108	K	Fructose-bisphosphate aldolase A	Aldoa	1	3.35492e-05	114.86	GGVVGIK(1)VDK	2	-0.054004	6	0.915	1.06	1.04	0.922	1.01	1.11	1.063	1.031	1.038	0.897	1.095	0.881	0.860771	1.02813	1.00193	1.02787	0.922374	1.25993	0.900519	0.413344	0.996	1.048	0.942
P05064	42	K	Fructose-bisphosphate aldolase A	Aldoa	1	1.05456e-128	249.58	GILAADESTGSIAK(1)R	2	-0.29002	2	1.036	1.095	0.974	0.953	1.016	0.96	1.063	1.031	1.038	0.897	1.095	0.881	0.9746	1.06208	0.938343	1.06243	0.927854	1.08967	0.965929	0.605614	1.09	1.078	1.019
P05064	147	K	Fructose-bisphosphate aldolase A	Aldoa	1	7.6143e-26	169.92	DGADFAK(1)WR	3	-0.52816	4	0.945	1.03	1.129	0.927	0.954	1.062	1.063	1.031	1.038	0.897	1.095	0.881	0.888993	0.99903	1.08767	1.03344	0.871233	1.20545	0.956775	0.714606	1.023	1.08	1.069
P05064	13	K	Fructose-bisphosphate aldolase A	Aldoa	1	3.19003e-30	164.04	PHPYPALTPEQK(1)K	2	0.43559	6	0.91	1.083	1.117	0.929	0.939	1.071	1.063	1.031	1.038	0.897	1.095	0.881	0.856068	1.05044	1.07611	1.03567	0.857534	1.21566	0.959387	0.754712	0.983	1.154	1.048
P05064	99	K	Fructose-bisphosphate aldolase A	Aldoa	1	0.000829194	65.511	ADDGRPFPQVIK(1)SK	3	-1.6582	1	0.914	1.127	1.172	0.873	0.835	1.132	1.063	1.031	1.038	0.897	1.095	0.881	0.859831	1.09311	1.12909	0.973244	0.762557	1.2849	1.0203	0.913415	1.049	1.349	1.039
P05202	363	K	Aspartate aminotransferase, mitochondrial	Got2	1	1.86643e-36	190.57	TQLVSNLK(1)K	2	0.31287	10	0.814	0.952	1.038	0.836	1.07	1.378	0.946	0.978	0.952	1.075	1.075	0.974	0.860465	0.973415	1.09034	0.777674	0.995349	1.41478	0.917313	0.693359	0.977	0.89	0.756
P05202	90	K	Aspartate aminotransferase, mitochondrial	Got2	1	1.00905e-69	184.99	K(1)AEAQIAAK(1)NLDK	2	-1.8346	11	0.843	0.994	1.154	0.922	1.027	1.123	0.946	0.978	0.952	1.075	1.075	0.974	0.891121	1.01636	1.21218	0.857674	0.955349	1.15298	1.05181	0.708661	0.917	0.967	1.031
P05202	159	K	Aspartate aminotransferase, mitochondrial	Got2	1	6.40598e-39	164.01	DVFLPK(1)PSWGNHTPIFR	3	0.20242	11	0.95	0.893	0.995	0.783	1.138	1.32	0.946	0.978	0.952	1.075	1.075	0.974	1.00423	0.913088	1.04517	0.728372	1.0586	1.35524	0.942802	0.774698	1.217	0.784	0.757
P05202	234	K	Aspartate aminotransferase, mitochondrial	Got2	1	3.85791e-05	126.07	EIASVVK(1)K	3	0.36731	8	0.859	0.991	1.009	0.911	1.01	1.294	0.946	0.978	0.952	1.075	1.075	0.974	0.908034	1.01329	1.05987	0.847442	0.939535	1.32854	0.956887	0.794947	0.946	0.981	0.783
P05202	82	K	Aspartate aminotransferase, mitochondrial	Got2	1	0.000647097	96.229	K(1)AEAQIAAK(1)NLDK	2	-1.8346	3	0.899	0.919	1.044	0.908	1.029	1.272	0.946	0.978	0.952	1.075	1.075	0.974	0.950317	0.939673	1.09664	0.844651	0.957209	1.30595	0.961006	0.80543	0.992	0.893	0.825
P05202	296	K	Aspartate aminotransferase, mitochondrial	Got2	1	1.68151e-19	137.17	VGAFTVVCK(1)DAEEAK	2	-0.12063	6	0.826	0.925	1.11	0.825	1.051	1.348	0.946	0.978	0.952	1.075	1.075	0.974	0.87315	0.945808	1.16597	0.767442	0.977674	1.38398	0.953924	0.827139	1.004	0.88	0.828
P05202	122	K	Aspartate aminotransferase, mitochondrial	Got2	1	2.35098e-48	170.38	ASAELALGENNEVLK(1)SGR	3	0.27662	2	0.898	1.003	1.049	0.899	0.98	1.238	0.946	0.978	0.952	1.075	1.075	0.974	0.94926	1.02556	1.10189	0.836279	0.911628	1.27105	1.01913	0.902033	1.001	1.022	0.851
P05202	404	K	Aspartate aminotransferase, mitochondrial	Got2	1	1.42717e-80	216.53	EFSVYMTK(1)DGR	2	-0.41738	12	0.847	0.97	1.078	0.836	1.008	1.344	0.946	0.978	0.952	1.075	1.075	0.974	0.895349	0.99182	1.13235	0.777674	0.937674	1.37988	0.975542	0.90541	1.016	0.961	0.806
P06745	142	K	Glucose-6-phosphate isomerase	Gpi	1	5.17128e-10	132.5	SGDWK(1)GYTGK	3	-0.43395	4	0.729	0.986	1.032	0.833	0.932	1.593	1.101	1.093	1.112	0.872	0.858	0.949	0.662125	0.902104	0.928058	0.955275	1.08625	1.67861	0.669946	0.199274	0.878	1.057	0.651
P06837	206	K	Neuromodulin	Gap43	0.82962	2.45538e-15	72.302	AAQPPTETAESSQAEEEK(0.17)DAVDEAK(0.83)PK	4	-0.92134	2	0.977	0.864	0.868	0.882	1.377	1.101	0.775	0.913	0.82	1.246	1.127	1.12	1.26065	0.946331	1.05854	0.707865	1.22183	0.983036	1.12112	0.544483	1.111	0.627	0.792
P07356	227	K	Annexin A2	Anxa2	1	5.33507e-13	130.69	SVCHLQK(1)VFER	2	-1.0522	2	0.778	0.919	1.027	0.675	1.129	1.587	0.946	0.954	0.941	1.031	1.036	1.058	0.82241	0.963312	1.09139	0.654704	1.08977	1.5	0.886774	0.672631	1.156	0.814	0.65
P07901	632	K	Heat shock protein HSP 90-alpha	Hsp90aa1	1	0.000254541	89.231	DNSTMGYMAAK(1)K	3	-0.53025	2	1.009	0.998	1.199	0.837	0.943	1.057	1.059	1.09	1.061	1.018	0.983	0.786	0.952786	0.915596	1.13007	0.8222	0.959308	1.34478	0.959107	0.819796	1.21	1.057	1.139
P07901	408	K	Heat shock protein HSP 90-alpha	Hsp90aa1	1	0.00430727	84.188	EMLQQSK(1)ILK	2	-1.0481	1							1.059	1.09	1.061	1.018	0.983	0.786
P08228	71	K	Superoxide dismutase [Cu-Zn]	Sod1	1	2.41449e-11	140.24	K(1)HGGPADEER	3	0.40046	5	1.168	0.956	1.012	1.127	1.101	0.633	0.819	0.84	0.805	1.253	1.098	1.184	1.42613	1.1381	1.25714	0.899441	1.00273	0.534628	1.56819	0.0621074	1.038	0.868	1.606
P08228	137	K	Superoxide dismutase [Cu-Zn]	Sod1	1	4.8365e-68	194.05	GGNEESTK(1)TGNAGSR	2	-0.31105	2	1.162	0.827	1.194	1.192	0.96	0.656	0.819	0.84	0.805	1.253	1.098	1.184	1.4188	0.984524	1.48323	0.951317	0.874317	0.554054	1.63322	0.0682282	0.977	0.86	1.827
P08249	297	K	Malate dehydrogenase, mitochondrial	Mdh2	1	0.00107033	99.161	K(1)GLEK(1)NLGIGK	2	-0.98642	1	0.95	0.877	1.06	0.978	1.151	1.036	0.998	0.989	1.001	1.091	1.013	0.873	0.951904	0.886754	1.05894	0.896425	1.13623	1.18671	0.900053	0.369676	0.974	0.761	1.028
P08249	307	K	Malate dehydrogenase, mitochondrial	Mdh2	1	0.00103496	76.759	NLGIGK(1)ITPFEEK	2	1.0879	2	0.887	0.923	1.019	0.946	1.118	1.174	0.998	0.989	1.001	1.091	1.013	0.873	0.888778	0.933266	1.01798	0.867094	1.10365	1.34479	0.856581	0.370061	0.94	0.825	0.872
P08249	301	K	Malate dehydrogenase, mitochondrial	Mdh2	1	2.58482e-14	143.97	K(1)GLEK(1)NLGIGK	2	-0.98642	11	0.891	0.976	1.035	1.001	1.096	1.057	0.998	0.989	1.001	1.091	1.013	0.873	0.892786	0.986855	1.03397	0.917507	1.08193	1.21077	0.907607	0.37446	0.893	0.89	0.984
P08249	328	K	Malate dehydrogenase, mitochondrial	Mdh2	1	9.12476e-18	141.54	ASIK(1)K(1)GEDFVK	3	0.076276	2	0.939	0.957	1.012	1.025	1.018	1.101	0.998	0.989	1.001	1.091	1.013	0.873	0.940882	0.967644	1.01099	0.939505	1.00494	1.26117	0.910752	0.434949	0.918	0.94	0.923
P08249	329	K	Malate dehydrogenase, mitochondrial	Mdh2	1	9.12476e-18	141.54	K(1)GEDFVK(1)NMK	3	-0.32249	5	0.945	0.99	1.002	1.008	1.01	1.094	0.998	0.989	1.001	1.091	1.013	0.873	0.946894	1.00101	1.001	0.923923	0.997038	1.25315	0.929049	0.532186	0.94	0.979	0.92
P08249	78	K	Malate dehydrogenase, mitochondrial	Mdh2	1	1.66284e-07	82.877	ANVK(1)GYLGPEQLPDCLK	4	0.66773	2	1.022	0.872	1.017	0.87	1.112	1.164	0.998	0.989	1.001	1.091	1.013	0.873	1.02405	0.881699	1.01598	0.797434	1.09773	1.33333	0.904982	0.583381	1.179	0.784	0.878
P08249	296	K	Malate dehydrogenase, mitochondrial	Mdh2	1	7.51547e-20	134.88	ETECTYFSTPLLLGK(1)K	3	-0.37479	2	0.897	0.901	1.163	0.947	1.054	1.097	0.998	0.989	1.001	1.091	1.013	0.873	0.898798	0.911021	1.16184	0.868011	1.04047	1.25659	0.938891	0.673561	0.95	0.855	1.064
P08249	157	K	Malate dehydrogenase, mitochondrial	Mdh2	1	1.45603e-19	166.09	K(1)HGVYNPNK	2	-0.52022	16	0.919	0.915	1.144	0.964	1.04	1.07	0.998	0.989	1.001	1.091	1.013	0.873	0.920842	0.925177	1.14286	0.883593	1.02665	1.22566	0.953114	0.71302	0.956	0.88	1.075
P08249	185	K	Malate dehydrogenase, mitochondrial	Mdh2	1	1.01224e-08	107.03	ANTFVAELK(1)GLDPAR	2	-0.62973	2	1.028	0.95	1.025	0.814	1.101	1.138	0.998	0.989	1.001	1.091	1.013	0.873	1.03006	0.960566	1.02398	0.746104	1.08687	1.30355	0.961128	0.826409	1.267	0.863	0.905
P08249	335	K	Malate dehydrogenase, mitochondrial	Mdh2	1	0.000299949	95.094	K(1)GEDFVK(1)NMK	3	-0.32249	8	0.886	1.053	1.086	1.07	1.131	0.812	0.998	0.989	1.001	1.091	1.013	0.873	0.887776	1.06471	1.08492	0.980752	1.11649	0.930126	1.00332	0.970072	0.83	0.93	1.344
P08249	239	K	Malate dehydrogenase, mitochondrial	Mdh2	1	6.97567e-22	154.65	IQEAGTEVVK(1)AK	3	0.71497	2	0.929	0.996	1.116	1.041	0.954	1.007	0.998	0.989	1.001	1.091	1.013	0.873	0.930862	1.00708	1.11489	0.95417	0.941757	1.15349	1.00112	0.990248	0.895	1.044	1.114
P08414	370	K	Calcium/calmodulin-dependent protein kinase type IV	Camk4	1	6.19187e-05	113.93	DSTDLLGK(1)K	3	-0.033759	5	0.596	1.03	1.027	1.072	1.039	1.333															0.558	0.991	0.774
P08414	311	K	Calcium/calmodulin-dependent protein kinase type IV	Camk4	1	0.00150111	58.595	AANFVHMDTAQK(1)K	3	1.3122	2
P08551	316	K	Neurofilament light polypeptide	Nefl	1	0.00103964	98.368	AK(1)TLEIEACR	2	-0.052963	1	0.938	0.763	1.291	1.087	1.068	0.887	0.873	0.483	0.715	1.736	1.579	0.586	1.07446	1.57971	1.80559	0.626152	0.676377	1.51365	1.58362	0.208046	0.865	0.713	1.461
P08551	272	K	Neurofilament light polypeptide	Nefl	1	0.000563436	63.185	LAAK(1)NMQNAEEWFK	3	-0.97195	1	0.916	0.837	1.072	1.242	1.075	0.893	0.873	0.483	0.715	1.736	1.579	0.586	1.04926	1.73292	1.4993	0.715438	0.680811	1.52389	1.46619	0.259917	0.74	0.778	1.206
P08551	363	K	Neurofilament light polypeptide	Nefl	1	1.32956e-35	191.45	STK(1)SEMAR	2	-0.90105	6	0.903	0.649	1.255	1.332	1.041	0.848	0.873	0.483	0.715	1.736	1.579	0.586	1.03436	1.34369	1.75524	0.767281	0.659278	1.4471	1.43834	0.265365	0.679	0.624	1.486
P08551	268	K	Neurofilament light polypeptide	Nefl	1	1.22233e-05	118.28	AQYEK(1)LAAK	2	-0.59442	2	0.881	0.668	1.221	1.372	1.009	0.878	0.873	0.483	0.715	1.736	1.579	0.586	1.00916	1.38302	1.70769	0.790323	0.639012	1.49829	1.40041	0.309907	0.645	0.661	1.397
P08551	128	K	Neurofilament light polypeptide	Nefl	1	2.28741e-34	179.37	QK(1)HSEPSR	2	0.15402	4	0.922	0.601	1.223	1.312	1.083	0.891	0.873	0.483	0.715	1.736	1.579	0.586	1.05613	1.24431	1.71049	0.75576	0.685877	1.52048	1.35407	0.355112	0.705	0.554	1.379
P08553	296	K	Neurofilament medium polypeptide	Nefm	1	5.91527e-05	95.417	YAK(1)LTEAAEQNK	3	0.099693	1	0.919	0.884	1.238	0.987	0.969	1.049	0.88	0.548	0.798	1.568	1.485	0.63	1.04432	1.61314	1.55138	0.629464	0.652525	1.66508	1.42814	0.354843	0.933	0.912	1.184
P08553	53	K	Neurofilament medium polypeptide	Nefm	1	7.14462e-34	168.76	GSPSTVSSSYK(1)R	2	-0.70587	1	0.801	0.492	1.407	1.467	1.016	0.847	0.88	0.548	0.798	1.568	1.485	0.63	0.910227	0.89781	1.76316	0.935587	0.684175	1.34444	1.20477	0.593307	0.548	0.485	1.669
P09405	569	K	Nucleolin	Ncl	1	1.56912e-14	148.18	SQPSK(1)TLFVK	2	0.35992	2	0.901	1.067	0.992	1.104	0.981	0.998	1.085	1.013	1.063	0.937	0.872	0.976	0.830415	1.05331	0.933208	1.17823	1.125	1.02254	0.847001	0.105698	0.819	1.087	0.999
P09405	70	K	Nucleolin	Ncl	1	0.00631606	86.882	VVVSQTK(1)K	2	1.5554	1	0.998	0.999	1.018	1.101	0.864	1.054	1.085	1.013	1.063	0.937	0.872	0.976	0.919816	0.98618	0.957667	1.17503	0.990826	1.07992	0.882275	0.126749	0.91	1.156	0.97
P09405	643	K	Nucleolin	Ncl	1	0.00165981	93.096	VTLDWAK(1)PK	2	0.32543	1	0.73	1.057	1.109	1.07	1.059	1.039	1.085	1.013	1.063	0.937	0.872	0.976	0.672811	1.04344	1.04327	1.14194	1.21445	1.06455	0.806655	0.209231	0.685	0.998	1.072
P09405	79	K	Nucleolin	Ncl	1	0.000197842	105.2	AAVPTPAK(1)K	2	-0.94129	7	1.025	0.963	1.053	1.136	0.969	0.877	1.085	1.013	1.063	0.937	0.872	0.976	0.9447	0.950642	0.990593	1.21238	1.11124	0.898566	0.895646	0.348914	0.905	0.992	1.206
P09405	62	K	Nucleolin	Ncl	1	0.0030258	85.813	KATTTPAK(1)K	3	-0.76302	3	1.005	0.985	1.037	1.241	0.878	0.871	1.085	1.013	1.063	0.937	0.872	0.976	0.926267	0.972359	0.975541	1.32444	1.00688	0.892418	0.891563	0.462857	0.812	1.12	1.196
P09405	109	K	Nucleolin	Ncl	1	0.00469445	90.64	VIPTPGK(1)K	3	-0.049996	4	0.984	1.027	1.019	1.223	0.934	0.831	1.085	1.013	1.063	0.937	0.872	0.976	0.906912	1.01382	0.958608	1.30523	1.0711	0.851434	0.892054	0.471254	0.806	1.099	1.232
P09405	702	K	Nucleolin	Ncl	0.999575	0.0292727	43.501	GGGGDFKPQGK(1)K	4	-0.34064	2	0.885	0.861	1.208	1.408	0.96	0.692	1.085	1.013	1.063	0.937	0.872	0.976	0.815668	0.849951	1.13641	1.50267	1.10092	0.709016	0.845868	0.549732	0.631	0.896	1.754
P09405	478	K	Nucleolin	Ncl	1	1.22913e-09	128.06	TGK(1)TSTWSGESK	3	0.11959	2	1.031	0.987	1.038	1.209	0.963	0.784	1.085	1.013	1.063	0.937	0.872	0.976	0.95023	0.974334	0.976482	1.29029	1.10436	0.803279	0.907165	0.557887	0.855	1.024	1.33
P09405	95	K	Nucleolin	Ncl	1	0.0031083	96.668	AVATPAK(1)K	3	-0.31134	5	1.012	1.001	1.033	1.271	0.922	0.772	1.085	1.013	1.063	0.937	0.872	0.976	0.932719	0.988154	0.971778	1.35646	1.05734	0.790984	0.902605	0.589895	0.799	1.084	1.344
P09405	87	K	Nucleolin	Ncl	1	9.50751e-05	120.15	AAVTPGK(1)K	3	0.69778	7	1.05	0.969	1.054	1.244	0.948	0.742	1.085	1.013	1.063	0.937	0.872	0.976	0.967742	0.956565	0.991533	1.32764	1.08716	0.760246	0.918362	0.651941	0.846	1.02	1.427
P09405	124	K	Nucleolin	Ncl	1	2.28441e-06	125.57	ALVPTPGK(1)K	2	0.22318	6	1.003	1.013	1.062	1.232	0.964	0.736	1.085	1.013	1.063	0.937	0.872	0.976	0.924424	1	0.999059	1.31483	1.1055	0.754098	0.920945	0.661454	0.816	1.051	1.448
P09405	429	K	Nucleolin	Ncl	1	0.000367083	102.46	LVSQDGK(1)SK	3	0.53273	3	1.022	0.997	1.076	1.215	0.921	0.779	1.085	1.013	1.063	0.937	0.872	0.976	0.941935	0.984205	1.01223	1.29669	1.05619	0.798156	0.932508	0.672397	0.844	1.082	1.388
P09405	296	K	Nucleolin	Ncl	1	0.0019784	83.182	EAPEAK(1)K	2	0.72291	2	0.996	1.022	1.049	1.297	0.928	0.714	1.085	1.013	1.063	0.937	0.872	0.976	0.917972	1.00888	0.98683	1.3842	1.06422	0.731557	0.916259	0.685263	0.77	1.1	1.478
P09405	15	K	Nucleolin	Ncl	1	3.21475e-11	152.47	THGEAK(1)K	3	-0.91107	17	1.035	0.999	1.064	1.189	0.981	0.742	1.085	1.013	1.063	0.937	0.872	0.976	0.953917	0.98618	1.00094	1.26894	1.125	0.760246	0.932423	0.685545	0.873	1.017	1.441
P09405	522	K	Nucleolin	Ncl	1	0.000387766	93.325	VPQNPHGK(1)PK	2	0.30069	2	0.942	1.05	1.116	1.234	0.967	0.702	1.085	1.013	1.063	0.937	0.872	0.976	0.868203	1.03653	1.04986	1.31697	1.10894	0.719262	0.939403	0.758286	0.765	1.085	1.597
P09405	9	K	Nucleolin	Ncl	1	0.000269638	96.745	AGK(1)THGEAK(1)K	2	-0.059774	4	1.02	1.025	1.085	1.219	0.928	0.731	1.085	1.013	1.063	0.937	0.872	0.976	0.940092	1.01185	1.0207	1.30096	1.06422	0.748975	0.954555	0.797025	0.84	1.103	1.491
P09405	96	K	Nucleolin	Ncl	1	0.0100128	65.252	K(1)NITPAK	3	-1.099	1							1.085	1.013	1.063	0.937	0.872	0.976
P09411	139	K	Phosphoglycerate kinase 1	Pgk1	1	0.0280663	77.662	DASGNK(1)VK	2	0.69428	1	0.892	1.079	0.984	1.012	1.083	1	1.086	1.112	1.114	0.926	0.91	0.841	0.821363	0.970324	0.883303	1.09287	1.19011	1.18906	0.770437	0.00960836	0.885	0.995	0.989
P09411	131	K	Phosphoglycerate kinase 1	Pgk1	1	1.31897e-10	139.86	FHVEEEGK(1)GK	2	0.030658	6	0.938	1.038	1.018	0.998	1.029	1.025	1.086	1.112	1.114	0.926	0.91	0.841	0.86372	0.933453	0.913824	1.07775	1.13077	1.21879	0.790999	0.014452	0.943	1.008	0.997
P09411	353	K	Phosphoglycerate kinase 1	Pgk1	1	2.11834e-12	131.66	GTK(1)SLMDEVVK	2	0.44213	1	0.883	1.002	1.096	0.94	1.032	1.105	1.086	1.112	1.114	0.926	0.91	0.841	0.813076	0.901079	0.983842	1.01512	1.13407	1.31391	0.779071	0.0792692	0.943	0.969	0.996
P09411	11	K	Phosphoglycerate kinase 1	Pgk1	1	0.00162371	93.345	LTLDK(1)LDVK	2	-0.072247	1	0.935	0.988	1.024	0.965	1.242	0.895	1.086	1.112	1.114	0.926	0.91	0.841	0.860958	0.888489	0.91921	1.04212	1.36484	1.06421	0.768808	0.120398	0.972	0.794	1.149
P09411	30	K	Phosphoglycerate kinase 1	Pgk1	1	8.1652e-49	174.59	VDFNVPMK(1)NNQITNNQR	2	-0.19383	7	0.995	1.019	1.042	0.898	0.93	1.165	1.086	1.112	1.114	0.926	0.91	0.841	0.916206	0.916367	0.935368	0.969762	1.02198	1.38526	0.819646	0.260304	1.111	1.094	0.898
P09602	11	K	Non-histone chromosomal protein HMG-17	Hmgn2	1	0.0168454	73.666	AEGDAK(1)GDK	2	-0.50062	1	0.946	1.077	0.996	1.103	0.897	1.017	0.919	0.784	0.788	0.856	0.903	1.826	1.02938	1.37372	1.26396	1.28855	0.993355	0.556955	1.29174	0.329231	0.859	1.2	0.984
P09602	40	K	Non-histone chromosomal protein HMG-17	Hmgn2	0.999017	0.00590097	74.611	PAPPK(0.001)PEPK(0.999)PK	3	1.072	1							0.919	0.784	0.788	0.856	0.903	1.826
P09671	122	K	Superoxide dismutase [Mn], mitochondrial	Sod2	1	9.58493e-09	135.63	GELLEAIK(1)R	2	0.47043	11	0.993	0.926	1.073	1.061	1.047	0.934	0.954	0.949	0.973	1.115	1.036	0.977	1.04088	0.975764	1.10277	0.95157	1.01062	0.955988	1.06896	0.202716	0.938	0.883	1.154
P09671	130	K	Superoxide dismutase [Mn], mitochondrial	Sod2	1	2.40429e-12	143.4	RDFGSFEK(1)FK	2	-0.23468	11	0.979	0.925	1.051	1.094	1.02	0.967	0.954	0.949	0.973	1.115	1.036	0.977	1.02621	0.97471	1.08016	0.981166	0.984556	0.989765	1.0425	0.302567	0.896	0.907	1.093
P09671	68	K	Superoxide dismutase [Mn], mitochondrial	Sod2	1	5.81323e-121	221.86	HHAAYVNNLNATEEK(1)YHEALAK	3	0.088541	2	0.873	0.952	1.168	1.047	0.96	1.049	0.954	0.949	0.973	1.115	1.036	0.977	0.915094	1.00316	1.20041	0.939013	0.926641	1.07369	1.06101	0.578139	0.836	0.991	1.117
P09671	114	K	Superoxide dismutase [Mn], mitochondrial	Sod2	1	2.88377e-13	121.99	GGGEPK(1)GELLEAIKR	3	-0.13966	5	0.961	0.902	1.028	1.044	1.081	1.031	0.954	0.949	0.973	1.115	1.036	0.977	1.00734	0.950474	1.05653	0.936323	1.04344	1.05527	0.993182	0.894463	0.923	0.835	1.002
P0C0S6	8	K	Histone H2A.Z	H2afz	1	1.69894e-24	143.46	AGK(1)DSGK(1)AK(1)TK	3	0.012956	42	0.893	0.845	1.202	1.123	1.108	0.867															0.798	0.762	1.391
P0C0S6	12	K	Histone H2A.Z	H2afz	1	1.69894e-24	143.46	DSGK(1)AK(1)TK	2	-0.073933	31	0.876	0.863	1.193	1.153	1.047	0.908															0.762	0.824	1.319
P0C0S6	14	K	Histone H2A.Z	H2afz	1	1.69894e-24	143.46	DSGK(1)AK(1)TK	2	-0.073933	9	0.841	0.963	1.138	1.183	1.04	0.873															0.712	0.925	1.309
P0C0S6	5	K	Histone H2A.Z	H2afz	1	1.69894e-24	143.46	AGGK(1)AGK(1)DSGK(1)AK(1)TK	2	1.6366	32	0.91	0.837	1.206	1.027	1.348	0.711															0.89	0.62	1.701
P10126	179	K	Elongation factor 1-alpha 1	Eef1a1	1	0.000116716	117.89	EVSTYIK(1)K	2	0.25272	2	0.715	1.016	1.092	0.871	1.07	1.328	1.175	1.151	1.166	0.873	0.855	0.751	0.608511	0.882711	0.936535	0.997709	1.25146	1.76831	0.604298	0.130086	0.823	0.948	0.826
P10126	165	K	Elongation factor 1-alpha 1	Eef1a1	1	7.46069e-07	115.34	MDSTEPPYSQK(1)R	2	-0.33783	3	0.809	0.944	1.13	0.859	1.059	1.28	1.175	1.151	1.166	0.873	0.855	0.751	0.688511	0.820156	0.969125	0.983963	1.2386	1.70439	0.630971	0.136766	0.944	0.891	0.888
P10637	532	K	Microtubule-associated protein tau	Mapt	1	0.0187586	80.684	SPSASK(1)SR	2	2.5557	1	0.944	1.016	1.03	1.238	0.825	0.973	0.808	0.841	0.795	1.186	1.16	1.246	1.16832	1.20809	1.2956	1.04384	0.711207	0.780899	1.44798	0.0509037	0.764	1.23	1.064
P10637	677	K	Microtubule-associated protein tau	Mapt	1	1.663e-09	127.36	AK(1)TDHGAEIVYK	2	0.29418	2	1.343	0.832	1.062	1.091	0.818	0.84	0.808	0.841	0.795	1.186	1.16	1.246	1.66213	0.989298	1.33585	0.919899	0.705172	0.674157	1.73418	0.0861161	1.235	1.016	1.27
P10639	94	K	Thioredoxin	Txn	1	0.000807083	90.759	VGEFSGANK(1)EK	2	-0.21311	2	0.934	0.882	0.992	1.01	1.13	1.109	0.978	1.061	1.034	1.016	0.877	0.947	0.95501	0.831291	0.959381	0.994094	1.28848	1.17107	0.79501	0.0921904	0.928	0.78	0.899
P10639	39	K	Thioredoxin	Txn	1	9.78865e-35	176.25	MIK(1)PFFHSLCDK	3	-0.75042	5	0.925	0.973	1.098	0.932	1.132	0.992	0.978	1.061	1.034	1.016	0.877	0.947	0.945808	0.917059	1.0619	0.917323	1.29076	1.04752	0.898378	0.427602	0.996	0.858	1.112
P10639	3	K	Thioredoxin	Txn	1	0.041283	83.948	VK(1)LIESK	2	0.89419	1	0.927	1.089	1.104	0.899	0.883	1.15	0.978	1.061	1.034	1.016	0.877	0.947	0.947853	1.02639	1.0677	0.884843	1.00684	1.21436	0.979362	0.850382	1.033	1.233	0.965
P10711	265	K	Transcription elongation factor A protein 1	Tcea1	1	4.80396e-05	79.652	TGGTQTDLFTCGK(1)CK	3	-0.17298	1	1.041	0.99	1.021	0.956	0.927	1.106	1.06	1.038	1.039	1.016	0.954	0.869	0.982075	0.953757	0.982676	0.940945	0.971698	1.27273	0.916223	0.48943	1.092	1.066	0.928
P10854	6	K	Histone H2B type 1-M	Hist1h2bm	1	1.34112e-06	101.53	PEPTK(1)SAPAPK(1)K(1)GSK(1)K	3	-0.82357	4	0.767	0.979	1.151	1.25	0.962	0.935															0.615	1.016	1.236
P10854	13	K	Histone H2B type 1-M	Hist1h2bm	1	5.37498e-34	154.69	SAPAPK(1)K(1)GSK(1)K	2	0.67896	48	0.897	0.988	1.098	1.084	1.096	0.877															0.829	0.902	1.258
P10854	16	K	Histone H2B type 1-M	Hist1h2bm	1	5.37498e-34	154.69	SAPAPK(1)K(1)GSK(1)K	2	0.67896	53	0.892	0.995	1.109	1.074	1.086	0.884															0.833	0.915	1.26
P10854	12	K	Histone H2B type 1-M	Hist1h2bm	1	8.16445e-12	129.77	SAPAPK(1)K(1)GSK(1)K	2	0.67896	29	0.879	0.992	1.069	1.115	1.131	0.854															0.791	0.877	1.257
P10854	17	K	Histone H2B type 1-M	Hist1h2bm	1	5.99971e-35	158.05	K(1)GSK(1)K(1)AVTK(1)AQK	2	0.21586	53	0.879	0.977	1.123	1.02	1.149	0.898															0.864	0.849	1.256
P10922	14	K	Histone H1.0	H1f0	0.994078	1.63784e-06	102.64	TENSTSAPAAK(0.006)PK(0.994)R	3	0.91144	1	0.696	1.155	1.442	0.73	0.602	1.463	0.511	0.36	0.469	0.838	0.973	3.146	1.36204	3.20833	3.07463	0.871122	0.618705	0.465035	3.91076	0.0804963	0.955	1.919	0.99
P11352	62	K	Glutathione peroxidase 1	Gpx1	1	0.00210996	81.239	DYTEMNDLQK(1)R	2	-1.7231	1	1.049	0.921	1.167	0.914	0.923	1.063	0.983	1.098	1.059	0.965	0.942	0.972	1.06714	0.838798	1.10198	0.94715	0.97983	1.09362	0.995802	0.966804	1.152	0.998	1.102
P11798	317	K	Calcium/calmodulin-dependent protein kinase type II subunit alpha	Camk2a	1	4.019e-18	142.51	NFSGGK(1)SGGNK	2	0.52939	6	0.713	1.226	0.98	0.844	1.07	1.255															0.847	1.144	0.785
P11798	56	K	Calcium/calmodulin-dependent protein kinase type II subunit alpha	Camk2a	1	1.70775e-06	134.08	DHQK(1)LER	3	-0.13353	2	0.753	1.133	1.012	0.765	0.999	1.435															0.988	1.133	0.709
P11798	267	K	Calcium/calmodulin-dependent protein kinase type II subunit alpha	Camk2a	1	3.66689e-17	132.08	ITAAEALK(1)HPWISHR	3	-0.085536	3	0.813	1.104	1.002	0.762	0.95	1.46															1.069	1.162	0.69
P11881	569	K	Inositol 1,4,5-trisphosphate receptor type 1	Itpr1	1	0.00310874	96.665	K(1)NQEYIAK	2	0.62466	1	0.508	0.886	1.089	1.015	1.12	1.503	1.053	1.059	1.028	0.949	0.959	0.923	0.482431	0.836638	1.05934	1.06955	1.16788	1.62839	0.615241	0.108402	0.502	0.791	0.728
P11881	100	K	Inositol 1,4,5-trisphosphate receptor type 1	Itpr1	1	0.0062856	56.258	LHHAADLEK(1)K	4	-0.45281	1	0.747	0.949	1.101	0.995	1.032	1.256	1.053	1.059	1.028	0.949	0.959	0.923	0.709402	0.896128	1.07101	1.04847	1.07612	1.36078	0.767936	0.135513	0.752	0.92	0.881
P11881	1730	K	Inositol 1,4,5-trisphosphate receptor type 1	Itpr1	1	0.0138883	77.923	QLEDHK(1)R	3	-1.2591	1							1.053	1.059	1.028	0.949	0.959	0.923
P11983	400	K	T-complex protein 1 subunit alpha	Tcp1	1	1.05364e-42	183.85	SLHDALCVVK(1)R	2	-0.21931	3	0.853	0.885	1.024	0.696	1.236	1.404	1.081	1.059	1.109	0.957	0.958	0.834	0.789084	0.835694	0.923354	0.727273	1.29019	1.68345	0.688514	0.299486	1.229	0.716	0.732
P11983	317	K	T-complex protein 1 subunit alpha	Tcp1	1	0.00636663	101.54	DLK(1)HVAK	2	-0.040689	3	0.767	1.108	1.032	0.872	0.947	1.36	1.081	1.059	1.109	0.957	0.958	0.834	0.709528	1.04627	0.930568	0.911181	0.988518	1.6307	0.760925	0.347314	0.882	1.169	0.763
P12367	119	K	cAMP-dependent protein kinase type II-alpha regulatory subunit	Prkar2a	1	0.0410888	41.689	VVHPK(1)TDEQR	3	1.4744	1							0.796	0.813	0.784	1.308	1.131	1.178
P12382	726	K	ATP-dependent 6-phosphofructokinase, liver type	Pfkl	1	1.09172e-09	111.79	VVAFSPVTELK(1)K	3	0.60046	2	0.779	1.05	1.011	0.848	0.995	1.408	0.994	0.997	0.987	1.03	1.005	0.982	0.783702	1.05316	1.02432	0.823301	0.99005	1.43381	0.881133	0.570395	0.921	1.055	0.722
P12382	469	K	ATP-dependent 6-phosphofructokinase, liver type	Pfkl	1	0.00562778	74.267	GGSMLGTK(1)R	2	0.016855	1	0.846	1.046	0.979	0.774	0.902	1.547	0.994	0.997	0.987	1.03	1.005	0.982	0.851107	1.04915	0.991895	0.751456	0.897512	1.57536	0.896978	0.708634	1.096	1.159	0.636
P12658	136	K	Calbindin	Calb1	1	0.0206429	71.176	ANK(1)TVDDTK	2	-0.21253	1	0.764	0.993	1.189	1.028	0.977	1.114															0.746	1.016	1.071
P12787	109	K	Cytochrome c oxidase subunit 5A, mitochondrial	Cox5a	1	0.00707256	94.309	ILEVVK(1)DK	2	0.70636	2	1.029	0.948	1.126	1.14	0.968	0.804	1.003	1.023	1.015	1.051	1.085	0.836	1.02592	0.926686	1.10936	1.08468	0.892166	0.961722	1.04199	0.622376	0.905	0.979	1.408
P12960	578	K	Contactin-1	Cntn1	1	2.12532e-13	150.36	NAQLK(1)HAGR	2	0.32132	2	0.852	1.059	1.058	0.917	0.825	1.36															0.932	1.282	0.781
P13595	181	K	Neural cell adhesion molecule 1	Ncam1	1	0.0179214	74.841	K(1)TDEGTYR	2	0.16483	1	0.913	0.76	0.916	0.772	1.949	0.767	0.946	0.963	0.911	0.992	1.242	0.956	0.965116	0.7892	1.00549	0.778226	1.56924	0.802301	0.876193	0.670761	1.186	0.39	1.199
P14094	289	K	Sodium/potassium-transporting ATPase subunit beta-1	Atp1b1	1	0.00922021	59.75	AYGENIGYSEK(1)DR	2	2.6263	1	0.998	1.054	0.934	0.932	1.115	1.014	1.075	1.16	1.075	0.834	0.93	0.88	0.928372	0.908621	0.868837	1.11751	1.19892	1.15227	0.78007	0.00139491	1.074	0.946	0.925
P14094	21	K	Sodium/potassium-transporting ATPase subunit beta-1	Atp1b1	1	0.00183321	105.52	FIWNSEK(1)K	2	0.19308	1	0.878	0.841	1.098	0.814	1.202	1.248	1.075	1.16	1.075	0.834	0.93	0.88	0.816744	0.725	1.0214	0.976019	1.29247	1.41818	0.695244	0.0865021	1.081	0.699	0.884
P14152	236	K	Malate dehydrogenase, cytoplasmic	Mdh1	1	0.00284696	108.7	GAAVIK(1)AR	2	-0.58662	1	0.989	0.892	1.229	0.95	0.874	1.109	0.928	0.944	0.943	1.12	1.056	1.02	1.06573	0.944915	1.30329	0.848214	0.827652	1.08725	1.19935	0.246731	1.044	1.021	1.112
P14152	164	K	Malate dehydrogenase, cytoplasmic	Mdh1	1	0.0143061	85.355	AK(1)SQIALK	2	-0.42282	1	1.032	0.943	1.119	0.854	0.907	1.193	0.928	0.944	0.943	1.12	1.056	1.02	1.11207	0.998941	1.18664	0.7625	0.858902	1.16961	1.18153	0.304772	1.212	1.039	0.943
P14152	110	K	Malate dehydrogenase, cytoplasmic	Mdh1	1	1.17613e-24	159.66	IFK(1)SQGTALEK	2	0.16913	3	0.934	0.942	1.06	0.982	0.964	1.173	0.928	0.944	0.943	1.12	1.056	1.02	1.00647	0.997881	1.12407	0.876786	0.912879	1.15	1.06421	0.556746	0.954	0.977	0.908
P14152	107	K	Malate dehydrogenase, cytoplasmic	Mdh1	1	0.012783	104.37	ANVK(1)IFK	2	0.031365	3	0.834	1.059	1.021	0.878	1.026	1.258	0.928	0.944	0.943	1.12	1.056	1.02	0.898707	1.12182	1.08271	0.783929	0.971591	1.23333	1.03827	0.812384	0.953	1.033	0.815
P14211	159	K	Calreticulin	Calr	1	0.0170994	73.499	NVLINK(1)DIR	2	-0.57661	1	1.063	1.009	1.075	1.001	0.878	1	1.253	1.267	1.224	0.84	0.767	0.586	0.848364	0.796369	0.878268	1.19167	1.14472	1.70648	0.624062	0.103915	1.065	1.148	1.08
P14733	135	K	Lamin-B1	Lmnb1	0.999921	0.0291222	42.947	KESDLSGAQIK(1)LR	3	0.43723	1	0.945	0.968	1.063	0.954	0.935	1.19	0.963	0.944	0.957	1.062	0.951	1.109	0.981308	1.02542	1.11076	0.898305	0.983176	1.07304	1.05516	0.441635	0.994	1.034	0.897
P14733	157	K	Lamin-B1	Lmnb1	1	0.000312424	88.021	DAALATALGDK(1)K	3	-0.31895	2	0.914	1.053	0.958	1.049	0.942	1.136	0.963	0.944	0.957	1.062	0.951	1.109	0.949117	1.11547	1.00104	0.987759	0.990536	1.02435	1.02098	0.714382	0.874	1.118	0.847
P14733	272	K	Lamin-B1	Lmnb1	0.999936	0.00532631	43.326	LYKEELEQTYHAK(1)LENAR	3	-0.25106	1	0.755	1.134	0.975	0.943	0.941	1.336	0.963	0.944	0.957	1.062	0.951	1.109	0.784008	1.20127	1.01881	0.887947	0.989485	1.20469	0.974682	0.873474	0.802	1.205	0.733
P14733	110	K	Lamin-B1	Lmnb1	1	2.19545e-07	129.89	LQIELGK(1)FK	3	-0.076985	2	0.785	0.95	1.185	1.246	0.859	1.02	0.963	0.944	0.957	1.062	0.951	1.109	0.815161	1.00636	1.23824	1.17326	0.90326	0.919748	1.02119	0.895513	0.632	1.106	1.167
P14733	533	K	Lamin-B1	Lmnb1	1	3.40079e-111	233.02	VILK(1)NSQGEEVAQR	3	-0.040781	2	0.83	0.898	1.176	1.067	1.025	1.061	0.963	0.944	0.957	1.062	0.951	1.109	0.86189	0.951271	1.22884	1.00471	1.07781	0.956718	1.00091	0.994275	0.781	0.876	1.113
P15105	333	K	Glutamine synthetase	Glul	1	0.00766051	95.502	TVGQEK(1)K	3	-0.52341	2	0.827	0.897	1.101	0.851	1.022	1.388	0.973	0.87	0.917	1.147	0.974	1.119	0.849949	1.03103	1.20065	0.741935	1.04928	1.24039	1.0165	0.929986	0.974	0.878	0.797
P16330	196	K	2',3'-cyclic-nucleotide 3'-phosphodiesterase	Cnp	1	1.35708e-16	164.71	K(1)SSETLRK	3	-1.0832	5	0.607	0.668	0.942	0.673	1.858	1.401	1.04	0.998	1.035	0.972	1.057	0.91	0.583654	0.669339	0.910145	0.692387	1.75781	1.53956	0.542173	0.195022	0.905	0.359	0.676
P16330	232	K	2',3'-cyclic-nucleotide 3'-phosphodiesterase	Cnp	1	0.00123032	93.623	HFISGDEPK(1)EK	3	-0.60497	2	0.797	0.743	1.187	0.962	1.09	1.302	1.04	0.998	1.035	0.972	1.057	0.91	0.766346	0.744489	1.14686	0.989712	1.03122	1.43077	0.769967	0.240349	0.83	0.681	0.915
P16330	174	K	2',3'-cyclic-nucleotide 3'-phosphodiesterase	Cnp	1	3.26618e-55	199.96	NQWQLSADDLK(1)K	2	1.4887	9	0.634	0.826	1.093	0.837	1.086	1.65	1.04	0.998	1.035	0.972	1.057	0.91	0.609615	0.827655	1.05604	0.861111	1.02744	1.81319	0.673552	0.305356	0.76	0.759	0.666
P16330	274	K	2',3'-cyclic-nucleotide 3'-phosphodiesterase	Cnp	1	1.24361e-68	192.18	AAGAEEYAQQEVVK(1)R	2	-0.54799	2	0.736	0.781	1.173	0.858	1.088	1.466	1.04	0.998	1.035	0.972	1.057	0.91	0.707692	0.782565	1.13333	0.882716	1.02933	1.61099	0.744697	0.323886	0.859	0.718	0.803
P16330	177	K	2',3'-cyclic-nucleotide 3'-phosphodiesterase	Cnp	1	0.00577005	94.114	LK(1)PGLEK	3	-0.041261	3	0.773	0.853	1.137	0.893	1.026	1.409	1.04	0.998	1.035	0.972	1.057	0.91	0.743269	0.854709	1.09855	0.918724	0.970672	1.54835	0.784388	0.356605	0.867	0.83	0.811
P16330	163	K	2',3'-cyclic-nucleotide 3'-phosphodiesterase	Cnp	1	0.00227388	58.885	EK(1)NQWQLSADDLK	3	-2.487	1	0.94	0.915	1.012	0.97	0.967	1.258	1.04	0.998	1.035	0.972	1.057	0.91	0.903846	0.916834	0.977778	0.997942	0.914853	1.38242	0.849249	0.369067	0.972	0.946	0.808
P16330	216	K	2',3'-cyclic-nucleotide 3'-phosphodiesterase	Cnp	1	9.15387e-20	137.61	AGQVFLEELGNHK(1)AFK	3	0.14603	4	0.762	0.874	1.131	0.924	0.96	1.44	1.04	0.998	1.035	0.972	1.057	0.91	0.732692	0.875752	1.09275	0.950617	0.908231	1.58242	0.784943	0.385707	0.826	0.91	0.789
P16330	73	K	2',3'-cyclic-nucleotide 3'-phosphodiesterase	Cnp	1	6.03056e-33	168.61	LILEK(1)YHDGTK	3	0.51624	3	0.693	0.846	1.203	0.898	0.929	1.534	1.04	0.998	1.035	0.972	1.057	0.91	0.666346	0.847695	1.16232	0.923868	0.878903	1.68571	0.767198	0.429919	0.773	0.909	0.787
P16330	161	K	2',3'-cyclic-nucleotide 3'-phosphodiesterase	Cnp	1	0.000293346	108.35	LDCAQLK(1)EK	3	0.09229	2	0.746	0.915	1	0.96	0.748	1.736	1.04	0.998	1.035	0.972	1.057	0.91	0.717308	0.916834	0.966184	0.987654	0.707663	1.90769	0.721709	0.45538	0.779	1.223	0.579
P16330	8	K	2',3'-cyclic-nucleotide 3'-phosphodiesterase	Cnp	1	0.00347456	83.358	K(1)SHTFLPK	2	0.85595	2	0.95	0.736	1.3	0.9	1.081	1.087	1.04	0.998	1.035	0.972	1.057	0.91	0.913462	0.737475	1.25604	0.925926	1.02271	1.19451	0.924864	0.677174	1.058	0.68	1.201
P16330	101	K	2',3'-cyclic-nucleotide 3'-phosphodiesterase	Cnp	1	2.155e-05	100.58	ADFSEAYK(1)R	2	-1.9131	1							1.04	0.998	1.035	0.972	1.057	0.91
P16332	338	K	Methylmalonyl-CoA mutase, mitochondrial	Mut	1	0.00485666	72.928	MFQPK(1)NSK	2	-0.16363	2	0.732	1.039	1.132	0.815	0.925	1.452	0.908	0.944	0.932	1.079	1.033	1.062	0.806167	1.10064	1.21459	0.755329	0.89545	1.36723	1.03426	0.885016	0.9	1.122	0.783
P16546	1311	K	Spectrin alpha chain, non-erythrocytic 1	Sptan1	1	2.00506e-55	184.44	LIQSHPESAEDLK(1)EK	3	-0.16012	1	0.987	1.029	0.918	1.045	1.087	0.973	0.837	0.859	0.846	1.223	1.083	1.167	1.17921	1.1979	1.08511	0.854456	1.00369	0.833762	1.28616	0.0213381	0.947	0.946	0.947
P16546	508	K	Spectrin alpha chain, non-erythrocytic 1	Sptan1	1	0.00119407	115.71	K(1)HEDFEK	3	-0.62178	1	1.105	0.963	0.942	1.175	1.069	0.756	0.837	0.859	0.846	1.223	1.083	1.167	1.32019	1.12107	1.11348	0.960752	0.987073	0.647815	1.3695	0.0796423	0.943	0.899	1.253
P16546	646	K	Spectrin alpha chain, non-erythrocytic 1	Sptan1	1	3.44253e-05	83.751	LIDVNHYAK(1)EEVAAR	3	-2.0363	1	1.029	1.093	0.909	0.801	1.082	1.14	0.837	0.859	0.846	1.223	1.083	1.167	1.22939	1.27241	1.07447	0.654947	0.999077	0.976864	1.35934	0.0861312	1.288	1.011	0.801
P16546	1274	K	Spectrin alpha chain, non-erythrocytic 1	Sptan1	1	0.00240839	111.95	K(1)HEGFER	3	-0.043971	1	1.013	0.946	1.01	1.015	1.178	0.874	0.837	0.859	0.846	1.223	1.083	1.167	1.21027	1.10128	1.19385	0.829926	1.08772	0.748929	1.31457	0.099638	1.001	0.803	1.16
P16546	296	K	Spectrin alpha chain, non-erythrocytic 1	Sptan1	1	1.67746e-06	133.68	K(1)HEGLER	2	-0.47521	3	1.067	0.889	1.088	1.038	1.242	0.696	0.837	0.859	0.846	1.223	1.083	1.167	1.27479	1.03492	1.28605	0.848733	1.14681	0.596401	1.38728	0.158515	1.029	0.715	1.569
P16546	1132	K	Spectrin alpha chain, non-erythrocytic 1	Sptan1	1	0.0119411	95.502	K(1)FDDFQK	2	0.64293	1	0.975	0.951	0.983	1.106	1.268	0.747	0.837	0.859	0.846	1.223	1.083	1.167	1.16487	1.1071	1.16194	0.904334	1.17082	0.640103	1.26467	0.257312	0.884	0.75	1.322
P16546	2063	K	Spectrin alpha chain, non-erythrocytic 1	Sptan1	1	0.0350809	49.59	HASLMK(1)R	3	-1.7349	1	1.007	0.729	1.246	0.738	1.063	1.285	0.837	0.859	0.846	1.223	1.083	1.167	1.20311	0.848661	1.47281	0.603434	0.981533	1.10111	1.31216	0.301891	1.37	0.685	0.973
P16546	229	K	Spectrin alpha chain, non-erythrocytic 1	Sptan1	1	2.80189e-20	153.32	TK(1)QDEVNAAWQR	2	0.60242	1	1.07	0.766	1.013	1.132	1.242	0.799	0.837	0.859	0.846	1.223	1.083	1.167	1.27838	0.891735	1.1974	0.925593	1.14681	0.684662	1.22141	0.317569	0.948	0.617	1.272
P16546	1486	K	Spectrin alpha chain, non-erythrocytic 1	Sptan1	1	0.00477751	102	K(1)HEDFDK	2	1.1566	2	1.054	0.77	1.078	1.009	1.381	0.739	0.837	0.859	0.846	1.223	1.083	1.167	1.25926	0.896391	1.27423	0.82502	1.27516	0.633248	1.25479	0.372732	1.047	0.557	1.467
P16546	1591	K	Spectrin alpha chain, non-erythrocytic 1	Sptan1	1	4.21008e-13	91.589	HQK(1)HQAFEAELHANADR	3	0.68163	1							0.837	0.859	0.846	1.223	1.083	1.167
P16546	2078	K	Spectrin alpha chain, non-erythrocytic 1	Sptan1	1	1.69973e-05	93.345	K(1)LLEAQSHFR	3	-0.2824	1							0.837	0.859	0.846	1.223	1.083	1.167
P16546	1698	K	Spectrin alpha chain, non-erythrocytic 1	Sptan1	1	8.72e-05	87.719	DLASVNNLLK(1)K	2	-1.2433	1							0.837	0.859	0.846	1.223	1.083	1.167
P16546	1022	K	Spectrin alpha chain, non-erythrocytic 1	Sptan1	1	0.00264514	69.721	QGFVPAAYVK(1)K	2	-0.31157	2							0.837	0.859	0.846	1.223	1.083	1.167
P16546	637	K	Spectrin alpha chain, non-erythrocytic 1	Sptan1	1	0.00679228	51.939	AGQK(1)LIDVNHYAK	3	1.1788	1							0.837	0.859	0.846	1.223	1.083	1.167
P16858	192	K	Glyceraldehyde-3-phosphate dehydrogenase	Gapdh	1	1.42238e-25	166.11	TVDGPSGK(1)LWR	3	0.27295	5	0.863	1.035	0.984	0.901	1.045	1.245	1.082	1.059	1.083	0.93	1.006	0.826	0.797597	0.977337	0.908587	0.968817	1.03877	1.50726	0.763481	0.238017	0.959	0.989	0.794
P16858	249	K	Glyceraldehyde-3-phosphate dehydrogenase	Gapdh	0.992473	0.00298994	74.649	LEK(0.992)PAK(0.008)YDDIK	3	-1.1647	2	0.968	1.179	0.816	0.953	0.86	1.283	1.082	1.059	1.083	0.93	1.006	0.826	0.89464	1.11331	0.753463	1.02473	0.854871	1.55327	0.804404	0.412407	1.018	1.371	0.639
P16858	59	K	Glyceraldehyde-3-phosphate dehydrogenase	Gapdh	1	0.000786901	84.821	FNGTVK(1)AENGK	2	-0.36207	2	0.924	1.159	0.981	0.88	0.978	1.134	1.082	1.059	1.083	0.93	1.006	0.826	0.853974	1.09443	0.905817	0.946237	0.972167	1.37288	0.867205	0.419072	1.053	1.185	0.869
P16858	332	K	Glyceraldehyde-3-phosphate dehydrogenase	Gapdh	1	0.00654336	50.354	VVDLMAYMASK(1)E	2	-1.1714	2	0.891	1.146	1.264	0.5	0.555	1.74	1.082	1.059	1.083	0.93	1.006	0.826	0.823475	1.08215	1.16713	0.537634	0.55169	2.10654	0.96148	0.944957	1.791	2.065	0.73
P17095	7	K	High mobility group protein HMG-I/HMG-Y	Hmga1	1	7.64214e-05	77.726	SESGSK(1)SSQPLASK	2	1.3826	1	1.055	0.992	1.201	1.121	0.871	0.768	1	0.726	0.879	0.958	1.165	1.294	1.055	1.36639	1.36633	1.17015	0.747639	0.593509	1.50827	0.117009	0.944	1.138	1.571
P17095	15	K	High mobility group protein HMG-I/HMG-Y	Hmga1	1	1.25678e-66	208.51	SSQPLASK(1)QEK	3	0.68161	11	0.923	0.976	1.049	1.146	0.949	0.995	1	0.726	0.879	0.958	1.165	1.294	0.923	1.34435	1.1934	1.19624	0.814592	0.768934	1.24498	0.283499	0.808	1.028	1.058
P17182	193	K	Alpha-enolase	Eno1	1	4.23238e-25	151.74	IGAEVYHNLK(1)NVIK	3	0.21944	4	0.971	1.013	1.165	0.962	0.988	0.937	1.155	1.122	1.147	0.912	0.811	0.783	0.840693	0.902852	1.01569	1.05482	1.21825	1.19668	0.795226	0.0308364	1.012	1.025	1.248
P17182	81	K	Alpha-enolase	Eno1	1	0.00248905	83.182	K(1)VNVVEQEK	2	0.07742	1	0.967	0.944	1.024	0.922	1.04	1.16	1.155	1.122	1.147	0.912	0.811	0.783	0.837229	0.841355	0.892764	1.01096	1.28237	1.48148	0.681185	0.0963057	1.052	0.908	0.886
P17182	60	K	Alpha-enolase	Eno1	1	1.66088e-10	117	FMGK(1)GVSQAVEHINK	3	0.36609	1	0.848	0.832	1.073	0.833	1.356	1.14	1.155	1.122	1.147	0.912	0.811	0.783	0.734199	0.741533	0.935484	0.913377	1.67201	1.45594	0.59664	0.128508	1.021	0.613	0.945
P17182	71	K	Alpha-enolase	Eno1	1	5.88171e-22	96.016	GVSQAVEHINK(1)TIAPALVSK	3	0.13591	1							1.155	1.122	1.147	0.912	0.811	0.783
P17182	89	K	Alpha-enolase	Eno1	1	0.0213887	59.227	VNVVEQEK(1)IDK	2	2.993	1							1.155	1.122	1.147	0.912	0.811	0.783
P17183	60	K	Gamma-enolase	Eno2	1	0.0104628	89.698	YLGK(1)GVLK	2	-0.30482	1	0.958	1.053	1.025	0.937	1.036	1.038															1.026	1.016	0.993
P17426	177	K	AP-2 complex subunit alpha-1	Ap2a1	1	2.67748e-06	78.078	LYK(1)ASPDLVPMGEWTAR	3	-0.42543	2	1.074	1.016	1.104	0.867	1.056	0.915	0.983	0.989	0.971	1.036	0.98	1.035	1.09257	1.0273	1.13697	0.836873	1.07755	0.884058	1.16379	0.162236	1.243	0.962	1.212
P17427	31	K	AP-2 complex subunit alpha-2	Ap2a2	1	0.00431151	88.948	SKEAEIK(1)R	3	-1.3669	1	0.732	1.115	0.816	0.675	0.95	1.843	0.957	0.974	0.978	1.045	1.032	1.075	0.76489	1.14476	0.834356	0.645933	0.920543	1.71442	0.83636	0.642257	1.087	1.171	0.444
P17427	35	K	AP-2 complex subunit alpha-2	Ap2a2	1	0.00054172	103.87	INK(1)ELANIR	2	0.1658	1	0.875	1.057	0.914	0.825	1.005	1.41	0.957	0.974	0.978	1.045	1.032	1.075	0.914316	1.08522	0.93456	0.789474	0.973837	1.31163	0.954195	0.79451	1.064	1.052	0.652
P17710	794	K	Hexokinase-1	Hk1	1	2.61785e-39	170.04	VVDEYSLNSGK(1)QR	2	-0.017617	2	0.84	1.004	1.032	0.938	1.074	1.183	0.987	1.006	0.99	1.004	1.031	0.954	0.851064	0.998012	1.04242	0.934263	1.04171	1.24004	0.899095	0.376565	0.897	0.935	0.877
P17710	544	K	Hexokinase-1	Hk1	1	0.0018798	105.2	QALMEVK(1)K	3	-1.713	3	0.847	0.961	1.002	0.885	1.023	1.366	0.987	1.006	0.99	1.004	1.031	0.954	0.858156	0.955268	1.01212	0.881474	0.992241	1.43187	0.85478	0.444225	0.96	0.938	0.737
P17710	884	K	Hexokinase-1	Hk1	1	3.8896e-27	178.32	TVCGVVSK(1)R	3	-0.4889	3	0.774	1.01	1.04	0.742	1.045	1.492	0.987	1.006	0.99	1.004	1.031	0.954	0.784195	1.00398	1.05051	0.739044	1.01358	1.56394	0.855909	0.586813	1.047	0.966	0.7
P17742	131	K	Peptidyl-prolyl cis-trans isomerase A	Ppia	1	0.00131251	106.04	HVVFGK(1)VK	2	-0.24815	3	0.954	1.031	1.047	1.058	1.001	0.946	1.037	1.022	1.034	1.019	0.943	0.946	0.919961	1.00881	1.01257	1.03827	1.06151	1	0.948887	0.223411	0.903	1.03	1.111
P17742	82	K	Peptidyl-prolyl cis-trans isomerase A	Ppia	1	6.27635e-05	74.789	SIYGEK(1)FEDENFILK	3	-1.1097	2	0.793	1.077	1.047	0.989	0.908	1.256	1.037	1.022	1.034	1.019	0.943	0.946	0.764706	1.05382	1.01257	0.970559	0.962884	1.3277	0.86813	0.398548	0.804	1.186	0.838
P17742	125	K	Peptidyl-prolyl cis-trans isomerase A	Ppia	1	2.92972e-10	119.39	TEWLDGK(1)HVVFGK	3	-0.32932	3	1.026	1.024	1.07	1.004	0.903	1.005	1.037	1.022	1.034	1.019	0.943	0.946	0.989392	1.00196	1.03482	0.98528	0.957582	1.06237	1.00697	0.852387	1.025	1.134	1.069
P17751	244	K	Triosephosphate isomerase	Tpi1	1	1.76576e-44	176.69	GWLK(1)SNVNDGVAQSTR	2	0.75692	1	0.968	1.083	1.036	1.008	1.011	0.93	1.009	0.975	0.975	1.028	1.047	0.957	0.959366	1.11077	1.06256	0.980545	0.965616	0.971787	1.0736	0.249405	0.962	1.072	1.119
P17751	238	K	Triosephosphate isomerase	Tpi1	1	3.56019e-69	200.77	TATPQQAQEVHEK(1)LR	2	-1.867	2	1.1	0.799	1.331	0.905	1.06	0.824	1.009	0.975	0.975	1.028	1.047	0.957	1.09019	0.819487	1.36513	0.88035	1.01242	0.861024	1.1892	0.387063	1.218	0.753	1.62
P18760	144	K	Cofilin-1	Cfl1	1	2.50109e-13	124.16	HELQANCYEEVK(1)DR	3	-0.79857	2	1.18	0.911	1.039	0.881	0.966	1.051	1.175	1.17	1.157	0.889	0.812	0.786	1.00426	0.778632	0.898012	0.991001	1.18966	1.33715	0.762094	0.0908644	1.343	0.943	0.993
P18760	22	K	Cofilin-1	Cfl1	1	0.000892238	92.606	K(1)SSTPEEVK	3	1.9237	4	0.957	0.831	0.966	0.953	1.69	0.652	1.175	1.17	1.157	0.889	0.812	0.786	0.814468	0.710256	0.834918	1.07199	2.08128	0.829517	0.59246	0.293039	1.008	0.49	1.489
P18872	98	K	Guanine nucleotide-binding protein G(o) subunit alpha	Gnao1	1	1.34459e-17	136.57	AMDTLGVEYGDK(1)ER	2	0.57646	3	0.822	0.988	0.943	0.764	1.148	1.434	0.808	0.807	0.821	1.118	1.141	1.365	1.01733	1.22429	1.1486	0.683363	1.00613	1.05055	1.23728	0.194988	1.079	0.859	0.661
P18872	35	K	Guanine nucleotide-binding protein G(o) subunit alpha	Gnao1	1	3.5874e-06	95.067	DVK(1)LLLLGAGESGK	3	-0.22498	2	0.755	1.197	0.889	0.921	0.915	1.413	0.808	0.807	0.821	1.118	1.141	1.365	0.934406	1.48327	1.08283	0.823792	0.801928	1.03516	1.31554	0.22449	0.822	1.308	0.631
P18872	46	K	Guanine nucleotide-binding protein G(o) subunit alpha	Gnao1	1	2.12275e-05	60.55	LLLLGAGESGK(1)STIVK	3	-0.2762	1							0.808	0.807	0.821	1.118	1.141	1.365
P18894	269	K	D-amino-acid oxidase	Dao	1	2.82203e-06	127.37	LEPTLK(1)NAR	3	-2.0351	2	0.598	0.805	1.029	0.943	1.085	1.665															0.636	0.741	0.62
P19096	1840	K	Fatty acid synthase	Fasn	1	0.0393346	42.336	YMAQGK(1)HIGK	3	-0.78151	1	0.831	0.969	1.001	0.925	1.032	1.322	1.104	0.988	1.063	1.181	0.998	0.604	0.752717	0.980769	0.941675	0.783235	1.03407	2.18874	0.667781	0.413557	0.902	0.938	0.761
P19096	70	K	Fatty acid synthase	Fasn	1	3.86092e-29	138.28	FDASFFGVHPK(1)QAHTMDPQLR	3	-0.2263	3	0.875	0.981	0.851	0.844	0.991	1.553	1.104	0.988	1.063	1.181	0.998	0.604	0.792572	0.992915	0.800564	0.714649	0.992986	2.57119	0.604383	0.432209	1.039	0.989	0.55
P19096	489	K	Fatty acid synthase	Fasn	1	5.09808e-68	204.94	VQEVQQVSTNK(1)R	2	0.10868	2	0.817	1.038	1.042	0.853	1.074	1.255	1.104	0.988	1.063	1.181	0.998	0.604	0.740036	1.05061	0.980245	0.722269	1.07615	2.07781	0.71484	0.461969	0.961	0.967	0.834
P19096	1697	K	Fatty acid synthase	Fasn	1	7.13347e-13	134.98	VFTTVGSAEK(1)R	2	1.9163	1	0.813	1.017	0.973	0.754	0.974	1.572	1.104	0.988	1.063	1.181	0.998	0.604	0.736413	1.02935	0.915334	0.638442	0.975952	2.60265	0.635777	0.488163	1.08	1.044	0.622
P19096	235	K	Fatty acid synthase	Fasn	1	0.00209993	63.091	SEAVVAVLLTK(1)K	3	0.27357	1							1.104	0.988	1.063	1.181	0.998	0.604
P19246	943	K	Neurofilament heavy polypeptide	Nefh	1	0.00525543	75.819	KETPTEK(1)PK	3	0.64188	1	0.867	0.724	1.123	1.259	1.232	0.833	0.978	1.022	1.007	0.965	1.057	0.973	0.886503	0.708415	1.11519	1.30466	1.16556	0.856115	0.814743	0.311912	0.691	0.587	1.355
P19536	85	K	Cytochrome c oxidase subunit 5B, mitochondrial	Cox5b	1	1.74248e-49	188.63	EDPNLVPSISNK(1)R	3	-0.73137	7	0.897	1.022	0.973	1.066	0.984	1.112	1.008	0.979	1.024	1.077	1.038	0.855	0.889881	1.04392	0.950195	0.989786	0.947977	1.30058	0.890577	0.406286	0.844	1.038	0.879
P19536	120	K	Cytochrome c oxidase subunit 5B, mitochondrial	Cox5b	1	5.23674e-17	125.5	CPNCGTHYK(1)LVPHQMAH	4	-0.94764	6	0.946	0.88	1.1	0.94	0.988	1.203	1.008	0.979	1.024	1.077	1.038	0.855	0.938492	0.898876	1.07422	0.872795	0.95183	1.40702	0.900962	0.594299	1.009	0.891	0.919
P19783	78	K	Cytochrome c oxidase subunit 4 isoform 1, mitochondrial	Cox4i1	1	0.023452	79.16	DEK(1)VQLYR	2	-0.73218	1	0.819	0.918	1.065	0.896	1.132	1.248	1.052	1.088	1.052	0.965	1.013	0.848	0.778517	0.84375	1.01236	0.928497	1.11747	1.4717	0.748969	0.197509	0.916	0.811	0.857
P20108	92	K	Thioredoxin-dependent peroxide reductase, mitochondrial	Prdx3	1	7.88082e-22	166.69	ELSLDDFK(1)GK	3	0.24271	3	0.898	0.981	1.144	0.862	1.023	1.155	0.951	0.997	0.965	1.109	1.024	0.949	0.944269	0.983952	1.18549	0.777277	0.999023	1.21707	1.0402	0.801824	1.046	0.958	0.996
P20152	168	K	Vimentin	Vim	1	2.3774e-08	126.51	QVDQLTNDK(1)AR	2	0.56052	1	0.952	0.891	1.282	1.29	0.875	0.718	1.044	1.037	1.05	1.013	0.978	0.844	0.911877	0.859209	1.22095	1.27345	0.894683	0.850711	0.991122	0.961873	0.74	1.018	1.793
P20357	1643	K	Microtubule-associated protein 2	Map2	1	0.0156074	64.121	SGILVPSEK(1)K	2	-1.8017	1	0.976	1.01	0.987	1.002	0.932	1.14															0.976	1.082	0.869
P20357	677	K	Microtubule-associated protein 2	Map2	0.978151	0.0039925	53.038	DLHSK(0.978)NK(0.022)DDLTLSR	4	-3.7854	1	0.993	1.133	1.044	1.063	0.887	0.906															0.937	1.276	1.158
P20357	1698	K	Microtubule-associated protein 2	Map2	1	2.87516e-10	131.12	GGQVQIVTK(1)K	3	1.2378	2	0.805	1.174	0.981	1.202	0.853	1.032															0.671	1.376	0.955
P21619	173	K	Lamin-B2	Lmnb2	1	7.04246e-06	116.55	AEDGHAVAK(1)K	2	0.96154	3	1.003	0.916	1.058	1.243	0.967	0.83	0.849	0.832	0.86	1.176	1.057	1.256	1.18139	1.10096	1.23023	1.05697	0.914853	0.660828	1.33424	0.115875	0.808	0.946	1.281
P22315	249	K	Ferrochelatase, mitochondrial	Fech	1	0.00964955	59.198	ELNHFPEEK(1)R	3	-0.12687	1	0.933	0.854	0.964	1.19	1.031	1.073	0.976	0.962	0.922	1.019	1.058	1.048	0.955943	0.887734	1.04555	1.16781	0.97448	1.02385	0.912538	0.282822	0.786	0.828	0.903
P22315	412	K	Ferrochelatase, mitochondrial	Fech	1	0.00216615	91.549	TK(1)SFFTSQQL	2	-0.20556	2	0.853	0.975	1.041	0.833	1.156	1.222	0.976	0.962	0.922	1.019	1.058	1.048	0.873975	1.01351	1.12907	0.817468	1.09263	1.16603	0.980635	0.886155	1.028	0.843	0.856
P23198	92	K	Chromobox protein homolog 3	Cbx3	1	1.32605e-05	84.508	K(1)SLSDSESDDSK	2	-1.6469	1							1.029	1.025	1.038	1.054	0.906	0.954
P23506	124	K	Protein-L-isoaspartate(D-aspartate) O-methyltransferase	Pcmt1	1	2.83003e-09	120.6	ELVDDSITNVK(1)K	2	-0.059133	1	1.053	0.843	1.173	1.263	0.898	0.778	0.905	0.969	0.976	1.114	1.001	0.997	1.16354	0.869969	1.20184	1.13375	0.897103	0.780341	1.15088	0.392466	0.837	0.938	1.514
P23927	103	K	Alpha-crystallin B chain	Cryab	1	3.57355e-05	83.37	VLGDVIEVHGK(1)HEER	3	-0.44177	1	1.02	0.894	1.041	1.083	0.94	1.058	0.793	0.778	0.775	1.286	1.499	0.937	1.28625	1.1491	1.34323	0.842146	0.627085	1.12914	1.45421	0.0990164	0.945	0.951	0.989
P24270	476	K	Catalase	Cat	1	0.00462796	78.488	DAQLFIQK(1)K	2	-1.4783	1							0.825	0.977	0.887	1.125	1.039	1.179
P24288	215	K	Branched-chain-amino-acid aminotransferase, cytosolic	Bcat1	1	5.46063e-07	120.57	AWK(1)GGTGDCK	3	0.7884	2	0.783	0.83	1.024	0.838	1.101	1.529															0.937	0.752	0.673
P24288	134	K	Branched-chain-amino-acid aminotransferase, cytosolic	Bcat1	1	3.50727e-11	129.77	TTLPMFDK(1)EELLK	2	0.93738	4	0.781	0.837	1.061	0.823	1.098	1.502															0.953	0.762	0.709
P24472	195	K	Glutathione S-transferase A4	Gsta4	1	0.00226925	84.479	ISNIPTIK(1)K	2	-0.29338	1	0.968	0.865	1.142	0.848	1.091	1.143	0.783	0.832	0.819	1.124	1.196	1.234	1.23627	1.03966	1.39438	0.754448	0.912207	0.926256	1.41552	0.0524696	1.144	0.792	1.004
P24788	120	K	Cyclin-dependent kinase 11B	Cdk11b	1	1.64902e-13	138.76	SHSAEGGK(1)HAR	3	-0.78452	4	1.105	0.917	0.852	1.347	0.917	0.872	1.036	1.047	1.087	0.933	0.904	0.895	1.0666	0.875836	0.783809	1.44373	1.01438	0.974302	0.794266	0.260793	0.822	1	0.981
P26043	71	K	Radixin	Rdx	1	0.0233587	71.221	VTQQDVK(1)K	2	-1.3578	1	0.905	0.957	1.172	0.904	1.01	1.109	0.842	0.882	0.863	1.217	1.08	1.141	1.07482	1.08503	1.35805	0.74281	0.935185	0.971954	1.32754	0.0727497	1.004	0.947	1.061
P26043	253	K	Radixin	Rdx	1	0.00491073	83.998	NISFNDK(1)K	3	0.039527	1							0.842	0.882	0.863	1.217	1.08	1.141
P26369	70	K	Splicing factor U2AF 65 kDa subunit	U2af2	1	6.34605e-33	168.05	GAK(1)EEHGGLIR	2	1.6206	2	0.91	0.925	1.106	1.186	0.931	0.976	1.06	1.035	1.053	0.935	0.965	0.962	0.858491	0.89372	1.05033	1.26845	0.964767	1.01455	0.862913	0.264458	0.769	0.992	1.138
P26443	390	K	Glutamate dehydrogenase 1, mitochondrial	Glud1	1	2.74983e-46	196.06	QLTK(1)SNAPR	2	0.43327	4	0.776	1.009	1.019	0.922	1.011	1.349	1.006	1.008	0.988	1.037	0.992	0.959	0.771372	1.00099	1.03138	0.889103	1.01915	1.40667	0.845792	0.403136	0.844	0.996	0.759
P26443	545	K	Glutamate dehydrogenase 1, mitochondrial	Glud1	1	0.0077841	50.897	TAAYVNAIEK(1)VFK	3	-1.1409	1	0.865	0.746	1.177	1.057	0.9	1.323	1.006	1.008	0.988	1.037	0.992	0.959	0.859841	0.740079	1.1913	1.01929	0.907258	1.37956	0.844261	0.431313	0.821	0.83	0.894
P26443	415	K	Glutamate dehydrogenase 1, mitochondrial	Glud1	1	2.53942e-08	76.492	IIAEGANGPTTPEADK(1)IFLER	3	0.044296	1	0.807	0.886	1.007	0.828	0.968	1.606	1.006	1.008	0.988	1.037	0.992	0.959	0.802187	0.878968	1.01923	0.798457	0.975806	1.67466	0.782965	0.451412	0.977	0.914	0.63
P26443	457	K	Glutamate dehydrogenase 1, mitochondrial	Glud1	1	0.011969	111.39	LTFK(1)YER	2	-0.5353	1	0.72	0.97	1.087	0.894	0.966	1.461	1.006	1.008	0.988	1.037	0.992	0.959	0.715706	0.962302	1.1002	0.862102	0.97379	1.52346	0.827007	0.46529	0.807	1.002	0.748
P26443	90	K	Glutamate dehydrogenase 1, mitochondrial	Glud1	1	4.10438e-17	161.28	LVEDLK(1)TR	3	-0.28843	2	0.801	1.047	1.021	0.946	0.985	1.277	1.006	1.008	0.988	1.037	0.992	0.959	0.796223	1.03869	1.0334	0.912247	0.992944	1.3316	0.886161	0.470694	0.849	1.062	0.804
P26443	84	K	Glutamate dehydrogenase 1, mitochondrial	Glud1	1	1.32202e-09	114.7	GASIVEDK(1)LVEDLK	3	-0.47987	4	0.818	1.048	1.038	0.983	0.962	1.218	1.006	1.008	0.988	1.037	0.992	0.959	0.813121	1.03968	1.05061	0.947927	0.969758	1.27007	0.9108	0.508189	0.834	1.089	0.857
P26443	480	K	Glutamate dehydrogenase 1, mitochondrial	Glud1	1	2.11562e-17	116.39	FGK(1)HGGTIPVVPTAEFQDR	3	-0.20865	6	0.803	0.987	1.079	0.926	0.97	1.314	1.006	1.008	0.988	1.037	0.992	0.959	0.798211	0.979167	1.09211	0.89296	0.977823	1.37018	0.88538	0.516019	0.87	1.015	0.825
P26443	187	K	Glutamate dehydrogenase 1, mitochondrial	Glud1	1	0.00902925	91.318	AGVK(1)INPK	3	-0.18904	3	0.853	0.987	1.06	0.931	0.969	1.27	1.006	1.008	0.988	1.037	0.992	0.959	0.847913	0.979167	1.07287	0.897782	0.976815	1.3243	0.906549	0.545787	0.92	1.017	0.839
P26443	503	K	Glutamate dehydrogenase 1, mitochondrial	Glud1	1	2.06272e-111	217.82	ISGASEK(1)DIVHSGLAYTMER	3	1.6294	6	0.893	0.984	1.047	0.932	0.982	1.226	1.006	1.008	0.988	1.037	0.992	0.959	0.887674	0.97619	1.05972	0.898746	0.989919	1.27842	0.923115	0.565871	0.962	1.001	0.858
P26443	191	K	Glutamate dehydrogenase 1, mitochondrial	Glud1	1	1.16903e-119	249.3	INPK(1)NYTDNELEK	2	0.69628	6	0.787	1.022	1.09	0.904	0.991	1.285	1.006	1.008	0.988	1.037	0.992	0.959	0.782306	1.01389	1.10324	0.871745	0.998992	1.33994	0.903061	0.577319	0.873	1.031	0.852
P26883	53	K	Peptidyl-prolyl cis-trans isomerase FKBP1A	Fkbp1a	1	3.81943e-10	135.08	FTLGK(1)QEVIR	2	-0.0084602	1	1.045	0.942	1.115	1.057	1.024	0.839	1.001	0.966	0.96	1.079	1.029	0.941	1.04396	0.975155	1.16146	0.979611	0.995141	0.891605	1.10962	0.189127	0.992	0.92	1.336
P27546	820	K	Microtubule-associated protein 4	Map4	0.999998	0.00517799	74.392	TEGKPADVK(1)R	3	-0.85923	1	0.72	1.038	0.893	1.266	0.971	1.178	0.949	0.978	0.978	1.089	1.024	0.997	0.758693	1.06135	0.913088	1.16253	0.948242	1.18154	0.830153	0.182112	0.571	1.067	0.761
P27661	6	K	Histone H2AX	H2afx	1	2.23663e-24	167.12	GK(1)TGGK(1)AR	2	-0.53669	4	1.035	1.038	1.239	0.917	1.145	0.642	0.917	0.711	1.012	0.929	0.962	1.457	1.12868	1.45992	1.22431	0.987083	1.19023	0.440631	1.45645	0.210099	1.133	0.906	1.937
P27661	10	K	Histone H2AX	H2afx	1	2.23663e-24	167.12	GK(1)TGGK(1)AR	2	-0.53669	4	1.035	1.038	1.239	0.917	1.145	0.642	0.917	0.711	1.012	0.929	0.962	1.457	1.12868	1.45992	1.22431	0.987083	1.19023	0.440631	1.45645	0.210099	1.133	0.906	1.937
P27661	134	K	Histone H2AX	H2afx	1	0.0121374	94.407	APAVGK(1)K	2	-0.26429	5	0.942	1.063	1.17	1.09	0.975	0.783	0.917	0.711	1.012	0.929	0.962	1.457	1.02726	1.49508	1.15613	1.1733	1.01351	0.537406	1.35028	0.255929	0.867	1.09	1.5
P27661	120	K	Histone H2AX	H2afx	1	0.000720363	94.767	K(1)SSATVGPK	3	-1.3341	2	0.901	0.932	1.101	0.88	1.617	0.618	0.917	0.711	1.012	0.929	0.962	1.457	0.982552	1.31083	1.08794	0.947255	1.68087	0.424159	1.1078	0.795525	1.027	0.576	1.79
P27773	129	K	Protein disulfide-isomerase A3	Pdia3	1	0.000795065	83.775	TADGIVSHLK(1)K	3	-0.38773	1	0.909	0.966	1.103	0.981	1.037	1.058	1.2	1.211	1.21	0.861	0.801	0.63	0.7575	0.797688	0.91157	1.13937	1.29463	1.67937	0.599693	0.0661811	0.93	0.931	1.048
P28184	32	K	Metallothionein-3	Mt3	1	0.000964565	66.246	K(1)SCCSCCPAGCEK	2	-1.5972	3	0.966	1.215	1.118	0.863	0.946	0.929															1.122	1.283	1.21
P28650	18	K	Adenylosuccinate synthetase isozyme 1	Adssl1	1	1.01808e-32	155.57	ASNDRPPGTGGVK(1)R	2	0.10117	2	0.466	0.83	1.064	0.911	1.06	1.818	0.967	0.95	0.969	0.843	1.189	1.177	0.481903	0.873684	1.09804	1.08066	0.891505	1.5446	0.697692	0.251994	0.512	0.783	0.588
P28652	292	K	Calcium/calmodulin-dependent protein kinase type II subunit beta	Camk2b	1	0.00568787	77.062	QETVECLK(1)K	2	-0.56994	1	0.924	1.188	0.84	0.915	0.841	1.359															1.011	1.411	0.621
[truncated: 1,096 more rows]

## Sheet: C.neoformans in lung tissues
Table S3. Acetylomes of brain and lung tissues in response to C.neoformans infections. d
[truncated: 25 more rows]
