# Supplementary material for: Integrative Proteome and Acetylome Analyses of Murine Responses to Cryptococcus neoformans Infection
Source: Front Microbiol. 2020 Apr 17;11:575. doi: 10.3389/fmicb.2020.00575 (PMC7181412; doi:10.3389/fmicb.2020.00575)
Supplement: Supplementary file 10 [file Table_4.xlsx]

## Sheet: network information
Table S4. Interactions of proteins with differentially expressed Kac sites from STRING database. a
#node1	node2	node1_string_internal_id	node2_string_internal_id	node1_external_id	node2_external_id	neighborhood_on_chromosome	gene_fusion	phylogenetic_cooccurrence	homology	coexpression	experimentally_determined_interaction	database_annotated	automated_textmining	combined_score		a Interactions of proteins with differentially expressed Kac sites were calculated by STRING database (http://string-db.org/) version 11.0. The interactions had a confidence score ≥0.4 (medium confidence) that were fetched.
Tln1	Vcl	5019606	5017489	10090.ENSMUSP00000030187	10090.ENSMUSP00000022369	0	0	0	0	0.105	0.983	0.9	0.859	0.999
Sptbn1	Sptan1	5031140	5030617	10090.ENSMUSP00000099902	10090.ENSMUSP00000097797	0	0	0	0.694	0.825	0.791	0.9	0.844	0.997
Sod1	Sod2	5017892	5016007	10090.ENSMUSP00000023707	10090.ENSMUSP00000007012	0	0	0	0	0.201	0.629	0.8	0.961	0.997
Cat	Sod1	5019118	5017892	10090.ENSMUSP00000028610	10090.ENSMUSP00000023707	0	0	0	0	0.136	0.258	0.9	0.947	0.996
Cat	Sod2	5019118	5016007	10090.ENSMUSP00000028610	10090.ENSMUSP00000007012	0	0	0	0	0.081	0.199	0.9	0.958	0.996
Atp6v1e1	Atp6v1b2	5016703	5015934	10090.ENSMUSP00000019354	10090.ENSMUSP00000006435	0	0	0	0	0.542	0.738	0.9	0.669	0.995
Suclg1	Dlst	5025896	5025255	10090.ENSMUSP00000065113	10090.ENSMUSP00000060346	0	0	0	0	0.797	0.045	0.9	0.715	0.993
Hadhb	Hadh	5033090	5019415	10090.ENSMUSP00000110434	10090.ENSMUSP00000029610	0	0	0	0	0.294	0.354	0.9	0.813	0.99
Hadhb	Hsd17b10	5033090	5018509	10090.ENSMUSP00000110434	10090.ENSMUSP00000026289	0	0	0	0	0.793	0.119	0.9	0.459	0.988
Acaa2	Hadh	5021492	5019415	10090.ENSMUSP00000037348	10090.ENSMUSP00000029610	0	0	0	0	0.483	0.354	0.9	0.63	0.986
Scp2	Cat	5019650	5019118	10090.ENSMUSP00000030340	10090.ENSMUSP00000028610	0	0	0	0	0.667	0.066	0.9	0.589	0.985
H3f3a	H2afv	5034438	5032189	10090.ENSMUSP00000124509	10090.ENSMUSP00000105359	0	0	0	0	0.169	0.737	0.9	0.366	0.984
Dlst	Pdhb	5025255	5017460	10090.ENSMUSP00000060346	10090.ENSMUSP00000022268	0	0	0	0	0.338	0.425	0.9	0.578	0.981
Acat1	Hadh	5020898	5019415	10090.ENSMUSP00000034547	10090.ENSMUSP00000029610	0	0	0	0	0.416	0.354	0.9	0.503	0.978
H3f3a	H2afy2	5034438	5016871	10090.ENSMUSP00000124509	10090.ENSMUSP00000020283	0	0	0	0	0.168	0.627	0.9	0.293	0.975
H3f3a	H2afx	5034438	5023860	10090.ENSMUSP00000124509	10090.ENSMUSP00000051432	0	0	0	0	0.244	0.433	0.9	0.442	0.972
Aldh6a1	Hadh	5028401	5019415	10090.ENSMUSP00000082288	10090.ENSMUSP00000029610	0	0	0	0	0.678	0	0.9	0.147	0.97
H2afx	H2afy2	5023860	5016871	10090.ENSMUSP00000051432	10090.ENSMUSP00000020283	0	0	0	0.945	0.062	0.697	0.9	0.342	0.969
H2afv	H2afx	5032189	5023860	10090.ENSMUSP00000105359	10090.ENSMUSP00000051432	0	0	0	0.945	0.154	0.653	0.9	0.307	0.968
Acaa2	Hsd17b10	5021492	5018509	10090.ENSMUSP00000037348	10090.ENSMUSP00000026289	0	0	0	0	0.236	0.199	0.9	0.423	0.96
Acaa2	Acat1	5021492	5020898	10090.ENSMUSP00000037348	10090.ENSMUSP00000034547	0	0	0	0.868	0.244	0.257	0.9	0.803	0.945
Vdac1	Slc25a5	5031095	5016454	10090.ENSMUSP00000099819	10090.ENSMUSP00000016463	0	0	0	0	0.157	0.177	0.8	0.649	0.944
Myh11	Vcl	5028964	5017489	10090.ENSMUSP00000087756	10090.ENSMUSP00000022369	0	0	0	0	0.082	0.161	0.9	0.362	0.944
Hadhb	Aldh6a1	5033090	5028401	10090.ENSMUSP00000110434	10090.ENSMUSP00000082288	0	0	0	0	0.44	0	0.9	0.068	0.943
Plec	Rpl19	5027391	5016512	10090.ENSMUSP00000075772	10090.ENSMUSP00000017548	0	0	0	0	0.698	0.703	0	0.414	0.942
Vdac1	Ckmt1	5031095	5015279	10090.ENSMUSP00000099819	10090.ENSMUSP00000000317	0	0	0	0	0.081	0.092	0.9	0.37	0.94
Acat1	Hsd17b10	5020898	5018509	10090.ENSMUSP00000034547	10090.ENSMUSP00000026289	0	0	0	0	0.202	0.119	0.9	0.227	0.938
H2afv	H2afy2	5032189	5016871	10090.ENSMUSP00000105359	10090.ENSMUSP00000020283	0	0	0	0.93	0.121	0.34	0.9	0.211	0.937
Tpm3	Vcl	5033681	5017489	10090.ENSMUSP00000113978	10090.ENSMUSP00000022369	0	0	0	0	0.121	0.05	0.9	0.333	0.936
Hist1h4a	Hist1h3b	5031196	5029120	10090.ENSMUSP00000100029	10090.ENSMUSP00000089295	0	0	0	0	0.263	0.865	0	0.396	0.934
Suclg1	Pdhb	5025896	5017460	10090.ENSMUSP00000065113	10090.ENSMUSP00000022268	0	0	0	0	0.825	0.046	0	0.633	0.933
Aldh6a1	Acat1	5028401	5020898	10090.ENSMUSP00000082288	10090.ENSMUSP00000034547	0	0	0	0	0.334	0	0.9	0.077	0.933
Aldh6a1	Acaa2	5028401	5021492	10090.ENSMUSP00000082288	10090.ENSMUSP00000037348	0	0	0	0	0.257	0	0.9	0.17	0.932
Myh14	Myh10	5031831	5031019	10090.ENSMUSP00000103531	10090.ENSMUSP00000099671	0	0	0	0.971	0.132	0.244	0.9	0.754	0.93
Hadhb	Acat1	5033090	5020898	10090.ENSMUSP00000110434	10090.ENSMUSP00000034547	0	0	0	0.804	0.255	0	0.9	0.52	0.929
Myh10	Myh11	5031019	5028964	10090.ENSMUSP00000099671	10090.ENSMUSP00000087756	0	0	0	0.979	0.132	0.244	0.9	0.618	0.929
H1f0	Hist1h1e	5036611	5024768	10090.ENSMUSP00000137309	10090.ENSMUSP00000057308	0	0	0	0.773	0.185	0	0.9	0.751	0.929
Hadhb	Acaa2	5033090	5021492	10090.ENSMUSP00000110434	10090.ENSMUSP00000037348	0	0	0	0.804	0.609	0	0.8	0.721	0.929
Sptan1	Vcl	5030617	5017489	10090.ENSMUSP00000097797	10090.ENSMUSP00000022369	0	0	0	0	0.051	0.11	0.9	0.204	0.923
Myh11	Tln1	5028964	5019606	10090.ENSMUSP00000087756	10090.ENSMUSP00000030187	0	0	0	0	0.062	0.134	0.9	0.111	0.918
Hadh	Hsd17b10	5019415	5018509	10090.ENSMUSP00000029610	10090.ENSMUSP00000026289	0	0	0	0	0.119	0	0.8	0.54	0.911
Myh14	Myh11	5031831	5028964	10090.ENSMUSP00000103531	10090.ENSMUSP00000087756	0	0	0	0.969	0.069	0.064	0.9	0.241	0.905
Ywhag	Pcnt	5023829	5015382	10090.ENSMUSP00000051223	10090.ENSMUSP00000001179	0	0	0	0	0	0	0.9	0.056	0.901
H3f3a	Hist1h3b	5034438	5029120	10090.ENSMUSP00000124509	10090.ENSMUSP00000089295	0	0	0	0.984	0.05	0.89	0	0.775	0.893
H3f3a	Hist1h4a	5034438	5031196	10090.ENSMUSP00000124509	10090.ENSMUSP00000100029	0	0	0	0	0.149	0.865	0	0.149	0.893
H3f3a	Hist1h1e	5034438	5024768	10090.ENSMUSP00000124509	10090.ENSMUSP00000057308	0	0	0	0	0.061	0.543	0.72	0.201	0.891
Prdx6	Cat	5026699	5019118	10090.ENSMUSP00000071636	10090.ENSMUSP00000028610	0	0	0	0	0.276	0.355	0	0.747	0.871
Hadhb	Suclg1	5033090	5025896	10090.ENSMUSP00000110434	10090.ENSMUSP00000065113	0	0	0	0	0.454	0	0.6	0.44	0.867
Suclg1	Acat1	5025896	5020898	10090.ENSMUSP00000065113	10090.ENSMUSP00000034547	0	0	0	0	0.239	0	0.8	0.178	0.864
Lcp1	Tpm3	5033860	5033681	10090.ENSMUSP00000116271	10090.ENSMUSP00000113978	0	0	0	0	0.062	0.256	0.72	0.259	0.835
Hadhb	Dlst	5033090	5025255	10090.ENSMUSP00000110434	10090.ENSMUSP00000060346	0	0	0	0	0.119	0	0.8	0.11	0.829
Dlst	Acat1	5025255	5020898	10090.ENSMUSP00000060346	10090.ENSMUSP00000034547	0	0	0	0	0.098	0.06	0.8	0.108	0.828
Dlst	Acaa2	5025255	5021492	10090.ENSMUSP00000060346	10090.ENSMUSP00000037348	0	0	0	0	0.099	0	0.8	0.108	0.825
Lcp1	Vcl	5033860	5017489	10090.ENSMUSP00000116271	10090.ENSMUSP00000022369	0	0	0	0	0	0.226	0.72	0.259	0.825
Suclg1	Acaa2	5025896	5021492	10090.ENSMUSP00000065113	10090.ENSMUSP00000037348	0	0	0	0	0.431	0	0.6	0.191	0.8
Pfkp	Eno1	5033906	5028036	10090.ENSMUSP00000117030	10090.ENSMUSP00000079727	0	0	0	0	0.401	0	0	0.668	0.793
Cat	Glrx	5019118	5017400	10090.ENSMUSP00000028610	10090.ENSMUSP00000022082	0	0	0	0	0.122	0	0	0.769	0.789
Txnrd2	Cat	5033251	5019118	10090.ENSMUSP00000111269	10090.ENSMUSP00000028610	0	0	0	0	0.124	0.316	0	0.663	0.78
Hsd17b10	Sod1	5018509	5017892	10090.ENSMUSP00000026289	10090.ENSMUSP00000023707	0	0	0	0	0.768	0	0	0.069	0.774
Txnrd2	Glrx	5033251	5017400	10090.ENSMUSP00000111269	10090.ENSMUSP00000022082	0	0	0	0	0.082	0.108	0	0.739	0.768
H2afx	Lmna	5023860	5019455	10090.ENSMUSP00000051432	10090.ENSMUSP00000029699	0	0	0	0	0.079	0.539	0	0.494	0.767
Scp2	Hadh	5019650	5019415	10090.ENSMUSP00000030340	10090.ENSMUSP00000029610	0	0	0	0	0.396	0	0	0.617	0.759
Cox17	Sod1	5024285	5017892	10090.ENSMUSP00000054086	10090.ENSMUSP00000023707	0	0	0	0	0.081	0.199	0	0.684	0.747
Glrx	Sod2	5017400	5016007	10090.ENSMUSP00000022082	10090.ENSMUSP00000007012	0	0	0	0	0.082	0	0	0.734	0.746
Prdx6	Sod1	5026699	5017892	10090.ENSMUSP00000071636	10090.ENSMUSP00000023707	0	0	0	0	0.136	0.243	0	0.634	0.739
Mapt	Ywhag	5030641	5023829	10090.ENSMUSP00000097919	10090.ENSMUSP00000051223	0	0	0	0	0.069	0.668	0	0.19	0.728
Prdx6	Sod2	5026699	5016007	10090.ENSMUSP00000071636	10090.ENSMUSP00000007012	0	0	0	0	0.191	0	0	0.673	0.724
Fkbp2	Fkbp1a	5026104	5021470	10090.ENSMUSP00000066839	10090.ENSMUSP00000037206	0	0	0	0.911	0.117	0.68	0	0.699	0.723
H2afx	Fen1	5023860	5018314	10090.ENSMUSP00000051432	10090.ENSMUSP00000025651	0	0	0	0	0.408	0.056	0	0.535	0.718
Tpm3	Myh10	5033681	5031019	10090.ENSMUSP00000113978	10090.ENSMUSP00000099671	0	0	0	0	0.157	0.519	0	0.354	0.715
Eno1	Pdhb	5028036	5017460	10090.ENSMUSP00000079727	10090.ENSMUSP00000022268	0	0	0	0	0.15	0	0	0.674	0.711
Txnrd2	Sod2	5033251	5016007	10090.ENSMUSP00000111269	10090.ENSMUSP00000007012	0	0	0	0	0.118	0	0	0.682	0.707
Hspd1	Sod2	5018714	5016007	10090.ENSMUSP00000027123	10090.ENSMUSP00000007012	0	0	0	0	0.189	0.047	0	0.65	0.706
H1f0	H2afy2	5036611	5016871	10090.ENSMUSP00000137309	10090.ENSMUSP00000020283	0	0	0	0	0.061	0.46	0	0.456	0.7
Pdlim5	Vcl	5019535	5017489	10090.ENSMUSP00000029941	10090.ENSMUSP00000022369	0	0	0	0	0.137	0.592	0	0.216	0.7
Hist1h4a	H2afy2	5031196	5016871	10090.ENSMUSP00000100029	10090.ENSMUSP00000020283	0	0	0	0	0.158	0.637	0	0.086	0.696
Txnrd2	Sod1	5033251	5017892	10090.ENSMUSP00000111269	10090.ENSMUSP00000023707	0	0	0	0	0.06	0.19	0	0.627	0.691
Sod1	Glrx	5017892	5017400	10090.ENSMUSP00000023707	10090.ENSMUSP00000022082	0	0	0	0	0.062	0.179	0	0.63	0.69
Hist1h3b	H2afy2	5029120	5016871	10090.ENSMUSP00000089295	10090.ENSMUSP00000020283	0	0	0	0	0.168	0.627	0	0.084	0.69
Phb	Hspd1	5034077	5018714	10090.ENSMUSP00000119603	10090.ENSMUSP00000027123	0	0	0	0	0.29	0.072	0	0.564	0.688
Slc25a5	Ckmt1	5016454	5015279	10090.ENSMUSP00000016463	10090.ENSMUSP00000000317	0	0	0	0	0.063	0.172	0	0.622	0.681
Lmna	Cat	5019455	5019118	10090.ENSMUSP00000029699	10090.ENSMUSP00000028610	0	0	0	0	0	0	0	0.679	0.679
H2afv	Hist1h4a	5032189	5031196	10090.ENSMUSP00000105359	10090.ENSMUSP00000100029	0	0	0	0	0.142	0.528	0	0.261	0.674
Phb	Vdac1	5034077	5031095	10090.ENSMUSP00000119603	10090.ENSMUSP00000099819	0	0	0	0	0.127	0.346	0	0.475	0.674
Hspd1	Hspb1	5018714	5015813	10090.ENSMUSP00000027123	10090.ENSMUSP00000005077	0	0	0	0	0	0.097	0	0.652	0.672
Lgals3	Cox17	5033731	5024285	10090.ENSMUSP00000114350	10090.ENSMUSP00000054086	0	0	0	0	0	0.668	0	0	0.668
H1f0	H2afx	5036611	5023860	10090.ENSMUSP00000137309	10090.ENSMUSP00000051432	0	0	0	0	0.06	0.255	0	0.56	0.665
Phb	Slc25a5	5034077	5016454	10090.ENSMUSP00000119603	10090.ENSMUSP00000016463	0	0	0	0	0.132	0.445	0	0.353	0.661
Aass	Pdhb	5020078	5017460	10090.ENSMUSP00000031707	10090.ENSMUSP00000022268	0	0	0	0	0.651	0	0	0	0.651
Plec	Vcl	5027391	5017489	10090.ENSMUSP00000075772	10090.ENSMUSP00000022369	0	0	0	0	0.089	0.226	0	0.543	0.65
Slc25a5	Pcnt	5016454	5015382	10090.ENSMUSP00000016463	10090.ENSMUSP00000001179	0	0	0	0	0	0	0	0.649	0.649
Lmna	Sod2	5019455	5016007	10090.ENSMUSP00000029699	10090.ENSMUSP00000007012	0	0	0	0	0	0	0	0.649	0.649
Vdac1	Sod1	5031095	5017892	10090.ENSMUSP00000099819	10090.ENSMUSP00000023707	0	0	0	0	0.062	0	0	0.641	0.649
Acaa2	Scp2	5021492	5019650	10090.ENSMUSP00000037348	10090.ENSMUSP00000030340	0	0	0	0.587	0.361	0.363	0	0.383	0.638
Vdac1	Sod2	5031095	5016007	10090.ENSMUSP00000099819	10090.ENSMUSP00000007012	0	0	0	0	0.135	0	0	0.598	0.637
Hist1h3b	H2afx	5029120	5023860	10090.ENSMUSP00000089295	10090.ENSMUSP00000051432	0	0	0	0	0.28	0.433	0	0.179	0.635
Hp1bp3	H2afy2	5031468	5016871	10090.ENSMUSP00000101453	10090.ENSMUSP00000020283	0	0	0	0	0.329	0.46	0	0.075	0.635
Prdx6	Glrx	5026699	5017400	10090.ENSMUSP00000071636	10090.ENSMUSP00000022082	0	0	0	0	0.086	0.104	0	0.588	0.633
Aldh5a1	Cat	5022067	5019118	10090.ENSMUSP00000040591	10090.ENSMUSP00000028610	0	0	0	0	0.093	0.197	0	0.53	0.628
Hadhb	Scp2	5033090	5019650	10090.ENSMUSP00000110434	10090.ENSMUSP00000030340	0	0	0	0.56	0.217	0.363	0	0.647	0.624
H1f0	H2afv	5036611	5032189	10090.ENSMUSP00000137309	10090.ENSMUSP00000105359	0	0	0	0	0.062	0.305	0	0.469	0.623
Myh10	Vcl	5031019	5017489	10090.ENSMUSP00000099671	10090.ENSMUSP00000022369	0	0	0	0	0.062	0.161	0	0.559	0.623
Pzp	Apoa2	5020288	5015874	10090.ENSMUSP00000032510	10090.ENSMUSP00000005824	0	0	0	0	0.325	0.097	0	0.428	0.621
Fkbp1a	Sod1	5021470	5017892	10090.ENSMUSP00000037206	10090.ENSMUSP00000023707	0	0	0	0	0.492	0.179	0	0.154	0.616
Hspd1	Pdhb	5018714	5017460	10090.ENSMUSP00000027123	10090.ENSMUSP00000022268	0	0	0	0	0.316	0.257	0	0.297	0.612
Plec	Lmna	5027391	5019455	10090.ENSMUSP00000075772	10090.ENSMUSP00000029699	0	0	0	0	0.143	0.161	0	0.489	0.6
Eno1	Sod2	5028036	5016007	10090.ENSMUSP00000079727	10090.ENSMUSP00000007012	0	0	0	0	0.151	0.297	0	0.382	0.599
H1f0	H3f3a	5036611	5034438	10090.ENSMUSP00000137309	10090.ENSMUSP00000124509	0	0	0	0	0.061	0.264	0	0.464	0.597
H2afv	Hist1h3b	5032189	5029120	10090.ENSMUSP00000105359	10090.ENSMUSP00000089295	0	0	0	0	0.143	0.455	0	0.205	0.596
Lmna	Sod1	5019455	5017892	10090.ENSMUSP00000029699	10090.ENSMUSP00000023707	0	0	0	0	0	0.06	0	0.587	0.595
Acat1	Scp2	5020898	5019650	10090.ENSMUSP00000034547	10090.ENSMUSP00000030340	0	0	0	0.56	0.232	0.363	0	0.463	0.589
Fhl1	Tln1	5033088	5019606	10090.ENSMUSP00000110417	10090.ENSMUSP00000030187	0	0	0	0	0.061	0.54	0	0.122	0.588
Hadhb	Auh	5033090	5017347	10090.ENSMUSP00000110434	10090.ENSMUSP00000021913	0	0	0	0	0.136	0.263	0	0.402	0.585
Suclg1	Ndufa5	5025896	5017951	10090.ENSMUSP00000065113	10090.ENSMUSP00000023851	0	0	0	0	0.527	0	0	0.15	0.581
Cat	Hspd1	5019118	5018714	10090.ENSMUSP00000028610	10090.ENSMUSP00000027123	0	0	0	0	0.088	0	0	0.555	0.576
Prps1	Pdhb	5020641	5017460	10090.ENSMUSP00000033809	10090.ENSMUSP00000022268	0	0	0	0	0.211	0.36	0	0.218	0.571
H2afv	Hist1h1e	5032189	5024768	10090.ENSMUSP00000105359	10090.ENSMUSP00000057308	0	0	0	0	0.061	0.305	0	0.383	0.562
Slc25a5	Sod2	5016454	5016007	10090.ENSMUSP00000016463	10090.ENSMUSP00000007012	0	0	0	0	0.122	0	0	0.519	0.56
Sod2	Gstm1	5016007	5015723	10090.ENSMUSP00000007012	10090.ENSMUSP00000004140	0	0	0	0	0.062	0	0	0.545	0.555
Pfkp	Pdhb	5033906	5017460	10090.ENSMUSP00000117030	10090.ENSMUSP00000022268	0	0	0	0	0.062	0.046	0	0.542	0.555
Vdac1	Hspd1	5031095	5018714	10090.ENSMUSP00000099819	10090.ENSMUSP00000027123	0	0	0	0	0.127	0.057	0	0.501	0.554
Cat	Gstm1	5019118	5015723	10090.ENSMUSP00000028610	10090.ENSMUSP00000004140	0	0	0	0	0.081	0	0	0.532	0.552
Hist1h1e	H2afy2	5024768	5016871	10090.ENSMUSP00000057308	10090.ENSMUSP00000020283	0	0	0	0	0.061	0.46	0	0.185	0.55
Sptan1	Plec	5030617	5027391	10090.ENSMUSP00000097797	10090.ENSMUSP00000075772	0	0	0	0	0.113	0.261	0	0.369	0.55
Hadhb	Pdhb	5033090	5017460	10090.ENSMUSP00000110434	10090.ENSMUSP00000022268	0	0	0	0	0.347	0	0	0.338	0.55
Tpm3	Npm1	5033681	5027274	10090.ENSMUSP00000113978	10090.ENSMUSP00000075067	0	0	0	0	0.09	0	0	0.525	0.549
Eno1	Hspd1	5028036	5018714	10090.ENSMUSP00000079727	10090.ENSMUSP00000027123	0	0	0	0	0.228	0.048	0	0.434	0.548
Hist1h4a	H2afx	5031196	5023860	10090.ENSMUSP00000100029	10090.ENSMUSP00000051432	0	0	0	0	0.183	0.36	0	0.191	0.54
Mapt	Sod1	5030641	5017892	10090.ENSMUSP00000097919	10090.ENSMUSP00000023707	0	0	0	0	0	0	0	0.533	0.533
Prdx6	Hspb1	5026699	5015813	10090.ENSMUSP00000071636	10090.ENSMUSP00000005077	0	0	0	0	0.05	0.161	0	0.461	0.533
Suclg1	Sod2	5025896	5016007	10090.ENSMUSP00000065113	10090.ENSMUSP00000007012	0	0	0	0	0.358	0	0	0.3	0.532
Aldh5a1	Pdhb	5022067	5017460	10090.ENSMUSP00000040591	10090.ENSMUSP00000022268	0	0	0	0	0.064	0.047	0	0.515	0.529
Acat1	Pdhb	5020898	5017460	10090.ENSMUSP00000034547	10090.ENSMUSP00000022268	0	0	0	0	0.471	0.047	0	0.139	0.529
Npm1	Hspd1	5027274	5018714	10090.ENSMUSP00000075067	10090.ENSMUSP00000027123	0	0	0	0	0.474	0	0	0.138	0.527
Eno1	Prdx6	5028036	5026699	10090.ENSMUSP00000079727	10090.ENSMUSP00000071636	0	0	0	0	0.116	0.049	0	0.48	0.524
Txnrd2	Pdhb	5033251	5017460	10090.ENSMUSP00000111269	10090.ENSMUSP00000022268	0	0	0	0	0.236	0.312	0	0.167	0.523
Txnrd2	Dlst	5033251	5025255	10090.ENSMUSP00000111269	10090.ENSMUSP00000060346	0	0	0	0	0.211	0.356	0	0.138	0.523
Vdac1	Eno1	5031095	5028036	10090.ENSMUSP00000099819	10090.ENSMUSP00000079727	0	0	0	0	0.182	0.165	0	0.353	0.519
Bphl	Clybl	5022988	5018608	10090.ENSMUSP00000046168	10090.ENSMUSP00000026625	0	0	0	0	0.058	0	0	0.504	0.512
Sod1	Hspb1	5017892	5015813	10090.ENSMUSP00000023707	10090.ENSMUSP00000005077	0	0	0	0	0.061	0.135	0	0.446	0.511
Scp2	Auh	5019650	5017347	10090.ENSMUSP00000030340	10090.ENSMUSP00000021913	0	0	0	0	0.152	0.317	0	0.223	0.51
Suclg1	Slc25a5	5025896	5016454	10090.ENSMUSP00000065113	10090.ENSMUSP00000016463	0	0	0	0	0.436	0	0	0.167	0.51
Hist1h3b	Hist1h1e	5029120	5024768	10090.ENSMUSP00000089295	10090.ENSMUSP00000057308	0	0	0	0	0.16	0.35	0	0.171	0.508
Phb	Basp1	5034077	5024260	10090.ENSMUSP00000119603	10090.ENSMUSP00000053943	0	0	0	0	0	0	0	0.505	0.506
Myo5a	Myh10	5033841	5031019	10090.ENSMUSP00000116028	10090.ENSMUSP00000099671	0	0	0	0.678	0.167	0.314	0	0.529	0.502
Pdhb	Sod2	5017460	5016007	10090.ENSMUSP00000022268	10090.ENSMUSP00000007012	0	0	0	0	0.406	0	0	0.19	0.498
Cox17	Ndufa5	5024285	5017951	10090.ENSMUSP00000054086	10090.ENSMUSP00000023851	0	0	0	0	0.189	0	0	0.405	0.497
Tpm3	Col4a2	5033681	5020667	10090.ENSMUSP00000113978	10090.ENSMUSP00000033899	0	0	0	0	0.103	0	0	0.459	0.494
Mapt	Tppp	5030641	5017391	10090.ENSMUSP00000097919	10090.ENSMUSP00000022057	0	0	0	0	0.245	0	0	0.357	0.493
H1f0	Mecp2	5036611	5020631	10090.ENSMUSP00000137309	10090.ENSMUSP00000033770	0	0	0	0	0	0	0	0.491	0.491
Cox17	Sod2	5024285	5016007	10090.ENSMUSP00000054086	10090.ENSMUSP00000007012	0	0	0	0	0.099	0	0	0.453	0.486
Suclg1	Hspd1	5025896	5018714	10090.ENSMUSP00000065113	10090.ENSMUSP00000027123	0	0	0	0	0.402	0	0	0.169	0.482
Fkbp2	Hspb1	5026104	5015813	10090.ENSMUSP00000066839	10090.ENSMUSP00000005077	0	0	0	0	0.06	0	0	0.471	0.481
Sod2	Hspb1	5016007	5015813	10090.ENSMUSP00000007012	10090.ENSMUSP00000005077	0	0	0	0	0	0	0	0.478	0.478
Lmna	Vcl	5019455	5017489	10090.ENSMUSP00000029699	10090.ENSMUSP00000022369	0	0	0	0	0.069	0	0	0.461	0.477
Suclg1	Aldh5a1	5025896	5022067	10090.ENSMUSP00000065113	10090.ENSMUSP00000040591	0	0	0	0	0.081	0	0	0.453	0.476
H2afx	Cat	5023860	5019118	10090.ENSMUSP00000051432	10090.ENSMUSP00000028610	0	0	0	0	0	0	0	0.475	0.475
Lgals3	Anxa3	5033731	5019996	10090.ENSMUSP00000114350	10090.ENSMUSP00000031447	0	0	0	0	0.401	0.073	0	0.122	0.47
Tpm3	Tmod2	5033681	5030157	10090.ENSMUSP00000113978	10090.ENSMUSP00000096152	0	0	0	0	0.062	0.159	0	0.382	0.47
Npm1	Sod2	5027274	5016007	10090.ENSMUSP00000075067	10090.ENSMUSP00000007012	0	0	0	0	0	0	0	0.467	0.467
H1f0	Hist1h4a	5036611	5031196	10090.ENSMUSP00000137309	10090.ENSMUSP00000100029	0	0	0	0	0	0.264	0	0.304	0.466
Pfkp	Suclg1	5033906	5025896	10090.ENSMUSP00000117030	10090.ENSMUSP00000065113	0	0	0	0	0.079	0	0	0.441	0.463
Tpm3	Myh11	5033681	5028964	10090.ENSMUSP00000113978	10090.ENSMUSP00000087756	0	0	0	0	0.157	0.293	0	0.169	0.462
Suclg1	Hadh	5025896	5019415	10090.ENSMUSP00000065113	10090.ENSMUSP00000029610	0	0	0	0	0.287	0	0	0.272	0.459
Mapt	Prkar2a	5030641	5021114	10090.ENSMUSP00000097919	10090.ENSMUSP00000035220	0	0	0	0	0	0.354	0	0.194	0.457
Hist1h1e	H2afx	5024768	5023860	10090.ENSMUSP00000057308	10090.ENSMUSP00000051432	0	0	0	0	0.087	0.263	0	0.257	0.456
Phb	Eno1	5034077	5028036	10090.ENSMUSP00000119603	10090.ENSMUSP00000079727	0	0	0	0	0.132	0	0	0.397	0.454
Cat	Slc25a5	5019118	5016454	10090.ENSMUSP00000028610	10090.ENSMUSP00000016463	0	0	0	0	0	0	0	0.452	0.452
Ndufa5	Atp6v1e1	5017951	5016703	10090.ENSMUSP00000023851	10090.ENSMUSP00000019354	0	0	0	0	0.088	0	0	0.423	0.452
Ak3	Vcl	5018329	5017489	10090.ENSMUSP00000025696	10090.ENSMUSP00000022369	0	0	0	0	0.076	0	0	0.43	0.451
Cat	Hspb1	5019118	5015813	10090.ENSMUSP00000028610	10090.ENSMUSP00000005077	0	0	0	0	0	0	0	0.45	0.45
Eno1	Fkbp1a	5028036	5021470	10090.ENSMUSP00000079727	10090.ENSMUSP00000037206	0	0	0	0	0.08	0.353	0	0.15	0.45
Phb	Prdx6	5034077	5026699	10090.ENSMUSP00000119603	10090.ENSMUSP00000071636	0	0	0	0	0.122	0	0	0.399	0.45
Eno1	Suclg1	5028036	5025896	10090.ENSMUSP00000079727	10090.ENSMUSP00000065113	0	0	0	0	0.229	0	0	0.315	0.449
Eno1	Cat	5028036	5019118	10090.ENSMUSP00000079727	10090.ENSMUSP00000028610	0	0	0	0	0.06	0.161	0	0.357	0.448
H2afv	Hp1bp3	5032189	5031468	10090.ENSMUSP00000105359	10090.ENSMUSP00000101453	0	0	0	0	0.087	0.305	0	0.2	0.448
H1f0	Hist1h3b	5036611	5029120	10090.ENSMUSP00000137309	10090.ENSMUSP00000089295	0	0	0	0	0.061	0.339	0	0.183	0.448
Ndufa5	Pdhb	5017951	5017460	10090.ENSMUSP00000023851	10090.ENSMUSP00000022268	0	0	0	0	0.335	0	0	0.204	0.448
Lmna	Hspb1	5019455	5015813	10090.ENSMUSP00000029699	10090.ENSMUSP00000005077	0	0	0	0	0.087	0.078	0	0.392	0.444
Rpl19	Slc25a5	5016512	5016454	10090.ENSMUSP00000017548	10090.ENSMUSP00000016463	0	0	0	0	0.222	0.314	0	0	0.443
Sod1	Gstm1	5017892	5015723	10090.ENSMUSP00000023707	10090.ENSMUSP00000004140	0	0	0	0	0.118	0	0	0.391	0.44
Myo5a	Myh11	5033841	5028964	10090.ENSMUSP00000116028	10090.ENSMUSP00000087756	0	0	0	0.679	0.149	0.314	0	0.264	0.436
Hist1h4a	Hist1h1e	5031196	5024768	10090.ENSMUSP00000100029	10090.ENSMUSP00000057308	0	0	0	0	0.215	0.264	0	0.099	0.433
Lcp1	Myh10	5033860	5031019	10090.ENSMUSP00000116271	10090.ENSMUSP00000099671	0	0	0	0	0.049	0.126	0	0.364	0.426
Acaa2	Pdhb	5021492	5017460	10090.ENSMUSP00000037348	10090.ENSMUSP00000022268	0	0	0	0	0.258	0	0	0.258	0.426
Lcp1	Eno1	5033860	5028036	10090.ENSMUSP00000116271	10090.ENSMUSP00000079727	0	0	0	0	0.049	0.263	0	0.245	0.425
Eno1	Sod1	5028036	5017892	10090.ENSMUSP00000079727	10090.ENSMUSP00000023707	0	0	0	0	0.133	0.161	0	0.27	0.423
H2afx	Sod2	5023860	5016007	10090.ENSMUSP00000051432	10090.ENSMUSP00000007012	0	0	0	0	0	0.048	0	0.418	0.422
Aldh6a1	Hsd17b10	5028401	5018509	10090.ENSMUSP00000082288	10090.ENSMUSP00000026289	0	0	0	0	0.122	0	0	0.365	0.419
Pfkp	Ckmt1	5033906	5015279	10090.ENSMUSP00000117030	10090.ENSMUSP00000000317	0	0	0	0	0.101	0	0	0.377	0.416
Vdac1	Ywhag	5031095	5023829	10090.ENSMUSP00000099819	10090.ENSMUSP00000051223	0	0	0	0	0.213	0.057	0	0.274	0.415
Selenbp1	Prdx6	5029037	5026699	10090.ENSMUSP00000088349	10090.ENSMUSP00000071636	0	0	0	0	0.052	0	0	0.408	0.415
Suclg1	Prps1	5025896	5020641	10090.ENSMUSP00000065113	10090.ENSMUSP00000033809	0	0	0	0	0.157	0.048	0	0.329	0.415
Vdac1	Aldh5a1	5031095	5022067	10090.ENSMUSP00000099819	10090.ENSMUSP00000040591	0	0	0	0	0.061	0.354	0	0.11	0.413
Eno1	Hspb1	5028036	5015813	10090.ENSMUSP00000079727	10090.ENSMUSP00000005077	0	0	0	0	0.06	0.048	0	0.397	0.413
Tpm3	Myh14	5033681	5031831	10090.ENSMUSP00000113978	10090.ENSMUSP00000103531	0	0	0	0	0.092	0.293	0	0.16	0.413
Lcp1	Anxa3	5033860	5019996	10090.ENSMUSP00000116271	10090.ENSMUSP00000031447	0	0	0	0	0.062	0.072	0	0.378	0.411
Ywhag	Hspb1	5023829	5015813	10090.ENSMUSP00000051223	10090.ENSMUSP00000005077	0	0	0	0	0	0.316	0	0.17	0.408
Aldh5a1	Sod2	5022067	5016007	10090.ENSMUSP00000040591	10090.ENSMUSP00000007012	0	0	0	0	0.062	0.197	0	0.277	0.407
Ndufa5	Acot13	5017951	5015994	10090.ENSMUSP00000023851	10090.ENSMUSP00000006900	0	0	0	0	0.407	0	0	0	0.407
Hspd1	Slc25a5	5018714	5016454	10090.ENSMUSP00000027123	10090.ENSMUSP00000016463	0	0	0	0	0.224	0.181	0	0.142	0.407
Ptrf	Lmna	5024936	5019455	10090.ENSMUSP00000058321	10090.ENSMUSP00000029699	0	0	0	0	0.161	0	0	0.319	0.404
H2afv	Tox4	5032189	5017614	10090.ENSMUSP00000105359	10090.ENSMUSP00000022766	0	0	0	0	0.147	0.224	0	0.171	0.403
Sod1	Atp6v1b2	5017892	5015934	10090.ENSMUSP00000023707	10090.ENSMUSP00000006435	0	0	0	0	0.062	0.241	0	0.228	0.402
Phb	Npm1	5034077	5027274	10090.ENSMUSP00000119603	10090.ENSMUSP00000075067	0	0	0	0	0.081	0.12	0	0.32	0.402
Vcl	Hspb1	5017489	5015813	10090.ENSMUSP00000022369	10090.ENSMUSP00000005077	0	0	0	0	0.094	0.117	0	0.311	0.401
Myh11	Npm1	5028964	5027274	10090.ENSMUSP00000087756	10090.ENSMUSP00000075067	0	0	0	0	0	0	0	0.4	0.4
